# Supplementary material for: A spatial map of hepatic mitochondria uncovers functional heterogeneity shaped by nutrient-sensing signaling
Source: Nat Commun. 2024 Feb 28;15:1799. doi: 10.1038/s41467-024-45751-9 (PMC10902380; doi:10.1038/s41467-024-45751-9)
Supplement: Supplementary file 8 — Supplementary Data 1 [file 41467_2024_45751_MOESM8_ESM.xlsx]

## Sheet: Cell_DEG
Gene ID	Accession	GeneName	PC_mean	PP_mean	PC_sd	PP_sd	PC-PP_FC	PC-PP_logFC	PC-PP_tstat	PC-PP_pval	PC-PP_adjpval	PC1	PC2	PC3	PC4	PP1	PP2	PP3	PP4
ID_0003703	Q99K99	0610040J01Rik	1.48526	1.76042	0.144845	0.243095	-1.21396	-0.27972	-3.9171	0.00397727	0.015944	1.63416	1.58313	1.38113	1.34262	2.02384	1.89223	1.64155	1.48403
ID_0004756	Q8K039	1110059G10Rik	-2.07983	-2.05749	0.449506	0.405376	-1.00803	-0.011541	-0.0432103	0.966536	0.975477	-1.45418	-2.22291	-2.51837	-2.12388	-2.51837	-1.55716	-1.95581	-2.19861
ID_0004478	B1ARW8	1110065P20Rik	0.0905605	-0.0388409	0.147712	0.110788	1.09413	0.129789	1.18865	0.266871	0.387129	-0.0158942	0.0910544	-0.0121996	0.299281	-0.0416649	-0.0924909	-0.137767	0.11656
ID_0002262	Q8WUR0	1600014C10Rik	5.30128	4.64095	0.0430149	0.0955267	1.58041	0.660297	11.5423	1.8154e-06	0.000102614	5.35418	5.25937	5.27416	5.3174	4.72565	4.5049	4.68029	4.65297
ID_0003496	Q9D9H8	1700066M21Rik	1.69159	2.09511	0.161312	0.12228	-1.32275	-0.403536	-4.07007	0.00318623	0.0136602	1.61605	1.8129	1.50049	1.83693	2.0124	2.2132	2.18569	1.96915
ID_0004475	Q9D937	1810009A15Rik	2.15543	2.27004	0.0668415	0.111575	-1.08356	-0.115783	-1.6526	0.134957	0.231256	2.22587	2.07336	2.13261	2.18985	2.42452	2.27917	2.18569	2.19077
ID_0004871	Q0VG49	2300009A05Rik	1.07337	1.07475	0.161309	0.129711	-1.00073	-0.00104611	-0.00999967	0.992253	0.995029	0.945563	1.09549	0.959411	1.29303	0.891693	1.19788	1.10678	1.10264
ID_0003931	Q9D7E4	2310011J03Rik	1.63942	1.47128	0.0815583	0.142331	1.12246	0.166665	2.60755	0.0298384	0.0724523	1.70926	1.70926	1.58448	1.55468	1.64155	1.52453	1.315	1.40403
ID_0004045	Q9D727	2310039H08Rik	2.34163	2.23965	0.209604	0.0679871	1.07706	0.107103	1.37438	0.20463	0.318857	2.51182	2.52296	2.22983	2.10193	2.196	2.34105	2.21311	2.20843
ID_0004477	Q9CWU4	2410004B18Rik	0.518875	0.636107	0.179999	0.0744046	-1.08393	-0.116271	-1.16719	0.274977	0.396241	0.405109	0.786644	0.460549	0.423198	0.632687	0.721887	0.648992	0.540859
ID_0003702	Q80VP5	2810006K23Rik	2.72715	2.82856	0.135611	0.0501128	-1.07151	-0.099648	-1.66599	0.132222	0.227424	2.61659	2.60993	2.80065	2.88144	2.8337	2.76794	2.82242	2.89016
ID_0002804	Q9CYS6	2810459M11Rik	2.25253	2.53757	0.0489636	0.151403	-1.21867	-0.285302	-3.58518	0.00650731	0.0229516	2.21535	2.22578	2.24543	2.32355	2.64848	2.3251	2.64389	2.53284
ID_0003599	Q9CRC3	3110040N11Rik	3.94119	3.91641	0.116576	0.0554043	1.01753	0.0250681	0.374422	0.717302	0.792633	3.89801	4.09925	3.82324	3.94427	3.83345	3.94582	3.93949	3.94688
ID_0000637	Q91V76	4931406C07Rik	9.49566	8.77786	0.0981318	0.0775022	1.64444	0.717595	13.0321	6.83111e-07	6.2337e-05	9.53874	9.61027	9.44385	9.38976	8.70825	8.88881	8.75496	8.75943
ID_0003930	Q9CYI0	5730455P16Rik	2.60273	2.31113	0.0961346	0.0449949	1.22394	0.291532	4.35767	0.0021192	0.0101394	2.61659	2.5993	2.48032	2.7147	2.24725	2.34105	2.34425	2.31198
ID_0000788	Q5YD48	A1cf	8.25751	8.07255	0.0834865	0.0880965	1.13678	0.184956	3.09426	0.0138245	0.0395736	8.37992	8.1924	8.22414	8.23357	8.19903	8.00132	8.02641	8.06344
ID_0004177	Q80WR5	A430005L14Rik	0.19117	0.216796	0.11337	0.186194	-1.02025	-0.0289291	-0.25756	0.802901	0.854668	0.179624	0.181425	0.0637878	0.339844	0.40263	0.271893	-0.040437	0.233098
ID_0003704	P58742	Aaas	2.17474	2.01006	0.0743351	0.0356865	1.12094	0.164708	2.61896	0.0293004	0.0713878	2.1935	2.14276	2.26828	2.0944	2.0124	2.0029	1.96915	2.05578
ID_0001316	Q9D2R0	Aacs	6.69474	6.24313	0.256844	0.297197	1.36756	0.451602	3.06184	0.0145432	0.0409381	6.65501	6.98084	6.77663	6.36646	6.28763	6.43412	6.44066	5.81012
ID_0000647	Q99PG0	Aadac	9.68063	9.82895	0.0559198	0.0753899	-1.10823	-0.148262	-2.75669	0.0235333	0.0596533	9.71198	9.64193	9.74293	9.62568	9.89072	9.84446	9.86104	9.71957
ID_0000694	Q9WVM8	Aadat	8.42623	8.57261	0.291548	0.298248	-1.1068	-0.1464	-1.14251	0.284546	0.406877	8.47641	8.00824	8.53899	8.68128	8.60542	8.17748	8.60542	8.90211
ID_0004479	Q8R2R3	Aagab	1.28521	0.770717	0.0491235	0.204835	1.42667	0.512657	5.20612	0.000682712	0.0043571	1.23611	1.27128	1.35311	1.28032	0.533685	0.810231	1.02539	0.713558
ID_0003600	Q3UHJ0	Aak1	1.54477	1.4944	0.121964	0.078642	1.03579	0.0507252	0.690098	0.508619	0.623987	1.55027	1.4004	1.53021	1.6982	1.4943	1.38707	1.52296	1.57325
ID_0004309	Q6PIU9	Aak1	-1.04005	-1.17303	0.274027	0.212515	1.09885	0.135996	0.770585	0.461929	0.582372	-1.33848	-1.01366	-1.12595	-0.68209	-1.2599	-0.991083	-1.00806	-1.43307
ID_0004049	Q8R0P4	Aamdc	2.79476	3.18211	0.249948	0.222511	-1.30506	-0.384113	-3.1059	0.0135756	0.0391374	2.78438	3.14039	2.7035	2.55078	3.03698	3.46817	3.24526	2.97802
ID_0000402	Q8BGQ7	Aars	9.39959	8.9571	0.0728347	0.107207	1.35893	0.442468	7.36229	5.91712e-05	0.00081588	9.35708	9.35072	9.5067	9.38388	8.93874	8.90381	9.11279	8.87306
ID_0001639	Q14CH7	Aars2	4.44354	4.78632	0.10494	0.0799024	-1.26813	-0.342705	-5.17939	0.000706399	0.00447089	4.40253	4.54329	4.51338	4.31498	4.71604	4.86905	4.84047	4.71971
ID_0001933	Q3THG9	Aarsd1	5.19022	5.10099	0.0477445	0.0752106	1.06379	0.0892177	1.69169	0.127111	0.22098	5.21184	5.24132	5.13024	5.17749	5.00992	5.10496	5.19387	5.0952
ID_0003705	Q9CQF6	Aasdhppt	3.49299	3.20496	0.130935	0.143234	1.22115	0.28824	3.26839	0.0105491	0.0328448	3.44982	3.63338	3.55647	3.33227	3.0991	3.36766	3.28202	3.07105
ID_0000166	Q99K67	Aass	9.70199	10.4092	0.231137	0.274861	-1.6312	-0.70593	-6.35941	0.000171912	0.00160975	9.44385	9.74293	9.62568	9.99548	10.0718	10.3251	10.5279	10.7119
ID_0004178	Q9JKX4	Aatf	-0.0129407	0.168557	0.345016	0.0437473	-1.13408	-0.181526	-1.11158	0.296907	0.41965	0.389143	-0.453415	-0.0121996	0.0247094	0.112093	0.179624	0.164794	0.217717
ID_0000236	P61922	Abat	9.971	10.1737	0.125671	0.174795	-1.15072	-0.202537	-2.82617	0.0210781	0.054814	9.81157	9.95636	10.0006	10.1155	9.94699	10.1817	10.1928	10.3733
ID_0001423	P41233	Abca1	5.55319	5.48064	0.217425	0.178952	1.05152	0.0724744	0.614972	0.554751	0.664192	5.64316	5.37276	5.81874	5.3781	5.56105	5.26052	5.67578	5.42519
ID_0000645	Q8K441	Abca6	7.76851	8.07778	0.0267663	0.0304642	-1.23908	-0.309267	-8.27322	2.46016e-05	0.000469488	7.78409	7.79143	7.76717	7.73137	8.08638	8.11703	8.05743	8.0503
ID_0001406	Q8K440	Abca8b	5.4768	5.62376	0.185866	0.178821	-1.10706	-0.146729	-1.5079	0.16798	0.273197	5.45749	5.71623	5.47091	5.26255	5.64235	5.73528	5.75196	5.36547
ID_0001274	Q9JI39	Abcb10	5.67206	5.82565	0.158737	0.116941	-1.11214	-0.153335	-2.87424	0.0195347	0.0518167	5.57202	5.50732	5.84566	5.76322	5.83014	5.65914	5.8979	5.91542
ID_0000346	Q9QY30	Abcb11	8.71931	9.09348	0.15755	0.116423	-1.29616	-0.374242	-4.67394	0.00137239	0.00743847	8.63525	8.6637	8.9543	8.62398	8.98571	9.09645	9.25439	9.03737
ID_0000616	P21440	Abcb4	7.84544	7.28762	0.187576	0.0592043	1.47204	0.557816	6.18004	0.000210635	0.0018547	7.93113	7.65373	8.06554	7.73137	7.3158	7.35763	7.23853	7.23853
ID_0001730	Q9DC29	Abcb6	5.24287	4.5722	0.170717	0.0294299	1.59212	0.670951	8.35303	2.28653e-05	0.000450043	5.22914	5.10707	5.48737	5.1479	4.57663	4.59478	4.58788	4.5295
ID_0000938	Q61102	Abcb7	6.962	7.07346	0.116968	0.0383838	-1.08033	-0.11147	-1.81557	0.104945	0.191102	7.02186	6.79092	7.0493	6.98593	7.11666	7.05445	7.03055	7.09218
ID_0001424	Q9CXJ4	Abcb8	5.29802	5.32132	0.13113	0.109684	-1.01598	-0.0228675	-0.320962	0.756026	0.819129	5.17094	5.20442	5.37423	5.44248	5.32649	5.31201	5.18927	5.45749
ID_0000019	Q8VI47	Abcc2	8.57581	8.00256	0.25036	0.111541	1.48758	0.572968	5.99023	0.000262299	0.00215117	8.53021	8.34068	8.9298	8.50256	7.96298	7.89539	8.15811	7.99375
ID_0000888	B2RX12	Abcc3	6.98385	6.53943	0.189813	0.120746	1.36078	0.444437	4.74533	0.0012467	0.00690077	7.07911	6.93207	7.1805	6.74372	6.59617	6.66451	6.5131	6.38393
ID_0004872	Q9R1X5	Abcc5	0.140741	0.108568	0.159931	0.0742322	1.02224	0.0317284	0.29391	0.775909	0.835856	0.27255	0.0690977	-0.0512336	0.27255	0.00648147	0.102348	0.152583	0.172861
ID_0000823	Q9R1S7	Abcc6	7.22348	7.32586	0.101757	0.0830992	-1.07355	-0.102393	-1.79268	0.108748	0.196545	7.22003	7.10155	7.35068	7.22167	7.33266	7.25101	7.43973	7.28002
ID_0002035	P48410	Abcd1	4.24563	3.84997	0.190827	0.146991	1.31548	0.395585	3.61206	0.0062495	0.0222427	4.14051	4.28046	4.49816	4.06339	3.72691	4.06339	3.80946	3.80009
ID_0003017	Q61285	Abcd2	1.4453	2.04405	1.01025	0.787985	-1.46808	-0.55393	-2.10982	0.0660292	0.133414	1.70383	2.72955	0.952829	0.394983	2.27422	2.99876	1.76492	1.13829
ID_0000265	P55096	Abcd3	10.5646	10.0864	0.131529	0.151248	1.39317	0.478366	5.29115	0.00061294	0.00402663	10.6351	10.5026	10.7071	10.4136	10.2905	10.0045	10.1051	9.94534
ID_0004179	O89016	Abcd4	2.02236	0.930593	0.108254	0.193133	2.1299	1.09079	10.4061	4.13984e-06	0.000163605	2.15078	1.90834	2.06789	1.96244	1.19034	0.810231	0.760326	0.961473
ID_0000912	P61222	Abce1	8.09253	7.96794	0.0546303	0.0434956	1.0902	0.124595	2.74135	0.0241138	0.0607393	8.17108	8.0503	8.06133	8.08743	8.0029	7.96249	7.99784	7.90853
ID_0000773	Q6P542	Abcf1	7.79928	7.68649	0.0508034	0.0480786	1.08132	0.112796	2.49499	0.0357116	0.0831725	7.84996	7.73232	7.79069	7.82413	7.68158	7.63819	7.67333	7.75285
ID_0001866	Q99LE6	Abcf2	5.94747	5.72217	0.0509334	0.115256	1.16901	0.225283	3.56594	0.00669869	0.0233504	6.00041	5.88158	5.97061	5.93728	5.81584	5.57283	5.68992	5.81012
ID_0002063	Q8K268	Abcf3	4.54712	4.54884	0.0469225	0.107094	-1.00121	-0.00173987	-0.0281083	0.978228	0.984702	4.59643	4.49028	4.5295	4.57229	4.43623	4.62041	4.65813	4.48058
ID_0001392	Q7TMS5	Abcg2	6.85404	6.21475	0.254024	0.186585	1.5576	0.639325	4.85448	0.00107798	0.00620454	6.99928	6.49174	7.05657	6.86858	6.43601	5.97955	6.21576	6.22768
ID_0003235	Q99PE8	Abcg5	4.19707	3.6871	0.144816	0.184904	1.42402	0.509972	4.9028	0.00101133	0.00592974	4.37374	4.08674	4.07082	4.25698	3.93999	3.49846	3.63303	3.67691
ID_0002865	Q9DBM0	Abcg8	3.81848	3.23046	0.102833	0.146081	1.50198	0.586863	7.79135	3.87484e-05	0.000610882	3.9588	3.72536	3.76135	3.82841	3.43498	3.22611	3.09768	3.16308
ID_0004312	Q6PE15	Abhd10	-0.0201231	0.458903	0.232594	0.416252	-1.41157	-0.4973	-4.10472	0.00303152	0.0132076	-0.316588	-0.0881268	0.121089	0.203133	-0.0158942	0.249501	0.710314	0.891693
ID_0002086	Q8K4F5	Abhd11	6.33562	6.67068	0.0597869	0.0832336	-1.26144	-0.335072	-6.82707	0.000103079	0.0011689	6.28191	6.35457	6.29436	6.41163	6.58864	6.62752	6.68661	6.77994
ID_0002202	Q99LR1	Abhd12	5.2181	4.87047	0.192198	0.100058	1.27305	0.348294	5.44995	0.000502525	0.00346571	5.18927	4.96249	5.40613	5.31451	4.83682	4.75031	4.91109	4.98367
ID_0000999	Q8VCR7	Abhd14b	8.87352	8.93907	0.143674	0.114862	-1.04659	-0.0656896	-0.854297	0.416475	0.537868	8.82593	9.07293	8.7329	8.86231	8.85337	9.09645	8.95271	8.85374
ID_0002318	Q5F2F2	Abhd15	4.0751	3.7923	0.132328	0.0878688	1.21621	0.282397	3.86206	0.00431109	0.0169042	4.14051	3.9707	4.22986	3.95932	3.69778	3.75181	3.90149	3.81812
ID_0001966	Q9Z1Q2	Abhd16a	5.27167	4.69252	0.162434	0.0521328	1.49429	0.579461	7.53352	4.98626e-05	0.000717078	5.252	5.13024	5.50353	5.20091	4.74898	4.63785	4.72306	4.6602
ID_0004313	Q9QXM0	Abhd2	1.34141	1.81174	0.306525	0.172348	-1.38445	-0.469312	-3.01582	0.0156306	0.0432469	1.06589	1.77383	1.20525	1.32067	1.57367	1.98486	1.83091	1.85752
ID_0002693	Q91ZH7	Abhd3	3.3637	3.17689	0.135193	0.124226	1.13851	0.187153	2.59639	0.030374	0.0735039	3.44982	3.44354	3.39747	3.16395	3.36141	3.12468	3.13036	3.09112
ID_0004314	Q8VD66	Abhd4	0.463965	-0.197846	0.109028	0.327114	1.57245	0.65301	5.092	0.000790268	0.00486669	0.445822	0.620401	0.420288	0.36935	-0.195013	0.222581	-0.574809	-0.244144
ID_0003497	Q9DBL9	Abhd5	2.77992	2.66488	0.178751	0.157354	1.08262	0.114521	1.05208	0.321884	0.443706	2.94271	2.60993	2.92571	2.64135	2.76909	2.43649	2.76909	2.68485
ID_0001640	Q8R2Y0	Abhd6	6.74157	5.93138	0.245489	0.159455	1.75346	0.810208	6.38645	0.000166784	0.00158119	6.8953	6.48185	6.99961	6.58951	6.09969	5.74668	5.85681	6.02234
ID_0003417	Q8CBW3	Abi1	2.21387	2.25875	0.110903	0.0837343	-1.03079	-0.0437473	-0.57575	0.579774	0.685809	2.33636	2.27917	2.12036	2.1196	2.24725	2.16953	2.37184	2.24639
ID_0002064	Q8K4G5	Ablim1	3.96966	4.80518	0.205554	0.0938522	-1.78253	-0.833924	-9.92491	6.01189e-06	0.000206669	4.0235	4.20323	3.70763	3.94427	4.72565	4.93612	4.75089	4.80805
ID_0002931	Q69ZX8	Ablim3	4.52103	3.86404	0.120252	0.157147	1.57614	0.656399	9.18003	1.10555e-05	0.00029051	4.57008	4.34109	4.59058	4.58235	3.80508	3.71221	3.85689	4.082
ID_0003932	Q4KML4	Abracl	2.67609	3.05624	0.171206	0.195843	-1.30112	-0.379749	-3.35674	0.00920827	0.0295501	2.56445	2.92571	2.56445	2.64976	2.87264	3.32742	3.05707	2.96783
ID_0002866	Q3TCJ1	Abraxas2	5.6066	5.51537	0.0624264	0.0731589	1.06524	0.0911778	1.78728	0.109664	0.197713	5.53269	5.65834	5.57704	5.65834	5.43215	5.50713	5.6105	5.51168
ID_0004598	Q7TQI7	Abtb2	-0.493116	-0.716996	0.236733	0.346727	1.16418	0.219309	1.18428	0.268505	0.388813	-0.68209	-0.228913	-0.703625	-0.357838	-0.807087	-0.324602	-0.591674	-1.14462
ID_0000210	Q921H8	Acaa1a	7.62349	6.90248	0.179181	0.0587169	1.64834	0.721015	8.3323	2.33029e-05	0.000453346	7.68494	7.57629	7.82874	7.40398	6.90277	6.82995	6.90343	6.97376
ID_0000172	Q8VCH0	Acaa1b	11.8951	11.0383	0.311865	0.150398	1.80949	0.855582	8.22133	2.58084e-05	0.000479526	12.2261	11.9778	11.9001	11.4763	11.244	11.0568	10.9218	10.9305
ID_0000098	Q8BWT1	Acaa2	13.0472	13.0272	0.0670263	0.0833464	1.01392	0.0199509	0.330091	0.749358	0.816018	13.0582	13.1169	13.0582	12.9557	13.0582	13.0146	12.9191	13.1169
ID_0000017	Q5SWU9	Acaca	8.3218	8.6627	0.356893	0.276094	-1.2674	-0.341871	-3.2843	0.0102933	0.0322486	8.41527	8.78751	8.05105	8.03337	8.81318	8.90381	8.65565	8.27818
ID_0000543	E9Q4Z2	Acacb	7.41469	7.20411	0.395583	0.332893	1.15685	0.210201	1.4685	0.178142	0.285927	7.57564	7.85695	7.29475	6.9314	7.27349	7.5101	7.30241	6.73045
ID_0000410	Q8K370	Acad10	8.17041	8.12617	0.0531137	0.073905	1.03114	0.0442465	0.840361	0.423819	0.544446	8.14491	8.22606	8.2015	8.10917	8.0303	8.16006	8.11175	8.20258
ID_0000324	Q80XL6	Acad11	9.61428	9.68681	0.131912	0.0935053	-1.05179	-0.0728505	-1.28235	0.233741	0.352085	9.75972	9.67626	9.56391	9.45721	9.80656	9.6718	9.57886	9.69002
ID_0000657	Q9D7B6	Acad8	8.19407	8.50887	0.0583853	0.106685	-1.24385	-0.31481	-5.02735	0.000859267	0.00518349	8.15201	8.27636	8.15302	8.19491	8.40297	8.60974	8.43157	8.59121
ID_0000757	Q8JZN5	Acad9	7.72059	7.73829	0.0228067	0.0393463	-1.01235	-0.017708	-0.448899	0.664782	0.753339	7.69986	7.70295	7.73328	7.74625	7.68158	7.76717	7.74206	7.76236
ID_0000385	P51174	Acadl	10.1328	10.083	0.0466166	0.0368664	1.03506	0.0497086	1.13809	0.286284	0.40878	10.1855	10.1579	10.0993	10.0883	10.1051	10.0718	10.0363	10.1188
ID_0000278	P45952	Acadm	10.4312	10.4068	0.0471383	0.0756575	1.01711	0.0244812	0.520749	0.615894	0.714887	10.4804	10.4317	10.4451	10.3675	10.4784	10.4451	10.3042	10.3995
ID_0000284	Q07417	Acads	10.4324	10.6115	0.0351749	0.0882382	-1.13217	-0.179087	-3.2262	0.0112602	0.0343973	10.4404	10.4112	10.3995	10.4784	10.6914	10.5954	10.4939	10.6652
ID_0000665	Q9DBL1	Acadsb	8.50289	8.84206	0.0247468	0.050701	-1.26502	-0.339162	-8.00134	3.17046e-05	0.000546822	8.49553	8.48274	8.4943	8.53899	8.7741	8.87115	8.83418	8.88881
ID_0000183	P50544	Acadvl	10.4928	10.6441	0.0655755	0.0789279	-1.1105	-0.151215	-2.68366	0.0264306	0.0653795	10.5675	10.4112	10.5142	10.4784	10.7315	10.658	10.54	10.647
ID_0004315	Q6ZQK5	Acap2	0.770689	0.449547	0.148895	0.120607	1.25051	0.322521	3.81026	0.00465263	0.0177868	0.807035	0.952829	0.597631	0.72526	0.533685	0.517415	0.27255	0.474539
ID_0000202	Q8QZT1	Acat1	11.2011	11.2246	0.190342	0.109352	-1.01692	-0.0242043	-0.477919	0.644814	0.736609	11.3335	11.392	11.0748	11.0042	11.3011	11.3335	11.1094	11.1545
ID_0000462	Q8CAY6	Acat2	9.53512	9.7019	0.154783	0.115625	-1.12259	-0.166833	-1.86874	0.0965886	0.179481	9.41849	9.72438	9.39927	9.59833	9.6061	9.78887	9.81432	9.59833
ID_0001393	Q8BMP6	Acbd3	6.20371	6.2897	0.129779	0.149836	-1.06139	-0.0859564	-1.09615	0.303233	0.42596	6.34568	6.22608	6.03107	6.212	6.46329	6.21953	6.12192	6.35407
ID_0000738	Q5XG73-3	Acbd5	8.42437	8.39686	0.142045	0.135823	1.01918	0.0274056	0.350217	0.734737	0.805338	8.41825	8.26235	8.60871	8.40818	8.49836	8.19903	8.47018	8.41986
ID_0004873	Q9D061	Acbd6	1.2849	1.23911	0.154871	0.149681	1.03187	0.0452543	0.441976	0.669588	0.756282	1.50701	1.1484	1.22927	1.25493	1.40465	1.20525	1.29574	1.05081
ID_0000836	Q9JIX8-4	Acin1	6.59933	6.90485	0.0216931	0.0831163	-1.23586	-0.305514	-5.98465	0.000264013	0.00215117	6.61896	6.57011	6.59617	6.61209	7.01248	6.81779	6.86858	6.92053
ID_0000010	Q91V92	Acly	9.41436	10.5826	0.592616	0.421293	-2.25562	-1.17353	-5.44987	0.000502575	0.00346571	9.45721	10.237	8.99599	8.96721	10.6836	10.9108	10.7694	9.96646
ID_0002867	Q8R519	Acmsd	3.33666	4.33265	0.337365	0.433439	-1.9899	-0.992697	-4.37634	0.0020647	0.00998347	2.93223	3.37159	3.2886	3.75421	3.7634	4.80229	4.29866	4.46627
ID_0001296	A2AKK5	Acnat1	7.37906	7.4739	0.125613	0.0669437	-1.06797	-0.0948737	-1.68193	0.12903	0.223004	7.39262	7.51545	7.39712	7.21106	7.5101	7.52948	7.47718	7.37885
ID_0000249	P28271	Aco1	10.5443	10.4756	0.0577331	0.0894402	1.04879	0.0687225	1.19846	0.263232	0.383389	10.5365	10.622	10.4824	10.5365	10.3841	10.5954	10.4824	10.4404
ID_0000217	Q99KI0	Aco2	10.6442	11.1135	0.0838162	0.0996686	-1.38438	-0.469241	-6.975	8.81427e-05	0.00106343	10.5531	10.7315	10.5954	10.6969	11.0042	11.1755	11.0568	11.2174
ID_0000930	O55137	Acot1	8.1962	6.00359	0.300372	0.330264	4.5713	2.1926	17.9918	4.87005e-08	1.74591e-05	8.34068	8.52878	8.07033	7.845	5.9221	6.4696	5.68992	5.93272
ID_0003601	Q8VHQ9	Acot11	2.42355	1.61132	0.0449288	0.29649	1.75581	0.812137	6.2855	0.00018683	0.00169873	2.43498	2.43932	2.46146	2.35844	1.27734	1.99755	1.55657	1.61383
ID_0001176	Q9DBK0	Acot12	8.05254	7.71302	0.0778783	0.0657306	1.26534	0.339527	7.96885	3.26952e-05	0.000561977	8.12954	8.07903	8.05651	7.94508	7.75079	7.78555	7.64812	7.66761
ID_0000889	Q9CQR4	Acot13	7.36962	7.73564	0.13242	0.121181	-1.28886	-0.366094	-5.45799	0.000497541	0.00344947	7.39904	7.53984	7.23214	7.30746	7.66205	7.90198	7.63152	7.74701
ID_0001088	Q9QYR9	Acot2	6.32571	5.04621	0.264512	0.2892	2.42796	1.27974	10.5967	3.58592e-06	0.000147522	6.39881	6.6202	6.30046	5.98338	4.93242	5.47838	4.87115	4.90288
ID_0001353	Q9QYR7	Acot3	2.54666	1.30314	0.951105	0.800584	2.36489	1.24177	2.6879	0.0262529	0.0650857	2.15078	3.72974	2.80405	1.50207	0.943888	2.47449	1.11146	0.682709
ID_0001188	Q8BWN8	Acot4	5.77521	5.04277	0.36259	0.343675	1.66128	0.732299	4.93804	0.000965548	0.00572824	5.84062	6.14728	5.83575	5.27718	5.01242	5.52858	4.89776	4.73233
ID_0002000	Q91V12	Acot7	4.38227	4.46778	0.108198	0.139792	-1.06132	-0.0858577	-1.07552	0.311858	0.434024	4.2962	4.48687	4.2819	4.4641	4.40313	4.66292	4.46519	4.33988
ID_0002065	P58137	Acot8	6.41924	5.91391	0.132692	0.154612	1.41945	0.50533	5.65718	0.000389806	0.00288986	6.58105	6.33277	6.47192	6.29122	6.13357	5.7713	5.86645	5.88433
ID_0003602	Q9R0X4	Acot9	1.04845	1.53384	0.199101	0.228868	-1.39847	-0.483852	-3.56164	0.00674227	0.0234508	0.752047	1.15168	1.17467	1.11539	1.26073	1.72878	1.71697	1.42889
ID_0000001	Q9R0H0	Acox1	12.285	11.8852	0.131451	0.160919	1.31917	0.399631	4.13716	0.00289399	0.0127748	12.4672	12.2261	12.2848	12.1618	11.9512	11.7634	11.7444	12.0818
ID_0000002	Q9R0H0-2	Acox1	2.34287	2.15498	0.136224	0.186672	1.14032	0.189437	1.85917	0.0980446	0.181783	2.34585	2.53284	2.26828	2.2245	1.94549	2.39881	2.15525	2.12036
ID_0000383	Q9QXD1	Acox2	9.18849	9.18013	0.104857	0.099207	1.00571	0.00821757	0.123083	0.904916	0.931263	9.34211	9.16094	9.14397	9.10696	9.30949	9.07293	9.1461	9.19202
ID_0001454	Q9EPL9	Acox3	6.67742	6.19064	0.163066	0.14269	1.40132	0.486783	4.96668	0.000929992	0.00553693	6.80111	6.51748	6.83381	6.55729	6.36446	6.02422	6.2266	6.14728
ID_0001786	Q9D358	Acp1	6.39924	6.49145	0.154899	0.146832	-1.06598	-0.0921797	-1.2202	0.255311	0.374461	6.44439	6.57852	6.2076	6.36646	6.40215	6.70878	6.45273	6.40215
ID_0004050	P24638	Acp2	1.68317	1.5945	0.289614	0.240017	1.0683	0.0953103	0.616263	0.553938	0.663769	1.6672	1.32162	2.02909	1.71477	1.84787	1.32115	1.73432	1.47467
ID_0002649	Q05117	Acp5	5.1241	4.98903	0.169674	0.200369	1.09811	0.135028	1.15772	0.278617	0.400911	5.17409	4.88759	5.28995	5.14479	5.28933	4.88132	4.90033	4.88513
ID_0001354	Q8BP40	Acp6	7.25411	7.36704	0.0405507	0.08777	-1.08141	-0.112918	-2.27259	0.0509492	0.109748	7.2265	7.23427	7.24144	7.31425	7.25918	7.39262	7.3472	7.46916
ID_0000227	Q8VCW8	Acsf2	10.5727	10.6032	0.0661088	0.0637044	-1.02131	-0.0304185	-0.608151	0.559057	0.667597	10.5886	10.4915	10.6508	10.5601	10.6133	10.521	10.6021	10.6761
ID_0001275	Q3URE1	Acsf3	6.12465	6.17119	0.0694515	0.063942	-1.03276	-0.0465057	-0.876192	0.405117	0.528675	6.16657	6.19985	6.05615	6.07602	6.13357	6.14045	6.14385	6.26689
ID_0000006	P41216	Acsl1	11.809	11.4752	0.0776727	0.119676	1.26054	0.334043	5.18544	0.000700957	0.00444767	11.9001	11.7444	11.8471	11.7444	11.5992	11.5237	11.3169	11.4612
ID_0000066	Q9CZW4	Acsl3	2.72681	3.01218	0.117229	0.202053	-1.21864	-0.285274	-2.61158	0.0296469	0.0720571	2.76323	2.73681	2.84274	2.56445	3.07295	2.94166	3.25555	2.77856
ID_0001492	Q9QUJ7	Acsl4	6.52411	6.6918	0.230323	0.240652	-1.12326	-0.167697	-1.31437	0.223237	0.340039	6.82743	6.47099	6.52751	6.27051	6.95959	6.57263	6.81342	6.42154
ID_0000012	Q8JZR0	Acsl5	9.99573	9.91612	0.192373	0.128289	1.05623	0.0789239	1.21957	0.255536	0.374682	10.1366	10.1677	9.9189	9.75972	10.0718	9.92806	9.90635	9.75831
ID_0004316	Q91WC3	Acsl6	2.66576	2.30383	0.0925123	0.206145	1.28351	0.360094	3.82152	0.00457603	0.0175724	2.66894	2.5993	2.7955	2.5993	2.37106	2.00966	2.34425	2.49038
ID_0000176	Q91VA0	Acsm1	10.5156	10.4632	0.103347	0.0920428	1.03696	0.0523558	1.2084	0.259584	0.378846	10.4676	10.3995	10.6351	10.5601	10.3841	10.3841	10.5566	10.5279
ID_0002932	Q8K0L3	Acsm2	2.58471	2.80757	0.051548	0.12761	-1.16692	-0.222701	-3.08915	0.0139353	0.0396929	2.55078	2.53284	2.6426	2.6126	2.75012	2.81322	2.9821	2.68485
ID_0000600	Q3UNX5	Acsm3	8.45463	8.29312	0.0468545	0.109539	1.11852	0.161596	2.91293	0.0183771	0.0495619	8.48149	8.39761	8.50256	8.43686	8.31009	8.14335	8.31232	8.40673
ID_0000359	Q8BGA8	Acsm5	9.35539	9.36727	0.0578258	0.0451061	-1.00826	-0.0118647	-0.245721	0.811755	0.862629	9.37663	9.33968	9.42089	9.28437	9.43389	9.33725	9.35582	9.34211
ID_0000839	Q9QXG4	Acss2	8.16122	7.93496	0.313863	0.28322	1.16954	0.225944	1.43772	0.186456	0.295825	8.03859	8.62994	8.00948	7.96688	7.86607	8.18989	8.11906	7.56481
ID_0001055	Q14DH7	Acss3	7.01785	6.51089	0.368899	0.585337	1.42099	0.506899	1.96089	0.0835773	0.160411	6.98022	7.54996	6.7975	6.74372	5.99846	7.34024	6.23572	6.46914
ID_0000121	P60710	Actb	12.0852	12.1982	0.0397338	0.0982064	-1.08148	-0.113007	-1.91571	0.0897333	0.169759	12.1031	12.0316	12.1243	12.0818	12.2126	12.1243	12.3317	12.1243
ID_0000291	Q8BFZ3	Actbl2	3.91771	3.81018	0.0631205	0.192882	1.07716	0.107228	1.14906	0.281979	0.403929	3.93662	3.92899	3.97681	3.82841	3.95828	3.54687	3.95058	3.785
ID_0000188	P68033	Actc1	7.69412	7.68707	0.0951921	0.0823232	1.00488	0.00702252	0.1126	0.912974	0.937059	7.8229	7.68671	7.59356	7.67333	7.65412	7.68848	7.79965	7.60601
ID_0002933	Q9Z2N8	Actl6a	3.1591	3.13714	0.0923101	0.093056	1.01564	0.0223937	0.380267	0.713118	0.788954	3.28073	3.1793	3.10052	3.07586	3.26911	3.09112	3.05707	3.13127
ID_0000371	Q7TPR4	Actn1	7.25284	7.64684	0.159478	0.0623175	-1.31412	-0.394094	-5.75282	0.000347369	0.00264961	7.38248	7.35168	7.02992	7.24729	7.70566	7.60803	7.69377	7.57989
ID_0000232	P57780	Actn4	10.0908	10.2087	0.0625584	0.0860792	-1.08511	-0.117839	-2.1112	0.0658845	0.133283	10.1007	10.0688	10.0224	10.1713	10.231	10.0815	10.2655	10.2569
ID_0002806	Q9QZB7	Actr10	2.06938	2.00335	0.174163	0.174719	1.04755	0.0670208	0.97416	0.357006	0.480175	1.95395	1.88701	2.21204	2.2245	1.88615	1.86514	2.24534	2.01679
ID_0002263	P61164	Actr1a	3.74795	3.49097	0.0998492	0.0500842	1.19515	0.257188	4.10109	0.00304736	0.0132536	3.76815	3.62747	3.86865	3.72754	3.46667	3.56602	3.46817	3.46301
ID_0002451	Q8R5C5	Actr1b	5.84247	5.67358	0.0360729	0.0637673	1.12417	0.168856	3.61273	0.00624328	0.0222427	5.8871	5.82012	5.8072	5.85545	5.62119	5.64708	5.65993	5.76613
ID_0001067	P61161	Actr2	7.53222	7.43882	0.0359611	0.0487886	1.06689	0.0934052	2.28509	0.0499421	0.108276	7.54847	7.54996	7.47833	7.55212	7.43832	7.50517	7.4228	7.389
ID_0000601	Q99JY9	Actr3	7.99134	7.9241	0.033194	0.0209005	1.04771	0.067237	1.68679	0.128071	0.22211	7.98964	8.0129	7.94508	8.01775	7.91181	7.93508	7.94754	7.90198
ID_0004480	Q8R2S9	Actr8	0.130284	0.1748	0.114139	0.112545	-1.03207	-0.0455401	-0.465052	0.653631	0.74457	0.0748905	0.133591	0.287946	0.0247094	0.142964	0.0567586	0.326616	0.172861
ID_0001517	Q99JW2	Acy1	7.11793	7.34196	0.184621	0.259563	-1.16799	-0.224023	-1.61454	0.14302	0.242015	6.90343	7.32386	7.03915	7.20529	7.04777	7.68022	7.32938	7.31047
ID_0001455	Q91XE4	Acy3	7.2489	7.35158	0.113007	0.0979458	-1.07378	-0.102698	-1.51174	0.167018	0.272517	7.25101	7.35168	7.091	7.3019	7.25918	7.48867	7.31425	7.34423
ID_0002807	P56376	Acyp1	4.95285	5.11419	0.0739679	0.0791084	-1.11835	-0.161373	-3.40398	0.00856582	0.0280442	4.96826	5.03255	4.85381	4.95677	5.1094	5.22721	5.06775	5.05238
ID_0004317	O35598	Adam10	0.820029	0.51117	0.225506	0.193929	1.23889	0.309047	2.14774	0.0621664	0.127717	0.870436	0.581493	1.10829	0.719899	0.800541	0.397751	0.44252	0.403869
ID_0003811	Q9Z0F8	Adam17	1.38206	0.964195	0.166575	0.099919	1.33612	0.418054	4.01021	0.00347368	0.0144425	1.3731	1.27602	1.62027	1.25887	0.980026	1.04595	0.819863	1.01094
ID_0004180	Q8R2V5	Adap2	0.274673	0.232178	0.450592	0.143452	1.02917	0.0414773	0.193022	0.851495	0.891645	0.287946	0.308413	0.80193	-0.299596	0.0231781	0.28328	0.27255	0.349706
ID_0004481	Q99MU3	Adar	-2.0653	-2.01367	0.194876	0.385393	-1.04431	-0.062548	-0.410945	0.691326	0.772432	-2.22291	-2.24486	-1.89671	-1.89671	-2.10088	-2.51837	-1.78126	-1.65416
ID_0004874	Q9JHI2	Adat1	-0.679619	-0.815906	0.174585	0.0939146	1.0994	0.136719	1.10547	0.2994	0.421984	-0.617662	-0.641829	-0.930985	-0.528001	-0.854745	-0.754479	-0.724918	-0.929482
ID_0003812	Q9D0L4	Adck1	1.52053	1.44125	0.142991	0.223491	1.05731	0.0804007	0.640988	0.538504	0.652115	1.53105	1.32067	1.65619	1.57421	1.55094	1.44193	1.12943	1.6427
ID_0002036	Q80V03	Adck5	5.42753	5.33474	0.154362	0.113681	1.06643	0.0927932	1.04541	0.324781	0.446841	5.48794	5.25937	5.6113	5.35149	5.43918	5.33508	5.17658	5.3881
ID_0003706	P51830	Adcy9	1.59782	1.69044	0.0891531	0.09708	-1.06625	-0.0925508	-1.18205	0.269343	0.389689	1.57126	1.57884	1.72486	1.51633	1.56963	1.77431	1.6543	1.76351
ID_0003933	Q9QYC0	Add1	2.25868	1.53993	0.0951429	0.0823449	1.64556	0.718578	11.6266	1.7127e-06	0.000102334	2.2412	2.15078	2.38198	2.26077	1.46885	1.47004	1.62572	1.59512
ID_0003934	Q8JZZ7	Adgrl2	1.55314	1.5425	0.241369	0.144796	1.01124	0.0161314	0.200232	0.846029	0.888364	1.36043	1.34471	1.83659	1.67084	1.37624	1.4943	1.72021	1.57924
ID_0000124	P00329	Adh1	12.9275	12.5962	0.127634	0.167415	1.25794	0.331059	4.43292	0.00190853	0.00937271	13.0146	13.0582	12.8027	12.8346	12.5498	12.8027	12.6314	12.4011
ID_0001707	Q9QYY9	Adh4	5.14096	6.51387	0.386316	0.21245	-2.59038	-1.37316	-7.34622	6.0139e-05	0.000821669	4.81536	5.65834	4.8783	5.21184	6.26116	6.48454	6.77921	6.53056
ID_0000428	P28474	Adh5	10.7682	10.9485	0.102037	0.119587	-1.13311	-0.180285	-2.33209	0.0463307	0.101789	10.7071	10.9108	10.6836	10.7713	10.8088	11.0158	11.0748	10.8946
ID_0000796	Q8R0N6	Adhfe1	7.3899	7.08448	0.104659	0.134892	1.23579	0.305435	4.84974	0.00108477	0.00622226	7.26828	7.3728	7.52311	7.39543	6.88439	7.13175	7.14293	7.17883
ID_0002160	Q99JT9	Adi1	6.0248	6.44619	0.157744	0.12652	-1.33921	-0.421378	-4.68618	0.0013499	0.00737229	5.90265	6.23894	5.90937	6.04823	6.36446	6.56157	6.54655	6.31218
ID_0004051	Q8BQS5	Adipor2	2.3415	2.23869	0.304732	0.198817	1.07402	0.103022	0.648929	0.533602	0.647991	2.48394	2.08686	2.7035	2.09168	2.42452	1.95701	2.29408	2.27917
ID_0000235	P55264	Adk	10.5658	10.6076	0.127427	0.107668	-1.0294	-0.0417988	-0.596288	0.566593	0.673777	10.5435	10.7201	10.4112	10.5886	10.5483	10.7676	10.5745	10.54
ID_0002934	Q9Z103	Adnp	2.89992	3.06278	0.111018	0.14768	-1.11993	-0.163414	-2.47757	0.0367195	0.0847557	2.89895	3.05707	2.81557	2.82806	3.26911	3.05707	2.92571	2.99924
ID_0002694	Q6PDY2	Ado	2.60659	2.88922	0.0419544	0.101202	-1.21666	-0.282925	-4.33596	0.00218454	0.0103338	2.6284	2.60993	2.54671	2.64135	2.76909	2.91502	3.01115	2.86161
ID_0002868	Q8VDL4	Adpgk	4.98696	4.80005	0.143772	0.130261	1.13843	0.187042	2.13785	0.0631527	0.128952	5.09036	4.78188	5.08302	4.99259	4.94776	4.63268	4.78889	4.83088
ID_0004482	P54923	Adprh	-0.465205	-0.663739	0.218235	0.257193	1.14188	0.191414	1.19746	0.263599	0.383702	-0.707599	-0.17724	-0.497018	-0.478963	-1.01859	-0.685931	-0.497018	-0.453415
ID_0002264	Q8CG72	Adprhl2	3.88643	3.7026	0.0347696	0.0791156	1.13571	0.1836	3.44884	0.0079994	0.0267304	3.85803	3.90067	3.85803	3.92899	3.69778	3.79606	3.60309	3.71347
ID_0001394	Q9JKV1	Adrm1	5.717	5.4347	0.0395158	0.0996981	1.21603	0.282174	5.11754	0.000764688	0.00475123	5.70223	5.76322	5.73156	5.67098	5.3417	5.38897	5.57283	5.4353
ID_0001901	P54822	Adsl	5.93174	5.84683	0.0940769	0.0675554	1.06061	0.0848954	1.44449	0.184598	0.293381	5.84062	5.99541	5.86234	6.02859	5.74668	5.88298	5.86645	5.8912
ID_0001475	P46664	Adss2	6.6103	6.33585	0.0566665	0.0429138	1.20954	0.274455	6.35167	0.000173411	0.00162076	6.5966	6.53579	6.65298	6.65583	6.28763	6.36646	6.37712	6.31218
ID_0002037	P28650	Adssl1	4.84603	4.59937	0.100505	0.251741	1.18645	0.246655	2.05986	0.0714765	0.141583	4.74534	4.96648	4.7839	4.88842	4.28691	4.88952	4.54709	4.67399
ID_0003813	Q8C138	Adtrp	3.6254	3.02852	0.258612	0.109216	1.5147	0.599033	5.58474	0.000425719	0.00306995	3.70672	3.25555	3.85803	3.68128	3.04783	2.89125	3.15682	3.01816
ID_0000666	Q9QZQ1-2	Afdn	6.84173	6.82245	0.0890466	0.0845085	1.01344	0.0192614	0.329727	0.749623	0.81613	6.83203	6.73045	6.94691	6.85751	6.90277	6.72511	6.77921	6.8827
ID_0001747	Q3V384	Afg1l	4.86695	5.26859	0.134172	0.0634658	-1.32053	-0.401121	-5.98972	0.000262453	0.00215117	4.99432	4.95558	4.70151	4.81638	5.23676	5.2492	5.22572	5.3627
ID_0001231	Q920A7	Afg3l1	5.63482	5.52835	0.0985106	0.0979216	1.0767	0.106612	1.61733	0.142413	0.24107	5.6113	5.50732	5.68909	5.73156	5.53124	5.55757	5.39528	5.62933
ID_0000723	Q8JZQ2	Afg3l2	7.75349	7.96277	0.0791698	0.0651811	-1.15615	-0.20933	-3.91779	0.00397328	0.0159408	7.69122	7.67925	7.82874	7.81474	7.94754	8.00886	7.87694	8.01775
ID_0002087	Q8K4H1	Afmid	5.77117	5.68876	0.166393	0.110017	1.05904	0.0827581	1.07193	0.313378	0.435088	5.7897	5.99541	5.6113	5.68825	5.58299	5.83783	5.63577	5.69843
ID_0004599	Q80WT5	Aftph	-0.865227	-0.876008	0.0303278	0.214984	1.00483	0.00695385	0.0561767	0.956505	0.967298	-0.872322	-0.880936	-0.887007	-0.820642	-1.11874	-0.912643	-0.876629	-0.596021
ID_0004757	Q64191	Aga	-1.50903	-1.85843	0.79003	0.667778	1.2879	0.365019	0.83321	0.427622	0.548349	-0.921062	-2.67508	-1.22	-1.22	-1.16013	-2.6005	-1.45019	-2.22291
ID_0003603	Q8K2K6	Agfg1	3.46735	3.65226	0.0961829	0.108247	-1.13723	-0.185524	-3.35183	0.00927783	0.0296974	3.61102	3.42974	3.42035	3.40828	3.74427	3.73914	3.5232	3.60243
ID_0002601	Q80WC7	Agfg2	3.0793	3.20735	0.108837	0.10498	-1.0928	-0.128028	-1.77918	0.111052	0.199275	3.04783	3.19618	2.94376	3.12944	3.16755	3.32742	3.08402	3.25039
ID_0002370	Q9ESW4	Agk	4.60706	4.5185	0.102698	0.131219	1.06341	0.0886988	1.50222	0.169413	0.274784	4.55106	4.49332	4.71604	4.66783	4.39344	4.49816	4.47931	4.70307
ID_0000719	A2AS89	Agmat	7.38163	7.66382	0.11049	0.0802588	-1.21603	-0.282181	-4.15225	0.00283229	0.0125576	7.35688	7.47993	7.23613	7.45359	7.63272	7.60803	7.63152	7.78299
ID_0003498	Q8BS35	Agmo	3.26584	2.9014	0.0726723	0.101634	1.28709	0.364111	6.70378	0.000117668	0.00127904	3.32823	3.30547	3.2657	3.16395	2.94695	2.99876	2.76204	2.89785
ID_0002869	Q8CJG1	Ago1	3.66469	3.93837	0.199733	0.161848	-1.20883	-0.273605	-4.3597	0.0021132	0.0101204	3.67535	3.93848	3.47691	3.56802	4.07345	4.08223	3.77968	3.81812
ID_0003084	Q8CJG0	Ago2	2.13047	2.08572	0.28726	0.192515	1.03823	0.0541198	0.397064	0.70115	0.780109	2.40266	2.32588	1.78275	2.01057	1.83592	2.27917	2.04396	2.18382
ID_0001748	Q8K3K7	Agpat2	7.21416	6.85866	0.161966	0.0487814	1.2794	0.355468	4.82584	0.00111972	0.00634296	7.25101	7.03609	7.4183	7.15123	6.84969	6.82995	6.82496	6.93006
ID_0002066	Q9D517	Agpat3	6.52924	6.42008	0.0618305	0.145115	1.07858	0.109136	1.98725	0.0801741	0.155125	6.58864	6.5564	6.52751	6.44439	6.61409	6.44159	6.28191	6.34272
ID_0003814	Q9D1E8	Agpat5	1.53387	1.51205	0.176376	0.140968	1.01783	0.025498	0.242427	0.814224	0.864338	1.32162	1.46445	1.71823	1.63118	1.52894	1.54745	1.31752	1.6543
ID_0003935	Q8C0I1	Agps	1.01688	1.08707	0.0875747	0.0887552	-1.04938	-0.0695411	-0.913589	0.38623	0.510935	1.05179	1.10678	0.900076	1.00888	1.02028	1.2117	1.08949	1.0268
ID_0002371	P11859	Agt	3.64172	4.01289	0.108948	0.0577509	-1.2935	-0.371279	-5.80632	0.000325852	0.00251996	3.52533	3.77793	3.67251	3.59111	3.99575	4.09617	3.997	3.96265
ID_0000552	O35423-2	Agxt	8.33947	9.44592	0.173137	0.119661	-2.15309	-1.10641	-11.4652	1.91547e-06	0.000106819	8.16488	8.56529	8.25412	8.37361	9.30312	9.50006	9.57886	9.40164
ID_0000301	Q3UEG6	Agxt2	8.96526	8.87049	0.104716	0.103141	1.06789	0.0947593	2.06488	0.0709103	0.140783	8.84131	8.92464	9.01335	9.08175	8.74568	8.83578	8.91557	8.98494
ID_0002452	Q8CJF7	Ahctf1	3.31066	3.40268	0.0828297	0.0280897	-1.06584	-0.0919857	-1.62266	0.141264	0.239771	3.34266	3.24155	3.41316	3.24526	3.44354	3.38541	3.39864	3.38311
ID_0000123	P50247	Ahcy	12.0359	12.1323	0.1189	0.1639	-1.06889	-0.0961075	-1.12855	0.290074	0.412665	11.9281	12.0818	11.9512	12.1826	11.9001	12.1826	12.1618	12.2848
ID_0001328	Q80SW1	Ahcyl1	7.12565	6.96303	0.0605848	0.0456407	1.11932	0.162622	3.37207	0.0089945	0.0290498	7.11666	7.1074	7.21077	7.06776	6.92613	7.02404	6.97187	6.93006
ID_0001596	Q68FL4	Ahcyl2	2.0024	1.82135	0.24185	0.146895	1.13889	0.187625	1.85419	0.0988107	0.182663	1.88898	1.71949	2.24543	2.15571	1.88615	1.66332	1.9929	1.74304
ID_0001372	Q8BK64	Ahsa1	6.81563	6.74403	0.118022	0.0149364	1.05087	0.0715849	1.25505	0.243022	0.361937	6.81996	6.93207	6.65298	6.85751	6.75095	6.7539	6.74947	6.7218
ID_0003604	Q8N9S3	Ahsa2	3.51954	3.49839	0.0654488	0.104361	1.01433	0.0205253	0.366539	0.722962	0.796607	3.54348	3.43577	3.50781	3.59111	3.40552	3.43425	3.63858	3.5152
ID_0001641	P29699	Ahsg	6.94485	7.48605	0.133197	0.215831	-1.45518	-0.5412	-5.13271	0.000749927	0.00468145	6.86792	6.90343	6.86513	7.14293	7.6694	7.18997	7.46458	7.62025
ID_0000840	Q6PDI5	AI314180	7.01435	6.70712	0.0397542	0.0554287	1.23733	0.307232	6.65844	0.000123591	0.001317	7.04777	6.97441	7.0493	6.98593	6.68901	6.73389	6.76657	6.63902
ID_0004474	Q922M7	AI597479	0.0240545	-0.0708226	0.0733035	0.128027	1.0679	0.0947733	0.934784	0.375811	0.500185	0.0207366	0.0262407	0.114353	-0.065112	0.0899843	-0.185913	-0.0265124	-0.16085
ID_0002544	Q91Z58	AI661453	3.2884	3.46944	0.112311	0.175323	-1.13358	-0.180886	-1.84623	0.100047	0.184458	3.42522	3.24526	3.16133	3.32177	3.63237	3.24403	3.58101	3.42035
ID_0000258	Q9Z0X1	Aifm1	10.2658	10.3479	0.0705938	0.0886894	-1.0586	-0.0821642	-1.3467	0.213041	0.32808	10.2337	10.1817	10.3168	10.331	10.3995	10.359	10.2195	10.4136
ID_0002756	Q8BUE4	Aifm2	3.49556	3.71526	0.148221	0.161487	-1.16527	-0.220669	-3.21153	0.0115189	0.0349307	3.55574	3.61102	3.27826	3.53724	3.79724	3.88502	3.5152	3.66358
ID_0001663	P31230	Aimp1	7.71063	7.61746	0.0385591	0.0330977	1.06671	0.0931647	2.26292	0.0517418	0.111048	7.74206	7.72604	7.65452	7.71992	7.59146	7.64893	7.64306	7.5864
ID_0001835	Q8R010	Aimp2	7.06851	7.00851	0.0393636	0.0169706	1.04247	0.0600055	1.50495	0.168723	0.274053	7.05084	7.1074	7.02186	7.09395	6.99961	7.03393	6.99928	7.0012
ID_0003085	O08915	Aip	4.16474	3.86223	0.019515	0.050802	1.23328	0.302505	6.55384	0.000138546	0.00141047	4.16504	4.16709	4.18721	4.1396	3.81868	3.90067	3.91145	3.81812
ID_0000191	Q9WTP6	Ak2	9.82682	9.99035	0.0719642	0.0659951	-1.11999	-0.163491	-3.72442	0.00528341	0.019625	9.82149	9.92556	9.80656	9.75369	10.0363	10.0575	9.93963	9.92806
ID_0000503	Q9WTP7	Ak3	9.3429	9.68941	0.0815903	0.0860849	-1.27134	-0.346355	-6.27181	0.000189749	0.00171186	9.24585	9.40164	9.30564	9.41849	9.59307	9.64996	9.72438	9.79026
ID_0001493	Q9WUR9	Ak4	5.73691	7.41242	0.338752	0.0526856	-3.19393	-1.67533	-11.9151	1.40707e-06	8.82758e-05	5.77351	6.01109	5.25027	5.91277	7.45453	7.33545	7.43316	7.42656
ID_0001106	O08715	Akap1	6.5994	6.61583	0.0492087	0.0719035	-1.01145	-0.0164239	-0.340163	0.742026	0.810849	6.62752	6.57011	6.65298	6.547	6.70878	6.62752	6.5384	6.58864
ID_0002372	E9Q394	Akap13	3.34814	3.36579	0.0664129	0.0458573	-1.01232	-0.0176648	-0.32118	0.755866	0.819129	3.39514	3.32345	3.2657	3.40828	3.29977	3.40014	3.39323	3.37
ID_0002453	Q9DBR0	Akap8	4.02835	4.27789	0.0598874	0.0649981	-1.18889	-0.249617	-4.61459	0.00148731	0.00784941	3.97733	4.0497	3.98294	4.10344	4.28691	4.32902	4.1839	4.31172
ID_0004318	Q9R0L7	Akap8l	0.887794	0.890337	0.0448756	0.164781	-1.00175	-0.00252658	-0.0261591	0.979737	0.985826	0.934193	0.879271	0.829495	0.908219	0.77907	1.03607	0.719407	1.0268
ID_0002545	Q70FJ1	Akap9	1.97922	1.86736	0.114466	0.142485	1.08006	0.111113	1.80982	0.10589	0.192558	2.10536	2.03718	1.92646	1.84787	2.03172	1.92835	1.70579	1.80356
ID_0000533	Q9JII6	Akr1a1	9.99845	9.40081	0.115536	0.0232447	1.51308	0.597487	10.0611	5.40104e-06	0.000193627	10.034	9.82681	10.0613	10.0718	9.38976	9.43565	9.38805	9.38976
ID_0002119	P45376	Akr1b3	6.34445	5.96061	0.198151	0.156168	1.30477	0.383798	3.47666	0.00766798	0.0259738	6.30811	6.40215	6.09616	6.57137	5.84424	6.17443	5.84424	5.97955
ID_0004052	P45377	Akr1b8	-0.383929	-0.227574	0.837254	0.35127	-1.05917	-0.0829296	-0.310133	0.763963	0.825297	-1.49948	-0.528001	0.0967776	0.394983	-0.722265	-0.158212	-0.137767	0.107949
ID_0000471	Q8VC28	Akr1c13	9.56772	9.36998	0.0464708	0.053284	1.14688	0.19771	4.45231	0.00185796	0.00916691	9.62873	9.57886	9.52783	9.53546	9.37663	9.40164	9.40886	9.29278
ID_0001287	Q8K023	Akr1c18	5.86352	5.55686	0.0782946	0.107907	1.23678	0.306586	4.65467	0.00140862	0.00755407	5.74971	5.92878	5.8871	5.88849	5.62933	5.60133	5.60051	5.39625
ID_0000184	P70694	Akr1c6	11.8927	10.9929	0.131162	0.177936	1.8658	0.899796	13.8225	4.23593e-07	4.72447e-05	11.7807	11.7807	12.0316	11.9778	10.8946	10.8594	11.2514	10.9664
ID_0000691	Q8VCX1	Akr1d1	9.15184	9.02418	0.227176	0.246385	1.09252	0.12766	0.875414	0.405517	0.52893	8.87115	9.40164	9.08616	9.24841	8.72251	9.31204	9.09495	8.96721
ID_0002067	Q9DCT1	Akr1e1	6.73682	6.88486	0.158007	0.140194	-1.10808	-0.148067	-1.68437	0.128547	0.222629	6.6739	6.96604	6.60586	6.70147	6.76544	7.06233	6.93173	6.77994
ID_0000640	Q8CG76	Akr7a5	8.51351	8.39557	0.0390646	0.0679316	1.08519	0.117942	2.38732	0.0424171	0.0946576	8.50102	8.49207	8.48932	8.57162	8.33499	8.49106	8.36319	8.39304
ID_0003707	Q9D1F4	Akt1s1	3.98942	3.72188	0.051807	0.0624004	1.20373	0.267509	5.19154	0.000695521	0.00442862	3.94636	4.06459	3.9694	3.97733	3.7634	3.72383	3.76726	3.63303
ID_0002650	Q60823	Akt2	3.6332	3.74109	0.17644	0.0962618	-1.07575	-0.105338	-1.28799	0.231862	0.349845	3.7634	3.80366	3.44982	3.51591	3.6476	3.80366	3.84218	3.67092
ID_0000848	P10518	Alad	7.9061	6.93121	0.141867	0.106164	1.96543	0.974844	19.4286	2.57813e-08	1.61745e-05	7.79217	7.79873	8.09219	7.94132	6.82357	6.87615	7.06714	6.95797
ID_0001559	Q8VC19	Alas1	5.18322	5.16258	0.340033	0.311789	1.01281	0.0183602	0.126115	0.902587	0.929463	5.41666	4.69934	5.19256	5.42434	4.89438	4.90168	5.35071	5.50353
ID_0003086	P08680	Alas2	3.93334	4.13138	0.257818	0.363489	-1.14983	-0.201422	-1.29411	0.229838	0.347981	4.2846	3.80366	3.95418	3.69091	4.65361	4.04112	4.02074	3.81004
ID_0000240	P07724	Alb	9.95291	11.1518	0.236855	0.25052	-2.29591	-1.19906	-11.3307	2.10489e-06	0.000113132	9.96967	10.2612	9.69002	9.89072	11.5237	11.0748	10.9872	11.0215
ID_0001257	Q61490	Alcam	6.54777	7.23641	0.069102	0.0534685	-1.61177	-0.688648	-14.9994	2.17469e-07	3.21022e-05	6.54053	6.47099	6.63902	6.54053	7.19439	7.22596	7.31425	7.21106
ID_0001560	Q571I9	Aldh16a1	7.12326	7.42141	0.117949	0.154329	-1.22955	-0.298136	-3.50149	0.00738437	0.0251952	7.02992	7.2641	7.02186	7.17715	7.30542	7.64893	7.36846	7.36283
ID_0000133	P24549	Aldh1a1	13.3275	11.9377	0.12317	0.182115	2.62096	1.3901	20.6844	1.53276e-08	1.09899e-05	13.2325	13.2325	13.4911	13.3538	11.7539	11.8631	12.1826	11.9512
ID_0000207	O35945	Aldh1a7	9.14998	8.82676	0.124917	0.223494	1.25114	0.323245	2.85455	0.0201524	0.0531502	8.98494	9.28506	9.14397	9.18594	8.56913	9.02193	9.00536	8.71062
ID_0000437	Q9CZS1	Aldh1b1	6.0166	9.2779	1.07061	0.601049	-9.59146	-3.26175	-6.34683	0.000174355	0.00162655	4.57262	7.02562	5.8871	6.58105	8.49553	9.93838	9.45721	9.22048
ID_0000128	Q8R0Y6	Aldh1l1	12.1403	12.5092	0.214317	0.186882	-1.2915	-0.369042	-2.95128	0.0172993	0.047069	11.8631	12.2848	12.0818	12.3317	12.2848	12.7351	12.4672	12.5498
ID_0000126	P47738	Aldh2	13.3578	12.9196	0.105679	0.0290763	1.35473	0.438011	7.34446	6.02459e-05	0.000821669	13.3538	13.4911	13.3538	13.2325	12.9191	12.9191	12.8844	12.9557
ID_0000317	P47740	Aldh3a2	11.3776	7.9956	0.222891	0.202639	10.4263	3.38215	25.9975	2.27712e-09	9.32452e-06	11.4915	11.2174	11.6345	11.1669	7.86607	8.29632	7.88428	7.93574
ID_0000150	Q8CHT0	Aldh4a1	10.9242	10.9209	0.0737671	0.148077	1.00245	0.00353084	0.0572196	0.955699	0.966984	10.8214	10.9218	10.9872	10.9664	10.7119	10.9358	10.9793	11.0568
ID_0000460	Q8BWF0	Aldh5a1	9.06049	9.35478	0.0716476	0.0627301	-1.22636	-0.29438	-6.31084	0.000181562	0.00166897	9.10543	9.13026	8.97204	9.03423	9.33725	9.42682	9.27842	9.37663
ID_0000141	Q9EQ20	Aldh6a1	11.094	11.1653	0.0543007	0.0639158	-1.05068	-0.0713212	-1.43672	0.186731	0.295928	11.0158	11.0998	11.1356	11.125	11.1094	11.1755	11.125	11.2514
ID_0000177	Q9DBF1-2	Aldh7a1	10.5694	10.8659	0.0727422	0.0882054	-1.22817	-0.296511	-4.9269	0.000979768	0.00577845	10.4804	10.6351	10.54	10.622	10.7348	10.9235	10.8946	10.9108
ID_0000303	Q8BH00	Aldh8a1	10.0206	9.9613	0.0780244	0.0573327	1.04196	0.0592967	1.11821	0.294223	0.416795	10.0408	10.0537	9.90635	10.0815	9.94699	10.0317	9.97285	9.89368
ID_0000263	Q9JLJ2	Aldh9a1	10.2432	10.2023	0.0813739	0.0734938	1.0287	0.0408234	0.716451	0.493015	0.609168	10.2087	10.359	10.1713	10.2337	10.1487	10.2928	10.231	10.1366
ID_0000763	P05064	Aldoa	7.69962	8.1659	0.127433	0.115765	-1.38155	-0.466283	-5.74623	0.000350126	0.00266255	7.54456	7.845	7.66267	7.74625	8.03337	8.31232	8.13547	8.18246
ID_0000108	Q91Y97	Aldob	12.2718	13.2232	0.339104	0.25326	-1.93445	-0.951926	-6.36335	0.000171153	0.00160564	12.1618	12.7351	11.9281	12.2622	13.1169	13.6008	13.1169	13.0582
ID_0001189	P05063	Aldoc	5.09017	5.08143	0.133386	0.176221	1.00627	0.00902054	0.0936248	0.927587	0.947793	5.04922	5.28707	5.0318	4.99259	5.07146	5.09237	5.29651	4.86537
ID_0004053	Q921Q3	Alg1	1.69863	1.82532	0.244838	0.19542	-1.08839	-0.122194	-0.892116	0.396996	0.521466	1.54705	1.53189	2.05578	1.65982	2.08943	1.61828	1.78414	1.80944
ID_0004600	Q3UGP8	Alg10b	0.877781	1.04716	0.270239	0.229455	-1.12477	-0.169632	-1.04347	0.325628	0.447638	1.11425	0.748353	0.559035	1.08949	0.836921	1.12943	0.888887	1.33339
ID_0004054	Q3TZM9	Alg11	1.88309	1.7689	0.126885	0.0639077	1.08262	0.114528	1.41728	0.192161	0.303001	1.91644	1.76043	2.04639	1.80909	1.85752	1.70776	1.74328	1.76702
ID_0004181	Q8VDB2	Alg12	1.38765	1.34694	0.158736	0.249076	1.02961	0.0420957	0.309079	0.764737	0.825956	1.39545	1.20138	1.36527	1.58848	1.65868	1.08585	1.22291	1.42032
ID_0004601	Q9D8C3-2	Alg13	1.86687	1.63921	0.0944289	0.167378	1.16965	0.226075	3.03086	0.0152661	0.0424726	1.97592	1.89119	1.74835	1.85203	1.79461	1.71077	1.40527	1.6462
ID_0002413	Q9DBE8	Alg2	5.05712	5.0888	0.120374	0.0866632	-1.02223	-0.0317132	-0.43856	0.671965	0.757546	5.18065	4.92201	5.13323	4.99259	5.21009	5.02368	5.02907	5.09237
ID_0003418	Q9DB25	Alg5	5.43319	5.16807	0.0697336	0.104398	1.20174	0.26512	4.11774	0.0029755	0.0130201	5.50713	5.35031	5.47091	5.4044	5.29651	5.0602	5.11113	5.20442
ID_0004875	Q3TAE8	Alg6	0.877685	0.95526	0.0859104	0.136914	-1.05456	-0.0766471	-0.830894	0.428859	0.549513	0.819863	0.802889	0.990953	0.897034	1.09549	0.810231	1.04576	0.869548
ID_0003236	Q8VDI9	Alg9	3.65706	3.23652	0.223474	0.14332	1.33974	0.421952	5.38807	0.000542736	0.00368107	3.63858	3.36491	3.90149	3.72324	3.14863	3.10052	3.27659	3.42035
ID_0003815	Q8K1E6	Alkbh3	1.44482	1.4523	0.0799623	0.133655	-1.00526	-0.00756507	-0.086088	0.933399	0.951794	1.35311	1.52596	1.40465	1.49556	1.34262	1.52453	1.60453	1.33753
ID_0004876	Q3TSG4	Alkbh5	0.00833076	0.181244	0.16599	0.167179	-1.12898	-0.175023	-1.52911	0.162725	0.266553	-0.113289	0.215282	-0.137767	0.0690977	0.346175	0.227602	-0.0512336	0.202434
ID_0002001	Q920R0	Als2	4.59568	4.69905	0.133044	0.181242	-1.07441	-0.103549	-1.23142	0.2513	0.370418	4.6173	4.72306	4.63366	4.40869	4.68423	4.89842	4.75089	4.46264
ID_0002002	O08583	Alyref	5.51785	5.81422	0.10001	0.0251555	-1.22806	-0.296383	-5.24659	0.000648488	0.00420512	5.47091	5.56017	5.40613	5.63418	5.83014	5.77947	5.81225	5.83504
ID_0000320	O09174	Amacr	8.90132	8.81376	0.206442	0.119033	1.06247	0.0874184	0.868188	0.409244	0.531825	8.97204	8.68362	9.15461	8.79499	8.91475	8.65161	8.88986	8.7988
ID_0002038	Q07456	Ambp	5.6068	6.13006	0.101127	0.182255	-1.43732	-0.523378	-5.92364	0.000283592	0.00227009	5.74363	5.5186	5.54378	5.62119	6.40215	6.01492	6.05615	6.04701
ID_0000353	Q9DBA8	Amdhd1	7.28577	9.98041	0.741121	0.116847	-6.48646	-2.69743	-8.90065	1.40436e-05	0.000329368	7.02992	8.22606	6.46191	7.42518	9.85322	10.1246	10.0158	9.92806
ID_0004319	Q8JZV7	Amdhd2	2.04494	1.98742	0.230245	0.211386	1.04197	0.0593113	0.425887	0.680819	0.763753	1.71949	2.15799	2.24543	2.05685	1.76597	2.26237	2.02384	1.89748
ID_0001902	Q9R049-2	Amfr	3.66412	3.3774	0.189602	0.137242	1.21986	0.286718	2.70049	0.0257323	0.0639992	3.85803	3.41847	3.75543	3.62455	3.45931	3.23512	3.28982	3.52533
ID_0002265	Q9DBT5	Ampd2	5.00092	5.06714	0.0781681	0.0941887	-1.04692	-0.0661495	-1.15386	0.280111	0.402254	5.00845	5.09036	5.00521	4.89965	5.03752	5.15984	5.12264	4.94855
ID_0001202	Q8CFA2	Amt	6.35054	6.62107	0.262987	0.182456	-1.20625	-0.270533	-2.00433	0.0780408	0.152052	6.09736	6.6795	6.43974	6.18558	6.48366	6.88818	6.5314	6.58105
ID_0001731	P00687	Amy1	5.7075	5.16513	0.155826	0.197671	1.4563	0.542305	5.04485	0.000839967	0.00509769	5.80868	5.6741	5.84566	5.50157	5.36897	5.07394	5.28347	4.93415
ID_0004483	Q9WVM3	Anapc7	-0.16939	-0.414576	0.132477	0.208841	1.18553	0.245528	1.83306	0.102124	0.187477	-0.353134	-0.17724	-0.0582213	-0.0889639	-0.528001	-0.134188	-0.385311	-0.610803
ID_0004484	Q8K1C0	Angel2	0.226697	0.528917	0.219038	0.281637	-1.23919	-0.309401	-2.64772	0.0279875	0.0687227	-0.00574674	0.191186	0.198283	0.523066	0.211858	0.397751	0.852465	0.653594
ID_0002808	Q9R182	Angptl3	3.57554	3.78649	0.176879	0.404243	-1.16373	-0.218755	-1.75809	0.11474	0.204431	3.76135	3.64376	3.5544	3.34266	4.33246	3.8238	3.59646	3.39323
ID_0002809	G5E8K5	Ank3	1.28832	1.91615	0.181452	0.226041	-1.54836	-0.630739	-7.93146	3.3878e-05	0.000574439	1.41466	1.42783	1.03705	1.27374	1.98976	2.20325	1.74954	1.72203
ID_0001535	Q810B6	Ankfy1	5.97875	5.90674	0.033186	0.0876081	1.05117	0.0719907	1.36301	0.208051	0.322488	5.99036	5.98082	5.93272	6.01109	5.86375	5.88298	5.84424	6.03599
ID_0002651	Q6P1H6	Ankle2	3.1722	3.35281	0.41548	0.223225	-1.12395	-0.168581	-2.07326	0.0699744	0.139421	3.59646	3.46118	2.81557	2.81557	3.55574	3.51591	3.08402	3.25555
ID_0004758	Q3TPE9	Ankmy2	0.598268	0.27592	0.213237	0.216849	1.25015	0.322102	4.01445	0.00345242	0.0144037	0.752047	0.795901	0.499892	0.345234	0.486671	0.423198	0.170633	0.0231781
ID_0004877	E9Q4F7	Ankrd11	-3.1312	-2.76615	0.654948	0.262137	-1.26379	-0.337761	-1.54933	0.157854	0.260958	-3.25602	-4.00087	-2.7351	-2.53281	-2.99267	-2.99267	-2.5609	-2.51837
ID_0002695	Q99NH0	Ankrd17	2.2938	2.3513	0.149527	0.0640009	-1.03907	-0.0552913	-0.91894	0.38358	0.508099	2.38198	2.4541	2.13261	2.2065	2.3905	2.40876	2.2657	2.34026
ID_0004602	Q811D2	Ankrd26	0.657406	0.337162	0.169743	0.137846	1.24864	0.320362	2.72749	0.0246507	0.061967	0.732057	0.54252	0.860359	0.494688	0.389143	0.255631	0.198283	0.50559
ID_0002602	Q505D1	Ankrd28	3.94504	4.04924	0.114422	0.0895976	-1.07503	-0.10437	-1.53162	0.162113	0.265811	3.84722	4.09925	3.87027	3.96343	4.01425	4.18213	3.98605	4.01452
ID_0004182	Q8BTZ5	Ankrd46	2.82259	2.71187	0.231149	0.258423	1.08098	0.112345	0.746128	0.475811	0.595386	2.93223	2.49599	3.02612	2.83601	3.01169	2.46292	2.53284	2.84004
ID_0004055	Q80UU1	Ankzf1	0.93808	0.643476	0.141038	0.0751674	1.22598	0.293941	3.08845	0.0139506	0.0396929	1.0065	0.841247	0.80193	1.10264	0.671534	0.721887	0.543621	0.63686
ID_0000931	O35381	Anp32a	7.60878	7.74621	0.120198	0.0510371	-1.09996	-0.137445	-2.53128	0.0337004	0.0794469	7.60394	7.74549	7.45359	7.63212	7.77674	7.80127	7.69377	7.71304
ID_0002498	Q9EST5	Anp32b	4.76534	4.89063	0.104743	0.139402	-1.09071	-0.125265	-1.51616	0.165915	0.271159	4.867	4.79763	4.61911	4.77762	4.93612	4.71604	5.04849	4.86187
ID_0003816	P97822	Anp32e	3.89884	4.03941	0.112989	0.170821	-1.1025	-0.140783	-1.91776	0.0894449	0.169469	3.9128	4.0497	3.84611	3.78675	3.99575	4.27126	4.02949	3.86114
ID_0000704	P97449	Anpep	7.63322	7.34121	0.320732	0.149392	1.22413	0.291759	2.34217	0.0455909	0.100404	7.57564	7.31425	8.07903	7.56395	7.40872	7.13175	7.47718	7.3472
ID_0001536	P97384	Anxa11	5.832	5.93722	0.173782	0.0552303	-1.07569	-0.105263	-1.25296	0.243743	0.362581	5.98143	5.6741	5.68909	5.98338	5.95762	5.99481	5.93272	5.86375
ID_0003605	P07356	Anxa2	1.22167	-0.413877	0.535191	0.544806	3.05668	1.61196	5.03951	0.000845806	0.00512075	0.687255	1.49152	1.83659	0.871324	-1.20136	-0.354698	-0.0778687	-0.0215759
ID_0001013	P97429	Anxa4	6.74483	6.57254	0.0648982	0.0999562	1.12684	0.17228	2.79224	0.0222423	0.0570144	6.76842	6.651	6.75985	6.80004	6.50606	6.68781	6.62258	6.47373
ID_0000606	P48036	Anxa5	8.28972	7.99111	0.0513333	0.305208	1.22998	0.298635	2.20964	0.0563309	0.118419	8.22523	8.3481	8.30542	8.28015	7.6571	8.39761	7.95828	7.95147
ID_0000253	P14824	Anxa6	9.95354	10.0588	0.10145	0.133594	-1.07576	-0.105357	-1.32052	0.221268	0.337859	9.80294	10.0122	9.98324	10.0158	9.92306	10.2239	10.1051	9.98324
ID_0000685	Q07076	Anxa7	7.44605	7.11259	0.0886189	0.123633	1.26005	0.333477	4.57214	0.00157585	0.00820457	7.51545	7.31709	7.4889	7.46275	7.14435	7.1971	7.17883	6.93006
ID_0000686	O54754	Aox1	8.04154	7.43285	0.200192	0.194531	1.52486	0.608673	5.07743	0.000805275	0.00492887	8.26235	7.9192	8.15302	7.83159	7.6101	7.3191	7.58434	7.21786
ID_0000147	G3X982	Aox3	9.92429	11.297	0.0593254	0.158718	-2.58924	-1.37253	-17.3921	6.44357e-08	1.85153e-05	10.0006	9.89072	9.86622	9.93963	11.3169	11.1356	11.5076	11.2278
ID_0000469	O35643	Ap1b1	8.85532	9.00377	0.039523	0.0362352	-1.10839	-0.148461	-3.40889	0.00850181	0.0279075	8.89447	8.84575	8.8043	8.87675	9.03029	8.95029	9.01489	9.01963
ID_0001167	P22892	Ap1g1	6.26339	6.22062	0.0731639	0.122012	1.0301	0.0427814	0.616641	0.553701	0.663769	6.26532	6.36446	6.19553	6.22823	6.09969	6.29019	6.35557	6.13704
ID_0001561	P35585	Ap1m1	5.86223	5.79122	0.0784769	0.0724711	1.05051	0.0710847	1.58432	0.14973	0.250748	5.91737	5.94191	5.79557	5.79408	5.76322	5.89657	5.77351	5.73156
ID_0003324	P61967	Ap1s1	3.51807	3.51193	0.130588	0.121368	1.00451	0.00648586	0.140244	0.891749	0.920734	3.63338	3.62747	3.38771	3.42372	3.58237	3.63858	3.45676	3.37
ID_0000650	P17426	Ap2a1	6.7764	6.80948	0.0623437	0.0692556	-1.0232	-0.0330847	-0.654732	0.530036	0.644441	6.77994	6.69169	6.84124	6.79273	6.88439	6.71689	6.81342	6.82321
ID_0000445	P17427	Ap2a2	8.50102	8.70858	0.0515883	0.0398873	-1.15474	-0.207566	-4.513	0.00170883	0.00862107	8.47917	8.50785	8.56913	8.44791	8.75943	8.66868	8.68674	8.71947
ID_0000398	Q9DBG3	Ap2b1	7.83456	7.85529	0.0563141	0.0539585	-1.01447	-0.0207304	-0.427502	0.679688	0.762919	7.87487	7.77562	7.88992	7.79782	7.90684	7.78153	7.88035	7.85243
ID_0001021	P84091	Ap2m1	6.84895	7.02865	0.0764055	0.0311916	-1.13265	-0.179705	-3.82856	0.00452881	0.0174728	6.7539	6.8803	6.93308	6.82851	7.00246	7.01621	7.07377	7.02216
ID_0002603	P62743	Ap2s1	3.3919	3.41255	0.0944564	0.00868303	-1.01422	-0.0203678	-0.36476	0.724241	0.797317	3.47578	3.39939	3.43425	3.25818	3.41089	3.42483	3.41012	3.40437
ID_0001190	Q9Z1T1	Ap3b1	6.23378	6.14371	0.0631413	0.0248544	1.06445	0.090102	2.1322	0.0637224	0.129852	6.27464	6.30046	6.18558	6.17443	6.14613	6.14045	6.17443	6.11383
ID_0001297	O54774	Ap3d1	5.87236	5.79693	0.0641745	0.0407224	1.05369	0.0754488	1.56329	0.154565	0.256705	5.968	5.83014	5.84566	5.84566	5.78529	5.77947	5.85681	5.76613
ID_0002546	Q9JKC8	Ap3m1	4.98555	5.01097	0.081338	0.0295187	-1.01773	-0.0253595	-0.491292	0.635713	0.729123	5.08728	4.95558	4.89478	5.00457	5.00571	4.98977	5.05409	4.99432
ID_0003606	Q9DCR2	Ap3s1	4.03846	4.01131	0.114339	0.0943064	1.01889	0.0269992	0.366656	0.722877	0.796607	3.94322	4.10722	3.93974	4.16367	4.095	4.0039	3.88176	4.06459
ID_0004485	Q3U829	Ap5z1	0.335334	0.0994991	0.245319	0.108362	1.17844	0.236883	1.7253	0.120703	0.21249	0.0386693	0.486671	0.579858	0.236138	0.231778	0.0112699	0.144461	0.0104872
ID_0004603	B2RUJ5	Apba1	2.40772	2.33008	0.133908	0.129761	1.05506	0.0773255	0.83916	0.424457	0.545125	2.41858	2.39432	2.24543	2.57252	2.14096	2.43649	2.37184	2.37106
ID_0000963	Q8R146	Apeh	7.31879	7.47032	0.0519966	0.0503307	-1.11075	-0.151538	-3.40193	0.0085927	0.0280801	7.31709	7.38079	7.25367	7.32359	7.43316	7.54028	7.47374	7.4341
ID_0001691	P28352	Apex1	5.74628	5.79559	0.119064	0.0926481	-1.03467	-0.0491725	-1.12034	0.293363	0.41593	5.84062	5.85681	5.62933	5.65834	5.9221	5.80499	5.7421	5.71316
ID_0004320	Q8BVF7	Aph1a	0.968459	0.804642	0.229138	0.214576	1.12394	0.168568	1.70277	0.124965	0.218308	1.21657	1.10006	0.721399	0.835806	0.832563	1.01491	0.865508	0.50559
ID_0001562	O35841	Api5	5.71007	5.86404	0.0243116	0.044141	-1.11263	-0.153979	-3.83518	0.00448486	0.0173819	5.70223	5.74517	5.68909	5.70379	5.90871	5.86645	5.80351	5.87748
ID_0001808	Q9WVQ5	Apip	6.86353	6.58203	0.103594	0.130656	1.21546	0.281506	3.67664	0.00567334	0.0207087	6.79677	6.97053	6.75544	6.9314	6.48993	6.74601	6.46467	6.62752
ID_0004486	Q06335	Aplp2	0.875965	0.862826	0.304881	0.233969	1.01359	0.0194715	0.168424	0.870207	0.904446	0.994776	1.2093	0.810231	0.489558	1.20331	0.822106	0.683717	0.742171
ID_0001425	Q9D7N9	Apmap	6.64356	6.4906	0.139412	0.0588552	1.11185	0.152957	2.08903	0.0682451	0.13679	6.82743	6.50693	6.66849	6.57137	6.51221	6.42478	6.46467	6.56074
ID_0000797	Q00623	Apoa1	7.28828	7.86103	0.0738433	0.220235	-1.48734	-0.572732	-5.50741	0.000468074	0.00330882	7.18413	7.31759	7.35612	7.29528	8.17308	7.65611	7.82167	7.79325
ID_0002604	P09813	Apoa2	5.51913	5.60369	0.279616	0.333731	-1.0615	-0.086101	-0.61996	0.551615	0.662702	5.3481	5.90871	5.5316	5.2881	5.95762	5.75712	5.18177	5.51824
ID_0001614	P06728	Apoa4	4.62269	5.19709	0.272866	0.517017	-1.49763	-0.582678	-4.36801	0.00208882	0.0100516	4.85381	4.74426	4.66196	4.23074	5.78529	5.47138	4.69966	4.83204
ID_0001642	Q8C7G5	Apoa5	4.18365	4.48635	0.250429	0.355433	-1.23622	-0.305939	-3.14992	0.0126756	0.037467	4.24929	4.49564	3.90767	4.082	4.7701	4.75031	4.01398	4.41099
ID_0000297	E9Q414	Apob	8.61437	8.94056	0.0707805	0.105048	-1.2536	-0.32608	-5.12174	0.000760571	0.0047419	8.51638	8.65385	8.67646	8.61078	9.08319	8.93139	8.8304	8.91727
ID_0002499	P34928	Apoc1	5.47908	5.24142	0.0468676	0.167637	1.17862	0.237096	3.17019	0.0122822	0.0366277	5.48794	5.41089	5.5159	5.50157	5.42006	5.31631	5.02907	5.20025
ID_0002605	P33622	Apoc3	4.48798	4.59042	0.166501	0.135206	-1.07314	-0.101838	-1.0733	0.312797	0.434961	4.50065	4.27691	4.49028	4.68407	4.7701	4.4608	4.61284	4.51795
ID_0004321	Q61268	Apoc4	-0.446537	-0.761593	0.258107	0.230834	1.24528	0.316468	2.60042	0.0301795	0.0731614	-0.222353	-0.306571	-0.450138	-0.807087	-0.442352	-0.754479	-0.97291	-0.876629
ID_0000392	P08226	Apoe	8.69711	8.62485	0.0631712	0.18239	1.05164	0.0726459	0.871821	0.407367	0.530783	8.64805	8.69285	8.78751	8.66003	8.84816	8.64287	8.40297	8.60542
ID_0001787	Q01339	Apoh	5.50993	5.36047	0.214201	0.258839	1.10903	0.149299	1.02605	0.333308	0.455231	5.57202	5.36388	5.31853	5.78529	5.65434	5.22345	5.07764	5.48645
ID_0004056	Q9Z1R3	Apom	3.31783	3.6545	0.0199103	0.24241	-1.2628	-0.33663	-2.9839	0.016434	0.0450231	3.34266	3.32345	3.29639	3.30882	3.94478	3.36063	3.60309	3.70948
ID_0002120	Q9DCZ4	Apoo	6.14953	6.40093	0.0682325	0.106651	-1.19037	-0.251409	-4.31953	0.00223542	0.0105311	6.18446	6.05554	6.14613	6.212	6.34617	6.35407	6.34272	6.56074
ID_0001203	Q78IK4	Apool	7.92735	7.76279	0.0745791	0.098501	1.1208	0.164533	2.62618	0.028965	0.0707767	7.91704	7.82733	7.99816	7.96688	7.78061	7.79562	7.62251	7.85243
ID_0002810	Q8K3H0	Appl1	3.80917	3.83317	0.182831	0.137275	-1.01728	-0.0247221	-0.268827	0.794503	0.847701	3.62258	3.89313	3.69747	4.0235	3.63858	3.83568	3.91894	3.93949
ID_0004487	Q8K3G9	Appl2	0.893549	0.979627	0.183379	0.19815	-1.06013	-0.0842348	-0.726779	0.486983	0.604693	0.63686	0.918875	0.947633	1.07083	0.711804	1.11238	1.14544	0.948888
ID_0001763	P08030	Aprt	5.97242	5.82203	0.246962	0.255277	1.11005	0.15062	1.35829	0.209485	0.324119	5.64316	5.95249	6.06579	6.22823	5.44864	5.92408	6.02422	5.8912
ID_0003817	Q02013	Aqp1	0.202399	0.422495	1.21965	0.455406	-1.01094	-0.0156984	-0.0543262	0.957936	0.968387	-0.983892	-0.707599	1.12798	1.3731	0.203833	-0.0881268	0.632687	0.941586
ID_0003162	Q9JJJ3	Aqp9	5.55807	4.29851	0.219255	0.170746	2.39526	1.26018	16.2508	1.12703e-07	2.30731e-05	5.47091	5.3278	5.84566	5.58793	4.29211	4.06339	4.45782	4.38073
ID_0003087	Q8CFQ3	Aqr	2.08469	2.20815	0.124092	0.159424	-1.08979	-0.124047	-1.62383	0.141012	0.239441	2.12168	2.2132	2.08744	1.91644	2.43649	2.18307	2.1441	2.06895
ID_0002161	P04627	Araf	4.97555	4.94999	0.0732836	0.087965	1.01787	0.0255506	0.484017	0.640656	0.733451	4.867	4.99535	5.01992	5.01992	4.84794	4.96157	5.0607	4.92976
ID_0000720	Q5XJY5	Arcn1	8.3789	8.59363	0.0932065	0.0235457	-1.16056	-0.214819	-4.27729	0.00237216	0.0110024	8.42737	8.45142	8.24379	8.39304	8.62398	8.56913	8.58281	8.59862
ID_0000687	P84078	Arf1	8.77554	8.96222	0.106064	0.0503323	-1.13824	-0.18681	-3.51485	0.00723637	0.0247583	8.8043	8.88344	8.62994	8.78449	9.00079	8.97204	8.98725	8.88881
ID_0000758	P61750	Arf4	5.09875	5.12121	0.0870592	0.0367009	-1.01565	-0.0223982	-0.413735	0.689359	0.770749	5.15611	5.13618	4.96903	5.13369	5.07704	5.10496	5.15153	5.15131
ID_0001005	P84084	Arf5	6.46455	6.48141	0.0734906	0.0575034	-1.01176	-0.0168647	-0.396584	0.701491	0.780316	6.54655	6.48545	6.36981	6.45639	6.48993	6.55729	6.42294	6.4555
ID_0001615	P62331	Arf6	7.44356	7.0806	0.0912163	0.0772434	1.28605	0.362944	7.13676	7.44813e-05	0.0009512	7.45864	7.31072	7.51122	7.49365	7.1074	6.9654	7.12539	7.12423
ID_0002088	Q9EPJ9	Arfgap1	5.07377	5.08958	0.0575545	0.0650182	-1.01107	-0.0158831	-0.328058	0.75084	0.816392	5.12979	4.99346	5.08076	5.09108	5.08373	5.00571	5.16262	5.10625
ID_0001150	Q99K28	Arfgap2	6.41939	6.51967	0.0649749	0.0402389	-1.07198	-0.100273	-2.16072	0.0608957	0.126001	6.4555	6.47099	6.32628	6.42478	6.56074	6.4696	6.5065	6.54182
ID_0003163	Q9D8S3	Arfgap3	1.37603	1.59109	0.202305	0.192579	-1.15836	-0.212081	-1.79629	0.10814	0.195729	1.65186	1.35406	1.16544	1.33276	1.56963	1.67859	1.33339	1.78275
ID_0001809	G3X9K3	Arfgef1	3.95154	3.86175	0.0877327	0.0216444	1.06434	0.0899539	1.73075	0.119692	0.21108	4.01847	3.9707	3.82324	3.99375	3.89313	3.85917	3.84749	3.84722
ID_0001329	A2A5R2	Arfgef2	5.13478	5.12396	0.126401	0.0623017	1.0078	0.0112041	0.208413	0.839837	0.88442	5.1687	5.29919	5.02907	5.04217	5.10236	5.2079	5.12589	5.05971
ID_0000140	Q61176	Arg1	11.391	12.6295	0.600555	0.115923	-2.36485	-1.24175	-5.06525	0.00081806	0.00498238	11.5574	11.7987	10.5026	11.7055	12.524	12.7754	12.5498	12.6688
ID_0002454	Q3UL36	Arglu1	4.60787	4.738	0.103117	0.0996997	-1.09423	-0.129915	-2.62162	0.0291765	0.0712241	4.72766	4.6602	4.52181	4.52181	4.82291	4.77924	4.59445	4.75539
ID_0003936	Q5FWK3	Arhgap1	2.03197	1.71269	0.0845446	0.0784221	1.24827	0.319932	4.45179	0.00185932	0.00916691	2.07011	2.13177	1.97905	1.94696	1.75142	1.59512	1.75527	1.74895
ID_0003818	Q8C0D4	Arhgap12	1.85339	1.86933	0.0533753	0.110182	-1.01182	-0.0169561	-0.236941	0.81834	0.867423	1.88528	1.8	1.81699	1.9113	2.0014	1.88343	1.85987	1.73262
ID_0003607	Q3UIA2	Arhgap17	0.914024	0.687196	0.0878109	0.264179	1.1621	0.21674	2.21785	0.0555981	0.11764	0.959411	0.96045	0.78238	0.953857	0.922719	0.887568	0.372423	0.566074
ID_0003937	Q6DFV3	Arhgap21	0.400982	0.413553	0.246248	0.117036	-1.00943	-0.0135392	-0.110569	0.914537	0.938279	0.0449141	0.607749	0.450821	0.500445	0.339844	0.287946	0.510101	0.51632
ID_0003018	Q91YM2	Arhgap35	3.73403	3.87277	0.0120678	0.0499814	-1.10104	-0.138864	-3.12586	0.0131594	0.0384218	3.71837	3.73914	3.73187	3.74672	3.80508	3.8708	3.92313	3.89206
ID_0003325	B2RQE8	Arhgap42	2.35878	2.09302	0.101661	0.0860328	1.2025	0.266034	3.54755	0.00688726	0.0238066	2.35998	2.27917	2.50189	2.29408	2.07676	2.10898	1.98904	2.1973
ID_0002757	P97393	Arhgap5	3.4699	3.45992	0.0328733	0.0739248	1.00692	0.00995088	0.182463	0.859517	0.897237	3.49564	3.42407	3.46817	3.49172	3.55574	3.40014	3.40323	3.48056
ID_0001597	Q99PT1	Arhgdia	7.17266	7.18794	0.230875	0.163854	-1.01071	-0.0153644	-0.288037	0.78025	0.839459	7.08511	6.88714	7.38295	7.33545	7.03177	7.06233	7.3472	7.31047
ID_0003088	Q61210	Arhgef1	2.26399	2.17026	0.131798	0.0327597	1.06806	0.0949909	1.2931	0.23017	0.348273	2.40266	2.29894	2.26828	2.08611	2.15571	2.13647	2.21311	2.17575
ID_0003819	A2AWP8	Arhgef10l	0.99491	1.13571	0.149534	0.0867497	-1.10219	-0.140369	-1.47543	0.176317	0.28336	0.980026	0.911698	0.87794	1.20998	1.0264	1.2383	1.14544	1.13269
ID_0001563	Q8R4H2	Arhgef12	4.99588	5.07278	0.0725793	0.0293729	-1.05471	-0.0768465	-1.5953	0.147259	0.247374	5.07111	4.98595	4.90033	5.02614	5.07146	5.08161	5.03381	5.10424
ID_0004488	E9Q7D5	Arhgef5	-1.59945	-1.64117	0.324455	0.507851	1.02226	0.0317621	0.122227	0.905573	0.931558	-1.68505	-1.5349	-1.97887	-1.199	-1.54912	-1.28274	-1.34904	-2.38377
ID_0003419	Q9ES28-2	Arhgef7	1.05082	1.09621	0.143053	0.142697	-1.03122	-0.0443559	-0.529091	0.610341	0.71073	1.06949	1.24608	0.939471	0.948261	1.04595	1.30907	1.01094	1.01888
ID_0004057	A2BH40	Arid1a	0.79242	0.780953	0.46782	0.194337	1.02349	0.0335013	0.187664	0.855564	0.894785	1.39146	0.835806	0.259697	0.682709	1.0345	0.643592	0.614695	0.831029
ID_0002500	Q9Z1K5	Arih1	5.30827	5.22286	0.077725	0.0421364	1.061	0.0854245	1.67222	0.130965	0.225648	5.32409	5.34112	5.19559	5.37228	5.19321	5.27343	5.24132	5.18349
ID_0003164	Q9Z1K6	Arih2	2.70211	2.84303	0.12013	0.0298033	-1.10249	-0.140766	-2.12727	0.0642238	0.13066	2.70041	2.78438	2.53284	2.79082	2.88308	2.84493	2.83146	2.81265
ID_0002162	P61211	Arl1	4.50864	4.51274	0.0503091	0.107293	-1.00305	-0.00439413	-0.0840559	0.934967	0.952426	4.51795	4.43604	4.5295	4.55106	4.40947	4.47322	4.66196	4.50633
ID_0004878	Q8BIX3	Arl14ep	-1.31488	-1.51752	0.343668	0.175662	1.15606	0.209215	1.29042	0.231056	0.349088	-1.01123	-1.20802	-1.23166	-1.80862	-1.5733	-1.27427	-1.53152	-1.69099
ID_0004759	Q9D0J4	Arl2	0.610911	0.124146	0.104282	0.0494792	1.40272	0.488226	5.72314	0.000359972	0.00272093	0.680649	0.703149	0.474539	0.585306	0.0626527	0.158003	0.106065	0.169862
ID_0002811	Q9WUL7	Arl3	4.62141	4.62069	0.104528	0.119308	1.00048	0.00068767	0.00895629	0.993062	0.995243	4.55106	4.69934	4.51338	4.72185	4.46194	4.74063	4.67446	4.60573
ID_0004183	Q9JKW0	Arl6ip1	5.30889	4.4936	0.107485	0.070299	1.75943	0.815109	12.6855	8.49503e-07	6.66196e-05	5.36123	5.27249	5.42434	5.17749	4.42892	4.4385	4.56821	4.53877
ID_0003820	Q9JM93	Arl6ip4	1.21081	1.08658	0.061939	0.114432	1.09024	0.12465	1.53174	0.162083	0.265811	1.21657	1.2927	1.18852	1.14544	0.951801	1.21931	1.12943	1.04576
ID_0002935	Q8R5J9	Arl6ip5	4.01481	3.80839	0.125874	0.107383	1.15421	0.2069	3.83423	0.00449112	0.0173927	3.9588	3.86946	4.15421	4.07676	3.81349	3.65531	3.87269	3.89206
ID_0002936	Q8VEH3	Arl8a	-0.0139365	0.0623554	0.149401	0.186558	-1.05308	-0.0746146	-0.634025	0.542825	0.65507	0.191186	-0.0187373	-0.163083	-0.065112	-0.0889639	0.311034	0.100085	-0.0727337
ID_0002547	Q9CQW2	Arl8b	5.77805	5.63056	0.087634	0.0882437	1.10767	0.147522	2.82053	0.0212672	0.05522	5.77947	5.65834	5.86645	5.80794	5.66306	5.50353	5.70697	5.64868
ID_0001836	Q9D7A8	Armc1	6.05752	6.03587	0.0633987	0.0625195	1.01512	0.0216515	0.462371	0.655476	0.746244	6.06155	6.12192	5.97061	6.07602	6.03838	6.09795	5.94982	6.05734
ID_0002870	Q9D0L7	Armc10	3.58959	3.51577	0.0918466	0.0280584	1.05271	0.0741149	1.35805	0.209557	0.324119	3.54958	3.52809	3.72629	3.5544	3.52637	3.48056	3.50926	3.54687
ID_0003821	Q8BNU0	Armc6	3.05585	3.1709	0.0729193	0.0837351	-1.08302	-0.115055	-1.77997	0.110915	0.1991	2.96728	3.12562	3.02612	3.10437	3.0991	3.24403	3.09768	3.2428
ID_0004489	Q9DBR3	Armc8	0.74907	0.703576	0.111806	0.126056	1.03261	0.046292	0.538826	0.603893	0.705855	0.80241	0.855597	0.741695	0.596577	0.79775	0.716995	0.777907	0.521651
ID_0004879	Q6PD19	Armh3	-1.54233	-1.24051	0.270972	0.112296	-1.23315	-0.302352	-1.87351	0.09587	0.178344	-1.80862	-1.1763	-1.66437	-1.52004	-1.26623	-1.363	-1.24119	-1.09163
ID_0002696	A6H630	Armt1	4.4598	4.57151	0.0943073	0.136554	-1.08028	-0.111401	-1.42852	0.189004	0.298964	4.51338	4.54329	4.33025	4.45229	4.40639	4.6995	4.66626	4.51391
ID_0001732	Q9R0Q6	Arpc1a	6.51721	6.24591	0.0850009	0.102467	1.20688	0.271276	4.60485	0.00150715	0.0079208	6.54053	6.44624	6.45455	6.62752	6.12192	6.23572	6.25377	6.37224
ID_0001810	Q9WV32	Arpc1b	6.62247	6.92267	0.201857	0.141983	-1.23138	-0.300272	-4.44469	0.00187765	0.00923915	6.76842	6.82285	6.42903	6.4696	7.1074	6.89667	6.92415	6.76244
ID_0001049	Q9CVB6	Arpc2	7.88326	7.75894	0.0586478	0.0743459	1.09002	0.124348	2.38619	0.0424934	0.0947045	7.90853	7.88754	7.80056	7.93639	7.6571	7.75005	7.81387	7.81474
ID_0001616	Q9JM76	Arpc3	6.60599	6.44166	0.0635791	0.0814498	1.12065	0.16433	2.93373	0.0177842	0.0481699	6.66451	6.5966	6.52057	6.64228	6.3208	6.4696	6.47826	6.498
ID_0002548	P59999	Arpc4	5.74394	5.71961	0.0890615	0.0699818	1.01709	0.0244492	0.4956	0.632794	0.726606	5.80868	5.83014	5.64868	5.68825	5.67331	5.81366	5.65993	5.73156
ID_0002697	Q9CPW4	Arpc5	5.77885	5.71643	0.030403	0.0625115	1.04421	0.0624106	1.34253	0.214333	0.329614	5.76322	5.81294	5.74517	5.79408	5.62933	5.75712	5.71316	5.76613
ID_0003089	Q9D898	Arpc5l	4.33738	4.2615	0.0760867	0.108439	1.05372	0.0754969	1.26679	0.238993	0.358224	4.31538	4.30829	4.27711	4.44876	4.22408	4.15509	4.41155	4.25527
ID_0004322	P56212	Arpp19	3.29568	3.02086	0.0821703	0.0603136	1.21034	0.275417	4.71392	0.0013004	0.00713301	3.39514	3.33103	3.23171	3.22482	2.97802	3.03993	3.09768	2.96783
ID_0004880	Q91YI4	Arrb2	-0.187455	0.0857531	0.294012	0.207305	-1.20724	-0.271709	-1.74897	0.116372	0.206385	-0.167693	-0.473398	-0.320586	0.211858	-0.0416649	0.0112699	0.394983	-0.0215759
ID_0003608	P50428	Arsa	1.39015	1.36139	0.152087	0.0613171	1.0199	0.0284308	0.314226	0.760959	0.82276	1.40527	1.34836	1.5866	1.22037	1.36295	1.44745	1.32162	1.31354
ID_0002089	P50429	Arsb	5.90778	5.31239	0.147227	0.167096	1.51106	0.595557	6.13862	0.000220876	0.00191796	5.968	5.68825	6.0036	5.97125	5.51168	5.12078	5.36897	5.24813
ID_0001373	Q91WU5	As3mt	7.1766	7.88814	0.263225	0.0649065	-1.63777	-0.711731	-6.65414	0.00012417	0.00131756	7.11666	7.53014	6.8953	7.16428	7.82413	7.97471	7.89675	7.85695
ID_0001232	Q9WV54	Asah1	6.41436	5.92536	0.22857	0.168389	1.40367	0.489204	4.30032	0.00229653	0.0107421	6.44439	6.12192	6.6795	6.41163	6.09969	5.71316	6.01109	5.87748
ID_0004490	Q9JHE3	Asah2	0.751241	0.611153	0.200954	0.161596	1.10184	0.139919	1.15791	0.278545	0.400911	0.890206	0.482327	0.713558	0.918875	0.711804	0.370887	0.700131	0.661791
ID_0004604	Q9D8Z1	Ascc1	2.09912	2.12856	0.139139	0.0238752	-1.02068	-0.0295357	-0.375202	0.716743	0.79219	1.94696	2.2412	2.01846	2.18985	2.14096	2.15422	2.10022	2.11884
ID_0002937	Q91WR3	Ascc2	1.14698	1.1198	0.203482	0.118323	1.02295	0.0327352	0.354452	0.731674	0.802858	1.36449	1.26366	0.918875	1.04088	1.0264	1.2927	1.06949	1.0906
ID_0001664	E9PZJ8	Ascc3	5.0388	5.21229	0.0892617	0.0365827	-1.12768	-0.173359	-3.65067	0.00589802	0.0213122	5.03863	5.15337	4.9356	5.02762	5.25937	5.21227	5.20735	5.17017
ID_0001518	P34927	Asgr1	6.66854	7.01567	0.13532	0.155212	-1.27203	-0.347129	-3.98481	0.00360394	0.0148386	6.62752	6.60627	6.5718	6.86858	7.07013	6.86064	6.92415	7.20776
ID_0002455	P24721	Asgr2	6.61328	7.11303	0.165047	0.140043	-1.41396	-0.499738	-5.25142	0.000644524	0.00419024	6.70071	6.53579	6.42388	6.79273	7.18274	7.17158	6.90343	7.19439
ID_0004184	Q91X20	Ash2l	2.19957	2.15452	0.0512343	0.060473	1.03162	0.0449129	0.740755	0.478896	0.597971	2.13647	2.25993	2.21204	2.18985	2.22276	2.14143	2.175	2.07887
ID_0000241	Q91YI0	Asl	10.4352	11.6817	0.36306	0.230856	-2.37383	-1.24722	-6.76739	0.000109876	0.00122549	10.2753	10.8833	10.0385	10.5435	11.3617	11.9001	11.6842	11.7807
ID_0002698	O54984	Asna1	5.27116	4.97604	0.0801084	0.032156	1.2271	0.295255	7.00205	8.56779e-05	0.00103869	5.25405	5.16488	5.33791	5.3278	4.95677	4.94077	5.00267	5.00393
ID_0003609	Q61024	Asns	1.56631	0.548534	0.374813	0.493525	2.02713	1.01944	3.84738	0.0044051	0.0171655	1.74351	1.2093	2.00723	1.30519	0.922719	0.147031	1.02539	0.098992
ID_0003610	Q8R3P0	Aspa	3.17939	3.27202	0.360122	0.213399	-1.06341	-0.0887039	-0.571531	0.582503	0.687733	3.03053	3.71347	2.92571	3.04783	3.12105	3.58844	3.19176	3.18681
ID_0001068	Q9DCQ2	Aspdh	7.61427	7.84649	0.141818	0.0676391	-1.17466	-0.232237	-3.46054	0.00785811	0.0263812	7.62908	7.71992	7.40965	7.69844	7.82804	7.94625	7.81387	7.79782
ID_0001519	A0JNU3	Aspg	4.42656	6.7073	0.968394	0.199142	-4.80553	-2.2647	-7.58523	4.73781e-05	0.000695295	4.61482	5.54378	3.19176	4.35586	6.78724	6.95045	6.52057	6.57094
ID_0000742	Q8BSY0	Asph	7.60426	7.86984	0.115503	0.0947352	-1.20211	-0.265572	-3.65576	0.00585322	0.0212111	7.6755	7.44759	7.70508	7.58888	8.00948	7.8229	7.845	7.80199
ID_0001903	Q8VBT9	Aspscr1	5.43403	4.94582	0.0294763	0.07718	1.40262	0.48812	9.93585	5.96009e-06	0.000206669	5.43215	5.45832	5.39315	5.45251	4.89438	4.89842	5.05885	4.93162
ID_0003326	Q8C0M9	Asrgl1	4.34579	3.91854	0.0959196	0.259955	1.34383	0.426349	3.75121	0.00507737	0.0190744	4.27753	4.47159	4.26476	4.36926	3.74427	4.29415	3.74367	3.89206
ID_0000107	P16460	Ass1	12.6233	14.0964	0.687748	0	-2.7809	-1.47555	-5.06438	0.00081898	0.00498238	12.4011	13.314	11.7634	13.0146	14.0964	14.0964	14.0964	14.0964
ID_0001288	Q9D5T0	Atad1	6.43177	6.59942	0.116236	0.0677657	-1.12323	-0.167657	-3.26283	0.01064	0.0330255	6.31421	6.38634	6.58864	6.43787	6.50606	6.60414	6.6673	6.6202
ID_0000548	Q925I1	Atad3a	8.30706	8.36837	0.10385	0.0669567	-1.04352	-0.061454	-1.22913	0.252112	0.371179	8.2015	8.23546	8.40963	8.38165	8.29467	8.39051	8.33847	8.44981
ID_0003499	Q9Z2A5	Ate1	3.72104	3.60206	0.136617	0.103207	1.08635	0.119486	1.57538	0.15177	0.253229	3.54958	3.74519	3.70763	3.88176	3.47254	3.67535	3.56602	3.69431
ID_0004185	P81269	Atf1	1.03911	1.21379	0.247004	0.152957	-1.12793	-0.173681	-1.27687	0.235578	0.354108	1.1695	1.11054	0.673092	1.20331	1.10583	1.1736	1.13631	1.43943
ID_0004760	P16951	Atf2	-0.660961	-0.679324	0.188814	0.238558	1.01008	0.0144655	0.0928398	0.928192	0.948218	-0.580215	-0.930985	-0.497018	-0.635626	-0.341818	-0.685931	-0.876629	-0.812916
ID_0004761	Q8R0S1	Atf7	-1.04894	-1.04837	0.145495	0.201041	1.00107	0.00154682	0.0112539	0.991282	0.994485	-0.897573	-0.991083	-1.24119	-1.06592	-0.787424	-1.26623	-1.11874	-1.02109
ID_0004762	Q9CQY1	Atg12	1.74902	1.5762	0.214685	0.134209	1.13097	0.177563	2.523	0.034149	0.0803287	1.93348	1.93433	1.59192	1.53637	1.66621	1.67859	1.57204	1.38796
ID_0003165	Q8C0J2	Atg16l1	3.96424	3.84123	0.11004	0.127657	1.08901	0.123014	2.44163	0.0388907	0.0886302	4.03293	4.08223	3.88232	3.85947	3.93999	3.92791	3.83345	3.66358
ID_0003708	Q6P4T0	Atg2a	1.67365	1.55672	0.15441	0.151841	1.08383	0.116145	1.47858	0.175492	0.282307	1.8394	1.6982	1.46593	1.69107	1.64852	1.69335	1.35311	1.53189
ID_0001904	Q9CPX6	Atg3	6.45572	6.32442	0.0342663	0.0370088	1.09528	0.131301	3.18262	0.0120474	0.0360818	6.40638	6.46191	6.485	6.4696	6.3076	6.34272	6.36546	6.28191
ID_0003327	Q8BGE6	Atg4b	3.07807	3.04047	0.136108	0.0825404	1.02762	0.0393038	0.523091	0.614333	0.71357	3.20098	3.18951	2.94376	2.97802	2.94695	3.06633	3.14039	3.00822
ID_0003500	Q99J83	Atg5	2.49145	2.36613	0.0640997	0.188054	1.08814	0.121869	1.53358	0.161637	0.265385	2.57252	2.43932	2.51316	2.44081	2.586	2.43649	2.29408	2.14793
ID_0001564	Q9D906	Atg7	6.96784	6.22917	0.0840453	0.0418234	1.66863	0.738665	13.886	4.08091e-07	4.65502e-05	7.04163	6.88714	7.03915	6.90343	6.20316	6.22608	6.28921	6.19824
ID_0004491	Q68FE2	Atg9a	0.856579	0.3577	0.138209	0.178676	1.41262	0.498377	4.89172	0.00102621	0.00598901	0.658202	0.891693	0.979387	0.897034	0.128483	0.397751	0.56123	0.343337
ID_0000800	Q9CWJ9	Atic	7.70153	7.65038	0.0752088	0.102199	1.03609	0.0511533	0.794094	0.448841	0.568872	7.63272	7.78409	7.64306	7.74625	7.53854	7.77674	7.68022	7.60601
ID_0001191	Q6PA06	Atl2	6.75906	6.58062	0.0593502	0.0538403	1.13166	0.178436	3.61575	0.00621498	0.0221889	6.74868	6.6795	6.7975	6.81056	6.64228	6.59617	6.5131	6.57094
ID_0000971	Q91YH5	Atl3	7.42345	6.89369	0.188906	0.0998655	1.44367	0.529744	5.50991	0.000466637	0.00330864	7.5101	7.2233	7.64306	7.31734	7.03177	6.79861	6.89326	6.85112
ID_0000990	O08997	Atox1	7.38765	7.1771	0.112007	0.0971637	1.15712	0.210545	3.10293	0.0136388	0.0392731	7.33974	7.33164	7.32386	7.55538	7.13751	7.17799	7.08241	7.31047
ID_0000334	Q9QZW0	Atp11c	9.62952	8.88336	0.184658	0.108647	1.67718	0.74604	8.62927	1.78243e-05	0.000383851	9.6688	9.43389	9.86622	9.54918	8.93874	8.72536	8.96721	8.90211
ID_0000776	Q9EPE9	Atp13a1	7.47839	7.48724	0.101785	0.102946	-1.00614	-0.00883094	-0.125327	0.903192	0.929871	7.56395	7.35168	7.55752	7.44041	7.63961	7.4228	7.42656	7.45998
ID_0000234	Q8VDN2	Atp1a1	9.8556	10.2029	0.100277	0.0767789	-1.2723	-0.347444	-7.52551	5.02602e-05	0.000720731	9.83036	9.72438	9.93963	9.92806	10.1817	10.108	10.2883	10.2337
ID_0000972	P14094	Atp1b1	7.31704	7.94625	0.0758556	0.129907	-1.54666	-0.629157	-12.0187	1.31251e-06	8.44551e-05	7.28598	7.23427	7.41247	7.33545	7.80056	7.91017	8.11323	7.96103
ID_0002319	P97370	Atp1b3	5.81451	5.48982	0.220683	0.129126	1.25235	0.324633	3.49163	0.00749558	0.025488	5.91737	5.53224	6.0452	5.76322	5.44864	5.32649	5.57283	5.6113
ID_0000342	O55143	Atp2a2	9.37716	9.32046	0.12296	0.107902	1.04002	0.056605	0.790468	0.450844	0.570977	9.43389	9.19944	9.47787	9.39743	9.37166	9.20285	9.26346	9.44385
ID_0001837	G5E829	Atp2b1	4.8429	4.71651	0.176832	0.13768	1.09148	0.126289	1.56213	0.154837	0.256986	4.89438	4.62156	5.0456	4.81006	4.6995	4.54206	4.87475	4.74972
ID_0000100	Q03265	Atp5a1	12.7369	13.0958	0.0822477	0.120208	-1.28235	-0.358786	-4.88424	0.00103638	0.00603435	12.6688	12.8346	12.6688	12.7754	13.0146	13.0582	13.0364	13.2742
ID_0000101	P56480	Atp5b	12.3886	12.8018	0.0758334	0.0469247	-1.33169	-0.413257	-7.82994	3.73339e-05	0.000596749	12.2848	12.4011	12.4011	12.4672	12.7351	12.8346	12.8027	12.8346
ID_0000196	Q91VR2	Atp5c1	9.9389	10.3735	0.0867801	0.0661219	-1.35154	-0.434606	-8.50891	1.98513e-05	0.000402502	9.83036	9.95636	9.92806	10.0408	10.3092	10.3428	10.379	10.463
ID_0002320	P56382	Atp5e	7.52392	8.12936	0.122328	0.0835914	-1.52143	-0.605432	-11.3465	2.0815e-06	0.000113132	7.41247	7.49587	7.4889	7.69844	8.0468	8.06794	8.20366	8.19903
ID_0000399	Q9CQQ7	Atp5f1	9.36103	9.78863	0.0302813	0.0428506	-1.34498	-0.427584	-9.76527	6.82741e-06	0.000228347	9.35708	9.40164	9.32831	9.35708	9.73297	9.78015	9.83257	9.80884
ID_0001520	Q9D3D9	Atp5f1d	8.16715	8.74519	0.106179	0.0988962	-1.49276	-0.577985	-8.6288	1.78319e-05	0.000383851	8.0984	8.27636	8.05651	8.23735	8.7329	8.86139	8.62151	8.76497
ID_0000363	Q9DCX2	Atp5h	9.95243	10.3289	0.0414021	0.013346	-1.29822	-0.376538	-9.00319	1.28538e-05	0.000307206	9.96967	9.89072	9.96967	9.97963	10.3092	10.3339	10.3388	10.3339
ID_0001006	P97450	Atp5j	8.60951	9.17271	0.0470321	0.117225	-1.47741	-0.563072	-9.16459	1.12008e-05	0.000292796	8.58281	8.64672	8.55692	8.65161	9.04503	9.17141	9.1461	9.32831
ID_0001355	P56135	Atp5j2	6.33339	6.85268	0.0845162	0.150035	-1.43326	-0.519299	-9.21027	1.07768e-05	0.000287707	6.2517	6.27102	6.38975	6.42108	6.63488	6.87615	6.93173	6.96797
ID_0000519	Q06185	Atp5k	8.67085	9.16593	0.0679375	0.0834408	-1.40944	-0.495118	-9.04615	1.23889e-05	0.000305926	8.57906	8.67988	8.68128	8.74318	9.1062	9.18803	9.09495	9.27452
ID_0004492	Q9CR84	Atp5mc1	3.7794	4.15896	0.331439	0.0686412	-1.29612	-0.374199	-2.86659	0.0197721	0.0522295	3.72818	3.36491	4.16504	3.85947	4.14698	4.22986	4.06938	4.18963
ID_0001967	Q78IK2	Atp5md	0.54482	0.740937	0.3594	0.456581	-1.14423	-0.194378	-1.44999	0.183101	0.29174	0.881427	0.829495	0.243268	0.225092	1.00261	1.07412	0.810231	0.0767773
ID_0001443	Q9CPQ8	Atp5mg	8.30975	8.74622	0.0810186	0.0661263	-1.35334	-0.43652	-7.65211	4.43653e-05	0.000668678	8.30542	8.41311	8.30542	8.21503	8.66003	8.77144	8.73673	8.81668
ID_0001317	P56379	Atp5mpl	7.52583	8.03068	0.0447729	0.056615	-1.41898	-0.504849	-10.7609	3.17434e-06	0.000137684	7.46458	7.56008	7.52028	7.55836	7.96771	8.08262	8.07422	7.99816
ID_0000321	Q9DB20	Atp5po	9.80049	10.2509	0.0654766	0.0283481	-1.36642	-0.450405	-9.2519	1.04058e-05	0.000283841	9.78887	9.88091	9.72197	9.81021	10.21	10.2612	10.2569	10.2753
ID_0002951	Q9CRA7	Atp5s	3.65796	3.8046	0.0858188	0.100149	-1.10713	-0.146819	-2.74317	0.0240442	0.0606209	3.60309	3.59646	3.65084	3.78146	3.66422	3.80366	3.88936	3.86114
ID_0004763	Q9R1Q9	Atp6ap1	-0.557604	-0.611127	0.229036	0.156309	1.03824	0.0541448	0.44059	0.670552	0.75671	-0.596021	-0.784623	-0.610803	-0.238969	-0.645539	-0.815666	-0.462255	-0.521048
ID_0001934	Q9Z1G4	Atp6v0a1	5.0776	4.79562	0.144691	0.131297	1.21588	0.281996	3.11941	0.0132925	0.0386754	5.2079	4.90352	5.18484	5.01414	4.92684	4.68407	4.89034	4.68124
ID_0003822	P15920	Atp6v0a2	1.56995	1.52892	0.143258	0.138372	1.02848	0.04052	0.45443	0.660953	0.750187	1.44116	1.57045	1.76965	1.49854	1.3274	1.56361	1.64155	1.58313
ID_0001838	P51863	Atp6v0d1	6.77465	6.84393	0.264769	0.119986	-1.04918	-0.0692648	-0.553226	0.594423	0.698031	7.07318	6.43974	6.72817	6.85751	6.91551	6.66451	6.90343	6.89226
ID_0000849	P50516	Atp6v1a	7.02937	6.87443	0.0775003	0.0634259	1.11337	0.154936	2.84531	0.020449	0.0537067	6.94917	7.1326	6.99961	7.03609	6.82357	6.9654	6.86858	6.84019
ID_0001118	P62814	Atp6v1b2	6.53535	6.39648	0.0500632	0.0976306	1.10105	0.138875	2.38177	0.0427949	0.0952496	6.498	6.5564	6.59617	6.49084	6.26845	6.50606	6.40924	6.40215
ID_0002501	Q9Z1G3	Atp6v1c1	5.13589	4.95582	0.100068	0.137927	1.13296	0.180091	2.41262	0.0407363	0.0918488	5.02317	5.15337	5.26255	5.10448	4.86046	4.96404	5.1479	4.85087
ID_0002938	P57746	Atp6v1d	2.49055	2.36587	0.121518	0.188466	1.09076	0.125329	1.32327	0.220389	0.336817	2.48394	2.66446	2.40956	2.40423	2.22276	2.61857	2.40112	2.22103
ID_0002090	P50518	Atp6v1e1	6.03421	5.85986	0.0565047	0.1089	1.12846	0.174349	2.79945	0.0219896	0.0565108	5.98143	6.11326	6.03107	6.01109	5.74668	6.00547	5.86645	5.82085
ID_0002939	Q9D1K2	Atp6v1f	3.90548	3.78689	0.0590082	0.0352776	1.08573	0.11867	2.39389	0.041974	0.0939223	3.81755	3.93112	3.92899	3.94427	3.80508	3.78675	3.81812	3.73762
ID_0004058	Q9CR51	Atp6v1g1	1.66299	1.67254	0.261195	0.164556	-1.00601	-0.00864648	-0.0616709	0.952257	0.965336	1.29918	1.87898	1.65108	1.82273	1.48924	1.88658	1.68316	1.63118
ID_0002091	Q8BVE3	Atp6v1h	5.25605	5.05596	0.0922381	0.124512	1.14875	0.200067	3.49474	0.00746036	0.0254199	5.12979	5.24484	5.32708	5.32247	4.88978	5.07704	5.19146	5.06554
ID_0002652	Q64446	Atp7b	3.80491	4.11937	0.0524247	0.0578829	-1.24354	-0.314453	-6.03018	0.000250369	0.00208465	3.79317	3.79378	3.87848	3.75421	4.19889	4.06339	4.12019	4.095
ID_0002141	P03930	ATP8	6.58497	7.17692	0.149969	0.110284	-1.50728	-0.591945	-6.85916	9.96175e-05	0.00114938	6.43184	6.79092	6.54831	6.56883	7.04163	7.27349	7.1326	7.25995
ID_0004186	Q148W0	Atp8b1	-0.807795	-0.917322	0.211042	0.129352	1.07856	0.1091	0.772571	0.460814	0.581112	-0.659487	-0.991083	-0.593563	-0.987046	-0.96666	-0.97291	-0.724918	-1.0048
ID_0003709	O70228	Atp9a	-0.945865	-1.50202	0.192659	0.343935	1.46375	0.54967	3.3103	0.00988922	0.0312754	-0.860579	-1.21826	-0.77364	-0.930985	-1.41999	-1.99559	-1.19663	-1.39587
ID_0003166	P98195	Atp9b	2.399	2.2967	0.154747	0.115635	1.07338	0.102155	1.06779	0.315136	0.437166	2.61659	2.32588	2.39278	2.26077	2.2965	2.13345	2.38578	2.37106
ID_0003501	Q811I0	Atpaf1	2.96867	3.24343	0.138985	0.0428128	-1.20929	-0.274162	-4.15805	0.00280896	0.0124763	2.76323	3.02511	3.07014	3.01622	3.22829	3.19435	3.25555	3.29553
ID_0002373	Q91YY4	Atpaf2	3.91538	4.08462	0.0291406	0.138822	-1.12501	-0.169933	-2.50407	0.0351978	0.0822428	3.9128	3.94375	3.92899	3.876	3.89313	4.1049	4.1151	4.22535
ID_0003823	Q9D1Z3	Atpsckmt	2.35653	2.38812	0.127674	0.0368426	-1.02125	-0.0303349	-0.435068	0.6744	0.759267	2.1935	2.34259	2.50189	2.38814	2.37106	2.41858	2.34425	2.41858
ID_0004881	Q6PGD0	Atraid	-0.452463	-0.407826	0.259509	0.323428	-1.03059	-0.0434678	-0.2219	0.829655	0.877009	-0.751725	-0.58737	-0.231789	-0.238969	0.0675552	-0.48119	-0.637455	-0.580215
ID_0004323	Q9WU60	Atrn	1.66568	1.31222	0.217207	0.158363	1.27949	0.355569	2.85298	0.0202025	0.0532264	1.51014	1.61253	1.98536	1.55468	1.25648	1.37559	1.49291	1.1239
ID_0002092	Q61687	Atrx	3.17246	3.40674	0.105396	0.111942	-1.17615	-0.234066	-2.9963	0.016117	0.0442512	3.22611	3.2795	3.14724	3.03698	3.42407	3.24403	3.46817	3.49068
ID_0004493	P54254	Atxn1	0.356003	0.578419	0.177918	0.0993184	-1.16343	-0.218387	-2.13799	0.0631384	0.128952	0.38051	0.597911	0.209453	0.236138	0.601962	0.548656	0.700131	0.462927
ID_0002321	P28658	Atxn10	5.19481	5.02366	0.089564	0.0882335	1.12605	0.171267	3.03909	0.0150705	0.0420684	5.3174	5.19201	5.16533	5.10448	4.96341	5.14859	4.95949	5.02317
ID_0001151	O70305	Atxn2	6.213	6.10762	0.0717602	0.0691455	1.07578	0.105388	2.03768	0.0740322	0.14577	6.19553	6.30046	6.12778	6.22823	6.20316	6.05734	6.05615	6.11383
ID_0001749	Q7TQH0-2	Atxn2l	4.505	4.52499	0.0770155	0.0509804	-1.01398	-0.0200299	-0.36721	0.722479	0.796425	4.46137	4.57495	4.41886	4.56481	4.54206	4.45674	4.57831	4.52288
ID_0004324	Q9CVD2	Atxn3	-0.0209169	-0.069857	0.111963	0.187636	1.03263	0.0463292	0.424637	0.681696	0.764224	-0.0968676	-0.04998	-0.081281	0.144461	-0.129298	-0.25319	0.191186	-0.0881268
ID_0004494	Q3UD01	Atxn7l3b	3.38849	3.5961	0.088971	0.088995	-1.15486	-0.207717	-3.07569	0.0142315	0.0402703	3.32823	3.46118	3.29639	3.46817	3.4784	3.65531	3.67377	3.57691
ID_0002600	Q5EBG8	AU022252	5.72726	5.68526	0.13255	0.0833688	1.0296	0.0420824	0.56477	0.58689	0.691693	5.67656	5.91737	5.6113	5.70379	5.56105	5.73528	5.73156	5.71316
ID_0001374	Q9JLZ3	Auh	7.20753	7.34764	0.0899976	0.0747569	-1.10201	-0.140138	-2.52251	0.034176	0.0803342	7.19356	7.09395	7.31047	7.23214	7.3019	7.3728	7.27478	7.44109
ID_0002203	P70295	Aup1	5.36508	5.24885	0.188936	0.138585	1.08431	0.116777	1.72352	0.121035	0.212776	5.2749	5.15827	5.59131	5.43585	5.25562	5.06894	5.26394	5.40689
ID_0004605	Q9DCJ7	Aurkaip1	3.35428	3.64543	0.0370308	0.0700673	-1.22378	-0.291349	-6.31973	0.000179751	0.00166452	3.33103	3.31452	3.38771	3.38386	3.54889	3.63858	3.69995	3.69431
ID_0003237	Q9D9K3	Aven	0.349655	0.212022	0.245035	0.141596	1.09943	0.13675	1.05157	0.322104	0.443888	0.287946	0.243268	0.159047	0.708359	0.142964	0.0748905	0.40263	0.227602
ID_0004325	Q80U56	Avl9	-0.24595	-0.274445	0.122116	0.199548	1.01625	0.0232607	0.20136	0.845175	0.887991	-0.353134	-0.185913	-0.341818	-0.102934	-0.341818	-0.525703	-0.137767	-0.0924909
ID_0004046	Q8BR90	AW549877	2.75287	2.61965	0.0966253	0.0752666	1.09671	0.133181	1.89897	0.0921218	0.173039	2.66894	2.86161	2.67401	2.80693	2.53284	2.66446	2.58335	2.69796
ID_0001750	Q64726	Azgp1	6.14789	6.29827	0.0738744	0.142587	-1.10986	-0.150372	-1.97433	0.0818247	0.157711	6.20705	6.04762	6.19985	6.13704	6.44439	6.14045	6.38975	6.21848
ID_0004870	Q80X32	B230219D22Rik	-0.248437	0.0382765	0.149047	0.259724	-1.22452	-0.292215	-2.28424	0.0500105	0.108283	-0.263809	-0.130675	-0.145849	-0.453415	0.29319	0.118767	-0.322638	0.0637878
ID_0002940	P01887	B2m	5.08471	5.21091	0.0801067	0.126326	-1.0916	-0.126442	-2.74307	0.0240479	0.0606209	5.13265	5.168	5.0456	4.99259	5.32851	5.29182	5.17409	5.04922
ID_0004882	O54904	B3galt1	-1.19032	-0.986389	0.35646	0.113244	-1.13755	-0.185929	-1.26334	0.240169	0.35912	-0.84814	-0.930985	-1.40178	-1.58037	-0.929482	-1.00154	-1.13791	-0.876629
ID_0003710	P58158	B3gat3	-0.806726	-0.581597	0.329248	0.131461	-1.17077	-0.227456	-1.35698	0.209884	0.324425	-0.617662	-1.07795	-1.09163	-0.439663	-0.685931	-0.703625	-0.483416	-0.453415
ID_0003328	Q09200	B4galnt1	1.19756	1.62222	0.181658	0.1523	-1.34505	-0.427659	-4.34027	0.00217139	0.0103105	1.2093	1.25327	0.947633	1.38003	1.73991	1.75527	1.43943	1.55426
ID_0003611	P15535	B4galt1	2.82958	2.8317	0.11799	0.0594265	-1.00079	-0.00114129	-0.0211625	0.983607	0.988531	2.78438	2.68485	2.94376	2.90533	2.76909	2.80065	2.85276	2.90428
ID_0000482	Q91X34	Baat	8.97046	9.1617	0.0555579	0.0767141	-1.14173	-0.191219	-3.50521	0.0073428	0.0250704	9.03029	8.98329	8.97204	8.89621	9.17209	9.05877	9.24451	9.17141
ID_0003329	Q3UI43	Babam1	3.18548	3.22042	0.178502	0.225454	-1.02739	-0.0389819	-0.391089	0.705398	0.782926	3.17886	3.07682	3.0468	3.43946	3.01169	3.05707	3.48712	3.32581
ID_0002871	Q8K3W0	Babam2	3.20081	3.1648	0.0595361	0.161997	1.02528	0.0360116	0.423855	0.682244	0.764326	3.18637	3.21499	3.27244	3.12944	3.05564	3.27329	3.33103	2.99924
ID_0003612	Q60739	Bag1	2.67566	2.8741	0.111573	0.0927296	-1.14704	-0.19791	-2.60364	0.030025	0.0728701	2.73681	2.75845	2.51316	2.69422	2.78787	2.88144	3.00072	2.8264
ID_0001119	Q9JLV1	Bag3	6.87237	7.0031	0.0913794	0.0996722	-1.09483	-0.130704	-2.05394	0.0721503	0.14268	6.88818	6.87446	6.75244	6.97441	6.94789	6.9108	7.13751	7.01621
ID_0004326	Q8CI61	Bag4	0.965699	0.95684	0.151321	0.131114	1.00505	0.0072676	0.0698866	0.945908	0.960257	0.854031	1.01888	0.834185	1.1557	1.0906	0.997385	0.777907	0.961473
ID_0002266	Q8CI32	Bag5	3.47098	3.40467	0.0633464	0.0957639	1.04683	0.0660243	1.13707	0.286691	0.409244	3.48994	3.50635	3.37691	3.51071	3.43498	3.48056	3.43874	3.26441
ID_0002456	Q9Z1R2	Bag6	3.96643	3.73149	0.0373016	0.0520146	1.1769	0.234998	4.81179	0.00114083	0.0064263	4.00241	3.9912	3.95058	3.92154	3.70672	3.70672	3.80946	3.70303
ID_0001537	Q8BKX1	Baiap2	5.94332	6.37373	0.119691	0.145138	-1.34769	-0.430487	-9.63583	7.57913e-06	0.000243844	6.03902	6.03478	5.78673	5.91277	6.52531	6.4696	6.26427	6.23572
ID_0001456	Q9DBJ3	Baiap2l1	5.48031	5.58372	0.157655	0.0654797	-1.07395	-0.102926	-1.84605	0.100076	0.184458	5.59131	5.62933	5.40613	5.29447	5.67331	5.57283	5.57283	5.5159
ID_0004327	O08734	Bak1	0.340441	0.748996	0.169552	0.133913	-1.32628	-0.407382	-3.53632	0.00700509	0.0241142	0.169862	0.323708	0.293876	0.574318	0.730603	0.876156	0.569362	0.819863
ID_0002941	O54962	Banf1	4.27348	4.5036	0.151614	0.0418539	-1.17301	-0.230216	-3.05552	0.0146878	0.0412524	4.46137	4.09027	4.26476	4.27753	4.54206	4.53128	4.49082	4.45024
ID_0004883	Q9DCT6	Bap18	1.20543	1.07291	0.0694645	0.0953616	1.09588	0.132087	1.68378	0.128664	0.222741	1.15314	1.25803	1.27226	1.13829	1.07412	0.973684	1.04243	1.20138
ID_0004328	Q07813	Bax	1.6862	1.69921	0.125551	0.132971	-1.00822	-0.0118126	-0.163015	0.874334	0.907983	1.77002	1.81615	1.59553	1.56309	1.88246	1.65868	1.68966	1.56606
ID_0002093	Q9Z277	Baz1b	3.59835	3.80048	0.0705896	0.0800339	-1.1505	-0.202261	-4.54651	0.00163207	0.0083756	3.55574	3.52809	3.68501	3.62455	3.76135	3.70672	3.87269	3.86114
ID_0001050	Q924Y0	Bbox1	7.35634	7.10854	0.0891615	0.092519	1.18738	0.247785	4.0791	0.0031451	0.0135547	7.3347	7.47993	7.26723	7.34348	7.01775	7.23348	7.11638	7.06653
ID_0004311	Q99KU6	BC004004	1.96002	1.57236	0.241905	0.118375	1.31318	0.393062	3.8151	0.00461954	0.0176853	1.77383	1.79158	2.29488	1.97977	1.43233	1.62363	1.70579	1.52768
ID_0004047	Q3TQI7	BC005624	2.75245	2.83172	0.0873046	0.0743809	-1.05649	-0.0792853	-1.18104	0.269723	0.390014	2.74766	2.82416	2.63107	2.80693	2.72955	2.86161	2.83146	2.90428
ID_0002805	Q91W34	BC017158	4.94808	4.4201	0.217356	0.118914	1.44247	0.528539	4.93336	0.000971492	0.00574839	4.96826	4.73882	5.24219	4.84304	4.51795	4.32278	4.52794	4.31172
ID_0002930	Q91WE4	BC031181	3.9097	3.56083	0.180764	0.0907436	1.2741	0.349482	3.83978	0.0044546	0.0173047	4.01247	3.65847	4.06556	3.90232	3.59714	3.50418	3.47108	3.67092
ID_0003330	Q61334	Bcap29	5.07355	4.8758	0.103259	0.0763452	1.14703	0.197906	3.07718	0.0141985	0.0402158	5.03104	4.99155	5.22442	5.04717	4.86046	4.93322	4.9356	4.77393
ID_0000919	Q61335	Bcap31	8.84735	8.6315	0.0608058	0.112501	1.16137	0.215828	3.30962	0.00989966	0.0312887	8.85648	8.7988	8.9298	8.8043	8.76391	8.50785	8.57659	8.67767
ID_0003824	Q9QZK2	Bcar3	0.709027	0.631829	0.298534	0.142198	1.05301	0.0745179	0.508956	0.62379	0.720221	0.309723	1.0272	0.790829	0.708359	0.473974	0.553058	0.777907	0.722376
ID_0003090	Q9D287	Bcas2	4.13153	4.26762	0.039638	0.0845072	-1.09894	-0.136113	-2.44493	0.0386862	0.0882895	4.12649	4.11858	4.18721	4.09384	4.35645	4.21799	4.17625	4.31979
ID_0003167	Q8CCN5	Bcas3	3.26632	3.16076	0.125659	0.0221796	1.07594	0.105599	1.53466	0.161375	0.265294	3.39514	3.09387	3.2816	3.29467	3.15865	3.13949	3.19176	3.15314
ID_0003825	Q9CWI3	Bccip	2.7977	2.73482	0.139312	0.132712	1.04576	0.0645501	0.786542	0.453018	0.573153	2.86712	2.94166	2.7614	2.62061	2.63759	2.87317	2.82242	2.60609
ID_0001867	Q03311	Bche	5.87483	5.77888	0.273472	0.220497	1.06885	0.0960549	0.804275	0.443251	0.563665	5.84062	6.19985	5.92342	5.53543	5.73156	6.08431	5.7421	5.55757
ID_0000511	P50136	Bckdha	8.30387	8.39079	0.0388104	0.10508	-1.06209	-0.0869067	-1.45842	0.180829	0.289038	8.27069	8.3596	8.29798	8.28722	8.27262	8.4642	8.33326	8.49307
ID_0000766	Q6P3A8	Bckdhb	7.48791	7.55939	0.0243295	0.146682	-1.05079	-0.0714705	-1.02864	0.332158	0.454375	7.45453	7.4889	7.49587	7.51235	7.36702	7.66722	7.52311	7.68022
ID_0003826	O55028	Bckdk	3.87412	4.13097	0.107287	0.13943	-1.19488	-0.256863	-4.57777	0.00156379	0.00815871	3.80276	3.76193	3.96422	3.96758	4.1373	3.93949	4.17625	4.27086
ID_0004187	Q64373	Bcl2l1	2.90073	2.58161	0.149467	0.144286	1.24889	0.320641	4.21659	0.00258462	0.0117187	2.71339	2.84719	3.02612	3.01622	2.37106	2.66446	2.60609	2.68485
ID_0001426	P59017	Bcl2l13	5.86085	5.49022	0.0471867	0.0584873	1.29291	0.370622	8.13264	2.80257e-05	0.000502905	5.84062	5.91737	5.87748	5.80794	5.46442	5.57283	5.43774	5.48589
ID_0001617	Q8K019	Bclaf1	5.11229	5.11401	0.104586	0.0908997	-1.00114	-0.00163689	-0.0264227	0.979533	0.985818	5.11055	5.22345	5.14262	4.97252	5.20442	5.09237	5.16262	4.99661
ID_0002457	Q99NF1	Bco2	4.99891	4.51495	0.0606225	0.0769838	1.39868	0.484062	9.98016	5.75531e-06	0.000203422	4.95505	4.94077	5.06602	5.03381	4.51054	4.45893	4.46519	4.62516
ID_0001788	Q9CZP5	Bcs1l	5.90333	5.86215	0.0533585	0.0774566	1.02897	0.0411962	0.819826	0.434804	0.555712	5.8871	5.84282	5.97061	5.91277	5.83575	5.85408	5.78817	5.97061
ID_0000156	Q80XN0	Bdh1	10.1343	9.8378	0.129637	0.124445	1.22828	0.296642	4.57781	0.00156371	0.00815871	10.1579	10.2489	10.1817	9.94863	9.90635	9.95188	9.82415	9.6688
ID_0003331	Q8JZV9	Bdh2	2.01699	4.86701	0.489213	0.238926	-7.21128	-2.85025	-13.0391	6.80174e-07	6.2337e-05	1.48145	2.51249	1.73299	2.34105	4.68423	5.12681	5.01205	4.64494
ID_0004329	O88597	Becn1	-1.11869	-1.46957	0.494323	0.366469	1.27912	0.355155	1.61953	0.141938	0.24065	-0.958821	-1.83625	-0.703625	-0.976073	-1.99559	-1.416	-1.1568	-1.30989
ID_0003420	O35623	Bet1	3.29551	2.83183	0.103411	0.227223	1.37721	0.461749	4.74027	0.00125519	0.00693049	3.39514	3.2795	3.34964	3.15778	3.16755	2.74766	2.66446	2.74766
ID_0004059	Q8R079	Bfar	2.65447	2.0799	0.16947	0.0790765	1.49117	0.57645	7.61927	4.58173e-05	0.000680346	2.64848	2.42608	2.82864	2.7147	2.09727	1.96915	2.09633	2.15685
ID_0000104	O35490	Bhmt	13.9451	13.6574	0.302678	0.228909	1.22038	0.287326	2.07286	0.0700182	0.139453	13.4911	14.0964	14.0964	14.0964	13.314	13.7718	13.7718	13.7718
ID_0004884	Q921C5	Bicd2	0.569185	0.442697	0.129461	0.0415056	1.09146	0.126256	1.38692	0.200916	0.314045	0.644877	0.45876	0.460549	0.712557	0.41789	0.397751	0.470504	0.484642
ID_0003711	P70444	Bid	2.58362	2.91625	0.126143	0.220875	-1.26057	-0.334072	-3.66859	0.00574204	0.0208987	2.64848	2.68485	2.40186	2.5993	2.98713	3.10052	2.9821	2.59525
ID_0002812	O08539-2	Bin1	3.69751	3.91605	0.0326598	0.0495517	-1.16359	-0.218581	-4.64216	0.00143268	0.00764962	3.72818	3.65213	3.71163	3.69809	3.84248	3.94582	3.94529	3.9306
ID_0001764	O88738	Birc6	3.7635	3.6512	0.0753617	0.0612154	1.08088	0.112202	2.04376	0.0733223	0.144713	3.87027	3.69778	3.7584	3.72754	3.71192	3.66262	3.66422	3.56602
ID_0000082	Q8VD62	Bles03	2.49037	2.60294	0.0286469	0.119231	-1.08179	-0.113421	-1.77749	0.111342	0.19951	2.47017	2.47815	2.48032	2.53284	2.43649	2.61857	2.71912	2.63759
ID_0001168	Q8R016	Blmh	7.83996	7.49287	0.0847106	0.113673	1.27199	0.347083	4.96688	0.000929741	0.00553693	7.76957	7.96298	7.81882	7.80845	7.33974	7.5864	7.57161	7.47374
ID_0003613	O55102	Bloc1s1	3.17377	3.21123	0.0899718	0.0985029	-1.02586	-0.0368287	-0.604023	0.561673	0.669421	3.26399	3.23512	3.07682	3.11917	3.29977	3.18505	3.27659	3.08351
ID_0004330	Q8VED2	Bloc1s4	0.810208	0.960563	0.387215	0.240456	-1.10588	-0.14519	-1.2484	0.245328	0.364075	0.940959	1.19788	0.27893	0.823062	1.16825	1.16825	0.73133	0.774432
ID_0004606	Q9R0C0	Bloc1s6	0.465189	0.660321	0.0597138	0.121656	-1.14582	-0.196374	-2.47741	0.0367293	0.0847557	0.442204	0.395308	0.489558	0.533685	0.650509	0.492994	0.73133	0.766452
ID_0001811	Q9CY64	Blvra	7.0157	6.82165	0.0221999	0.063808	1.14398	0.194057	4.2717	0.00239093	0.0110498	6.984	7.01743	7.03393	7.02746	6.74372	6.88818	6.85607	6.79861
ID_0000739	Q923D2	Blvrb	9.98034	8.03095	0.173148	0.081204	3.86203	1.94936	22.2718	8.28423e-09	9.32452e-06	10.0748	9.77603	10.1642	9.90635	8.10306	8.04454	8.06133	7.91487
ID_0004885	P25916	Bmi1	0.0951308	0.149577	0.26412	0.251711	-1.03985	-0.0563775	-0.352192	0.733308	0.804299	-0.234614	0.262732	0.0039953	0.348411	0.098992	-0.0474792	0.030474	0.51632
ID_0003712	Q91Z96	Bmp2k	1.66507	1.76855	0.0393779	0.0661938	-1.07435	-0.103462	-1.63971	0.13764	0.234874	1.64736	1.72399	1.64736	1.64155	1.74954	1.82534	1.68316	1.81615
ID_0002121	Q6QD59	Bnip1	4.76565	4.4507	0.122863	0.113299	1.24414	0.315154	3.99216	0.00356571	0.0147058	4.93415	4.708	4.77115	4.64929	4.50047	4.36571	4.34959	4.58703
ID_0002813	O55003	Bnip3	3.65724	3.21146	0.166493	0.141646	1.36187	0.445587	4.42811	0.0019213	0.00941699	3.59012	3.72974	3.84611	3.46301	3.15865	3.34886	3.03698	3.30136
ID_0003168	E9Q6J5	Bod1l	1.42572	1.49737	0.0952311	0.107551	-1.05105	-0.0718306	-0.85744	0.414831	0.536607	1.50534	1.34262	1.34392	1.51099	1.57924	1.35749	1.58448	1.46828
ID_0002322	Q9D8S9	Bola1	5.21851	5.23751	0.114121	0.0453896	-1.01318	-0.018887	-0.30455	0.768067	0.828838	5.20312	5.34112	5.06989	5.2599	5.2287	5.22001	5.19847	5.30287
ID_0003713	Q8BGS2	Bola2	5.35808	5.3735	0.131334	0.0514625	-1.01072	-0.0153794	-0.222584	0.82914	0.876916	5.40479	5.38744	5.1687	5.47138	5.31141	5.41894	5.41254	5.35111
ID_0003169	Q8CEI1	Bola3	4.9805	5.4245	0.0996853	0.102268	-1.36042	-0.444057	-6.31311	0.000181098	0.00166897	4.95743	5.04984	4.8492	5.06554	5.2749	5.4883	5.44248	5.49233
ID_0003502	P97452	Bop1	1.56964	1.4243	0.279595	0.171085	1.11383	0.155525	1.14162	0.284896	0.407218	1.33402	1.33753	1.89223	1.71477	1.48924	1.43943	1.58448	1.18408
ID_0004764	Q9D920	Borcs5	2.28057	2.23998	0.083272	0.0345358	1.02856	0.0406266	0.640492	0.538811	0.652265	2.26157	2.31447	2.37106	2.17519	2.27422	2.1973	2.22764	2.26077
ID_0004188	Q9D6W8	Borcs6	1.16225	1.1124	0.15025	0.0895912	1.0372	0.0526971	0.617628	0.553079	0.663769	1.29638	1.25972	0.96455	1.12836	1.14066	1.10487	0.994776	1.2093
ID_0004886	P15327	Bpgm	-2.68982	-2.23546	0.202568	0.395641	-1.38257	-0.467353	-2.09646	0.0674451	0.135511	-2.56562	-2.6005	-2.6005	-2.99267	-2.34169	-2.71029	-2.12388	-1.76599
ID_0000340	Q8R164	Bphl	10.4501	10.3538	0.0411431	0.0829333	1.06916	0.0964833	1.88612	0.0939957	0.175508	10.4229	10.4722	10.4964	10.4088	10.4183	10.4183	10.2446	10.3339
ID_0000803	Q9Z0S1	Bpnt1	9.08993	9.01993	0.0693215	0.0149933	1.04971	0.0699941	1.46388	0.179369	0.287051	9.12164	9.08462	8.99599	9.15745	9.00079	9.02193	9.03737	9.01963
ID_0002549	Q99MP8	Brap	3.87316	3.64904	0.126891	0.117976	1.16835	0.224472	3.44512	0.00804475	0.0268283	4.05018	3.86946	3.75543	3.81755	3.79056	3.63858	3.66422	3.50279
ID_0003714	Q8C3R1	Brat1	1.52916	1.61198	0.123974	0.145629	-1.05863	-0.0821939	-1.0334	0.330051	0.452603	1.61253	1.63507	1.36371	1.50534	1.82687	1.54745	1.56827	1.50534
ID_0003332	P46737	Brcc3	4.80731	4.72027	0.0380367	0.0222925	1.06219	0.0870432	2.07941	0.0692948	0.138507	4.75362	4.84304	4.81307	4.8195	4.6978	4.729	4.74732	4.70693
ID_0004989	Q8K2F0	Brd3	-2.64015	-2.81463	0.625881	0.319185	1.12495	0.169861	0.530743	0.609244	0.710125	-1.92572	-3.44827	-2.53281	-2.65381	-2.71029	-3.25602	-2.49927	-2.79292
ID_0002323	Q9ESU6	Brd4	2.45855	2.47793	0.174936	0.0939322	-1.01187	-0.0170306	-0.261055	0.800293	0.852073	2.33636	2.29894	2.52296	2.67592	2.40648	2.40876	2.60609	2.49038
ID_0003503	Q8BXV2	Bri3bp	3.52313	3.14727	0.15149	0.216928	1.29657	0.374703	5.90251	0.000290737	0.00230522	3.66358	3.64376	3.37691	3.40828	3.42407	3.19435	2.91502	3.05564
ID_0002942	Q9DCA5	Brix1	3.04869	3.17478	0.0895551	0.158505	-1.0914	-0.126179	-1.42148	0.190975	0.301437	3.1477	2.93324	3.07682	3.03698	3.38541	3.01816	3.09768	3.19786
ID_0003827	Q91VR8	Brk1	3.42568	3.34977	0.0567131	0.0848365	1.05365	0.0754005	1.48353	0.174202	0.280411	3.39514	3.39939	3.39747	3.51071	3.30882	3.25039	3.41012	3.42974
ID_0004887	Q99N20	Brms1	1.42592	1.83805	0.16007	0.106924	-1.331	-0.412506	-4.31783	0.00224076	0.0105402	1.2516	1.63016	1.45743	1.36449	1.82135	1.94696	1.88658	1.69732
ID_0004331	Q8K2Q7	Brox	0.960611	0.683865	0.133833	0.257524	1.20886	0.273644	2.34541	0.0453549	0.100016	0.776287	0.99296	1.09645	0.976752	0.301216	0.78238	0.861037	0.790829
ID_0002943	Q80Y55	Bsdc1	3.79112	3.59827	0.149109	0.149237	1.14323	0.193116	2.84672	0.0204035	0.0536356	3.72324	3.63858	3.81611	3.98657	3.53757	3.46301	3.80946	3.58304
ID_0001246	P18572	Bsg	7.41853	7.20655	0.0849485	0.0967243	1.15828	0.211986	3.25937	0.010697	0.0331001	7.2973	7.46275	7.4889	7.42518	7.27349	7.24197	7.06293	7.24783
ID_0004060	Q8R2Q8	Bst2	1.89107	1.87143	0.139564	0.18533	1.01547	0.0221471	0.21464	0.835132	0.880944	2.01333	2.0008	1.82273	1.72743	2.10536	1.65186	1.8659	1.8626
ID_0001935	Q8CIF4	Btd	5.46177	5.42771	0.0929701	0.125552	1.0239	0.0340753	0.476504	0.645781	0.736966	5.48794	5.35976	5.57704	5.42235	5.54378	5.2492	5.45804	5.45983
ID_0001538	Q64152	Btf3	5.54406	5.54014	0.119589	0.0752664	1.00278	0.00400591	0.0607319	0.952983	0.965388	5.67656	5.5186	5.39315	5.58793	5.64235	5.46442	5.51168	5.54209
ID_0002814	Q9CQH7	Btf3l4	4.99986	4.92706	0.15365	0.0965464	1.05209	0.0732606	0.882348	0.401964	0.525927	5.16488	5.05409	4.79908	4.98138	4.95376	4.78831	4.95376	5.01242
ID_0002324	Q9WVA3	Bub3	5.25556	5.29748	0.0469733	0.0242492	-1.02947	-0.0419032	-0.975605	0.356329	0.479726	5.22914	5.31451	5.27027	5.20833	5.28461	5.30144	5.32971	5.27416
ID_0000069	Q6PGH1	Bud31	3.81127	4.04993	0.0529301	0.100533	-1.18034	-0.239197	-5.02818	0.000858338	0.00518349	3.75665	3.79056	3.81611	3.88176	3.94478	3.9912	4.09733	4.16641
ID_0004332	O54825	Bysl	0.680785	0.622694	0.147839	0.261049	1.04169	0.0589195	0.478594	0.644353	0.736341	0.597911	0.521651	0.756551	0.847028	0.72526	0.311034	0.533685	0.920797
ID_0001356	Q9CQC6	Bzw1	6.68477	6.57873	0.0441006	0.0657052	1.07628	0.106048	2.29803	0.048921	0.106261	6.71455	6.65583	6.63902	6.72968	6.5384	6.52057	6.6673	6.58864
ID_0004983	Q91VK1	Bzw2	-0.00039751	-0.245255	0.37264	0.124303	1.19344	0.255121	1.5654	0.154074	0.256228	0.314337	0.118767	0.106065	-0.540758	-0.341818	-0.10544	-0.357838	-0.175925
ID_0001807	Q8VE95	C030006K11Rik	5.24422	5.6181	0.0640511	0.100492	-1.29594	-0.374002	-6.27073	0.000189979	0.00171186	5.25027	5.25302	5.15906	5.31451	5.54378	5.57283	5.58965	5.76613
ID_0003938	Q9JJ06	C1galt1	3.0268	2.76461	0.0905287	0.113337	1.19964	0.262605	3.48017	0.00762714	0.0258653	3.01865	2.90428	3.07014	3.11415	2.76077	2.83545	2.60609	2.85612
ID_0000463	O35658	C1qbp	7.25856	7.41529	0.0698431	0.12279	-1.11477	-0.156751	-2.30383	0.0484702	0.105541	7.21134	7.19901	7.2722	7.35168	7.3907	7.46133	7.25918	7.54996
ID_0003238	Q8CG16	C1ra	1.80988	2.13413	0.352599	0.30023	-1.25168	-0.323861	-1.73481	0.118945	0.210004	2.0944	1.29638	1.95701	1.89171	2.3251	1.73299	2.07963	2.39881
ID_0002231	Q3UZ09	C1rl	3.93979	3.97758	0.140083	0.253625	-1.02701	-0.0384522	-0.323103	0.754459	0.818731	4.10417	3.86946	3.9988	3.78675	4.32844	3.81408	3.997	3.77079
ID_0003614	Q8CG14	C1sa	2.39947	2.80845	0.151473	0.282483	-1.3325	-0.414134	-3.36055	0.0091546	0.029491	2.54109	2.31447	2.22983	2.51249	3.19176	2.79082	2.51316	2.73806
ID_0001318	E9Q3C1	C2cd2	6.16086	5.86374	0.119645	0.0555008	1.22879	0.297235	6.3869	0.0001667	0.00158119	6.08431	6.04762	6.31166	6.19985	5.80423	5.83783	5.88018	5.93272
ID_0001968	Q80X80	C2cd2l	4.61103	4.97967	0.0352846	0.0862358	-1.29131	-0.368835	-8.25398	2.50417e-05	0.000472241	4.64366	4.63268	4.56481	4.60295	5.0318	5.05469	4.86187	4.9703
ID_0000248	P01027	C3	9.97522	10.2418	0.104796	0.119745	-1.20299	-0.266627	-3.80972	0.0046563	0.0177868	9.98324	9.85322	10.108	9.95636	10.3339	10.0718	10.2446	10.3168
ID_0004048	Q8VDP2	C330007P06Rik	0.851232	0.941074	0.114914	0.15953	-1.06493	-0.090765	-0.959759	0.363801	0.487561	0.789873	1.01627	0.839641	0.759146	1.14066	0.908219	0.753942	0.961473
ID_0004869	Q9CWB7	C330018D20Rik	1.25041	1.42759	0.0490453	0.049997	-1.13061	-0.177104	-2.65616	0.0276135	0.0678709	1.31584	1.22169	1.20525	1.25887	1.43943	1.41356	1.36886	1.48852
ID_0000544	P01029	C4b	8.27347	8.53032	0.139485	0.188453	-1.19485	-0.256827	-2.49093	0.0359442	0.0835589	8.45458	8.13547	8.19903	8.30479	8.7741	8.36677	8.39761	8.58281
ID_0003333	P08607	C4bp	3.87659	3.47798	0.261743	0.386954	1.31836	0.39874	2.00362	0.0781287	0.152165	4.15689	3.52809	3.95058	3.8708	3.94636	2.99876	3.47614	3.49068
ID_0001233	Q8K182	C8a	5.82603	6.58409	0.352787	0.395062	-1.69125	-0.758094	-3.4207	0.0083499	0.027553	6.10084	5.44248	5.6113	6.14951	6.9314	6.08431	6.45273	6.86792
ID_0001618	Q8BH35	C8b	6.05464	6.33203	0.087309	0.125411	-1.21201	-0.277407	-3.92506	0.00393131	0.0158331	6.1353	5.94191	6.03107	6.1103	6.42294	6.14896	6.40215	6.35407
ID_0002325	Q8VCG4	C8g	4.99849	5.46988	0.168765	0.248123	-1.38605	-0.47098	-3.83605	0.00447914	0.0173731	5.02688	4.75626	5.06602	5.14479	5.68825	5.17749	5.35071	5.66306
ID_0002232	P06683	C9	4.16747	5.21074	0.559743	0.506196	-2.05973	-1.04245	-3.28151	0.0103377	0.0323472	4.62041	3.9474	3.47691	4.62516	5.73156	4.63268	4.95505	5.52367
ID_0002815	Q9WVT6	Ca14	4.7698	5.80812	0.265599	0.197003	-2.05383	-1.03832	-7.2568	6.58511e-05	0.000876676	4.43623	5.06942	4.71604	4.85753	5.56105	6.03417	5.77351	5.86375
ID_0002872	P00920	Ca2	5.20675	4.56729	0.22697	0.134313	1.55731	0.639055	6.28265	0.000187433	0.00170114	5.11382	5.43045	5.35031	4.93242	4.6309	4.72185	4.42364	4.49278
ID_0003421	P28651	Ca8	3.81636	3.77246	0.130675	0.0748104	1.03097	0.0440084	0.635304	0.54203	0.654425	3.73762	3.99575	3.70365	3.82841	3.77079	3.84805	3.80009	3.67092
ID_0004765	Q8VDY9	Caap1	-0.427794	-0.603471	0.701309	0.524949	1.14889	0.200245	1.20959	0.259153	0.378657	-0.743854	-1.24119	-0.0582213	0.332087	-1.08636	-1.01123	-0.0343702	-0.281928
ID_0001839	Q06138	Cab39	6.17142	6.13037	0.0626071	0.0579834	1.02888	0.0410812	0.819938	0.434743	0.555712	6.225	6.22608	6.11269	6.12192	6.05062	6.15638	6.18558	6.12891
ID_0002458	Q9DB16	Cab39l	3.4082	3.49808	0.202265	0.034059	-1.0618	-0.0865085	-1.11605	0.295094	0.417794	3.50781	3.63858	3.19176	3.29467	3.45931	3.53583	3.48199	3.5152
ID_0004189	Q9CS00	Cactin	0.329109	0.439707	0.267372	0.191609	-1.07513	-0.104512	-0.784411	0.454201	0.57436	0.716995	0.293876	0.135702	0.169862	0.720392	0.287946	0.372423	0.378067
ID_0004607	Q8R0X2	Cacul1	1.24559	1.19814	0.127279	0.069582	1.03344	0.0474594	0.559807	0.590123	0.694124	1.1239	1.30373	1.15821	1.39651	1.24135	1.10006	1.25327	1.19788
ID_0001765	Q9CXW3	Cacybp	6.0149	5.79384	0.0592381	0.0596939	1.16559	0.221065	4.36228	0.00210559	0.0100935	6.08431	6.03478	5.94448	5.99601	5.76322	5.74668	5.88018	5.78529
ID_0000379	B2RQC6	Cad	5.79811	5.87508	0.0448339	0.0784163	-1.05479	-0.0769605	-1.48532	0.17374	0.279936	5.86375	5.77874	5.78673	5.76322	5.95249	5.80499	5.93272	5.81012
ID_0003615	Q8R5M8	Cadm1	2.88289	3.54045	0.174645	0.034436	-1.57569	-0.655986	-8.60352	1.82379e-05	0.000389516	2.6284	2.91502	2.97192	3.01622	3.54104	3.52946	3.50453	3.58678
ID_0000920	P0DP27	Calm2	7.61263	7.73414	0.148003	0.106682	-1.08792	-0.121577	-1.45603	0.181471	0.289696	7.76957	7.64083	7.41247	7.62763	7.60803	7.76717	7.86073	7.70063
ID_0000186	P14211	Calr	11.4426	11.5868	0.123338	0.167187	-1.10513	-0.144223	-1.4991	0.170204	0.27547	11.5992	11.3169	11.3779	11.4763	11.7987	11.392	11.5992	11.5574
ID_0001298	O35887	Calu	6.96594	7.247	0.218494	0.174635	-1.21509	-0.281059	-2.2837	0.0500531	0.108283	7.23613	6.70147	6.97441	6.95176	7.46916	7.05445	7.28027	7.18413
ID_0004333	Q6PHZ2	Camk2d	0.518202	0.122658	0.161336	0.127782	1.31716	0.397427	3.6723	0.00571028	0.0208284	0.757966	0.462927	0.442204	0.40971	-0.0158942	0.29319	0.0967776	0.11656
ID_0003170	Q923T9	Camk2g	3.37003	2.90286	0.108286	0.063118	1.38255	0.467327	6.82623	0.000103172	0.0011689	3.35081	3.32345	3.52637	3.2795	2.96885	2.8236	2.88473	2.93425
ID_0004608	P49070	Caml	-1.89666	-1.92637	0.582093	0.133618	1.0229	0.0326661	0.117364	0.90931	0.934254	-1.51736	-2.56562	-1.31412	-2.18953	-1.87954	-1.82856	-1.87352	-2.12388
ID_0003828	Q80VC9	Camsap3	0.710492	0.564058	0.1803	0.103985	1.10624	0.14567	1.2996	0.228032	0.345977	0.566074	0.753942	0.947633	0.574318	0.644877	0.63686	0.420889	0.553608
ID_0000536	Q6ZQ38	Cand1	8.61907	8.60293	0.0213057	0.0522344	1.01126	0.0161522	0.371799	0.719184	0.793489	8.63922	8.5897	8.61865	8.62872	8.57411	8.60542	8.67526	8.55692
ID_0004190	Q8VCF1	Cant1	2.11985	2.14961	0.218099	0.143963	-1.0191	-0.02729	-0.250717	0.808016	0.859384	2.1935	1.79531	2.22983	2.26077	2.27422	1.95899	2.11884	2.24639
ID_0000456	P35564	Canx	9.09424	9.08319	0.158188	0.103533	1.0075	0.01078	0.132385	0.897775	0.925243	9.14892	8.85921	9.20147	9.16735	9.20285	8.95029	9.08319	9.09645
ID_0000939	P40124	Cap1	7.80556	7.75872	0.0530688	0.0461692	1.033	0.0468393	1.06031	0.318335	0.440387	7.82945	7.83516	7.72604	7.83159	7.75417	7.80127	7.78354	7.69589
ID_0002233	O35350	Capn1	5.23103	4.87247	0.273122	0.11144	1.28267	0.359153	3.12616	0.0131533	0.0384218	5.57202	5.13918	4.92201	5.29088	4.84047	5.00918	4.89776	4.74246
ID_0001583	O08529	Capn2	5.12809	4.99979	0.0868809	0.00996755	1.09313	0.128458	2.6644	0.0272536	0.0671837	5.22572	5.14734	5.01527	5.12403	4.98977	5.01242	5.00267	4.99432
ID_0002326	O88456	Capns1	3.97234	3.83551	0.226368	0.119453	1.09913	0.136368	1.19319	0.265183	0.385114	4.07345	3.88692	3.70365	4.22535	3.70672	3.83061	3.80946	3.99525
ID_0001120	Q60865	Caprin1	7.39461	7.32162	0.0535951	0.042322	1.05189	0.0729838	1.68933	0.127573	0.221707	7.31709	7.40847	7.41247	7.44041	7.35118	7.25995	7.3472	7.32816
ID_0002003	P47753	Capza1	5.58357	5.63568	0.11057	0.0430225	-1.03677	-0.052095	-0.854336	0.416455	0.537868	5.54465	5.6741	5.44456	5.67098	5.60633	5.6741	5.67098	5.59131
ID_0001407	P47754	Capza2	7.19382	7.25864	0.0541824	0.0621614	-1.04596	-0.0648252	-1.34184	0.21455	0.329708	7.20228	7.24064	7.1161	7.21624	7.21077	7.32938	7.29212	7.20228
ID_0001069	P47757-4	Capzb	6.89036	6.95927	0.084969	0.092452	-1.04894	-0.0689334	-1.29541	0.229407	0.347537	6.91551	6.99961	6.81779	6.82851	6.98022	7.0112	7.02246	6.82321
ID_0000153	P16015	Car3	13.6161	12.7401	0.115959	0.178537	1.83579	0.876399	9.41268	9.10024e-06	0.000273498	13.6008	13.6008	13.7718	13.4911	12.7754	12.524	12.9557	12.7051
ID_0001258	P23589	Car5a	6.59983	6.42933	0.0605588	0.142412	1.12545	0.170507	2.41625	0.0405002	0.0914963	6.5332	6.65583	6.6462	6.56411	6.21901	6.51176	6.46467	6.52187
ID_0003829	Q9D1I2	Card19	0.945141	1.16735	0.158955	0.144786	-1.16819	-0.22428	-2.35393	0.0447418	0.0989247	1.07583	0.713558	0.995589	0.995589	0.974712	1.13704	1.27734	1.28032
ID_0003171	Q9CR86	Carhsp1	4.84075	4.97264	0.162073	0.090904	-1.09575	-0.131916	-1.52231	0.164393	0.269021	4.66626	5.00065	4.74154	4.95453	4.88842	5.08373	5.00918	4.90923
ID_0003939	Q9WVG6	Carm1	2.33169	2.49903	0.106176	0.188815	-1.12295	-0.1673	-1.60448	0.145223	0.24467	2.2412	2.39432	2.44887	2.24238	2.28893	2.70227	2.60609	2.39881
ID_0001070	Q9ER72	Cars	7.07268	7.20833	0.0758562	0.158854	-1.0986	-0.13566	-1.76998	0.112647	0.201415	7.15639	7.11666	6.99961	7.01808	7.3907	7.07524	7.29212	7.07524
ID_0003091	Q8BYM8	Cars2	2.51019	2.79711	0.0708869	0.137059	-1.22084	-0.287868	-4.45034	0.00186304	0.00917623	2.51182	2.40956	2.55493	2.56445	2.64848	2.75845	2.80348	2.97802
ID_0001247	O70589	Cask	6.27818	6.27361	0.0770023	0.0357975	1.00318	0.0045824	0.0941935	0.927148	0.947793	6.32429	6.17275	6.34517	6.27051	6.29486	6.22608	6.3066	6.26689
ID_0002459	P70677	Casp3	3.0348	3.20294	0.141504	0.182354	-1.12239	-0.166579	-1.61307	0.143339	0.242391	3.07827	3.21499	2.90428	2.94166	3.05564	3.28982	3.41847	3.04783
ID_0002414	O08738	Casp6	5.11744	5.11551	0.150889	0.0861204	1.00135	0.0019446	0.0236926	0.981647	0.987352	5.03104	5.32025	4.97883	5.13964	5.0033	5.11382	5.21227	5.13265
ID_0003092	P97864	Casp7	4.34628	4.38133	0.0943088	0.107081	-1.02459	-0.03505	-0.489683	0.636804	0.730041	4.21586	4.40869	4.33867	4.4219	4.31073	4.50879	4.42892	4.27691
ID_0001840	O89110	Casp8	5.71188	5.10724	0.0622763	0.0344756	1.52061	0.604654	12.7912	7.94423e-07	6.65315e-05	5.76322	5.62119	5.73156	5.73156	5.12403	5.09766	5.06385	5.14342
ID_0005022	Q8C3Q9	Casp9	-1.12102	-1.1732	0.469694	0.444723	1.04684	0.0660424	0.27217	0.792017	0.846236	-0.810002	-0.857654	-1.8149	-1.00154	-1.04744	-1.08216	-0.759224	-1.80396
ID_0001152	P51125-6	Cast	6.67526	6.61136	0.103951	0.0498746	1.04528	0.0638934	1.06427	0.316637	0.439006	6.81996	6.57475	6.63902	6.6673	6.6708	6.55047	6.62258	6.6016
ID_0000118	P24270	Cat	13.2841	13.304	0.0199085	0.0381219	-1.0139	-0.0199119	-0.417422	0.686763	0.768703	13.2742	13.314	13.2742	13.2742	13.314	13.2742	13.2742	13.3538
ID_0004191	Q63918	Cavin2	-1.64523	-2.15854	0.506742	0.474248	1.43608	0.522132	2.20665	0.0566004	0.118811	-1.61228	-2.36599	-1.22	-1.38263	-2.81442	-2.03592	-2.10088	-1.68294
ID_0000681	P48758	Cbr1	8.50827	8.72835	0.345035	0.232651	-1.16541	-0.220833	-1.59582	0.147144	0.247327	8.42499	9.00692	8.21316	8.38799	8.62994	9.07293	8.64805	8.56248
ID_0000932	Q91VT4	Cbr4	7.06958	7.25111	0.0382112	0.0615769	-1.13409	-0.181534	-4.04977	0.00328073	0.0138486	7.09218	7.1074	7.02186	7.05687	7.21077	7.3191	7.18858	7.28598
ID_0000512	Q91WT9	Cbs	8.19468	8.75927	0.14265	0.16562	-1.47896	-0.564578	-5.78998	0.000332264	0.00255772	8.05651	8.37361	8.10681	8.24178	8.61285	8.96645	8.81856	8.63922
ID_0004192	Q8VEH6	Cbwd1	2.35337	2.07832	0.0587346	0.0614386	1.21023	0.275284	4.49426	0.00175345	0.00877426	2.43498	2.34259	2.29488	2.34105	2.0014	2.14973	2.06895	2.09318
ID_0002122	P83917	Cbx1	4.71213	4.92972	0.0561382	0.0913554	-1.16275	-0.217546	-3.95108	0.00378498	0.0153572	4.71511	4.7839	4.64736	4.70214	5.0602	4.84725	4.91109	4.90033
ID_0002163	P23198	Cbx3	5.35212	5.57843	0.103435	0.0846497	-1.16978	-0.226239	-5.27068	0.000629001	0.00409994	5.39528	5.47304	5.30287	5.23729	5.66306	5.63015	5.54465	5.47587
ID_0004193	O55187	Cbx4	1.41254	1.00098	0.124721	0.261798	1.32254	0.403313	4.07511	0.00316321	0.0135926	1.30293	1.38222	1.3731	1.59192	0.700131	0.87794	1.28406	1.1418
ID_0003940	Q61686	Cbx5	0.958823	1.37784	0.139672	0.10573	-1.33829	-0.42039	-4.49586	0.0017496	0.00876369	0.776287	1.06814	1.06814	0.922719	1.50366	1.42694	1.29039	1.29039
ID_0003715	Q8K1A6	Cc2d1a	-2.17345	-2.44613	0.373042	0.287872	1.21757	0.284006	1.5356	0.161148	0.265078	-2.2769	-2.65381	-1.82856	-1.93452	-2.5609	-2.63604	-2.57035	-2.01724
ID_0001444	Q8CH18	Ccar1	5.25059	5.40295	0.0607907	0.0590744	-1.11146	-0.152452	-3.25631	0.0107477	0.033216	5.19747	5.3278	5.27027	5.20681	5.46442	5.43918	5.3715	5.3367
ID_0001375	Q8VDP4	Ccar2	6.42886	6.53612	0.0583285	0.0686028	-1.07717	-0.107251	-2.06191	0.071244	0.141333	6.47099	6.4555	6.44624	6.34272	6.52531	6.51176	6.63367	6.47373
ID_0003830	Q8VE99	Ccdc115	2.48849	2.40372	0.154622	0.108662	1.06134	0.0858935	0.972943	0.357577	0.48076	2.42608	2.71601	2.37106	2.44081	2.28893	2.53284	2.34425	2.44887
ID_0003504	Q8R344	Ccdc12	2.20634	2.47333	0.137954	0.0877633	-1.20223	-0.265708	-4.61731	0.00148182	0.00784523	2.0944	2.09084	2.26828	2.37184	2.40648	2.39881	2.58335	2.50466
ID_0001905	Q9D8X2	Ccdc124	4.38794	4.29677	0.0820205	0.0664882	1.06528	0.0912381	1.89578	0.0925835	0.173679	4.28046	4.38658	4.40561	4.47913	4.29744	4.20411	4.35767	4.32786
ID_0003616	Q3TC33	Ccdc127	1.39815	1.70507	0.109818	0.0814085	-1.2371	-0.306957	-3.78133	0.00485576	0.0184211	1.28032	1.40773	1.54268	1.36188	1.77038	1.74954	1.58848	1.71187
ID_0003617	Q8C7V8	Ccdc134	3.30886	3.21477	0.170674	0.137204	1.06723	0.0938691	0.941029	0.372781	0.496679	3.44982	3.12562	3.20144	3.45854	3.32058	3.01816	3.22482	3.29553
ID_0003716	Q9D162	Ccdc167	3.32581	3.24065	0.242333	0.100438	1.06095	0.0853502	0.717963	0.492129	0.608223	3.51832	3.05707	3.54279	3.18505	3.37393	3.13036	3.23512	3.22318
ID_0002039	Q9JIG7	Ccdc22	4.31091	4.32071	0.0936213	0.0616059	-1.00649	-0.00933051	-0.175542	0.864783	0.900803	4.40253	4.36866	4.19493	4.27753	4.31498	4.35252	4.37839	4.23696
ID_0002502	Q78PG9	Ccdc25	5.42012	5.22529	0.058135	0.0742457	1.14448	0.194697	3.77273	0.00491798	0.0185869	5.45749	5.4024	5.34612	5.47446	5.20312	5.13002	5.27809	5.28995
ID_0004334	Q9CR29	Ccdc43	1.48429	1.58556	0.155364	0.140118	-1.0724	-0.100846	-1.44693	0.183933	0.292696	1.65686	1.54785	1.29303	1.43943	1.6982	1.68966	1.4001	1.55426
ID_0000958	Q9D024	Ccdc47	6.38265	6.30572	0.0491148	0.058384	1.05476	0.0769138	1.65157	0.135171	0.231543	6.42108	6.33777	6.42903	6.34272	6.37712	6.3157	6.23572	6.29436
ID_0004495	Q810U5	Ccdc50	-2.30136	-2.02724	0.253362	0.275217	-1.21095	-0.276138	-2.1772	0.0593193	0.123383	-2.12388	-2.06137	-2.41968	-2.6005	-1.7289	-1.85831	-2.24486	-2.2769
ID_0002164	Q3URS9	Ccdc51	5.6484	5.72188	0.166619	0.111651	-1.05208	-0.073251	-0.982186	0.353261	0.476105	5.66306	5.41562	5.70697	5.80794	5.74668	5.60133	5.67578	5.86375
ID_0001665	Q8R3Q6	Ccdc58	6.43913	6.56167	0.0639519	0.0923228	-1.08865	-0.122535	-2.1621	0.0607625	0.125967	6.48545	6.49174	6.35457	6.42478	6.52531	6.60414	6.45273	6.66451
ID_0003422	D3YZP9	Ccdc6	2.88058	2.86823	0.0811724	0.0129461	1.00863	0.0123934	0.218711	0.83206	0.87918	2.80065	2.91502	2.82864	2.97802	2.85498	2.86161	2.88473	2.87158
ID_0004609	D3YZV8	Ccdc8	0.453278	0.655494	0.230751	0.0641997	-1.15001	-0.201652	-1.71305	0.123003	0.215481	0.520236	0.491301	0.673092	0.128483	0.615245	0.747181	0.652306	0.607243
ID_0003941	Q9JJ89	Ccdc86	2.30025	2.35342	0.160057	0.220287	-1.03873	-0.0548187	-0.448095	0.665339	0.753461	2.47017	2.08535	2.34259	2.30289	2.68173	2.2268	2.27917	2.22597
ID_0004335	Q8VC31	Ccdc9	0.344245	0.492198	0.268331	0.18124	-1.10259	-0.140901	-1.31327	0.223592	0.340476	0.420889	0.687255	0.0874102	0.181425	0.757966	0.450821	0.40263	0.357376
ID_0002944	Q8C3X2	Ccdc90b	2.925	2.94228	0.207146	0.118873	-1.00964	-0.0138371	-0.188483	0.854942	0.894321	2.68915	2.81557	3.12515	3.07014	2.76909	2.97802	2.9821	3.03993
ID_0002606	Q7TQK5	Ccdc93	4.63601	4.58276	0.104218	0.0716641	1.03786	0.0536106	0.899251	0.393395	0.517742	4.68313	4.73882	4.49564	4.62647	4.54793	4.6245	4.65813	4.50047
ID_0004496	Q8CDE2	Ccin	3.40368	3.70997	0.120229	0.160957	-1.23823	-0.308278	-4.15447	0.00282332	0.012529	3.46667	3.40552	3.50781	3.23471	3.86865	3.81812	3.62779	3.52533
ID_0004061	O88874	Ccnk	0.616653	0.611048	0.136661	0.129144	1.00339	0.00488195	0.0462158	0.964211	0.973913	0.819863	0.537059	0.535372	0.574318	0.56123	0.487814	0.604319	0.790829
ID_0003505	Q9QWV9	Ccnt1	1.43832	1.57578	0.080937	0.0991401	-1.09951	-0.136856	-1.85867	0.0981218	0.181793	1.34327	1.40773	1.47124	1.53105	1.65029	1.44745	1.54785	1.65754
ID_0003618	Q8BGU5	Ccny	2.43328	2.52657	0.0766623	0.0469858	-1.06687	-0.0933843	-1.52081	0.164764	0.269365	2.34585	2.53284	2.42608	2.42836	2.48896	2.5089	2.51316	2.59525
ID_0005028	Q640L3	Ccpg1	-3.06305	-2.86793	0.659911	0.563276	-1.13473	-0.182351	-0.682406	0.513231	0.628883	-3.04165	-2.14241	-3.44827	-3.61984	-2.06137	-2.95413	-3.35928	-3.09695
ID_0002004	Q9WU84	Ccs	4.91899	4.64329	0.133447	0.146356	1.21082	0.27598	3.89222	0.00412461	0.0164213	4.96467	5.06942	4.88978	4.75209	4.57196	4.85381	4.6245	4.52288
ID_0004062	Q6RUT7	Ccsmst1	2.47109	2.48773	0.139314	0.1207	-1.01076	-0.0154395	-0.175686	0.864673	0.900803	2.35998	2.40956	2.67401	2.44081	2.57452	2.40876	2.36153	2.60609
ID_0000424	P80314	Cct2	9.23351	9.01432	0.064176	0.0359914	1.16406	0.219166	5.04587	0.000838855	0.00509711	9.21785	9.32026	9.16589	9.23003	9.04503	9.0397	9.00536	8.96721
ID_0000540	P80318	Cct3	9.17978	9.00182	0.0523897	0.0372716	1.13126	0.177936	4.12215	0.00295679	0.0129816	9.17209	9.25044	9.12381	9.17277	9.01489	9.02193	9.02423	8.94623
ID_0000563	P80315	Cct4	8.71942	8.56575	0.0738007	0.0591763	1.11236	0.153628	2.99741	0.0160888	0.0442223	8.69137	8.82816	8.6637	8.69445	8.51638	8.63922	8.5882	8.51921
ID_0000607	P80316	Cct5	8.62631	8.54302	0.0574719	0.0741607	1.05943	0.0832916	1.74902	0.116363	0.206385	8.62398	8.70291	8.56389	8.61448	8.53681	8.62398	8.56529	8.44601
ID_0000331	P80317	Cct6a	8.67826	8.4963	0.103605	0.0987808	1.13447	0.182014	3.08345	0.0140601	0.0399568	8.62398	8.82816	8.59718	8.6637	8.48757	8.63525	8.45774	8.40463
ID_0000675	P80313	Cct7	8.86242	8.70355	0.0607478	0.0365699	1.11641	0.158866	3.46503	0.00780467	0.0262544	8.84131	8.92464	8.78751	8.89621	8.68674	8.75366	8.70511	8.66868
ID_0000628	P42932	Cct8	9.46485	9.29857	0.0911956	0.0563475	1.12207	0.16616	3.05205	0.0147678	0.0414539	9.46751	9.57886	9.35582	9.45721	9.24841	9.36316	9.32831	9.25439
ID_0003423	Q8C1Y8	Ccz1	1.84902	1.73397	0.224047	0.154121	1.08727	0.120709	1.41257	0.193495	0.304341	2.07744	2.0029	1.62912	1.6866	1.76043	1.85987	1.80459	1.51099
ID_0004888	O35566	Cd151	-0.571437	-0.558261	0.378178	0.209804	-1.0112	-0.0160743	-0.0910606	0.929564	0.949426	-0.0829949	-0.82572	-0.466701	-0.910334	-0.442352	-0.340323	-0.637455	-0.812916
ID_0002758	P11609	Cd1d1	4.55475	5.1306	0.154204	0.0758541	-1.48969	-0.575012	-9.28237	1.01432e-05	0.00027988	4.63447	4.72565	4.47618	4.3827	5.1552	5.16375	5.18506	5.01839
ID_0002503	Q9JLQ0	Cd2ap	4.81326	4.66193	0.0332621	0.0806429	1.11052	0.151236	3.10475	0.0136001	0.0391841	4.80143	4.78992	4.79908	4.86259	4.62385	4.61598	4.78274	4.62516
ID_0004336	Q9CWK3	Cd2bp2	0.810459	0.72178	0.115695	0.139837	1.06465	0.0903846	0.941889	0.372366	0.496388	0.671534	0.769792	0.939471	0.861037	0.878605	0.538959	0.747181	0.722376
ID_0002550	Q9DCG2	Cd302	4.43371	4.88837	0.136521	0.071802	-1.37049	-0.45469	-6.08054	0.000236169	0.00199056	4.58872	4.30112	4.33867	4.50633	4.8987	4.83146	4.83738	4.98595
ID_0002945	Q08857	Cd36	5.60971	3.0155	0.626376	0.782105	6.03688	2.5938	6.16154	0.000215144	0.0018812	5.05238	6.19004	6.11269	5.08373	2.15571	4.0039	3.18637	2.71601
ID_0004610	Q76KJ5	Cd3eap	-1.43065	-1.37752	0.504686	0.390108	-1.0435	-0.0614358	-0.264002	0.798096	0.850275	-1.22326	-2.07406	-0.887007	-1.53829	-1.83625	-1.52272	-0.929482	-1.22163
ID_0003172	Q61735	Cd47	4.27104	4.35056	0.111757	0.0696093	-1.05662	-0.0794597	-1.26302	0.24028	0.359133	4.1084	4.34959	4.33867	4.28751	4.29211	4.34546	4.4497	4.31498
ID_0002415	P35762	Cd81	5.32392	4.59467	0.174405	0.235702	1.6573	0.728835	6.2644	0.000191346	0.00171801	5.45749	5.08161	5.44456	5.31201	4.67399	4.30112	4.54171	4.86187
ID_0004063	P40237	Cd82	2.99156	2.53526	0.130176	0.0505162	1.37187	0.456146	6.00185	0.000258766	0.0021368	3.15586	2.84004	2.96515	3.00519	2.51316	2.48896	2.60609	2.53284
ID_0004611	P56389	Cda	0.70933	1.02438	0.430796	0.360096	-1.23826	-0.308317	-1.92367	0.0886174	0.168155	0.701159	1.31667	0.345234	0.474257	1.00261	1.53021	0.870436	0.694267
ID_0002460	Q8CII2	Cdc123	3.19544	2.98397	0.0125827	0.094572	1.15761	0.21115	3.63236	0.00606199	0.021797	3.20098	3.20232	3.17659	3.20188	2.93223	2.93425	3.12562	2.94376
ID_0004889	Q99JP4	Cdc26	-0.466794	-0.37716	0.12992	0.338619	-1.07565	-0.105213	-0.906324	0.389848	0.514501	-0.636789	-0.498767	-0.378486	-0.353134	-0.703625	-0.634462	-0.10544	-0.065112
ID_0004064	Q8CFI2	Cdc34	1.53426	1.14349	0.10638	0.0737163	1.31066	0.390288	4.79683	0.00116379	0.00654827	1.67185	1.4403	1.56361	1.46127	1.04595	1.12943	1.18584	1.21275
ID_0001643	Q61081	Cdc37	6.49627	6.50115	0.0627621	0.0668278	-1.00339	-0.00487602	-0.108167	0.916385	0.939791	6.48545	6.58778	6.46191	6.44996	6.54609	6.53579	6.52057	6.40215
ID_0003424	Q9DC48	Cdc40	2.66321	2.76926	0.0738016	0.0951646	-1.0761	-0.105816	-1.82609	0.10324	0.188764	2.71339	2.73681	2.58204	2.62061	2.90428	2.73072	2.6836	2.75845
ID_0001565	P60766	Cdc42	7.0576	6.98335	0.112344	0.0142817	1.0528	0.0742278	1.34051	0.214961	0.330138	7.05868	6.9088	7.1805	7.08241	6.98022	7.00246	6.98273	6.96797
ID_0003619	Q3UU96	Cdc42bpa	-0.83685	-1.10756	0.22208	0.149403	1.20659	0.270933	2.27489	0.0507627	0.109431	-0.551483	-0.857654	-0.844443	-1.09382	-0.96666	-0.991083	-1.25085	-1.22163
ID_0000769	Q7TT50	Cdc42bpb	6.73953	6.71146	0.0591707	0.101424	1.01965	0.0280706	0.458709	0.657999	0.747848	6.80768	6.6653	6.75544	6.72968	6.84124	6.59617	6.68661	6.7218
ID_0003717	Q9JM96	Cdc42ep4	2.9845	2.72112	0.0701441	0.128842	1.20041	0.263525	3.54962	0.00686567	0.0237954	3.00624	2.88849	3.05564	2.98764	2.85498	2.54943	2.76909	2.711
ID_0001276	Q6A068	Cdc5l	5.51927	5.6983	0.0118375	0.0923378	-1.13213	-0.17904	-3.38104	0.00887173	0.0288202	5.50713	5.5186	5.5159	5.53543	5.78529	5.57283	5.68992	5.74517
ID_0002123	Q8JZM7	Cdc73	3.5968	3.79321	0.037439	0.078703	-1.14593	-0.196524	-3.59846	0.00637858	0.0226088	3.62911	3.57623	3.62747	3.5544	3.8385	3.67535	3.82753	3.83145
ID_0003425	P09803	Cdh1	1.38588	4.02673	0.624588	0.218827	-6.2468	-2.64312	-10.6182	3.52893e-06	0.000146378	0.609334	2.07744	1.22169	1.63507	4.26541	4.03195	3.73608	4.07345
ID_0002165	P15116	Cdh2	5.54543	4.73717	0.168371	0.170193	1.75148	0.808571	11.1773	2.34673e-06	0.000119406	5.50713	5.32329	5.66306	5.68825	4.78831	4.48633	4.81035	4.86369
ID_0004890	Q8VHF2	Cdhr5	-1.68819	-1.0343	0.730242	0.344555	-1.52801	-0.611656	-3.09557	0.0137963	0.0395453	-0.932488	-1.35569	-2.63604	-1.82856	-0.60586	-0.908025	-1.27427	-1.34904
ID_0003718	Q8VDP6	Cdipt	2.81747	2.40416	0.159739	0.131196	1.33252	0.414152	4.4673	0.00181987	0.00900783	2.86712	2.60993	2.99271	2.8001	2.51316	2.23731	2.36153	2.50466
ID_0002873	P24788	Cdk11b	2.59621	2.72769	0.0468589	0.181197	-1.09803	-0.134915	-1.88884	0.0935954	0.175086	2.52655	2.62776	2.61791	2.6126	2.586	2.56513	2.93324	2.8264
ID_0004337	Q14AX6	Cdk12	-0.283596	-0.142728	0.0497098	0.14417	-1.10441	-0.143279	-1.50187	0.169502	0.274784	-0.295747	-0.228913	-0.345917	-0.263809	-0.0533033	-0.0179304	-0.338828	-0.16085
ID_0002946	Q69ZA1-2	Cdk13	2.02502	2.14407	0.0543956	0.0395287	-1.08599	-0.119015	-2.10563	0.0664701	0.134063	1.99917	2.10631	2.0029	1.99169	2.18063	2.15685	2.08801	2.15078
ID_0003719	Q04899	Cdk18	2.53264	2.67881	0.0361642	0.112782	-1.1067	-0.146258	-2.15857	0.0611043	0.126258	2.58335	2.51249	2.50189	2.53284	2.62977	2.78382	2.54322	2.75845
ID_0004194	Q9CPY4	Cdk2ap2	0.839743	1.23778	0.141992	0.0985779	-1.31638	-0.396575	-4.76528	0.00121385	0.00674675	0.707141	0.776744	1.03705	0.838035	1.22616	1.14435	1.20437	1.37624
ID_0003334	P49615	Cdk5	2.06992	2.11526	0.177227	0.120374	-1.03016	-0.0428693	-0.638375	0.540123	0.653539	2.20546	2.22578	1.85674	1.99169	2.21098	2.18569	2.12036	1.94403
ID_0001342	Q99LM2	Cdk5rap3	6.53557	6.55977	0.0597267	0.104539	-1.01691	-0.0241985	-0.388963	0.706911	0.784086	6.61209	6.47099	6.51221	6.547	6.6708	6.44159	6.5065	6.6202
ID_0003239	Q64261	Cdk6	2.34187	1.74898	0.140823	0.122677	1.50878	0.593381	6.49968	0.000147062	0.00145582	2.1935	2.37106	2.27997	2.52296	1.58313	1.87447	1.79241	1.74592
ID_0003240	Q99J95	Cdk9	2.04105	2.06022	0.0833385	0.0206675	-1.01323	-0.0189587	-0.311238	0.763151	0.824775	2.13647	2.01846	2.07011	1.93919	2.0823	2.07257	2.03807	2.04794
ID_0003506	Q91WE6	Cdkal1	2.83366	2.78808	0.102981	0.10597	1.03237	0.0459634	0.5962	0.566649	0.673777	2.84719	2.69481	2.94376	2.84887	2.94166	2.70227	2.7393	2.76909
ID_0004195	P46414	Cdkn1b	1.66176	1.83499	0.16373	0.186507	-1.12732	-0.172898	-1.47079	0.177537	0.285139	1.54353	1.6851	1.53399	1.88441	1.73724	1.90531	1.63718	2.06022
ID_0001868	Q8BI72	Cdkn2aip	5.02593	5.1602	0.0976471	0.0111881	-1.09752	-0.134253	-2.45235	0.03823	0.0875347	4.89518	5.11488	5.00992	5.08373	5.16062	5.14479	5.17128	5.16409
ID_0004338	Q60772	Cdkn2c	1.46332	1.35933	0.178255	0.116864	1.07385	0.102792	0.974302	0.35694	0.480175	1.33848	1.55094	1.29303	1.67084	1.45614	1.41576	1.1914	1.37402
ID_0002653	P60334	Cdo1	6.0196	4.26027	0.181368	0.83409	3.38284	1.75824	5.04019	0.000845061	0.00512075	6.06155	6.20978	5.77351	6.03355	3.30882	4.83853	3.82324	5.0705
ID_0002416	Q99L43	Cds2	4.40957	4.32413	0.0443599	0.062884	1.06096	0.0853732	1.72643	0.120494	0.212345	4.46137	4.35586	4.42344	4.3976	4.35645	4.22986	4.35767	4.35252
ID_0001869	Q4VAA2	Cdv3	5.74919	5.68995	0.145711	0.054604	1.04207	0.0594562	1.09337	0.304384	0.426614	5.90265	5.80499	5.55757	5.73156	5.74668	5.72388	5.65993	5.62933
ID_0001906	P31809	Ceacam1	5.01149	5.38733	0.0925579	0.0395099	-1.29761	-0.375859	-7.2286	6.77752e-05	0.000892818	4.91109	5.05409	4.96249	5.11828	5.36123	5.34721	5.43045	5.41042
ID_0003093	P53566	Cebpa	4.14057	4.50483	0.088643	0.155125	-1.28709	-0.364119	-4.8229	0.0011241	0.00636063	4.20323	4.20884	4.01847	4.13175	4.72306	4.38678	4.50772	4.40177
ID_0003831	P28033	Cebpb	1.92522	1.71065	0.280981	0.548241	1.15211	0.204281	0.818008	0.435785	0.556825	2.17612	1.60188	1.77879	2.1441	2.22764	1.67134	0.962496	1.9811
ID_0004065	P53569	Cebpz	1.77483	1.77928	0.122668	0.120225	-1.00393	-0.0056587	-0.0650514	0.949644	0.963271	1.90682	1.64852	1.84863	1.69533	1.76597	1.62572	1.916	1.80944
ID_0001870	P28659	Celf1	4.59288	4.83761	0.0837734	0.122317	-1.18504	-0.24493	-5.18813	0.000698559	0.00443806	4.64366	4.68423	4.52568	4.51795	5.00015	4.85753	4.77307	4.71971
ID_0003094	Q9Z0H4	Celf2	0.105937	-1.52427	0.188319	0.734431	3.04748	1.60762	6.7343	0.000113856	0.00125316	0.309723	0.215282	-0.00657971	-0.0946792	-0.697024	-1.61228	-2.46522	-1.32255
ID_0004612	Q569L8	Cenpj	2.53793	3.61162	0.5192	0.276916	-2.1038	-1.073	-4.40808	0.00197547	0.00964482	2.27917	3.04783	1.93792	2.88682	3.34266	3.67535	3.45676	3.97171
ID_0001169	Q9CXS4	Cenpv	7.15953	7.27343	0.0818485	0.0407065	-1.08215	-0.113895	-2.15893	0.0610698	0.126258	7.13751	7.17715	7.25995	7.06353	7.3019	7.23348	7.24382	7.31451
ID_0003507	Q80U49	Cep170b	1.57338	1.19099	0.397359	0.435818	1.30925	0.388735	1.94223	0.0860684	0.164415	1.55563	2.10107	1.49854	1.13829	1.0345	1.71297	1.32923	0.687255
ID_0004196	Q6A078	Cep290	3.42642	1.80833	0.838093	0.810518	3.08031	1.62307	3.30382	0.00998845	0.0315098	4.40947	3.83736	2.71601	2.74285	0.87374	1.38707	2.50537	2.46714
ID_0003019	Q8BGS7	Cept1	4.14806	3.90709	0.1007	0.0685814	1.18176	0.240934	3.77156	0.00492647	0.0185977	4.0836	4.1861	4.27189	4.05066	3.80508	3.95265	3.93112	3.93949
ID_0001812	Q924Z4	Cers2	7.87334	7.80719	0.133653	0.116202	1.04688	0.0660914	0.822901	0.433147	0.554352	7.90198	7.69844	8.02225	7.87068	7.95474	7.68494	7.83622	7.75285
ID_0002816	Q9EQG9	Cert1	3.88195	3.99759	0.226849	0.106034	-1.08177	-0.113388	-1.30926	0.224886	0.342135	3.92418	4.1533	3.60309	3.84722	3.95005	4.14877	3.98605	3.90549
ID_0000577	P23953	Ces1c	7.86084	7.5287	0.146009	0.190702	1.25895	0.332217	3.23747	0.0110654	0.0339886	7.90853	7.83017	8.02641	7.67828	7.79143	7.4355	7.53618	7.35168
ID_0000144	Q8VCT4	Ces1d	11.9093	11.886	0.287989	0.303272	1.01589	0.0227452	0.1507	0.883744	0.915671	12.3317	11.8226	11.7987	11.6842	12.3317	11.6842	11.8226	11.7055
ID_0000453	Q64176	Ces1e	7.97629	8.4405	0.357348	0.252137	-1.38066	-0.465354	-3.75003	0.00508623	0.0190933	8.22523	8.28722	7.88035	7.51235	8.73118	8.41137	8.49836	8.12108
ID_0000192	Q91WU0	Ces1f	11.0804	11.3947	0.251143	0.216141	-1.24426	-0.315285	-2.78293	0.0225734	0.0577157	11.392	11.1303	11.01	10.7894	11.7055	11.2514	11.3779	11.244
ID_0000323	Q8VCC2	Ces1g	10.0204	9.72594	0.0730704	0.120776	1.22645	0.294491	4.22705	0.0025466	0.0115984	10.0537	10.0208	10.0883	9.9189	9.82681	9.6718	9.82415	9.58099
ID_0000242	Q8QZR3	Ces2a	10.4111	10.205	0.220013	0.194334	1.15349	0.206005	1.91457	0.0898936	0.169971	10.521	10.0849	10.5601	10.4784	10.2905	9.91474	10.3266	10.2883
ID_0000629	Q91WG0	Ces2c	9.81368	7.28287	0.615516	0.281605	5.7701	2.5286	12.5934	9.00995e-07	6.74939e-05	9.84796	9.03423	10.54	9.83257	7.20228	6.94072	7.60601	7.38248
ID_0000520	Q8BK48	Ces2e	9.80118	8.77928	0.257489	0.162075	2.03104	1.02222	8.39613	2.19843e-05	0.000436123	9.96967	9.72438	10.0385	9.47214	9.00079	8.77294	8.7289	8.61448
ID_0000173	Q63880	Ces3a	11.2707	11.0128	0.271712	0.314803	1.19597	0.258185	1.61151	0.143679	0.242802	11.4612	10.868	11.392	11.3617	11.2174	10.5435	11.1545	11.1356
ID_0000009	Q8VCU1	Ces3b	8.48882	8.99263	0.177182	0.169058	-1.41807	-0.503933	-4.81882	0.00113022	0.00638082	8.60137	8.23546	8.49836	8.62008	9.17209	8.76391	9.01489	9.01963
ID_0000011	Q8VCU1-2	Ces3b	1.40161	1.17182	0.215969	0.277567	1.17157	0.228447	1.44486	0.184496	0.293336	1.66521	1.17945	1.48145	1.28032	1.38222	0.787781	1.36886	1.1484
ID_0004197	Q9R1K9	Cetn2	0.636928	0.616364	0.16665	0.155138	1.01668	0.0238658	0.238527	0.817149	0.86671	0.854031	0.679632	0.524492	0.489558	0.650509	0.675866	0.747181	0.391901
ID_0004339	Q8BTU1	Cfap20	1.94932	2.09826	0.168099	0.0353612	-1.1086	-0.148743	-1.7243	0.12089	0.21267	1.79531	2.18307	1.94966	1.86922	2.09633	2.14564	2.09084	2.06022
ID_0001752	P04186	Cfb	5.69047	6.10311	0.196441	0.308104	-1.33114	-0.412664	-2.61476	0.0294971	0.0717539	5.82586	5.56017	5.48737	5.88849	6.43601	5.83783	5.84424	6.29436
ID_0004066	O88271	Cfdp1	2.29585	2.36937	0.149836	0.065701	-1.05107	-0.0718649	-0.874992	0.405734	0.529067	2.31943	2.48896	2.13261	2.24238	2.28893	2.35844	2.44812	2.38198
ID_0000991	P06909	Cfh	6.61867	7.23148	0.196034	0.218486	-1.52924	-0.612811	-4.78628	0.00118027	0.00661134	6.70071	6.46191	6.45455	6.85751	7.42518	7.03393	7.05084	7.41595
ID_0001841	Q61129	Cfi	5.21969	6.05729	0.16682	0.231316	-1.78708	-0.837603	-6.66042	0.000123326	0.00131696	5.27027	5.12334	5.05469	5.43045	6.33229	5.77947	5.99664	6.12078
ID_0000752	P18760	Cfl1	8.68893	8.94392	0.0633724	0.0754051	-1.19329	-0.25494	-4.63922	0.00143839	0.00765564	8.68456	8.72662	8.60137	8.74318	8.85337	8.95029	9.03737	8.93464
ID_0001299	P45591	Cfl2	6.38232	6.48762	0.115889	0.093553	-1.07572	-0.105304	-1.47496	0.17644	0.283468	6.37029	6.37712	6.24956	6.5323	6.37712	6.547	6.58105	6.4453
ID_0000564	P59242	Cgn	7.5999	7.87948	0.0545792	0.058035	-1.21385	-0.279592	-6.54316	0.000140181	0.00141783	7.62087	7.66267	7.58094	7.53511	7.85521	7.96476	7.8628	7.83516
ID_0001007	Q6AW69	Cgnl1	5.16709	5.12618	0.126744	0.105414	1.02896	0.0411829	0.769377	0.462608	0.582935	5.07764	5.04984	5.32085	5.22001	5.14927	4.97342	5.168	5.21403
ID_0004198	Q8BMJ7	Cgrrf1	0.357036	-0.00848798	0.287467	0.215594	1.29151	0.369054	2.25116	0.0527217	0.112457	0.587971	0.372423	0.520236	-0.0524871	-0.195013	0.166285	-0.195013	0.189789
ID_0003832	Q9CQG1	Chac2	1.42126	1.35397	0.177051	0.300671	1.03923	0.0555148	0.389908	0.706238	0.783512	1.24897	1.66902	1.39146	1.37559	1.20613	1.0065	1.65619	1.54705
ID_0004067	Q9CQA6	Chchd1	2.67961	2.89631	0.274544	0.131169	-1.16031	-0.214506	-1.63954	0.137677	0.234874	2.40266	2.7035	2.56445	3.04783	2.78787	3.03053	2.77972	2.98713
ID_0002759	Q9D1L0	Chchd2	6.28745	6.47942	0.175535	0.170472	-1.14232	-0.191961	-1.87465	0.095699	0.178158	6.26532	6.43502	6.40121	6.04823	6.47192	6.58105	6.62258	6.24213
ID_0000635	Q9CRB9	Chchd3	8.19412	8.3544	0.0201788	0.0519289	-1.1175	-0.160277	-3.68814	0.00557684	0.0203918	8.18383	8.21932	8.17308	8.20027	8.31009	8.37992	8.31232	8.41527
ID_0003241	Q8VEA4	Chchd4	3.83666	4.19955	0.0656319	0.108101	-1.28585	-0.36272	-5.50813	0.000467662	0.00330882	3.92154	3.83145	3.83229	3.76135	4.07345	4.32278	4.24552	4.15643
ID_0003620	Q9CQP3	Chchd5	3.30716	3.36519	0.216758	0.112689	-1.03813	-0.0539886	-0.697777	0.504041	0.620531	3.48199	3.49993	3.17659	3.07014	3.35042	3.47541	3.21457	3.42035
ID_0003942	Q91VN4	Chchd6	0.785119	-0.15994	0.379451	0.438777	1.92783	0.946978	5.53248	0.000453861	0.0032311	0.280939	0.732057	1.16293	0.96455	-0.807087	-0.0371858	0.158003	0.0465097
ID_0003173	Q8K2Q5	Chchd7	1.80162	2.22	0.187274	0.164182	-1.3343	-0.416088	-4.26671	0.00240779	0.0110943	1.88246	1.97784	1.80459	1.54159	2.10193	2.46292	2.14973	2.16541
ID_0003833	P40201	Chd1	2.23827	2.22017	0.160833	0.275371	1.01195	0.0171447	0.127698	0.901372	0.928568	2.00966	2.35844	2.34259	2.24238	2.42452	1.82908	2.40112	2.22597
ID_0004340	E9PZM4	Chd2	-0.493247	-0.201345	0.247599	0.197189	-1.2258	-0.293722	-1.88061	0.0948105	0.176897	-0.659487	-0.321612	-0.244144	-0.747744	-0.359414	-0.234614	0.0843937	-0.295747
ID_0001089	Q6PDQ2	Chd4	5.30645	5.4445	0.0683689	0.0629981	-1.10035	-0.137959	-3.00154	0.0159849	0.0439847	5.23356	5.26394	5.35308	5.37521	5.49022	5.35149	5.46324	5.47304
ID_0000433	Q8BJ64	Chdh	9.29442	9.23741	0.0737334	0.0775504	1.04033	0.057045	0.977621	0.355387	0.478714	9.31833	9.24127	9.38805	9.23003	9.19003	9.35327	9.19944	9.2069
ID_0002699	Q8CGZ0	Cherp	5.16282	5.33681	0.0517448	0.0226981	-1.12817	-0.17398	-3.95791	0.00374754	0.0152794	5.20442	5.09766	5.20442	5.14479	5.33291	5.35681	5.30639	5.35111
ID_0002654	Q922Q9	Chid1	5.09212	5.05874	0.10719	0.173967	1.02333	0.0332764	0.398609	0.700054	0.779754	5.14677	4.93242	5.12945	5.15984	5.1687	4.80574	5.08302	5.17749
ID_0004497	O54804	Chka	1.66783	2.4203	0.293655	0.176883	-1.68606	-0.753654	-5.07783	0.000804856	0.00492887	1.43069	1.93792	1.39742	1.90531	2.16808	2.5089	2.56924	2.43498
ID_0003242	O55229	Chkb	2.9442	2.80196	0.121229	0.131693	1.10426	0.143084	2.14284	0.0626526	0.128332	3.00624	3.08453	2.83715	2.84887	2.73681	2.99876	2.75012	2.72216
ID_0004199	Q9QXG2	Chm	1.87296	1.73873	0.120445	0.086738	1.09748	0.134196	1.60839	0.144364	0.243632	1.75142	1.99413	1.78927	1.95701	1.63613	1.8436	1.76043	1.71477
ID_0003508	Q921W0	Chmp1a	2.81652	2.77252	0.0605077	0.0830631	1.03107	0.0441467	0.731106	0.48447	0.603064	2.80065	2.90428	2.7955	2.76564	2.75012	2.83545	2.66446	2.84004
ID_0003621	Q99LU0	Chmp1b	4.12078	4.21187	0.122408	0.120642	-1.06507	-0.0909511	-1.94438	0.085778	0.16407	4.1861	4.26015	4.00591	4.03098	4.24552	4.36828	4.1151	4.11858
ID_0002504	Q9DB34	Chmp2a	3.98427	4.09455	0.103667	0.0640709	-1.07911	-0.109844	-2.39853	0.041664	0.0933118	4.11441	4.02074	3.89424	3.90767	4.15012	4.14051	4.07509	4.01247
ID_0004341	Q8BJF9	Chmp2b	2.24118	2.07653	0.0818135	0.105769	1.12011	0.163634	2.29794	0.048928	0.106261	2.33636	2.15571	2.1935	2.27917	2.07811	2.22542	1.99536	2.00723
ID_0003335	Q9CQ10	Chmp3	2.73523	2.63073	0.0165322	0.104261	1.07455	0.103738	1.73748	0.118455	0.209487	2.71977	2.75845	2.73375	2.72894	2.76909	2.63042	2.60609	2.51733
ID_0002551	Q9D8B3	Chmp4b	5.43668	5.34824	0.0480363	0.06649	1.06324	0.0884727	1.81882	0.104415	0.190323	5.38984	5.4212	5.50353	5.43215	5.29447	5.38561	5.42292	5.28995
ID_0002461	Q9D7S9	Chmp5	4.76665	5.23842	0.127404	0.218907	-1.38749	-0.472477	-4.27249	0.00238826	0.0110476	4.57898	4.82333	4.86116	4.80314	5.56105	5.18839	5.09999	5.10424
ID_0004342	P0C0A3	Chmp6	2.00457	1.78199	0.134072	0.123492	1.16622	0.221837	2.51855	0.0343926	0.0806619	1.9702	1.97784	2.1935	1.87675	1.67185	1.74328	1.75383	1.95899
ID_0004498	Q80XD1	Chn2	1.66739	1.57337	0.1507	0.0756341	1.06746	0.0941753	1.03222	0.330573	0.45313	1.61383	1.8349	1.73432	1.48649	1.5254	1.51465	1.6802	1.57325
ID_0002417	Q9D1P4	Chordc1	6.73014	6.59239	0.0983164	0.0440057	1.10019	0.137746	2.42645	0.0398454	0.0904239	6.68781	6.84826	6.6202	6.7643	6.56074	6.61608	6.64228	6.55047
ID_0001842	P61022	Chp1	5.90207	5.51255	0.0784908	0.134405	1.30999	0.389552	5.21972	0.000671	0.00430658	5.8871	5.81294	6.0036	5.90465	5.46442	5.63015	5.34434	5.6113
ID_0004499	Q8C025	Chpt1	3.47547	2.63401	0.24297	0.0969427	1.79189	0.841485	6.80091	0.000106	0.00118905	3.73762	3.21499	3.61698	3.33227	2.54535	2.71977	2.55493	2.71601
ID_0003720	Q9CY57	Chtop	3.47442	3.69812	0.129895	0.0948168	-1.16716	-0.223006	-2.89708	0.0188426	0.0504647	3.47578	3.31452	3.63269	3.47471	3.6844	3.74397	3.57214	3.79198
ID_0004343	Q60680	Chuk	1.38333	1.14863	0.21361	0.105971	1.17972	0.23845	2.72299	0.0248278	0.0621499	1.68196	1.39226	1.21657	1.24255	1.14653	1.29918	1.07412	1.07468
ID_0005023	Q6DG52	Churc1	-0.199364	-0.238477	0.28807	0.368904	1.02246	0.0320498	0.313221	0.761697	0.82338	-0.40348	-0.490234	0.0575877	0.0386693	-0.532595	-0.559868	-0.0512336	0.189789
ID_0002234	Q99KN2	Ciao1	5.07631	4.64508	0.0517214	0.11264	1.34813	0.430959	6.94743	9.07349e-05	0.00107914	5.06385	5.14479	5.01992	5.07668	4.49207	4.6427	4.75865	4.68689
ID_0003943	Q9D187	Ciao2b	1.48618	1.29506	0.0986937	0.150062	1.14056	0.189743	2.5478	0.0328233	0.0778282	1.49152	1.61723	1.38113	1.45484	1.29834	1.50534	1.17217	1.20437
ID_0002874	Q8WTY4	Ciapin1	4.20234	4.09715	0.0778589	0.085583	1.0755	0.10501	1.72921	0.119977	0.211509	4.22535	4.18897	4.10417	4.29088	4.05841	4.21799	4.09148	4.02074
ID_0003020	O70303	Cideb	3.42587	3.22806	0.149113	0.113294	1.14673	0.197531	2.2776	0.0505431	0.109155	3.3812	3.42407	3.62747	3.27074	3.25466	3.09112	3.36373	3.20274
ID_0004344	P60824	Cirbp	-0.108663	0.363593	0.387055	0.166021	-1.37839	-0.462984	-2.6029	0.0300606	0.0729213	-0.0533033	0.24814	0.0273996	-0.656886	0.301216	0.357376	0.593348	0.202434
ID_0000964	Q91WS0	Cisd1	9.55475	9.58385	0.13027	0.0587198	-1.02058	-0.0293943	-0.605062	0.561015	0.669101	9.38805	9.51678	9.63791	9.67626	9.51678	9.553	9.62568	9.63992
ID_0002327	Q9CQB5	Cisd2	6.40909	6.38699	0.0849314	0.0932636	1.01544	0.0220984	0.344482	0.738891	0.80848	6.4555	6.28191	6.45455	6.44439	6.47192	6.36646	6.26427	6.4453
ID_0002124	B1AR13	Cisd3	6.57698	6.63246	0.08502	0.155626	-1.0392	-0.0554796	-0.67117	0.520014	0.635025	6.46329	6.6653	6.5718	6.60751	6.498	6.7539	6.498	6.77994
ID_0001753	A2AGT5	Ckap5	5.2988	5.13503	0.0890155	0.0380436	1.12024	0.163809	3.1403	0.0128667	0.0378979	5.28461	5.38561	5.18065	5.34434	5.1094	5.19146	5.11595	5.12334
ID_0002655	Q80TV8	Clasp1	1.22608	1.27004	0.132401	0.0846517	-1.02977	-0.0423215	-0.646396	0.535163	0.649258	1.32923	1.34471	1.1557	1.07468	1.29834	1.37559	1.18584	1.22037
ID_0001733	Q99LI2	Clcc1	5.64452	5.4968	0.108651	0.0850206	1.108	0.147959	2.40376	0.041317	0.092761	5.55757	5.54378	5.74517	5.73156	5.53124	5.47268	5.39199	5.59131
ID_0003622	P51791	Clcn3	2.28746	2.23397	0.0511842	0.151341	1.03744	0.0530216	0.709037	0.497374	0.613497	2.31943	2.34259	2.24543	2.24238	2.44812	2.15478	2.22764	2.10536
ID_0003509	O70496	Clcn7	2.7356	2.34981	0.11257	0.189489	1.30425	0.383217	3.82656	0.00454216	0.0174958	2.80065	2.57124	2.81557	2.75493	2.5993	2.37106	2.14973	2.27917
ID_0004500	O88551	Cldn1	1.64416	1.96209	0.162283	0.138303	-1.24384	-0.314805	-3.15437	0.0125881	0.037274	1.72203	1.8349	1.4943	1.5254	1.80944	2.04639	2.10727	1.88528
ID_0004891	Q9ET43	Cldn12	0.0859297	-0.175187	0.149667	0.251952	1.19962	0.262581	2.02732	0.0752558	0.1476	0.0112699	-0.0727337	0.270536	0.134647	-0.54314	0.0273996	-0.10544	-0.0795671
ID_0003623	Q9Z0G9	Cldn3	1.81976	1.98814	0.6878	0.952573	-1.14202	-0.191582	-0.442528	0.669204	0.756282	2.05018	1.85566	2.50189	0.871324	2.44812	2.2965	2.63361	0.574318
ID_0004613	Q80U30	Clec16a	-1.96282	-2.15272	0.268431	0.421395	1.1391	0.187894	0.847791	0.419893	0.540785	-2.13971	-2.0464	-2.10088	-1.56429	-2.77812	-1.85831	-1.99559	-1.97887
ID_0003426	Q91V08	Clec2d	1.88463	2.12458	0.183272	0.132383	-1.17867	-0.237159	-3.10057	0.0136889	0.0393498	2.10536	1.95701	1.6942	1.78194	2.196	2.20546	1.92732	2.16953
ID_0002875	Q9Z1Q5	Clic1	4.18168	4.46104	0.102004	0.174706	-1.21467	-0.28057	-3.74381	0.0051334	0.0191986	4.082	4.20323	4.12649	4.31498	4.27211	4.39684	4.68689	4.4883
ID_0001539	Q9QYB1	Clic4	5.81696	5.5902	0.0925792	0.055656	1.17021	0.226766	3.89203	0.00412576	0.0164213	5.80868	5.88158	5.68909	5.88849	5.51168	5.63015	5.58965	5.62933
ID_0001644	Q99KN9	Clint1	6.09228	6.19791	0.0789288	0.0193697	-1.07593	-0.105585	-2.30242	0.0485797	0.105688	6.16657	6.13297	5.98527	6.08431	6.21901	6.17443	6.20705	6.19114
ID_0002166	Q922J3	Clip1	4.7023	4.53562	0.0619016	0.0584461	1.12255	0.166782	3.72371	0.00528906	0.019625	4.67446	4.62908	4.74154	4.7641	4.5631	4.45079	4.58235	4.54624
ID_0004614	O35493	Clk4	-1.40191	-1.25474	0.228372	0.405534	-1.11159	-0.152631	-0.797414	0.447013	0.566842	-1.47216	-1.11874	-1.35236	-1.66437	-0.910334	-1.20136	-1.83625	-1.071
ID_0001000	Q8C5W0	Clmn	6.72004	6.71237	0.0540895	0.0822502	1.00533	0.00767368	0.144217	0.888706	0.919341	6.70609	6.68623	6.68781	6.80004	6.7218	6.6708	6.63367	6.82321
ID_0003427	Q3UMW8	Cln5	2.64843	2.65869	0.0702309	0.089976	-1.00748	-0.0107516	-0.160464	0.876281	0.909629	2.64848	2.56174	2.73375	2.64976	2.76077	2.69481	2.6284	2.55078
ID_0004615	Q9QUK3	Cln8	-0.486589	-0.791973	0.310916	0.361302	1.22972	0.298333	1.63489	0.138656	0.236278	-0.0343702	-0.68209	-0.530298	-0.699599	-0.378486	-0.754479	-1.2599	-0.775029
ID_0001476	Q60649	Clpb	6.34517	6.21721	0.109126	0.086673	1.09273	0.127933	1.91187	0.0902749	0.170454	6.39881	6.27102	6.47192	6.23894	6.34078	6.20978	6.14385	6.17443
ID_0001192	O88696	Clpp	6.78362	7.02446	0.117656	0.139338	-1.18166	-0.240813	-4.05575	0.00325261	0.0138016	6.79677	6.6202	6.81779	6.89973	6.98593	6.86064	7.05687	7.19439
ID_0001692	Q8VBZ3	Clptm1	5.58795	5.37884	0.153298	0.10559	1.15618	0.209364	2.49622	0.0356415	0.0830477	5.60212	5.38744	5.76091	5.60133	5.53124	5.28748	5.35071	5.34591
ID_0003721	Q8BXA5	Clptm1l	4.08497	3.81701	0.19453	0.118092	1.20394	0.267758	3.24529	0.0109325	0.033642	4.19027	3.80366	4.23547	4.11047	3.75063	3.6844	3.91145	3.92154
ID_0000695	Q9JHS4	Clpx	8.15784	8.26824	0.120283	0.116778	-1.07956	-0.110446	-2.18558	0.0585325	0.122152	8.02038	8.10306	8.29289	8.21503	8.20514	8.16698	8.26927	8.43157
ID_0001598	O08585	Clta	6.29142	6.66428	0.0612451	0.0848005	-1.29492	-0.372863	-9.75612	6.87772e-06	0.000228347	6.34272	6.34617	6.23785	6.23894	6.71417	6.7539	6.56883	6.6202
ID_0001734	Q6IRU5-2	Cltb	6.79684	6.76236	0.0699069	0.102651	1.02419	0.0344805	0.546746	0.598675	0.70134	6.73389	6.8953	6.76544	6.79273	6.67991	6.85463	6.6673	6.84758
ID_0000190	Q68FD5	Cltc	10.2802	10.3592	0.0670809	0.040876	-1.05641	-0.0791693	-1.55782	0.155846	0.258404	10.3675	10.2928	10.2489	10.2114	10.3529	10.3067	10.4041	10.3733
ID_0002040	Q06890	Clu	5.83738	6.05934	0.114606	0.207902	-1.16633	-0.221977	-2.15294	0.0616546	0.126873	5.93203	5.80499	5.68909	5.92342	6.26845	5.94053	5.83014	6.19824
ID_0000443	Q5SW19	Cluh	8.27138	8.39391	0.0559987	0.0464332	-1.08867	-0.12257	-2.96651	0.0168897	0.0461204	8.33759	8.29798	8.22688	8.22305	8.37676	8.45774	8.39304	8.3481
ID_0000523	Q8R4N0	Clybl	8.49883	9.14806	0.0249714	0.0817805	-1.56835	-0.649244	-12.6248	8.83083e-07	6.74377e-05	8.51638	8.5178	8.4642	8.49695	9.15745	9.12164	9.05877	9.25439
ID_0001969	Q61419	Cmah	5.24754	5.59798	0.0928114	0.0717494	-1.27479	-0.350254	-6.74501	0.000112551	0.001247	5.34112	5.30608	5.13918	5.20377	5.60633	5.63015	5.65993	5.49551
ID_0001220	Q99KK2	Cmas	7.6025	7.04647	0.128117	0.0674552	1.47022	0.556028	9.35361	9.55756e-06	0.00027988	7.77878	7.53511	7.6101	7.48601	7.1074	7.10096	6.97633	7.0012
ID_0000728	Q8R1G2	Cmbl	9.38904	8.78255	0.0880819	0.156696	1.52256	0.606502	7.16677	7.22127e-05	0.000929321	9.283	9.48347	9.35582	9.43389	8.59348	8.95029	8.72411	8.86231
ID_0003834	Q8K199	Cmc2	3.29491	3.49726	0.0415945	0.174217	-1.15136	-0.203338	-2.55092	0.0326599	0.0775769	3.2886	3.32345	3.32902	3.23859	3.51729	3.65531	3.56602	3.25039
ID_0001494	Q9JIZ0	Cml1	7.30209	7.56855	0.0963368	0.0810061	-1.20282	-0.266426	-4.20803	0.0026162	0.0118188	7.36702	7.17158	7.38201	7.28777	7.66722	7.59812	7.48377	7.52508
ID_0004200	Q9QXS8	Cml5	2.09744	1.24783	0.275854	0.178192	1.80165	0.849318	5.60282	0.000416427	0.00300726	2.3905	1.73009	2.18307	2.08611	1.39226	0.99296	1.34392	1.2622
ID_0000940	Q9DBP5	Cmpk1	7.87671	7.7749	0.0774518	0.0787098	1.07311	0.101793	1.90999	0.0905423	0.170582	7.89266	7.95699	7.77086	7.88635	7.71382	7.88754	7.76957	7.72867
ID_0003174	Q3U5Q7	Cmpk2	3.063	3.34908	0.277679	0.194233	-1.21768	-0.284138	-2.35328	0.0447881	0.0989834	2.97802	3.46118	2.81557	2.99722	3.25466	3.63858	3.22482	3.27826
ID_0003510	Q9DBC3	Cmtr1	1.87266	1.87861	0.0869595	0.0769186	-1.00407	-0.00585736	-0.080687	0.937567	0.954595	1.8394	1.86349	1.99536	1.79241	1.78823	1.95701	1.9256	1.8436
ID_0000044	P53996-3	Cnbp	7.32498	7.45452	0.0973143	0.088213	-1.09393	-0.129525	-2.00697	0.0777165	0.151538	7.26828	7.38752	7.21894	7.42518	7.40046	7.5864	7.41526	7.41595
ID_0000045	P53996	Cnbp	1.82385	1.90742	0.266491	0.139969	-1.05924	-0.0830243	-0.628622	0.546191	0.657577	1.57964	1.91622	1.64155	2.15799	1.73009	1.99047	2.04396	1.86514
ID_0000904	Q9D1A2	Cndp2	8.00451	7.93217	0.0367442	0.128636	1.05142	0.0723392	1.07813	0.310755	0.433365	7.99784	8.0503	7.96103	8.00886	7.81668	8.0129	8.07033	7.82874
ID_0004616	Q9CX13	Cnih4	0.868492	0.993838	0.0940214	0.108413	-1.09077	-0.12535	-1.40536	0.195558	0.307201	1.0065	0.802889	0.848844	0.815732	1.05653	0.852465	1.0974	0.968962
ID_0002267	Q9DAW9	Cnn3	6.0227	6.14819	0.129533	0.0804611	-1.09079	-0.125378	-2.65947	0.0274685	0.0675806	6.09736	6.1609	5.87748	5.95506	6.20316	6.20978	6.14385	6.03599
ID_0004201	Q32NY4	Cnnm3	1.07372	1.06968	0.356888	0.0857197	1.01405	0.0201244	0.148512	0.885418	0.917217	0.773035	0.819863	1.54268	1.15932	1.13269	0.963523	1.14544	1.03705
ID_0001477	Q6ZQ08	Cnot1	5.42642	5.41734	0.0557215	0.104697	1.00622	0.00894674	0.198296	0.847497	0.888725	5.45749	5.48794	5.36829	5.39199	5.54378	5.44551	5.29447	5.38561
ID_0003511	Q8BH15	Cnot10	1.82946	1.85598	0.114857	0.112761	-1.01748	-0.0250063	-0.329227	0.749988	0.816169	1.87787	1.96915	1.73141	1.73942	1.98486	1.78194	1.74328	1.91386
ID_0004202	Q9CWN7	Cnot11	0.64504	0.997139	0.262948	0.100402	-1.27344	-0.348727	-2.72117	0.0248996	0.0622985	0.784512	0.254654	0.815732	0.72526	1.11761	0.887568	1.0345	0.948888
ID_0003944	Q8C5L3	Cnot2	1.33516	1.37836	0.10827	0.151782	-1.03067	-0.0435792	-0.502426	0.628184	0.722966	1.4943	1.29638	1.2516	1.29834	1.55657	1.34836	1.1914	1.41712
ID_0003512	Q8K0V4	Cnot3	3.46563	3.57514	0.0894676	0.0821857	-1.07886	-0.109505	-1.64848	0.13581	0.232182	3.34886	3.52809	3.44279	3.54279	3.69244	3.50418	3.5379	3.56602
ID_0004766	Q60809	Cnot7	-0.246617	-0.153472	0.0441276	0.0840629	-1.06669	-0.0931355	-0.999567	0.34525	0.467695	-0.234614	-0.204259	-0.308625	-0.238969	-0.0889639	-0.274544	-0.10544	-0.144937
ID_0004767	Q9D8X5	Cnot8	-0.130436	0.167055	0.126346	0.14535	-1.22831	-0.296673	-2.87736	0.0194386	0.0516477	-0.0761703	-0.0187373	-0.116732	-0.310105	0.381137	0.0690977	0.0843937	0.133591
ID_0004617	Q9JKY0	Cnot9	1.38238	1.23235	0.127291	0.113661	1.11094	0.151777	1.64894	0.135715	0.232159	1.48649	1.49854	1.27521	1.26928	1.26529	1.07412	1.24608	1.34392
ID_0003095	P16330	Cnp	2.81651	3.34605	0.0828764	0.0606917	-1.44317	-0.529242	-10.308	4.46158e-06	0.000169238	2.86712	2.88849	2.7035	2.80693	3.42407	3.34886	3.27659	3.33467
ID_0000992	Q9QXT0	Cnpy2	7.82733	7.62498	0.139877	0.144385	1.15059	0.20237	2.21664	0.055706	0.117726	7.98295	7.64529	7.8628	7.81828	7.81134	7.53618	7.48912	7.66329
ID_0002167	Q9DAU1	Cnpy3	5.69077	5.6265	0.0768283	0.160184	1.04561	0.0643425	0.809203	0.440562	0.561784	5.68825	5.58299	5.74517	5.74668	5.80423	5.41666	5.62205	5.66306
ID_0003835	Q8BQ47	Cnpy4	2.8506	2.74301	0.0829357	0.228333	1.07716	0.107235	0.961901	0.362784	0.486718	2.89071	2.72955	2.91448	2.86768	2.93223	2.67592	2.91502	2.44887
ID_0002505	Q9D2R6	Coa3	5.70682	5.92925	0.0966345	0.0560493	-1.16661	-0.222319	-4.19974	0.00264717	0.0118953	5.65758	5.60798	5.83014	5.73156	5.98204	5.86645	5.8979	5.97061
ID_0003722	Q8BT51	Coa4	-0.359934	-0.46021	0.13575	0.165091	1.07243	0.10088	0.806076	0.442267	0.563099	-0.473398	-0.365038	-0.433607	-0.167693	-0.589784	-0.297671	-0.614557	-0.338828
ID_0003945	Q99M07	Coa5	2.25252	2.66865	0.171781	0.170563	-1.33611	-0.418044	-5.24091	0.000653175	0.0042214	2.26157	2.0605	2.21204	2.47598	2.56377	2.48896	2.85276	2.76909
ID_0003021	Q8BGD8	Coa6	5.70843	5.7917	0.070797	0.0878732	-1.0594	-0.0832532	-1.43224	0.18797	0.29752	5.65758	5.81294	5.67494	5.68825	5.74668	5.86645	5.68992	5.86375
ID_0001789	Q921H9	Coa7	6.55526	6.78548	0.0396349	0.0926184	-1.173	-0.230205	-4.36499	0.00209764	0.0100747	6.60545	6.53579	6.56582	6.51399	6.76544	6.6708	6.81342	6.89226
ID_0000676	Q9DBL7	Coasy	7.74708	7.53083	0.0854816	0.0837254	1.16169	0.216228	4.37509	0.00206829	0.00998347	7.77878	7.84996	7.65452	7.70508	7.48981	7.65611	7.49587	7.48154
ID_0003175	Q5NBX1	Cobl	2.8603	3.13767	0.151014	0.140555	-1.21236	-0.277819	-3.07827	0.0141742	0.0401696	2.78438	2.84719	2.73375	3.07586	3.05564	3.07682	3.07014	3.34809
ID_0000743	Q3UMF0	Cobll1	8.10039	7.57721	0.0525712	0.0466859	1.43711	0.523175	11.238	2.24743e-06	0.000116287	8.10306	8.02563	8.12954	8.14335	7.62435	7.56863	7.5161	7.59976
ID_0003946	Q9Z160	Cog1	2.0897	2.1014	0.18464	0.128055	-1.00642	-0.00923575	-0.143935	0.888922	0.919341	1.89636	1.97125	2.21204	2.27917	2.03807	1.96628	2.14049	2.26077
ID_0003336	Q921L5	Cog2	2.26945	2.37325	0.132863	0.0784113	-1.07445	-0.103602	-1.2662	0.239193	0.358262	2.37106	2.28893	2.07676	2.34105	2.27422	2.37106	2.46575	2.38198
ID_0004068	Q8CI04	Cog3	2.1715	2.19637	0.101277	0.0483998	-1.01656	-0.0236938	-0.373747	0.717786	0.792819	2.29408	2.2132	2.10536	2.07336	2.14868	2.24725	2.22764	2.16192
ID_0003428	Q8R1U1	Cog4	2.50992	2.58324	0.0406592	0.109521	-1.05273	-0.0741404	-1.25141	0.244281	0.363058	2.51182	2.4541	2.52296	2.55078	2.57452	2.43649	2.69481	2.62712
ID_0003836	Q8C0L8	Cog5	1.79631	2.02659	0.0706443	0.0633124	-1.17334	-0.23062	-3.46583	0.00779522	0.0262403	1.85566	1.79531	1.69732	1.83693	1.95732	1.98904	2.07257	2.08744
ID_0003624	Q8R3I3	Cog6	2.80547	2.95303	0.139092	0.0805724	-1.10713	-0.146826	-1.82847	0.102858	0.18841	2.9107	2.86161	2.6007	2.84887	2.8918	2.93425	2.91502	3.07105
ID_0003625	Q3UM29	Cog7	1.66915	1.68995	0.101351	0.192381	-1.01541	-0.0220622	-0.206335	0.841409	0.885661	1.69249	1.8	1.5669	1.61723	1.73009	1.42032	1.87675	1.73262
ID_0003723	Q9JJA2	Cog8	0.655649	0.910993	0.116007	0.119565	-1.19303	-0.254625	-3.18254	0.0120488	0.0360818	0.572112	0.550582	0.702154	0.79775	0.77907	0.89534	1.06949	0.900076
ID_0003947	P39061-1	Col18a1	1.21334	1.47344	0.176902	0.174889	-1.1977	-0.260266	-2.19277	0.0578654	0.12081	1.38796	0.984749	1.17074	1.30989	1.64027	1.22927	1.48649	1.53774
ID_0004501	Q8K4Q8	Colec12	-0.724315	-1.10288	0.119072	0.399043	1.28221	0.358635	2.2221	0.0552227	0.116946	-0.694449	-0.728314	-0.593563	-0.880936	-0.645539	-0.930985	-1.56073	-1.27427
ID_0002125	Q8K297	Colgalt1	4.49252	4.46003	0.0960688	0.156626	1.02207	0.0314884	0.477821	0.644881	0.736609	4.53408	4.52916	4.55725	4.34959	4.64318	4.52181	4.39344	4.2817
ID_0004069	Q8K4M5	Commd1	1.19896	1.05546	0.0504532	0.0256983	1.10457	0.143487	2.13304	0.0636372	0.129783	1.23269	1.19246	1.13017	1.24049	1.02028	1.06161	1.08189	1.05807
ID_0004070	Q8JZY2	Commd10	1.84028	1.75013	0.141836	0.0943841	1.06576	0.0918857	1.14967	0.281741	0.403786	2.03718	1.84086	1.70926	1.77383	1.81699	1.72547	1.83091	1.62716
ID_0003837	Q8BXC6	Commd2	2.77629	2.75682	0.219443	0.193498	1.01412	0.0202293	0.380642	0.71285	0.788929	2.89895	3.01816	2.54671	2.64135	2.92405	2.92463	2.58335	2.59525
ID_0002700	Q63829	Commd3	5.39887	5.49428	0.0986919	0.160239	-1.06852	-0.0956097	-1.36808	0.20652	0.321201	5.43585	5.47587	5.25405	5.42971	5.49022	5.68825	5.50265	5.29599
ID_0003243	Q9CQ02	Commd4	3.01287	2.93017	0.0688738	0.0997228	1.05885	0.082496	1.33102	0.217935	0.333989	2.9107	3.04783	3.03395	3.05898	2.78787	2.97089	3.01816	2.94376
ID_0004203	Q8R395	Commd5	2.97863	2.94022	0.0512686	0.0843276	1.02707	0.038537	0.630292	0.545149	0.656669	2.9821	3.03993	2.91448	2.97802	2.91502	2.94166	3.05314	2.85108
ID_0003838	Q3V4B5	Commd6	4.06178	4.07762	0.117897	0.0435789	-1.01061	-0.0152195	-0.285569	0.782076	0.840723	4.09781	4.19493	3.91254	4.04183	4.07345	4.14051	4.04777	4.04874
ID_0003176	Q8BG94	Commd7	3.99689	3.97198	0.046193	0.0856145	1.01737	0.0248456	0.43392	0.675201	0.759976	3.97348	4.06031	3.95418	3.99959	3.85947	4.01599	4.05647	3.95598
ID_0003626	Q8K2Q0	Commd9	1.07008	0.984812	0.348931	0.381455	1.0623	0.0871856	0.458251	0.658315	0.747868	1.1768	1.30373	1.24727	0.552507	0.994776	1.25972	1.24255	0.442204
ID_0000425	O88587	Comt	10.1815	9.99914	0.149355	0.157351	1.13463	0.182223	2.03032	0.0748994	0.147191	10.2283	9.97963	10.3363	10.1817	10.1051	9.8016	10.1445	9.94534
ID_0002552	Q8BIG7	Comtd1	3.1343	3.33382	0.11277	0.034563	-1.14822	-0.199399	-3.20064	0.011715	0.0352866	3.19176	2.99924	3.25555	3.09065	3.28901	3.32742	3.34886	3.37
ID_0000407	Q8CIE6	Copa	8.76168	8.94789	0.074262	0.0338806	-1.13784	-0.186298	-4.01273	0.00346105	0.0144158	8.81668	8.81318	8.65746	8.75943	8.98571	8.92139	8.96721	8.91727
ID_0000531	Q9JIF7	Copb1	8.56952	8.75494	0.0452897	0.0340617	-1.13716	-0.185437	-4.28152	0.00235806	0.0109483	8.59575	8.59862	8.50256	8.58114	8.75496	8.74442	8.80089	8.71947
ID_0000648	O55029	Copb2	8.11418	8.30689	0.134124	0.0489707	-1.14297	-0.192786	-2.79073	0.0222957	0.0571221	8.25091	8.12954	7.92981	8.14648	8.26343	8.27818	8.37361	8.31232
ID_0001319	O89079	Cope	6.25485	6.34457	0.143702	0.0359632	-1.06412	-0.0896586	-1.29238	0.230406	0.348294	6.37029	6.31271	6.0452	6.29122	6.3208	6.30811	6.36546	6.38393
ID_0000555	Q9QZE5	Copg1	7.93072	8.1121	0.093886	0.0403634	-1.134	-0.181425	-3.3073	0.00993509	0.0313809	8.00761	7.96945	7.79434	7.95147	8.12402	8.06133	8.15811	8.10494
ID_0001234	Q9QXK3	Copg2	5.10698	5.0814	0.108338	0.0328758	1.01804	0.0257924	0.446243	0.666623	0.754404	5.19747	5.15827	4.95142	5.12078	5.08373	5.04034	5.12078	5.08076
ID_0001457	P61202	Cops2	6.87109	6.69366	0.0530527	0.0541536	1.13088	0.177441	3.74561	0.00511969	0.0191902	6.90343	6.86792	6.7975	6.91551	6.62752	6.6795	6.75616	6.71144
ID_0001936	O88543	Cops3	4.95859	4.84238	0.0876545	0.0540467	1.08398	0.11634	2.09703	0.0673843	0.135443	4.92698	5.08728	4.92976	4.89034	4.80977	4.86314	4.9083	4.78831
ID_0001427	O88544	Cops4	6.95288	6.82309	0.0811232	0.0239123	1.09412	0.129774	3.13361	0.0130015	0.0381605	7.00495	7.03915	6.8803	6.88714	6.82995	6.84826	6.79092	6.82321
ID_0001843	O35864	Cops5	5.64391	5.45032	0.100982	0.0541462	1.14376	0.193781	3.46288	0.00783025	0.0263052	5.71316	5.73528	5.5159	5.6113	5.37423	5.50023	5.47268	5.45416
ID_0002235	O88545	Cops6	6.46834	6.27495	0.0729432	0.063281	1.14347	0.193413	3.96858	0.00368986	0.0151302	6.52531	6.52187	6.36981	6.45639	6.23676	6.34272	6.31271	6.2076
ID_0002126	Q9CZ04	Cops7a	4.65632	4.53702	0.0344094	0.0551859	1.0862	0.119291	2.5379	0.0333464	0.0787233	4.61482	4.69063	4.64221	4.67762	4.51795	4.57229	4.58974	4.4681
ID_0003948	Q8BV13	Cops7b	1.11503	0.508277	0.106923	0.0738419	1.52439	0.60823	8.21784	2.58919e-05	0.000479526	1.02323	1.02168	1.20525	1.20998	0.41789	0.517415	0.499892	0.597911
ID_0003429	Q8VBV7	Cops8	2.88371	2.72693	0.0673718	0.087356	1.1149	0.156919	2.39562	0.0418583	0.093705	2.94271	2.90428	2.78671	2.90114	2.62977	2.76794	2.6836	2.8264
ID_0003337	Q3U898	Cops9	0.531039	0.481918	0.157009	0.14101	1.03693	0.0523149	0.503361	0.627554	0.722966	0.587971	0.713558	0.345234	0.477394	0.326616	0.665856	0.492994	0.442204
ID_0002328	P61924	Copz1	5.17554	5.35979	0.10286	0.0544721	-1.13615	-0.184153	-3.04305	0.0149773	0.0418313	5.29599	5.168	5.0456	5.19256	5.38678	5.27809	5.3862	5.3881
ID_0004345	Q9JHH9	Copz2	1.728	1.78467	0.177289	0.145795	-1.03939	-0.0557426	-0.509817	0.623212	0.719877	1.64091	1.95701	1.54705	1.76702	1.94549	1.60188	1.74954	1.84175
ID_0002168	Q8BMS4	Coq3	6.2612	6.40603	0.109477	0.140698	-1.10563	-0.14487	-2.28395	0.0500337	0.108283	6.15066	6.25377	6.22876	6.41163	6.3076	6.30811	6.40215	6.60627
ID_0003096	Q8BGB8	Coq4	3.94849	4.14809	0.117725	0.0210433	-1.14786	-0.198942	-3.54651	0.006898	0.0238273	3.78266	3.9474	4.0404	4.0235	4.12087	4.15914	4.14324	4.16912
ID_0001735	Q9CXI0	Coq5	6.17056	6.56797	0.130958	0.0745704	-1.3171	-0.397364	-8.75961	1.58839e-05	0.000355898	6.01799	6.10675	6.26011	6.29738	6.48366	6.53579	6.5966	6.65583
ID_0001235	Q8R1S0	Coq6	7.04192	7.27344	0.0827891	0.0896281	-1.17407	-0.231517	-3.71035	0.00539523	0.0199401	7.05627	6.99961	6.96057	7.15123	7.2265	7.30593	7.17883	7.38248
ID_0001937	P97478	Coq7	4.49399	4.96863	0.0983753	0.0681642	-1.38956	-0.474633	-7.607	4.63733e-05	0.000682544	4.41886	4.53198	4.40947	4.61565	4.88376	5.04034	4.94776	5.00267
ID_0000565	Q60936	Coq8a	8.2464	8.52707	0.125893	0.156915	-1.21482	-0.280744	-3.13078	0.013059	0.0382438	8.05834	8.31719	8.29289	8.31719	8.33499	8.71062	8.49106	8.57162
ID_0002760	Q566J8	Coq8b	2.93199	3.18441	0.0962575	0.074185	-1.19111	-0.252311	-4.91727	0.000992251	0.00583834	2.80065	2.92571	2.97802	3.02358	3.12944	3.11553	3.26951	3.22318
ID_0001090	Q8K1Z0	Coq9	7.29505	7.74174	0.147603	0.112997	-1.36296	-0.446739	-5.80378	0.000326841	0.00252372	7.2584	7.49587	7.1415	7.28442	7.69377	7.85243	7.60601	7.81474
ID_0001300	Q9WUM3	Coro1b	6.69982	6.35735	0.0827163	0.0944193	1.26793	0.342471	6.87843	9.75993e-05	0.00113601	6.75765	6.77994	6.60586	6.65583	6.31271	6.498	6.29587	6.32283
ID_0001566	Q9WUM4	Coro1c	6.22614	6.60129	0.0778049	0.134491	-1.29697	-0.37514	-5.29725	0.000608246	0.00400193	6.28191	6.27102	6.11269	6.23894	6.77139	6.4696	6.64228	6.52187
ID_0001871	Q9D2V7	Coro7	5.33484	5.21611	0.11198	0.0883245	1.08578	0.118732	1.69693	0.126092	0.219577	5.24738	5.45552	5.23204	5.4044	5.13872	5.31201	5.27027	5.14342
ID_0004618	Q9CQI6	Cotl1	-0.507182	-1.45249	0.191628	0.276518	1.92358	0.943797	6.54951	0.000139207	0.00141433	-0.551483	-0.234614	-0.683987	-0.558645	-1.47773	-1.14097	-1.80862	-1.38263
ID_0003338	Q6P8I6	Cox11	2.77614	3.07544	0.138134	0.155218	-1.23013	-0.298808	-3.12205	0.0132379	0.0386061	2.85612	2.57124	2.81557	2.86161	2.95681	3.16133	2.93324	3.25039
ID_0004346	Q8BH51	Cox14	2.36723	2.43563	0.452275	0.296704	-1.04094	-0.0578916	-0.328786	0.750309	0.816169	2.43498	1.70926	2.69363	2.63107	2.5244	2.04639	2.41329	2.75845
ID_0001970	Q8BJ03	Cox15	5.11202	4.76768	0.0724707	0.0142645	1.26958	0.344349	7.06706	8.00589e-05	0.000990722	5.15906	5.07513	5.18484	5.02907	4.78831	4.76158	4.75583	4.76499
ID_0004347	Q9CR63	Cox16	1.42644	1.65906	0.0831029	0.158014	-1.17538	-0.233121	-2.44722	0.0385445	0.088014	1.45743	1.52596	1.33532	1.38707	1.72486	1.42276	1.73432	1.75431
ID_0004348	Q8VC74	Cox18	-1.23983	-1.66806	0.243429	0.154645	1.34536	0.427994	3.08257	0.0140793	0.0399684	-1.13484	-1.60178	-1.14827	-1.07442	-1.82118	-1.78126	-1.53829	-1.53152
ID_0004204	Q8K0C8	Cox19	2.50712	2.85967	0.115325	0.12282	-1.27679	-0.352521	-4.12589	0.00294099	0.0129368	2.55078	2.42608	2.40186	2.64976	2.80528	2.91502	2.71912	2.99924
ID_0000717	P00405	COX2	7.70675	7.92457	0.172349	0.114869	-1.16316	-0.218046	-2.89631	0.0188653	0.0504901	7.59976	7.5242	7.81668	7.88635	7.85139	7.95586	7.81828	8.07274
ID_0003097	Q9D7J4	Cox20	4.47227	4.64524	0.122519	0.0718611	-1.12679	-0.172216	-2.86369	0.0198631	0.0524423	4.37782	4.35586	4.56481	4.59058	4.71604	4.5631	4.60808	4.69373
ID_0000708	P19783	Cox4i1	8.76711	9.12532	0.161609	0.128516	-1.28217	-0.358591	-4.46294	0.00183086	0.00905331	8.54824	8.75719	8.83578	8.92722	8.96721	9.22311	9.07434	9.23663
ID_0000602	P12787	Cox5a	9.02688	9.27006	0.0668599	0.0766289	-1.18356	-0.243134	-4.30239	0.00228984	0.0107368	8.99518	9.12089	9.02423	8.96721	9.17209	9.26545	9.28437	9.35833
ID_0000620	P19536	Cox5b	9.5108	9.81054	0.0823376	0.0997176	-1.23084	-0.299637	-5.48869	0.000479008	0.00336244	9.38805	9.54918	9.54205	9.56391	9.67279	9.81157	9.85146	9.90635
ID_0001666	P43024	Cox6a1	6.17675	6.46811	0.0744875	0.143314	-1.22378	-0.291339	-3.79966	0.00472595	0.018024	6.23949	6.22608	6.07602	6.16543	6.3208	6.547	6.37712	6.62752
ID_0001091	P56391	Cox6b1	7.87173	8.28813	0.0476362	0.0875423	-1.33457	-0.416377	-7.55298	4.89112e-05	0.000711141	7.83569	7.93574	7.83516	7.88035	8.16908	8.33847	8.27818	8.36677
ID_0001584	Q9CPQ1	Cox6c	7.79435	8.10239	0.100069	0.140425	-1.238	-0.308009	-3.83358	0.00449545	0.0173961	7.66267	7.89539	7.77786	7.84148	8.08638	8.21811	7.91017	8.19491
ID_0004502	P56392	Cox7a1	2.14243	3.80849	0.184609	0.232487	-3.17342	-1.66604	-11.9897	1.33827e-06	8.50225e-05	1.93517	2.38034	2.09383	2.16039	3.52637	4.07082	3.73608	3.90067
ID_0000913	P48771	Cox7a2	8.4953	8.72893	0.163536	0.134829	-1.17593	-0.233803	-6.0512	0.000244331	0.00204383	8.3481	8.3596	8.64479	8.62872	8.59862	8.62751	8.85921	8.8304
ID_0003339	Q61387	Cox7a2l	5.29521	5.47863	0.0604205	0.106974	-1.13574	-0.183637	-3.24068	0.0110106	0.0338616	5.3715	5.22959	5.30946	5.27027	5.62119	5.49176	5.3715	5.43008
ID_0004619	P56393	Cox7b	1.2583	1.7641	0.430383	0.351425	-1.41764	-0.503489	-2.15674	0.0612831	0.126472	0.789873	1.47467	1.02539	1.74328	1.31139	2.10193	1.67185	1.97125
ID_0001619	P17665	Cox7c	6.77842	7.11334	0.138837	0.14529	-1.26129	-0.334898	-4.63807	0.00144065	0.00765956	6.57053	6.84826	6.85751	6.83736	6.91887	7.11408	7.15211	7.26828
ID_0001022	Q61147	Cp	6.30255	6.56673	0.0694911	0.136848	-1.20096	-0.264187	-3.58712	0.0064883	0.0229007	6.37712	6.22608	6.26427	6.34272	6.68901	6.40215	6.5065	6.66927
ID_0004205	Q7TPZ8	Cpa1	2.52898	2.11509	0.269808	0.191185	1.33958	0.421778	4.33626	0.00218362	0.0103338	2.73681	2.78438	2.33397	2.26077	2.27422	2.12036	1.84475	2.22103
ID_0004620	Q9JHH6	Cpb2	0.629388	1.00382	0.177762	0.311733	-1.29682	-0.374982	-2.23064	0.0544765	0.115708	0.819863	0.472239	0.483757	0.741695	1.30373	0.598192	1.1821	0.931253
ID_0003839	O89001	Cpd	-0.300902	0.00196164	0.305901	0.124748	-1.22418	-0.29181	-2.48366	0.0363643	0.0841072	-0.514101	-0.57781	-0.194579	0.0828811	-0.031094	-0.14224	0.158003	0.0231781
ID_0003840	Q812E0	Cpeb2	2.62618	2.35897	0.176412	0.0646546	1.20503	0.269065	3.07882	0.014162	0.0401577	2.85612	2.60993	2.42608	2.6126	2.27422	2.41858	2.34425	2.39881
ID_0004994	Q7TN99	Cpeb3	-1.63097	-1.69992	0.540435	0.146506	1.07807	0.108448	0.610787	0.557391	0.666559	-1.22	-1.11874	-2.18953	-1.99559	-1.49948	-1.74349	-1.84911	-1.70761
ID_0003340	Q7TN98	Cpeb4	2.73563	2.72785	0.105212	0.135538	1.00524	0.00754319	0.089816	0.930524	0.949551	2.63489	2.80065	2.65811	2.84887	2.68173	2.68604	2.61791	2.92571
ID_0003724	Q9JJN5	Cpn1	0.257255	0.511476	0.303869	0.256707	-1.19253	-0.254021	-1.76045	0.114323	0.203831	0.454923	0.36935	0.400193	-0.195448	0.878605	0.450821	0.436564	0.279914
ID_0004206	Q9DBB9	Cpn2	2.1974	2.53714	0.264612	0.353736	-1.26577	-0.340017	-1.7518	0.115864	0.205775	2.31943	1.90834	2.05993	2.50189	2.95681	2.2965	2.1973	2.69796
ID_0001971	Q8C166	Cpne1	4.62016	4.61403	0.0829346	0.104369	1.00441	0.00635229	0.096656	0.92525	0.946755	4.54241	4.57495	4.73157	4.63171	4.50047	4.75031	4.6245	4.58083
ID_0003341	P59108	Cpne2	2.05727	1.76397	0.340816	0.387784	1.22021	0.287127	1.35507	0.210467	0.325125	2.44887	1.71949	2.22983	1.83091	2.34182	1.56092	1.52296	1.63016
ID_0001039	Q8BT60	Cpne3	7.52143	7.62149	0.0302026	0.0713047	-1.07181	-0.100044	-2.07168	0.0701493	0.139603	7.47993	7.5242	7.55212	7.52948	7.60143	7.71992	7.61465	7.54996
ID_0000501	P36552	Cpox	8.81743	7.89587	0.194797	0.110103	1.89348	0.921039	10.3383	4.35942e-06	0.000168307	8.61865	8.70291	9.05195	8.89621	7.80056	8.02563	7.80845	7.94883
ID_0003841	Q8BFS6	Cpped1	2.89293	3.22198	0.178927	0.209272	-1.25495	-0.32763	-3.29409	0.0101393	0.0319254	2.93223	3.11781	2.69363	2.82806	3.22482	3.38541	3.35196	2.92571
ID_0001599	Q9WVJ3	Cpq	6.63919	6.41222	0.0823831	0.141404	1.17037	0.226967	3.86949	0.00426431	0.0167732	6.71455	6.65583	6.66451	6.52187	6.58105	6.44857	6.37712	6.24213
ID_0000097	Q8C196	Cps1	15.4889	15.4889	0	0	1	8.88178e-15	1.82506e-13	1	1	15.4889	15.4889	15.4889	15.4889	15.4889	15.4889	15.4889	15.4889
ID_0002041	Q9EPU4	Cpsf1	3.56406	3.60376	0.0548577	0.112387	-1.02808	-0.0399593	-0.617135	0.55339	0.663769	3.58271	3.55921	3.62258	3.49172	3.71711	3.58271	3.65847	3.45676
ID_0002701	O35218	Cpsf2	2.70441	2.77616	0.0726009	0.110792	-1.051	-0.0717604	-1.00325	0.343572	0.466177	2.74766	2.69481	2.76909	2.60609	2.89785	2.70227	2.66446	2.84004
ID_0002817	Q9QXK7	Cpsf3	2.98852	3.0669	0.0758982	0.0271127	-1.0558	-0.0783365	-1.39983	0.197152	0.309317	2.96728	2.97698	3.0948	2.91502	3.03053	3.09112	3.06243	3.08351
ID_0001754	Q6NVF9	Cpsf6	5.57658	5.61713	0.043752	0.0687988	-1.02852	-0.0405745	-0.838348	0.424888	0.545399	5.55757	5.58299	5.5316	5.63418	5.65434	5.51535	5.63577	5.66306
ID_0002462	Q8BTV2	Cpsf7	3.02967	3.1508	0.123395	0.0357574	-1.0866	-0.119817	-2.14711	0.0622286	0.12774	3.16711	3.09387	2.89465	2.96306	3.19786	3.1477	3.11086	3.14678
ID_0000483	P97742	Cpt1a	8.54108	8.46566	0.11016	0.0449188	1.05365	0.0753953	1.21642	0.256671	0.375797	8.48932	8.50102	8.70511	8.46887	8.47971	8.51921	8.45062	8.41311
ID_0000292	P52825	Cpt2	10.0931	10.1663	0.0597748	0.0651691	-1.05199	-0.0731204	-1.36279	0.208117	0.322488	10.1579	10.0208	10.0718	10.122	10.2195	10.1487	10.0815	10.2154
ID_0002506	Q64735	Cr1l	5.09218	5.1175	0.131502	0.0581632	-1.01762	-0.0251927	-0.356946	0.729873	0.802081	5.28933	5.03255	5.02342	5.02342	5.10496	5.04034	5.16488	5.15984
ID_0004071	O88843	Cradd	0.285032	-0.136099	0.123304	0.295852	1.33408	0.415842	3.06743	0.0144167	0.0406616	0.290531	0.354262	0.3855	0.109834	-0.0416649	0.0874102	-0.0183338	-0.571807
ID_0001343	P47934	Crat	6.67178	6.09925	0.304918	0.186311	1.48741	0.572805	6.29302	0.00018525	0.00168743	6.97505	6.85607	6.5586	6.29738	6.34078	6.09795	5.8871	6.07115
ID_0003627	Q91XE9	Creb3l3	-0.512046	0.0685734	0.346899	0.607921	-1.53814	-0.621183	-3.47244	0.00771732	0.026083	-0.68209	-0.82572	-0.0286102	-0.511764	-0.231789	-0.634462	0.672313	0.468232
ID_0002607	O88668	Creg1	5.11603	4.08071	0.177225	0.0702062	2.05053	1.036	14.6798	2.5934e-07	3.4358e-05	5.04717	4.96249	5.37072	5.08373	4.05841	3.997	4.16255	4.1049
ID_0001872	Q91XD7	Creld1	5.37531	4.90942	0.20103	0.170483	1.38136	0.466085	4.00973	0.00347609	0.0144425	5.50713	5.09354	5.5316	5.36897	5.12123	4.76158	4.78144	4.97342
ID_0001277	Q9CYA0	Creld2	6.55761	6.67634	0.246226	0.19789	-1.08579	-0.118747	-1.05378	0.32115	0.442816	6.651	6.19004	6.6795	6.70992	6.77848	6.3868	6.71689	6.82321
ID_0002761	Q9DCT8	Crip2	5.14372	4.92163	0.117553	0.0879938	1.16621	0.221832	3.35702	0.00920431	0.0295501	5.02317	5.28707	5.07704	5.18762	4.97392	5.01839	4.85032	4.84387
ID_0002169	Q64010	Crk	4.76991	4.73429	0.0833632	0.0816514	1.02498	0.0355988	0.582583	0.57537	0.681885	4.72078	4.78992	4.69063	4.8783	4.6309	4.80229	4.79705	4.70693
ID_0002127	P47941	Crkl	5.60267	5.71217	0.104774	0.0685915	-1.07883	-0.109471	-1.83443	0.101906	0.187144	5.55757	5.73156	5.48737	5.63418	5.66306	5.81366	5.68992	5.68204
ID_0004990	Q9Z2L7	Crlf3	-0.66838	-1.18452	0.290469	0.269654	1.42717	0.513161	2.73237	0.0244601	0.0615365	-0.743854	-0.715496	-0.262348	-0.951821	-1.39587	-1.25085	-0.790225	-1.30115
ID_0004621	Q80ZM8	Crls1	3.42626	3.04099	0.185284	0.202516	1.30617	0.38534	3.1212	0.0132555	0.038635	3.25555	3.39323	3.68938	3.36688	2.98713	3.28982	2.80348	3.08351
ID_0003430	P63154	Crnkl1	2.38094	2.55674	0.165759	0.093335	-1.12713	-0.172648	-2.09099	0.0680327	0.136419	2.52655	2.51249	2.29488	2.18985	2.62977	2.46292	2.64389	2.49038
ID_0000403	Q9DC50	Crot	9.21803	9.05307	0.0972513	0.183662	1.1213	0.165171	2.05916	0.0715551	0.141671	9.10543	9.22311	9.20147	9.34211	8.95029	8.96645	8.96721	9.32831
ID_0003098	P14847	Crp	4.34492	4.0416	0.196674	0.143273	1.23438	0.303791	3.22827	0.0112241	0.03435	4.27753	4.60808	4.35448	4.1396	3.96343	4.25527	3.99173	3.95598
ID_0004892	Q8VHL5	Crygn	1.37825	0.422305	0.244872	0.176577	1.93981	0.955916	6.52015	0.000143777	0.00143447	1.62121	1.05807	1.5045	1.32923	0.473974	0.28328	0.281964	0.65
ID_0002608	Q99KP3	Cryl1	1.76321	5.65487	1.00992	0.47586	-14.8485	-3.89225	-8.90157	1.40323e-05	0.000329368	0.543621	2.94166	1.48145	2.08611	5.16589	6.27153	5.75196	5.43008
ID_0000900	P47199	Cryz	8.96952	8.71679	0.0717973	0.0938984	1.19146	0.252728	4.09625	0.00306861	0.0133	8.91557	9.0617	8.90963	8.99119	8.60871	8.8304	8.68362	8.74442
ID_0003842	Q921W4	Cryzl1	2.19226	2.2165	0.0659128	0.12941	-1.01768	-0.0252905	-0.355311	0.731054	0.802858	2.15078	2.27917	2.13261	2.2065	2.196	2.39881	2.09383	2.17734
ID_0001376	Q3UNZ8	Cryzl2	6.31147	6.60991	0.107173	0.16223	-1.22981	-0.298434	-3.42302	0.00832044	0.0275229	6.2517	6.46191	6.22062	6.31166	6.4555	6.79092	6.49174	6.70147
ID_0000472	Q9CZU6	Cs	9.86762	9.45358	0.100674	0.0479932	1.33224	0.413854	8.88806	1.41978e-05	0.000331435	9.78887	9.79026	10.0006	9.89072	9.4491	9.38976	9.50331	9.47214
ID_0000404	Q9DBE0	Csad	10.4184	8.73644	0.369565	0.520094	3.20715	1.68129	7.15463	7.31212e-05	0.000936212	10.9358	10.3675	10.3092	10.0613	9.43389	8.4038	8.82593	8.28212
ID_0001023	Q91W50	Csde1	7.18956	7.08628	0.0305668	0.0605603	1.07422	0.103284	2.27467	0.0507799	0.109431	7.2308	7.18413	7.18636	7.15696	7.14435	7.03823	7.1326	7.02992
ID_0000993	Q9ERK4	Cse1l	6.70805	6.73532	0.0605218	0.0473544	-1.01908	-0.0272697	-0.619488	0.551911	0.662847	6.63573	6.70147	6.71144	6.78357	6.68901	6.74259	6.79824	6.71144
ID_0002762	P41241	Csk	4.35693	4.25925	0.0733211	0.0290191	1.07028	0.0979892	2.16441	0.060539	0.125608	4.44689	4.38658	4.29805	4.2962	4.24844	4.28985	4.22408	4.27461
ID_0003099	Q8BK63-2	Csnk1a1	4.76648	4.79625	0.0974495	0.092402	-1.02098	-0.0299555	-0.517902	0.617796	0.716432	4.73609	4.86905	4.81536	4.64542	4.82579	4.90168	4.7763	4.68124
ID_0003725	Q9DC28	Csnk1d	2.46263	2.40993	0.137633	0.100856	1.03664	0.0519136	0.624414	0.548822	0.660244	2.30368	2.63888	2.46714	2.44081	2.40648	2.54943	2.37184	2.31198
ID_0004207	Q8C4X2	Csnk1g3	2.38837	2.35747	0.0761433	0.0882549	1.02178	0.0310901	0.519575	0.616678	0.715498	2.35998	2.29894	2.41858	2.47598	2.23749	2.38198	2.36153	2.44887
ID_0002042	Q60737	Csnk2a1	6.1523	6.05811	0.0516314	0.0416312	1.06746	0.0941781	2.23782	0.0538556	0.114486	6.1353	6.13297	6.11269	6.22823	6.03355	6.01492	6.07721	6.10675
ID_0002553	O54833	Csnk2a2	4.14165	4.0103	0.0616132	0.0260147	1.09549	0.131578	2.88463	0.0192165	0.0511658	4.22257	4.15643	4.0983	4.08929	4.02199	4.0039	4.03797	3.97733
ID_0003431	P67871	Csnk2b	3.48287	3.34049	0.0166729	0.0450898	1.10362	0.142247	3.11725	0.0133374	0.0387386	3.47578	3.49993	3.49277	3.46301	3.39747	3.34886	3.28982	3.32581
ID_0004349	P97314	Csrp2	2.31013	1.87141	0.0804409	0.133243	1.35463	0.437897	5.32283	0.000588965	0.00391525	2.29408	2.2412	2.42608	2.27917	1.97322	1.92835	1.67573	1.90834
ID_0002043	P50462	Csrp3	6.31204	5.68827	0.174734	0.11302	1.54101	0.623872	6.96875	8.87233e-05	0.00106787	6.29942	6.48545	6.07602	6.38727	5.66306	5.73528	5.54465	5.81012
ID_0004350	P21460	Cst3	-0.410494	-0.106435	0.13345	0.101621	-1.23384	-0.303155	-3.31587	0.00980492	0.0311068	-0.376933	-0.244144	-0.558645	-0.462255	0.0151741	-0.0761703	-0.225633	-0.139111
ID_0002329	Q62426	Cstb	7.15977	7.08332	0.119845	0.102877	1.05442	0.076456	1.32321	0.22041	0.336817	7.15639	7.30593	7.01248	7.16428	7.09218	7.21624	7.05687	6.96797
ID_0002609	Q99LC2	Cstf1	3.74599	3.85906	0.12671	0.0813717	-1.0815	-0.113035	-1.4989	0.170255	0.27547	3.71192	3.76193	3.90767	3.60243	3.8738	3.84805	3.7584	3.95598
ID_0002554	Q8BIQ5	Cstf2	4.01903	4.16158	0.114554	0.0358003	-1.10366	-0.142291	-2.2595	0.052025	0.111301	3.84722	4.0737	4.07843	4.07676	4.19627	4.16955	4.16912	4.11137
ID_0003513	Q8C7E9	Cstf2t	0.630415	0.594332	0.0957624	0.115259	1.02541	0.0361996	0.383513	0.710798	0.787006	0.509544	0.597911	0.713558	0.700645	0.742171	0.586638	0.587971	0.460549
ID_0002818	Q99LI7	Cstf3	3.26551	3.39866	0.0829857	0.0478209	-1.09656	-0.132981	-2.25319	0.052551	0.112188	3.25555	3.37613	3.25555	3.17482	3.34266	3.37613	3.42974	3.4461
ID_0003949	O88712	Ctbp1	2.46005	2.39156	0.106055	0.112802	1.04904	0.0690633	1.125	0.291492	0.414155	2.56445	2.53284	2.40186	2.34105	2.40648	2.5089	2.41329	2.23758
ID_0003726	Q8R242	Ctbs	2.58567	2.53259	0.220245	0.211614	1.03902	0.0552216	0.457103	0.659107	0.748528	2.6284	2.27917	2.80405	2.63107	2.68173	2.26237	2.71912	2.46714
ID_0002555	Q61164	Ctcf	3.52692	3.68772	0.0730698	0.0457643	-1.1179	-0.160791	-3.04322	0.0149733	0.0418313	3.42522	3.57623	3.52252	3.5837	3.6844	3.64473	3.66995	3.75181
ID_0004503	Q7TSG2	Ctdp1	0.141351	0.375252	0.09785	0.133876	-1.1756	-0.233403	-2.30179	0.0486279	0.105747	0.0910544	0.287946	0.0874102	0.098992	0.500445	0.271893	0.480897	0.247772
ID_0003950	P58466	Ctdsp1	2.70928	2.88007	0.0619053	0.0655011	-1.12571	-0.170831	-2.84335	0.0205127	0.0538176	2.68915	2.76679	2.75012	2.63107	2.80065	2.90223	2.95578	2.86161
ID_0000492	Q8VCN5	Cth	9.97211	10.5668	0.221292	0.272438	-1.50971	-0.594272	-3.93925	0.00385081	0.0155614	9.83036	10.21	9.74293	10.1051	10.1642	10.7348	10.7332	10.6351
ID_0002556	Q6PEE2-2	Ctif	2.66055	2.50657	0.0814971	0.107651	1.11243	0.153715	2.07017	0.0703176	0.139827	2.73681	2.66446	2.54671	2.69422	2.45703	2.43649	2.46575	2.66699
ID_0000386	P26231	Ctnna1	8.63245	8.82926	0.0774129	0.0459767	-1.14619	-0.196849	-3.88941	0.00414164	0.0164714	8.65385	8.53899	8.72411	8.61285	8.86139	8.77789	8.87413	8.80364
ID_0000603	Q02248	Ctnnb1	7.76915	7.84726	0.126122	0.051745	-1.05569	-0.0781842	-1.58107	0.150469	0.251734	7.69986	7.64893	7.93639	7.79143	7.83159	7.78153	7.89675	7.87916
ID_0002702	Q9CWL8	Ctnnbl1	2.33024	2.46952	0.180231	0.17881	-1.10227	-0.140473	-2.14927	0.0620157	0.127512	2.33636	2.58269	2.21204	2.18985	2.61791	2.63042	2.30542	2.32433
ID_0000568	P30999	Ctnnd1	7.86323	7.91465	0.0986588	0.050828	-1.03632	-0.0514701	-1.1877	0.267227	0.387409	7.81134	7.75789	7.98089	7.90281	7.87591	7.87591	7.98295	7.9238
ID_0003244	Q62018	Ctr9	2.76252	2.94299	0.0772441	0.224352	-1.133	-0.180146	-1.63151	0.139372	0.237202	2.76323	2.8533	2.76909	2.66446	3.15865	2.70227	2.80348	3.10756
ID_0001790	P16675	Ctsa	7.37109	7.19467	0.120839	0.0875219	1.13006	0.176397	2.45078	0.0383259	0.0876345	7.37669	7.20858	7.49982	7.39927	7.32413	7.17158	7.13751	7.14548
ID_0000481	P10605	Ctsb	8.35613	8.40736	0.0308912	0.0646311	-1.03613	-0.0512106	-1.09704	0.302867	0.425839	8.32227	8.38299	8.33759	8.38165	8.49106	8.38165	8.41825	8.33847
ID_0002128	P97821	Ctsc	5.08088	6.08479	0.134742	0.263108	-2.00687	-1.00494	-8.76444	1.58167e-05	0.000355898	5.10424	5.04217	5.25027	4.92684	6.19388	6.34272	6.07721	5.72536
ID_0000604	P18242	Ctsd	9.21912	8.89528	0.127956	0.144955	1.25165	0.323832	3.61245	0.00624591	0.0222427	9.31833	9.05195	9.32026	9.18594	9.08319	8.76831	8.93464	8.79499
ID_0001907	Q9R013	Ctsf	5.30973	5.35236	0.071727	0.141627	-1.03003	-0.0426883	-0.564673	0.586954	0.691693	5.38332	5.22001	5.28748	5.3481	5.54378	5.24016	5.25027	5.37521
ID_0001259	P49935	Ctsh	7.39771	7.52179	0.0593965	0.248173	-1.08982	-0.124084	-1.09478	0.303803	0.426073	7.47282	7.41664	7.34174	7.35963	7.66205	7.2973	7.79965	7.32816
ID_0001408	P06797	Ctsl	5.84117	5.89643	0.0901375	0.148857	-1.03908	-0.0553004	-0.679416	0.515031	0.630361	5.82586	5.80499	5.97061	5.76322	6.02422	5.86645	5.99664	5.69843
ID_0003514	Q8BM88	Ctso	3.42859	2.90065	0.262693	0.117807	1.44234	0.528411	4.4032	0.00198891	0.00969161	3.54958	3.47578	3.64115	3.04783	2.99775	2.92786	2.94746	2.72955
ID_0001791	Q9WUU7	Ctsz	6.965	7.01422	0.103605	0.164085	-1.03472	-0.049234	-0.602396	0.562706	0.6702	6.984	6.81487	7.0493	7.01184	7.16428	6.78541	7.091	7.01621
ID_0001153	Q60598	Cttn	7.78294	7.92845	0.137965	0.0509972	-1.10617	-0.145579	-2.46788	0.0372929	0.0857397	7.85521	7.88428	7.58094	7.81134	7.93639	7.98581	7.92981	7.86177
ID_0001540	Q9WTX6	Cul1	6.45434	6.34287	0.0397673	0.0261729	1.08033	0.111467	2.877	0.0194494	0.051649	6.51131	6.43502	6.42108	6.44996	6.36446	6.36646	6.31775	6.32283
ID_0001541	Q9D4H8	Cul2	5.95386	5.93116	0.0751789	0.0983384	1.01589	0.0227507	0.360755	0.727125	0.79979	5.98143	6.04762	5.8979	5.88849	5.8871	5.89657	6.07721	5.86375
ID_0001567	Q9JLV5	Cul3	5.63702	5.56565	0.0734295	0.0515114	1.05072	0.0713719	1.48816	0.173005	0.279111	5.60212	5.60798	5.59131	5.74668	5.51168	5.55757	5.63577	5.55757
ID_0001330	Q3TCH7	Cul4a	6.15398	6.06863	0.0781895	0.0601166	1.06096	0.0853753	1.56414	0.154368	0.256535	6.12192	6.27102	6.11269	6.1103	5.98849	6.10675	6.12192	6.05734
ID_0001409	A2A432	Cul4b	4.15012	4.13026	0.0892692	0.0413798	1.01409	0.0201869	0.409844	0.692103	0.773128	4.15689	4.26917	4.05744	4.11698	4.15598	4.14877	4.14787	4.06843
ID_0002330	Q9D5V5	Cul5	4.76533	4.47667	0.0635391	0.0221176	1.22156	0.288721	6.27097	0.000189928	0.00171186	4.79503	4.67399	4.81837	4.77393	4.46194	4.48058	4.45782	4.50633
ID_0004893	Q3UY34	Custos	-1.57311	-1.66719	0.181837	0.328879	1.06917	0.0964918	0.569697	0.583691	0.688819	-1.40178	-1.4462	-1.79028	-1.65416	-1.74349	-1.39587	-1.42853	-2.10088
ID_0003951	Q9CQ89	Cuta	3.17776	3.19442	0.148345	0.148106	-1.0125	-0.0179184	-0.202442	0.844356	0.887502	3.33622	3.07014	3.03395	3.27074	3.18285	3.40552	3.07014	3.11917
ID_0002418	Q9D8X1	Cutc	4.79985	4.8193	0.131664	0.0892358	-1.0133	-0.0190672	-0.332831	0.74736	0.81455	4.8753	4.91923	4.62156	4.78332	4.80026	4.94077	4.72611	4.81006
ID_0003022	P70403	Cux1	1.95129	1.92945	0.119343	0.0791511	1.01525	0.0218362	0.27045	0.793296	0.847139	2.10536	1.81782	1.96296	1.91903	2.00723	1.82135	1.96192	1.92732
ID_0003843	Q9JHS9	Cwc15	0.785727	0.890563	0.0495568	0.13586	-1.07524	-0.104654	-1.19396	0.264897	0.384823	0.730603	0.757259	0.824018	0.831029	0.700131	1.02245	0.918875	0.920797
ID_0002763	Q8C5N3	Cwc22	2.18046	2.36175	0.111591	0.142385	-1.1354	-0.183197	-2.21395	0.055945	0.118065	2.15078	2.2132	2.31198	2.0459	2.54535	2.39123	2.21311	2.29733
ID_0004504	Q3TKY6	Cwc27	0.606611	0.692086	0.122449	0.107043	-1.06146	-0.0860547	-0.883665	0.401291	0.525595	0.687255	0.604064	0.43448	0.700645	0.720392	0.533685	0.760326	0.753942
ID_0003177	Q8CI33	Cwf19l1	3.56927	3.74401	0.143885	0.059669	-1.12895	-0.174977	-2.3771	0.0431157	0.0957935	3.52533	3.65213	3.38771	3.71192	3.81868	3.76193	3.68195	3.71347
ID_0001708	P97792	Cxadr	6.43135	6.77735	0.0522812	0.085572	-1.27103	-0.345993	-6.81942	0.000103924	0.00117212	6.44439	6.37712	6.498	6.40591	6.81342	6.651	6.84019	6.8048
ID_0004894	Q5UW37	Cxcl17	-0.253967	0.294945	0.200565	0.249007	-1.46305	-0.548981	-3.45701	0.00790048	0.0265057	-0.044572	-0.473398	-0.3686	-0.129298	-0.00410295	0.573215	0.40263	0.208038
ID_0000688	P56395	Cyb5a	8.96661	7.98129	0.193516	0.081344	1.97942	0.985079	12.3588	1.04853e-06	7.51796e-05	8.97204	8.74194	9.21372	8.93874	8.01698	7.86073	8.00886	8.03859
ID_0001204	Q9CQX2	Cyb5b	7.24137	6.84437	0.251432	0.11091	1.31673	0.396956	3.39595	0.00867169	0.0282802	7.30746	6.98084	7.56052	7.11666	6.89326	6.8048	6.96797	6.71144
ID_0004351	Q5SSH8	Cyb5d2	-1.07543	-1.46126	0.107008	0.150786	1.30554	0.384642	3.09253	0.013862	0.0396429	-1.15253	-0.951821	-1.1763	-1.02109	-1.33848	-1.42398	-1.68082	-1.40178
ID_0004208	Q9DB73	Cyb5r1	0.957573	1.3563	0.134022	0.189929	-1.31983	-0.400353	-3.45217	0.00795895	0.0266306	0.985546	0.761028	1.05336	1.03036	1.63067	1.32115	1.19737	1.27602
ID_0000405	Q9DCN2	Cyb5r3	9.36808	9.41501	0.0487377	0.0693346	-1.03307	-0.0469397	-0.930049	0.378121	0.502326	9.35708	9.42089	9.38805	9.30629	9.47214	9.38976	9.46982	9.32831
ID_0003342	Q3TYS2	Cybc1	3.22222	3.23224	0.349693	0.124365	-1.00005	-7.87223e-05	-0.000829739	0.999357	0.999556	2.82416	3.03297	3.50781	3.52392	3.06438	3.21671	3.29977	3.34809
ID_0000574	Q9D0M3	Cyc1	8.25738	8.82949	0.15218	0.124093	-1.4871	-0.5725	-7.5598	4.85824e-05	0.000709892	8.11703	8.14335	8.33759	8.43157	8.81856	8.80977	8.69445	8.99518
ID_0000522	P62897	Cycs	9.06687	9.87417	0.0480348	0.0862374	-1.74976	-0.807156	-15.691	1.5031e-07	2.69431e-05	9.00849	9.12089	9.05195	9.08616	9.83962	9.78015	9.89368	9.98324
ID_0001585	Q7TMB8	Cyfip1	5.22675	5.16766	0.057676	0.0466744	1.04182	0.0591095	1.29416	0.229821	0.347981	5.18529	5.20877	5.31201	5.20091	5.18762	5.11171	5.22001	5.15131
ID_0002764	P27786	Cyp17a1	0.821614	2.58616	0.63	0.591974	-3.36232	-1.74946	-6.77239	0.000109288	0.00122164	0.861695	1.66902	0.181425	0.574318	2.55078	3.3129	1.86438	2.61659
ID_0000226	P00186	Cyp1a2	11.1489	9.06406	0.420898	0.437932	4.24427	2.08551	11.3672	2.05148e-06	0.000113132	11.125	10.6836	11.7055	11.0814	9.08319	8.47971	9.53874	9.15461
ID_0002557	Q8BKE6	Cyp20a1	4.87584	4.8262	0.0815643	0.104797	1.03494	0.0495477	0.737388	0.480836	0.599433	4.90074	4.78057	4.97342	4.84863	4.98215	4.77307	4.79095	4.75865
ID_0000013	Q9DBG1	Cyp27a1	9.90394	9.43922	0.0961236	0.0823772	1.38017	0.464841	8.72794	1.6333e-05	0.000362722	9.9189	9.81021	10.0317	9.85498	9.35833	9.37846	9.50331	9.51678
ID_0000281	P56593	Cyp2a12	9.68043	10.3544	0.197416	0.184919	-1.59573	-0.674216	-5.78701	0.000333445	0.00255896	9.39325	9.81021	9.70807	9.81021	10.5675	10.1246	10.3168	10.4088
ID_0000458	P20852	Cyp2a5	9.56778	5.64893	0.581022	0.713148	15.1236	3.91873	11.3015	2.14868e-06	0.000113132	9.16589	9.43389	10.4229	9.24841	4.65361	6.15638	6.17443	5.6113
ID_0000042	P12791-2	cyp2b10	5.01978	4.1755	0.785518	1.12501	1.78888	0.839055	1.60945	0.144131	0.243402	4.5827	6.04762	4.26119	5.18762	3.4784	5.6741	3.16483	4.38467
ID_0003245	O55071	Cyp2b19	2.96059	2.17408	0.804872	1.16636	1.71098	0.774827	1.45556	0.181596	0.289711	2.52655	3.97733	2.1441	3.19435	1.50049	3.64473	1.01825	2.53284
ID_0000195	Q64458	Cyp2c29	10.7974	8.53543	0.254719	0.234559	4.79698	2.26213	15.2554	1.89337e-07	2.99541e-05	11.0476	10.5279	10.9793	10.6351	8.68674	8.2593	8.76831	8.42737
ID_0000282	P56654	Cyp2c37	8.63825	5.51846	0.35713	0.358908	8.69248	3.11977	16.7207	8.91408e-08	2.12982e-05	8.59862	8.37992	9.15461	8.41986	5.0033	5.7007	5.81225	5.55757
ID_0001121	P56656	Cyp2c39	0.51024	-2.10967	0.343257	0.276055	6.15096	2.62081	11.3027	2.14686e-06	0.000113132	0.701159	0.133591	0.884097	0.322113	-2.18953	-2.16523	-2.36599	-1.71794
ID_0000477	P56657	Cyp2c40	10.2587	8.34691	0.381443	0.373626	3.76286	1.91183	10.1778	4.93199e-06	0.000183276	10.3468	10.5435	10.4451	9.69931	8.38434	8.7007	8.47971	7.8229
ID_0000219	Q91X77	Cyp2c50	9.73653	7.49926	0.267476	0.219135	4.71516	2.23731	18.0774	4.68272e-08	1.74591e-05	9.74293	9.49682	10.108	9.59833	7.20693	7.54028	7.73748	7.51235
ID_0000262	Q6XVG2	Cyp2c54	11.2292	9.20974	0.22364	0.222224	4.05399	2.01934	17.611	5.81144e-08	1.85153e-05	11.1669	11.0568	11.5574	11.1356	8.91475	9.28892	9.44329	9.19202
ID_0002948	Q9D816	Cyp2c55	0.860465	-0.706948	0.571226	0.278426	3.0185	1.59383	5.54917	0.000444655	0.00318363	0.574318	0.405109	1.6866	0.775829	-0.617662	-0.596021	-0.497018	-1.11709
ID_0000429	Q91W64	Cyp2c70	8.62691	8.61172	0.0829776	0.186535	1.01077	0.0154611	0.205482	0.842054	0.88601	8.60871	8.54909	8.74442	8.60542	8.57906	8.41825	8.86677	8.58281
ID_0000338	P24456	Cyp2d10	10.249	9.7344	0.117304	0.124302	1.42859	0.514592	6.33334	0.000177019	0.00164529	10.3251	10.1007	10.359	10.2114	9.89072	9.59572	9.76114	9.69002
ID_0001031	P24457	Cyp2d11	4.05328	3.9088	0.191586	0.202819	1.10698	0.146626	1.26469	0.239709	0.358756	3.82551	3.98551	4.13042	4.27167	3.89313	3.95265	3.6489	4.14051
ID_0000369	Q8CIM7	Cyp2d26	10.2428	10.0298	0.0709524	0.0924872	1.15923	0.213163	3.52516	0.00712435	0.0244744	10.1579	10.3092	10.2928	10.2114	10.1579	10.0158	9.93713	10.0084
ID_0000381	P11714	Cyp2d9	8.923	8.54129	0.136743	0.325916	1.30299	0.381822	2.49046	0.035971	0.0835827	8.96645	8.96485	9.03657	8.72411	8.84232	8.07903	8.64805	8.59575
ID_0000221	Q05421	Cyp2e1	12.1236	9.40491	0.353779	0.314508	6.58855	2.71996	23.2208	5.85026e-09	9.32452e-06	12.1826	11.6635	12.524	12.1243	9.12164	9.1461	9.63992	9.71198
ID_0000198	P33267	Cyp2f2	7.22813	10.6056	0.466711	0.193681	-10.3941	-3.3777	-15.2393	1.90981e-07	2.99541e-05	6.6739	7.57161	7.01248	7.65452	10.868	10.4183	10.5142	10.622
ID_0000474	O54749	Cyp2j5	8.69044	8.76564	0.134964	0.10265	-1.05345	-0.0751156	-0.982857	0.352949	0.47594	8.68268	8.73118	8.83578	8.51211	8.91475	8.73118	8.67988	8.73673
ID_0001908	O54750	Cyp2j6	2.81454	2.54857	0.192689	0.129506	1.20151	0.264846	2.47225	0.0370331	0.0853003	2.78438	2.78438	3.07682	2.6126	2.72955	2.54943	2.48032	2.43498
ID_0002558	Q9CX98	Cyp2u1	3.7491	4.45651	0.224505	0.308091	-1.63237	-0.706967	-4.26501	0.00241359	0.0110943	3.93662	3.42407	3.83964	3.79606	4.83146	4.08223	4.50136	4.41099
ID_0001844	Q9JKJ9	Cyp39a1	3.91944	5.58825	0.527382	0.167788	-3.17685	-1.6676	-7.36554	5.8978e-05	0.000815456	3.15586	4.36866	4.06843	4.08482	5.51168	5.83783	5.47587	5.52762
ID_0000205	Q64459	Cyp3a11	10.8808	8.95729	0.224222	0.337159	3.79456	1.92393	10.8979	2.87078e-06	0.000133514	10.9252	10.5601	11.0814	10.9568	8.95029	9.30564	8.50256	9.07065
ID_0000446	Q64464	Cyp3a13	8.27667	8.51941	0.0632015	0.191877	-1.18318	-0.242666	-2.76272	0.0233091	0.0592346	8.30947	8.29111	8.18383	8.32227	8.59348	8.56913	8.23976	8.67526
ID_0000941	O09158	Cyp3a25	6.90542	6.67325	0.113905	0.135727	1.17461	0.232184	2.8039	0.0218349	0.0562863	6.85463	6.84267	6.84826	7.07612	6.7218	6.75985	6.47099	6.74034
ID_0000327	O88833	Cyp4a10	8.45955	6.08804	0.338022	0.885046	5.17559	2.37172	6.30159	0.000183466	0.00167726	8.29111	8.93874	8.43929	8.16908	5.60633	7.09395	5.13002	6.52187
ID_0000434	Q91WL5	Cyp4a12a	9.14975	8.21536	0.248007	0.302026	1.91095	0.93429	5.64028	0.00039788	0.00291064	9.30629	8.85921	9.39927	9.03423	8.54909	7.81668	8.22305	8.27262
ID_0000435	O35728	Cyp4a14	7.4219	5.66333	1.08795	1.27512	3.38214	1.75794	5.48172	0.000483148	0.00338676	7.95957	8.67526	6.73503	6.31775	5.97451	7.21624	4.16912	5.29347
ID_0000831	Q9EP75	Cyp4f14	7.81053	7.18262	0.205598	0.0983509	1.54522	0.627816	9.11445	1.16876e-05	0.000300822	7.6755	7.67392	8.10917	7.78354	7.08835	7.1074	7.27478	7.25995
ID_0002204	Q99N16	Cyp4f18	0.411294	0.520294	0.38479	0.118611	-1.07561	-0.105159	-0.605452	0.560767	0.669002	0.690715	-0.139111	0.661791	0.43178	0.624803	0.349706	0.553058	0.553608
ID_0000759	Q9DBW0	Cyp4v3	7.71529	8.01316	0.252948	0.285819	-1.22965	-0.298245	-2.27064	0.051108	0.109996	7.64468	7.38752	7.9238	7.90516	8.22523	7.62169	7.97883	8.22688
ID_0000994	Q8K0C4	Cyp51	7.3649	7.21828	0.402619	0.353781	1.10692	0.146553	0.67936	0.515065	0.630361	7.31709	7.15211	7.94508	7.04531	7.44666	6.81414	7.575	7.03732
ID_0001845	Q64505	Cyp7a1	5.64761	3.81191	0.542193	0.568013	3.56245	1.83287	5.54497	0.000446954	0.00319553	6.03355	5.27718	6.18558	5.09413	3.99575	3.22611	4.51795	3.50781
ID_0000016	Q60991	Cyp7b1	9.14313	8.92582	0.628445	0.776318	1.16335	0.218289	0.615333	0.554524	0.664079	9.45721	8.2015	9.42089	9.49294	9.35833	7.77674	9.13611	9.43212
ID_0000020	O88962	Cyp8b1	8.13808	7.88869	0.0786857	0.10127	1.18876	0.249455	3.94063	0.00384305	0.0155425	8.08397	8.14648	8.24617	8.0757	7.99816	7.91487	7.75417	7.88754
ID_0002610	Q8BHG2	Czib	5.71318	5.5664	0.0991296	0.106356	1.10712	0.146808	2.07771	0.0694823	0.138771	5.70223	5.78817	5.57704	5.78529	5.43475	5.68825	5.60051	5.54209
ID_0003628	Q9Z1R4	D17H6S53E	0.556142	0.384421	0.244013	0.0974071	1.12788	0.173614	1.31019	0.224587	0.341783	0.543621	0.357376	0.420288	0.903281	0.412444	0.442836	0.44252	0.239883
ID_0004310	Q922R1	D230025D16Rik	1.73439	1.59576	0.0503297	0.119321	1.09971	0.137128	1.85682	0.0984049	0.182114	1.79158	1.70238	1.76043	1.68316	1.45009	1.55657	1.72608	1.65029
ID_0004622	Q8CIM3	D2hgdh	-1.41436	-1.44945	0.170818	0.489199	1.00841	0.0120893	0.0588943	0.954404	0.966341	-1.35569	-1.58037	-1.20136	-1.52004	-2.03592	-1.56429	-0.859116	-1.33848
ID_0004352	Q8R1F0	D8Ertd738e	1.67517	1.99251	0.144435	0.0344468	-1.24609	-0.317407	-3.87338	0.00424007	0.0167434	1.72486	1.66902	1.48145	1.82534	1.98486	1.94696	2.02144	2.01679
ID_0002094	Q8BPM0	Daam1	4.70119	4.6633	0.0881072	0.0752491	1.02659	0.0378644	0.615546	0.554389	0.664077	4.78537	4.61631	4.76861	4.63447	4.69126	4.67399	4.73157	4.55639
ID_0003023	P61804	Dad1	4.40856	4.68351	0.156002	0.0368953	-1.20967	-0.274618	-4.0644	0.00321233	0.0137414	4.48058	4.18036	4.44446	4.52881	4.64542	4.65876	4.71016	4.71971
ID_0002819	Q62165	Dag1	3.90196	3.76993	0.089339	0.0199455	1.09598	0.132223	2.4197	0.040278	0.0912029	3.87296	3.84722	4.03494	3.85273	3.76135	3.77968	3.74672	3.79198
ID_0002949	Q91XC8	Dap	7.9311	8.08069	0.0935239	0.121194	-1.10923	-0.149558	-2.04864	0.0727586	0.143713	7.845	8.05411	7.87382	7.95147	7.89963	8.15302	8.14335	8.12678
ID_0001445	Q9ER88	Dap3	6.73947	7.00929	0.0469734	0.0467748	-1.20566	-0.269823	-6.6561	0.000123905	0.00131754	6.68781	6.72401	6.74601	6.80004	6.9397	7.02404	7.03609	7.03732
ID_0003024	Q80YE7	Dapk1	2.48359	2.50177	0.112908	0.102506	-1.01342	-0.019231	-0.24722	0.810633	0.861984	2.40266	2.51249	2.63107	2.38814	2.56377	2.60867	2.38578	2.44887
ID_0000524	Q922B2	Dars	8.99427	8.80454	0.072712	0.0406528	1.14048	0.18964	4.0557	0.00325282	0.0138016	9.04124	9.05195	8.89269	8.99119	8.76602	8.85921	8.80977	8.78315
ID_0003100	Q8BIP0	Dars2	3.45306	3.37249	0.0895606	0.0358007	1.05742	0.0805434	1.3705	0.205792	0.320283	3.41622	3.49277	3.5544	3.34886	3.36141	3.42035	3.37352	3.33467
ID_0004895	O35613	Daxx	-2.60446	-1.77851	0.441724	0.368171	-1.7709	-0.824483	-3.90593	0.00404273	0.0161935	-2.46522	-3.25602	-2.2769	-2.41968	-2.30842	-1.7289	-1.47494	-1.60178
ID_0002170	Q9JII5	Dazap1	5.91411	6.08498	0.12732	0.0962347	-1.12566	-0.170773	-2.74121	0.024119	0.0607393	5.99036	6.01109	5.73156	5.92342	6.14613	6.10675	6.14385	5.94319
ID_0000591	P31786	Dbi	9.99121	9.85303	0.213213	0.152956	1.09997	0.137467	2.75714	0.0235163	0.0596403	10.1579	10.1928	9.81432	9.79978	10.0026	9.95188	9.78887	9.6688
ID_0000043	Q62418-2	Dbnl	5.81678	5.81674	0.106826	0.0423012	1.00011	0.000157345	0.00307593	0.997617	0.998612	5.85545	5.92878	5.67494	5.80794	5.80423	5.86645	5.83014	5.76613
ID_0003952	Q923B1	Dbr1	1.26695	1.51593	0.204237	0.134533	-1.18507	-0.244967	-2.60023	0.0301887	0.0731614	1.29039	1.54705	1.12095	1.10941	1.50857	1.63416	1.5911	1.32988
ID_0000293	P53395	Dbt	9.20187	9.41378	0.0769172	0.0776128	-1.15828	-0.211986	-4.28379	0.00235054	0.0109235	9.10543	9.18105	9.23663	9.28437	9.30949	9.44385	9.40886	9.49294
ID_0003844	Q80TR8	Dcaf1	1.05291	0.933075	0.114646	0.0573455	1.08805	0.121743	1.59009	0.148426	0.248981	0.947633	0.966037	1.11482	1.18317	0.977764	0.870436	0.898555	0.985546
ID_0001709	Q91VU6	Dcaf11	5.62019	5.2245	0.036245	0.0432921	1.31558	0.395702	9.33236	9.72824e-06	0.00027988	5.64316	5.63732	5.56611	5.63418	5.21315	5.25883	5.168	5.25801
ID_0003953	Q6PAC3	Dcaf13	2.40154	2.44885	0.309007	0.214049	-1.03218	-0.0456959	-0.44596	0.66682	0.754457	2.43498	1.96244	2.53284	2.67592	2.34182	2.20325	2.58335	2.66699
ID_0003629	Q80T85	Dcaf5	1.27319	1.31495	0.0673604	0.0817476	-1.02952	-0.0419761	-0.620126	0.55151	0.662702	1.21066	1.24608	1.26826	1.36776	1.2449	1.27602	1.43143	1.30746
ID_0004072	P61963	Dcaf7	0.730852	0.722166	0.0599551	0.0779632	1.00582	0.00836638	0.104801	0.918976	0.941678	0.752047	0.761028	0.641509	0.768825	0.720392	0.629003	0.719407	0.819863
ID_0002236	Q8N7N5	Dcaf8	5.53703	5.40786	0.077132	0.083401	1.09366	0.129168	2.14241	0.0626958	0.128332	5.57202	5.47231	5.62933	5.47446	5.38081	5.45983	5.48794	5.30287
ID_0002171	Q8BHC4	Dcakd	5.09881	5.23361	0.0281354	0.122526	-1.09814	-0.13506	-2.21611	0.0557527	0.117726	5.10424	5.05971	5.10448	5.12681	5.36586	5.26052	5.06989	5.23815
ID_0004768	Q91YD3	Dcp1a	-0.441742	-0.341314	0.285958	0.243577	-1.07409	-0.103111	-0.580275	0.576855	0.683	-0.342837	-0.664656	-0.678196	-0.081281	-0.178092	-0.25319	-0.703625	-0.230351
ID_0001813	Q9DAR7	Dcps	5.98675	6.14841	0.0688232	0.0616631	-1.11854	-0.161621	-3.15204	0.0126338	0.0373875	5.99036	6.07602	5.90937	5.97125	6.09969	6.18558	6.21576	6.09259
ID_0001344	O08788	Dctn1	5.77747	5.5761	0.0239166	0.055406	1.14977	0.201346	4.8597	0.00107055	0.00617598	5.74971	5.77874	5.77351	5.80794	5.51168	5.57283	5.64708	5.57283
ID_0001278	Q99KJ8	Dctn2	6.89555	6.69349	0.0400579	0.0628206	1.15034	0.202065	4.84347	0.00109382	0.00624266	6.88818	6.86064	6.95307	6.8803	6.64228	6.651	6.77921	6.70147
ID_0003246	Q9Z0Y1	Dctn3	3.90698	3.72752	0.0765941	0.0637576	1.13247	0.179472	3.45037	0.00798071	0.0266857	3.92953	3.80366	3.98708	3.90767	3.6476	3.72818	3.80366	3.73065
ID_0003247	Q8CBY8	Dctn4	4.02494	3.90641	0.0677469	0.0545669	1.08578	0.118734	2.1992	0.0572763	0.119888	4.05744	4.09925	3.9988	3.94427	3.86252	3.88502	3.98605	3.89206
ID_0004769	Q9QZB9	Dctn5	1.86957	1.87845	0.10178	0.0791468	-1.00643	-0.00924413	-0.133155	0.897184	0.925014	1.94403	1.71949	1.89877	1.916	1.8436	1.79531	1.98049	1.89438
ID_0004770	Q9WUB4	Dctn6	0.0166376	-0.0943478	0.154983	0.325309	1.07102	0.0989788	0.722721	0.489348	0.6067	-0.113289	0.0104872	-0.0667859	0.236138	-0.521048	-0.158212	0.225092	0.0767773
ID_0004209	Q9QY93	Dctpp1	0.874045	1.24105	0.277609	0.219195	-1.29042	-0.367837	-2.38706	0.0424347	0.0946576	0.680649	1.16825	0.597631	1.04966	1.07412	1.56361	1.1557	1.17074
ID_0003101	Q9QZ73	Dcun1d1	5.45473	5.2364	0.0621664	0.117367	1.16334	0.218275	3.95457	0.00376581	0.0153068	5.41419	5.39838	5.47091	5.53543	5.13265	5.21599	5.4044	5.19256
ID_0004623	Q8BZJ7	Dcun1d2	-0.849815	-0.889215	0.28723	0.211152	1.02437	0.0347372	0.198337	0.847465	0.888725	-0.551483	-1.07795	-1.11294	-0.656886	-1.11874	-0.97291	-0.620767	-0.844443
ID_0001092	Q91X52	Dcxr	8.33262	7.96549	0.101139	0.228269	1.28978	0.36713	3.32163	0.00971843	0.0309301	8.19491	8.41825	8.31973	8.39761	7.69377	8.20366	7.87001	8.09452
ID_0004771	Q9D9Z5	Dda1	0.947857	0.76227	0.176951	0.127858	1.13657	0.184682	1.79206	0.108853	0.196665	1.08585	0.694267	1.04984	0.961473	0.757966	0.592017	0.898555	0.800541
ID_0001071	Q9CWS0	Ddah1	8.40033	8.01183	0.0400201	0.218117	1.30905	0.388518	3.86841	0.00427109	0.0167867	8.42147	8.42499	8.41419	8.34068	7.72335	8.22523	8.12402	7.97471
ID_0000632	Q3U1J4	Ddb1	8.17372	7.99262	0.0780223	0.0066944	1.13372	0.181066	3.93258	0.00388839	0.0156846	8.28722	8.15201	8.14648	8.10917	7.99563	7.99816	7.99375	7.98295
ID_0001289	O88533	Ddc	6.61875	6.85738	0.108118	0.194833	-1.17985	-0.238606	-3.30173	0.0100205	0.0315712	6.47099	6.60627	6.68781	6.70992	6.60038	6.86825	7.07377	6.88714
ID_0003515	Q80Y98	Ddhd2	2.7921	2.48822	0.274503	0.214427	1.23721	0.307087	4.13014	0.00292318	0.0128697	3.07827	2.94899	2.67401	2.46714	2.72955	2.58462	2.40112	2.23758
ID_0001177	A2ADY9	Ddi2	7.21988	7.24949	0.164277	0.0656346	-1.02076	-0.0296379	-0.382719	0.711366	0.78746	7.24594	7.3472	6.98146	7.30491	7.18719	7.32938	7.20529	7.27607
ID_0000980	O54734	Ddost	7.41471	7.55616	0.143903	0.0875663	-1.10302	-0.141465	-1.81871	0.104433	0.190323	7.54006	7.20858	7.43691	7.47328	7.61963	7.47328	7.64306	7.48867
ID_0001212	Q80WW9	Ddrgk1	5.7859	5.7274	0.109609	0.0818882	1.04139	0.0585101	0.871039	0.407771	0.531171	5.8871	5.63732	5.84566	5.77351	5.80423	5.63015	5.68992	5.78529
ID_0000711	O35215	Ddt	9.90384	9.88527	0.440533	0.419812	1.01252	0.0179444	0.0758571	0.941296	0.956983	10.3168	9.86104	9.30564	10.1319	9.77603	10.2612	9.33968	10.1642
ID_0000677	Q91VR5	Ddx1	8.17563	8.15893	0.0411303	0.0256407	1.01163	0.0166881	0.405342	0.695284	0.775302	8.18383	8.21316	8.11703	8.1885	8.18109	8.13475	8.18109	8.13879
ID_0004353	Q80Y44	Ddx10	-0.615649	-0.444698	0.292395	0.153683	-1.12217	-0.166286	-1.05537	0.320461	0.442353	-0.17724	-0.757234	-0.754479	-0.77364	-0.292814	-0.614557	-0.532595	-0.338828
ID_0000864	Q501J6	Ddx17	6.45732	6.54694	0.0515509	0.0895942	-1.06409	-0.0896214	-1.85866	0.0981225	0.181793	6.38975	6.47099	6.45455	6.51399	6.55133	6.42478	6.57263	6.63902
ID_0002656	Q8K363	Ddx18	4.02373	4.04388	0.0565446	0.13175	-1.01404	-0.0201216	-0.277466	0.788083	0.843546	4.1084	3.99575	3.9912	3.99959	4.17292	3.85976	4.06938	4.07345
ID_0001846	Q61655	Ddx19a	5.7992	5.7483	0.04618	0.0487908	1.03591	0.0508941	1.25394	0.243405	0.362185	5.80868	5.73528	5.8072	5.84566	5.68825	5.73528	5.80351	5.76613
ID_0004624	Q9JJY4	Ddx20	-1.3039	-1.45231	0.284885	0.147604	1.10708	0.146755	0.857651	0.414721	0.536603	-1.08636	-1.5349	-1.56429	-1.03006	-1.43307	-1.65503	-1.30115	-1.41999
ID_0000705	Q9JIK5	Ddx21	7.61278	7.66054	0.122659	0.0839173	-1.03369	-0.047797	-0.804139	0.443325	0.563665	7.5864	7.4889	7.78226	7.59356	7.67333	7.55836	7.76236	7.64812
ID_0003343	Q9ESV0	Ddx24	1.82567	1.68204	0.0694987	0.14501	1.1051	0.144175	1.67981	0.129451	0.223577	1.91386	1.84475	1.75479	1.78927	1.8394	1.49951	1.6462	1.74304
ID_0002876	Q921N6	Ddx27	2.63358	2.52317	0.143541	0.0560797	1.08008	0.111132	1.57195	0.152557	0.254295	2.83715	2.58269	2.6126	2.50189	2.5993	2.52296	2.46575	2.50466
ID_0004625	Q9CWT6	Ddx28	-0.355839	0.13024	0.56512	0.393829	-1.41851	-0.504372	-1.75704	0.114927	0.204463	-0.14224	-0.544938	0.293876	-1.03006	0.0355294	-0.365038	0.56123	0.289239
ID_0001710	Q8VDW0	Ddx39	4.12088	4.44383	0.159829	0.0967067	-1.25006	-0.321999	-5.64143	0.000397322	0.00291064	4.16504	4.32786	3.98294	4.00767	4.57663	4.44781	4.39835	4.35252
ID_0001178	Q9Z1N5	Ddx39b	6.93395	7.05	0.118881	0.00935281	-1.0838	-0.1161	-2.19811	0.0573758	0.119987	7.03393	7.01743	6.77663	6.90779	7.05868	7.04531	7.03915	7.05687
ID_0000493	Q62167	Ddx3x	8.42108	8.59496	0.0328283	0.025746	-1.12809	-0.173888	-4.37495	0.0020687	0.00998347	8.40297	8.47018	8.40297	8.40818	8.61078	8.60137	8.55692	8.61078
ID_0000553	Q62095	Ddx3y	4.85151	4.9182	0.0592159	0.0182157	-1.04725	-0.0665995	-1.50041	0.169873	0.275118	4.85381	4.93242	4.79401	4.82579	4.90977	4.9083	4.94551	4.90923
ID_0003727	Q91VN6	Ddx41	2.50157	2.57121	0.0890236	0.0580781	-1.04911	-0.0691696	-1.10868	0.298091	0.420783	2.48394	2.62776	2.41858	2.47598	2.64848	2.5089	2.55493	2.57252
ID_0001847	Q810A7	Ddx42	3.87632	3.97398	0.0401302	0.057713	-1.07002	-0.0976311	-1.96635	0.0828611	0.159341	3.81755	3.89313	3.88692	3.90767	4.03646	3.90767	4.00493	3.94688
ID_0001236	Q569Z5	Ddx46	6.09629	6.2263	0.0438236	0.023526	-1.0943	-0.130005	-3.11212	0.0134444	0.0389144	6.08431	6.08431	6.1592	6.05734	6.26116	6.20978	6.21576	6.21848
ID_0004073	Q9CWX9	Ddx47	1.92367	1.89608	0.138579	0.124163	1.02048	0.0292421	0.365951	0.723385	0.796898	1.80254	1.82977	2.10536	1.95701	1.92835	1.77038	2.0547	1.83091
ID_0004074	Q4FZF3	Ddx49	2.66669	2.75994	0.0595	0.0596711	-1.06687	-0.093381	-1.78258	0.110467	0.198781	2.63489	2.62776	2.64916	2.75493	2.68173	2.74766	2.79251	2.81785
ID_0000593	Q61656	Ddx5	8.20031	8.39283	0.0475554	0.0771951	-1.14278	-0.192544	-3.87204	0.00424844	0.0167572	8.13879	8.18711	8.23357	8.24178	8.47018	8.28584	8.40568	8.40963
ID_0003344	Q99MJ9	Ddx50	2.81087	2.83425	0.115118	0.0545873	-1.01612	-0.0230703	-0.34887	0.735712	0.805879	2.87758	2.63888	2.85383	2.87317	2.85498	2.76794	2.89625	2.81785
ID_0003102	Q6P9R1	Ddx51	2.28343	2.24137	0.0380733	0.117014	1.02854	0.0405936	0.636855	0.541066	0.654213	2.31943	2.25993	2.31198	2.24238	2.37106	2.2965	2.10346	2.19447
ID_0004626	Q8K301	Ddx52	0.766843	0.688469	0.311522	0.198754	1.06143	0.0860028	0.641336	0.538289	0.652105	0.761729	0.346175	1.08814	0.871324	0.566074	0.604064	0.598192	0.985546
ID_0003845	Q8K4L0	Ddx54	0.0626054	0.199174	0.367866	0.351617	-1.10546	-0.144647	-0.997431	0.346227	0.468754	0.609334	-0.04998	-0.163083	-0.145849	0.540859	0.436564	-0.213116	0.0323896
ID_0003846	Q9D0R4	Ddx56	0.957179	0.82536	0.215479	0.168994	1.09545	0.131524	0.988531	0.35032	0.473796	1.24049	0.720392	0.96455	0.903281	0.974712	0.582616	0.878605	0.865508
ID_0001428	Q6Q899	Ddx58	5.79021	5.97475	0.11535	0.12959	-1.13645	-0.184534	-2.45135	0.0382908	0.087594	5.74363	5.93403	5.66306	5.82012	5.87331	6.16204	5.95762	5.90604
ID_0001568	P54823	Ddx6	6.35128	6.40576	0.0616734	0.102323	-1.03848	-0.0544798	-0.880037	0.403146	0.527317	6.43184	6.35457	6.28294	6.33577	6.45043	6.27153	6.38975	6.51131
ID_0000179	Q9CQ62	Decr1	10.2718	10.263	0.0539456	0.0758573	1.00606	0.00871582	0.168052	0.870491	0.904554	10.2985	10.331	10.2087	10.2489	10.3092	10.2446	10.1642	10.3339
ID_0000575	Q9WV68	Decr2	8.82232	8.43958	0.187118	0.0739912	1.30347	0.382355	4.47706	0.00179553	0.00891141	8.99518	8.88344	8.85374	8.55692	8.51211	8.33847	8.47018	8.43755
ID_0003025	Q7TNV0	Dek	4.16553	4.45457	0.15383	0.037657	-1.22155	-0.288709	-4.05802	0.00324198	0.0138011	4.13175	4.33025	3.9694	4.23074	4.4681	4.476	4.47581	4.39835
ID_0004210	Q9D8N2	Dennd10	1.93541	1.92879	0.0889345	0.237359	1.00316	0.00455016	0.0456334	0.964661	0.974092	1.89119	1.83883	1.9702	2.04141	1.69335	1.90682	2.25746	1.85752
ID_0002205	A6H8H2	Dennd4c	3.63536	3.54149	0.0351705	0.0384019	1.06724	0.0938885	2.13814	0.0631226	0.128952	3.60309	3.61102	3.67908	3.64825	3.48712	3.54687	3.55507	3.57691
ID_0003248	A2RSQ0	Dennd5b	1.5866	1.40611	0.192226	0.0297757	1.1346	0.182188	1.89763	0.0923145	0.173271	1.67636	1.6851	1.29834	1.6866	1.42783	1.36776	1.43143	1.39742
ID_0004896	Q8BH65	Dennd6a	-0.697684	-1.00394	0.19279	0.0359988	1.23822	0.30827	2.53989	0.0332407	0.0786033	-0.784623	-0.411986	-0.761213	-0.832913	-1.00964	-0.97291	-0.980738	-1.05246
ID_0002463	Q9CQJ6	Denr	4.83692	4.6122	0.0321256	0.0419207	1.16853	0.224689	5.14875	0.000734646	0.00460323	4.84725	4.84794	4.78992	4.86259	4.5583	4.61039	4.61992	4.6602
ID_0001645	Q570Y9	Deptor	5.6227	5.67717	0.0517538	0.0247265	-1.03847	-0.0544607	-1.24689	0.245852	0.364529	5.67656	5.60798	5.55757	5.64868	5.67331	5.65914	5.71316	5.66306
ID_0001458	Q91YP3	Dera	6.01482	6.32358	0.133357	0.132705	-1.23851	-0.30861	-4.19693	0.00265773	0.0119312	6.07602	6.17275	5.8871	5.92342	6.19388	6.50606	6.27153	6.32283
ID_0003432	Q99J56	Derl1	2.85552	2.6337	0.0934992	0.225772	1.16403	0.219124	2.12992	0.0639537	0.130216	2.9107	2.80065	2.95578	2.75493	2.68173	2.31198	2.70103	2.84004
ID_0002374	Q8BNI4	Derl2	3.50186	3.50106	0.0528194	0.123901	1.00048	0.000688129	0.00973999	0.992455	0.995032	3.53442	3.51556	3.53373	3.42372	3.57082	3.34886	3.62779	3.45676
ID_0003847	Q9D8K3	Derl3	-1.78376	-2.07194	1.22532	1.38067	1.13163	0.178404	0.332048	0.747931	0.814995	-1.20136	-3.61984	-1.22	-1.09382	-2.13971	-4.00087	-1.07618	-1.071
ID_0003848	O54786	Dffa	2.55989	2.53977	0.111696	0.115502	1.01337	0.0191576	0.236448	0.81871	0.867632	2.49252	2.67592	2.44006	2.63107	2.42452	2.48896	2.69481	2.55078
ID_0003178	Q9Z2A7	Dgat1	3.58863	3.66933	0.0531175	0.126824	-1.05791	-0.0812221	-1.35159	0.211533	0.32617	3.59012	3.51556	3.64115	3.60771	3.6844	3.49846	3.68938	3.80508
ID_0003849	Q9DCV3	Dgat2	1.4756	1.24691	0.283062	0.234436	1.17357	0.230904	1.4673	0.178462	0.285983	1.51184	1.20437	1.85566	1.33053	1.43943	0.946598	1.42694	1.17467
ID_0000865	Q8BH86	Dglucy	7.08426	7.29269	0.0879025	0.0899101	-1.15543	-0.208435	-3.25099	0.0108364	0.0334502	7.00495	7.19356	7.02186	7.11666	7.17212	7.37813	7.28027	7.34024
ID_0003345	Q9QX60	Dguok	1.57065	1.89544	0.271641	0.0678583	-1.24575	-0.31702	-3.0501	0.0148129	0.041534	1.92732	1.62242	1.30293	1.42994	1.93433	1.89223	1.80127	1.95395
ID_0000060	Q8VCH6	Dhcr24	6.21482	5.89342	0.206104	0.195012	1.24953	0.321382	2.75908	0.0234441	0.0594872	6.1353	6.17275	6.51221	6.03902	5.94384	5.7007	6.14385	5.78529
ID_0000065	O88455	Dhcr7	5.79625	6.08395	0.0758629	0.184552	-1.22068	-0.287686	-3.1423	0.0128268	0.0378691	5.76322	5.88987	5.81874	5.71316	6.17882	5.95506	6.29587	5.90604
ID_0000744	Q9DBB8	Dhdh	7.76135	7.56163	0.0810184	0.108232	1.14846	0.199706	3.2455	0.0109289	0.033642	7.75417	7.87796	7.7014	7.71188	7.46275	7.71304	7.55836	7.51235
ID_0001667	P00375	Dhfr	6.69472	6.80683	0.138449	0.0952706	-1.08082	-0.112122	-1.41804	0.191947	0.30276	6.5966	6.86064	6.56582	6.7558	6.67991	6.9108	6.81342	6.82321
ID_0002419	O35435	Dhodh	4.62787	4.93939	0.0469105	0.0120739	-1.24101	-0.311515	-7.25799	6.57717e-05	0.000876676	4.59276	4.64366	4.6872	4.58788	4.95376	4.93612	4.94275	4.92494
ID_0000617	Q99L04	Dhrs1	9.1473	8.54679	0.15034	0.099862	1.51625	0.600511	7.11782	7.59533e-05	0.000955412	9.24585	8.95271	9.28369	9.10696	8.69604	8.49106	8.50898	8.49106
ID_0002331	Q3U0B3	Dhrs11	6.42667	6.31793	0.0615356	0.0996514	1.07829	0.108745	1.78979	0.109238	0.197148	6.37712	6.44624	6.37813	6.50519	6.19388	6.43412	6.34272	6.30097
ID_0004075	Q5SS80	Dhrs13	3.11728	2.83202	0.18105	0.0465601	1.21885	0.285526	3.10873	0.0135157	0.0390307	3.17886	2.94166	3.34342	3.00519	2.8918	2.84493	2.80348	2.78787
ID_0002703	O88876	Dhrs3	5.46336	5.30265	0.0239832	0.0615299	1.11779	0.160647	3.69395	0.00552865	0.0203136	5.43774	5.4956	5.45804	5.46207	5.31521	5.37276	5.29919	5.22345
ID_0000502	Q99LB2	Dhrs4	9.01402	9.01448	0.157128	0.158714	-1.00046	-0.000662179	-0.00705377	0.994535	0.996123	9.22657	8.96485	9.01335	8.85131	9.23196	8.85337	8.96721	9.00536
ID_0002268	Q9CXR1	Dhrs7	5.72531	5.4673	0.184435	0.108105	1.19588	0.258074	2.66274	0.027326	0.067263	5.67656	5.65834	5.99352	5.57283	5.49022	5.50741	5.56017	5.31141
ID_0001909	Q99J47	Dhrs7b	6.38274	5.6011	0.173946	0.0323062	1.71915	0.781697	9.53455	8.23144e-06	0.000256606	6.55047	6.32331	6.49174	6.16543	5.56105	5.61625	5.63577	5.59131
ID_0003630	Q8VBZ0	Dhrsx	-0.136524	-0.00246458	0.213646	0.233414	-1.10117	-0.139042	-0.932371	0.376987	0.501351	0.0567586	-0.306571	0.0394607	-0.335745	0.0262407	-0.340323	0.170633	0.133591
ID_0000832	A2ATU0	Dhtkd1	6.70451	7.01037	0.178077	0.306471	-1.23615	-0.305848	-2.10158	0.0668992	0.134738	6.44439	6.84267	6.78724	6.74372	6.5718	7.28648	7.091	7.09218
ID_0000905	O35286	Dhx15	6.97635	7.09575	0.0469883	0.0408336	-1.08628	-0.119396	-2.67549	0.0267767	0.066138	7.04163	6.95797	6.97441	6.9314	7.07701	7.07524	7.07377	7.15696
ID_0001542	Q6PGC1	Dhx29	5.37732	5.05584	0.074121	0.0819058	1.24954	0.3214	7.17494	7.16086e-05	0.000923916	5.3881	5.26942	5.42434	5.42743	5.02317	4.95743	5.14113	5.10165
ID_0002044	Q99PU8-2	Dhx30	4.74138	4.68906	0.0443945	0.0326838	1.03695	0.0523468	1.18683	0.267553	0.387771	4.74063	4.7839	4.76069	4.68029	4.68689	4.68407	4.65297	4.73233
ID_0002237	Q8VHK9	Dhx36	5.426	5.28479	0.0921937	0.0710007	1.10299	0.141417	2.51901	0.0343676	0.0806409	5.50713	5.4956	5.31381	5.38744	5.32085	5.24016	5.36586	5.21227
ID_0004992	Q6P5D3	Dhx57	-2.523	-3.13022	0.344166	0.608208	1.53262	0.616002	2.19915	0.0572804	0.119888	-2.38377	-2.10088	-2.81442	-2.79292	-3.61984	-2.36599	-2.91518	-3.61984
ID_0003728	Q99J87	Dhx58	0.939474	1.13428	0.135204	0.177577	-1.14568	-0.196203	-2.64175	0.028255	0.0692779	1.05179	1.04947	0.776287	0.880349	1.18498	1.35749	1.04576	0.948888
ID_0004211	A2A4P0	Dhx8	0.785901	0.857152	0.137039	0.263915	-1.04916	-0.0692295	-0.535981	0.605774	0.707394	0.629003	0.713558	0.890206	0.910839	1.10583	0.485527	0.945563	0.891693
ID_0000570	O70133	Dhx9	7.66568	7.77064	0.0800212	0.0676205	-1.07546	-0.104958	-1.85444	0.0987727	0.18266	7.72335	7.61465	7.74378	7.58094	7.86607	7.71459	7.76957	7.73232
ID_0002950	Q9JIQ3	Diablo	1.12725	1.2533	0.113291	0.193245	-1.09127	-0.126007	-1.13135	0.288957	0.41201	1.26023	1.04947	1.01825	1.18103	1.21066	1.34262	1.00508	1.45484
ID_0001345	O08808	Diaph1	6.15732	6.04546	0.029707	0.0676487	1.0806	0.111826	2.40584	0.04118	0.0925581	6.17443	6.19004	6.12778	6.13704	5.99846	5.97955	6.12192	6.08193
ID_0002559	O70566	Diaph2	3.92439	3.10011	0.123805	0.142745	1.77077	0.824378	11.7164	1.61033e-06	9.85637e-05	3.88502	3.79378	4.08978	3.92899	3.03053	3.00915	3.3129	3.04783
ID_0003346	Q8R418	Dicer1	1.54715	1.58192	0.0769072	0.370705	-1.03552	-0.0503582	-0.3941	0.703256	0.781759	1.47542	1.52596	1.65619	1.53105	1.33339	1.25029	2.06204	1.68196
ID_0003347	Q8C9B9	Dido1	0.20642	0.264747	0.200572	0.169581	-1.03827	-0.054175	-0.489847	0.636693	0.730041	0.468232	0.24814	0.101217	0.00809298	0.512941	0.152583	0.234418	0.159047
ID_0003954	Q61153	Dio1	3.11366	2.50804	0.306448	0.138902	1.53022	0.613739	4.78958	0.00117508	0.00659283	3.03846	2.71601	3.40552	3.29467	2.66446	2.37106	2.41329	2.58335
ID_0003850	Q3USZ8	Dipk2a	2.08362	2.25746	0.181843	0.156315	-1.12888	-0.174891	-1.59525	0.147271	0.247374	2.16382	1.99413	1.88246	2.29408	2.42452	2.2412	2.05214	2.31198
ID_0003516	Q9CSH3	Dis3	2.77116	2.87859	0.0827964	0.0544962	-1.07699	-0.107003	-1.91751	0.0894799	0.169472	2.66446	2.75845	2.86161	2.8001	2.89785	2.81322	2.94166	2.86161
ID_0004354	Q8C0S1	Dis3l	1.73504	1.48834	0.165989	0.244589	1.18217	0.241435	2.45147	0.0382836	0.087594	1.68851	1.59553	1.97592	1.6802	1.22927	1.36295	1.57394	1.78718
ID_0003631	Q8CI75	Dis3l2	3.72657	3.60529	0.109178	0.0892788	1.08803	0.121722	2.09225	0.0678969	0.13631	3.71192	3.58271	3.83964	3.772	3.50781	3.60706	3.72324	3.58304
ID_0001301	Q9ESX5	Dkc1	6.68382	6.89306	0.0607463	0.0693269	-1.15608	-0.209239	-3.94791	0.00380249	0.0154033	6.7539	6.60627	6.69522	6.67991	6.98022	6.81056	6.88922	6.89226
ID_0000882	Q8BMF4	Dlat	7.86589	7.47607	0.0510301	0.0591487	1.31023	0.389821	8.30434	2.39078e-05	0.000460124	7.83302	7.87001	7.93639	7.82413	7.40046	7.49895	7.54028	7.46458
ID_0000254	O08749	Dld	9.7605	10.149	0.0276328	0.0591825	-1.30899	-0.388454	-8.24241	2.53104e-05	0.000472241	9.75972	9.78427	9.72197	9.77603	10.1445	10.1022	10.1155	10.2337
ID_0001237	Q811D0	Dlg1	6.14482	6.18616	0.00812734	0.0575336	-1.02907	-0.041341	-0.95431	0.366397	0.490125	6.15066	6.13297	6.14613	6.14951	6.17882	6.16771	6.13121	6.26689
ID_0004772	B1AZP2	Dlgap4	0.245511	0.199608	0.0705742	0.243731	1.026	0.0370365	0.397575	0.700788	0.779879	0.322113	0.28328	0.164794	0.211858	0.442204	0.370887	0.0394607	-0.0541195
ID_0000509	Q9D2G2	Dlst	8.96405	9.32465	0.0382553	0.0267063	-1.28396	-0.360596	-8.87733	1.43308e-05	0.000332992	8.96645	8.99599	8.90963	8.98412	9.32219	9.36316	9.30629	9.30694
ID_0004505	Q9CQ00	Dmac1	1.13876	0.918548	0.103245	0.379766	1.1657	0.221196	1.29281	0.230265	0.348294	1.0345	1.07412	1.25972	1.1867	0.675101	1.05807	0.553058	1.38796
ID_0003955	Q9D7K5	Dmac2	2.91831	3.13525	0.111227	0.0570097	-1.16162	-0.216133	-4.06426	0.00321298	0.0137414	2.82416	2.8343	2.95578	3.05898	3.12105	3.06633	3.15086	3.20274
ID_0004897	Q9JI44	Dmap1	-1.16655	-0.940197	0.157682	0.264276	-1.17172	-0.228631	-1.75059	0.11608	0.206086	-1.24119	-1.34904	-1.07442	-1.00154	-0.897573	-1.31836	-0.837254	-0.707599
ID_0002095	P11531	Dmd	4.87613	4.74867	0.126646	0.111374	1.09215	0.127165	1.75684	0.114962	0.204463	4.90461	4.79908	5.04217	4.75865	4.73309	4.60507	4.87115	4.78537
ID_0000138	Q9DBT9	Dmgdh	11.3841	11.6354	0.144105	0.178773	-1.19007	-0.251043	-2.87395	0.0195435	0.0518167	11.2174	11.428	11.3335	11.5574	11.392	11.6635	11.6635	11.8226
ID_0000753	P63037	Dnaja1	8.77235	8.27446	0.0536188	0.0265315	1.41209	0.497835	12.2375	1.13529e-06	7.60347e-05	8.79499	8.83738	8.7329	8.72411	8.30479	8.26343	8.24379	8.28584
ID_0000883	Q9QYJ0	Dnaja2	7.92711	7.70753	0.0965734	0.0394213	1.16439	0.219571	4.3664	0.00209352	0.0100646	7.97471	7.97677	7.78226	7.97471	7.74549	7.72867	7.65531	7.70063
ID_0000926	Q99M87	Dnaja3	7.10057	7.14453	0.095163	0.094259	-1.03096	-0.0439886	-0.729338	0.485496	0.603639	7.08511	6.97441	7.14921	7.19356	7.12947	7.13175	7.04471	7.2722
ID_0003026	Q9QYJ3	Dnajb1	3.37721	3.18918	0.0511045	0.017643	1.13934	0.188198	4.00647	0.00349255	0.0144869	3.44982	3.37613	3.34023	3.34266	3.19786	3.19435	3.20144	3.16308
ID_0001040	Q99KV1	Dnajb11	7.57667	7.75139	0.178894	0.208642	-1.12875	-0.174725	-1.44904	0.18336	0.291968	7.77562	7.34073	7.60143	7.58888	7.98581	7.47833	7.78354	7.75789
ID_0002096	Q9QYI4	Dnajb12	5.2902	5.00373	0.121847	0.104777	1.21978	0.286626	4.48642	0.00177249	0.00884109	5.31291	5.11171	5.36388	5.37228	5.06385	4.84725	5.04217	5.06167
ID_0004355	Q149L6	Dnajb14	-1.8606	-2.21466	0.283049	0.218719	1.28329	0.359849	2.77288	0.0229362	0.0584943	-1.5733	-1.66437	-2.06772	-2.13701	-2.17155	-1.92572	-2.34169	-2.41968
ID_0003179	Q9QYI5	Dnajb2	3.92962	3.6421	0.147746	0.074348	1.2211	0.288179	3.81841	0.004597	0.0176339	3.94322	3.7584	4.11698	3.89988	3.69778	3.56602	3.71347	3.59111
ID_0002206	Q9D832	Dnajb4	5.09892	4.94257	0.059431	0.126781	1.11415	0.155938	2.49879	0.0354959	0.0827596	5.07764	5.12554	5.02762	5.16488	4.77482	4.92201	5.06775	5.00571
ID_0002657	O54946	Dnajb6	5.28749	5.18822	0.0314048	0.0704761	1.07122	0.099252	2.14053	0.0628834	0.128663	5.29879	5.31451	5.24219	5.29447	5.15175	5.28232	5.19847	5.12032
ID_0002269	Q61712	Dnajc1	4.86749	4.51573	0.172127	0.0760118	1.27652	0.352211	4.06988	0.00318711	0.0136602	4.92201	4.61171	4.95743	4.97883	4.62385	4.50879	4.4497	4.48058
ID_0002765	Q9DC23	Dnajc10	2.40513	2.55136	0.168351	0.153241	-1.1062	-0.145608	-1.39297	0.199142	0.311891	2.50117	2.18307	2.56445	2.37184	2.71724	2.35844	2.51316	2.61659
ID_0000914	Q5U458	Dnajc11	7.24134	7.29625	0.0700142	0.0386835	-1.03881	-0.0549256	-1.13955	0.285711	0.408077	7.21134	7.16933	7.33368	7.25101	7.29528	7.33545	7.24382	7.31047
ID_0004076	Q78YY6	Dnajc15	-0.254805	-0.399412	0.343096	0.403109	1.09494	0.130846	0.900679	0.392677	0.517225	-0.254636	-0.701612	0.132475	-0.195448	-0.82572	-0.653713	0.00970449	-0.127922
ID_0003851	Q80TN4	Dnajc16	2.76734	2.69239	0.0465716	0.112452	1.05303	0.0745519	1.1288	0.289975	0.412642	2.82416	2.72955	2.78671	2.72894	2.81846	2.66958	2.73072	2.55078
ID_0002877	Q9CQV7	Dnajc19	6.25855	6.24042	0.081484	0.0866806	1.01265	0.0181354	0.433307	0.675629	0.76014	6.20705	6.17275	6.31166	6.34272	6.15066	6.20316	6.25377	6.35407
ID_0002878	P54103	Dnajc2	3.87637	3.69561	0.0940912	0.0669014	1.13392	0.181323	3.25649	0.0107448	0.033216	3.98863	3.91036	3.77079	3.83568	3.69778	3.72383	3.7584	3.60243
ID_0004356	E9Q8D0	Dnajc21	0.889549	0.795413	0.259226	0.181598	1.07142	0.0995178	1.08892	0.306232	0.428248	1.10753	1.07829	0.819863	0.552507	0.929156	0.922719	0.788917	0.540859
ID_0003103	Q8CHS2	Dnajc22	2.96855	2.67293	0.0618127	0.0645457	1.22769	0.295945	5.21037	0.000679031	0.00434701	2.94271	2.89625	2.99828	3.03698	2.71724	2.61857	2.7393	2.61659
ID_0003249	A2ALW5	Dnajc25	3.70863	3.53054	0.198829	0.133734	1.13193	0.178791	1.6776	0.12989	0.224075	3.82551	3.43577	3.88232	3.69091	3.5837	3.48056	3.37352	3.6844
ID_0003852	Q8VCE1	Dnajc28	2.51229	2.56776	0.00861118	0.0496398	-1.03921	-0.0554854	-1.05014	0.322727	0.444502	2.51182	2.51249	2.50189	2.52296	2.54535	2.56513	2.52296	2.63759
ID_0000594	Q91YW3	Dnajc3	8.27161	8.61469	0.151123	0.150292	-1.26849	-0.34311	-3.59983	0.00636546	0.0225801	8.40963	8.05743	8.32827	8.29111	8.78315	8.41825	8.61448	8.64287
ID_0004898	P59041	Dnajc30	1.22095	1.32819	0.107558	0.162654	-1.07793	-0.108265	-1.35894	0.209285	0.323998	1.11425	1.16544	1.36157	1.24255	1.09549	1.34392	1.40991	1.46345
ID_0004212	P60904	Dnajc5	3.39425	3.24666	0.115316	0.265581	1.10439	0.143256	1.77808	0.111242	0.199401	3.35393	3.25555	3.52252	3.44501	2.93223	3.1477	3.35985	3.54687
ID_0002238	Q9QYI3	Dnajc7	5.31683	5.30708	0.0447347	0.0452062	1.0068	0.00977046	0.222315	0.829342	0.876916	5.3715	5.3108	5.26255	5.32247	5.36123	5.2749	5.32708	5.2651
ID_0003104	Q6NZB0	Dnajc8	3.00613	3.24477	0.0287768	0.0658502	-1.18013	-0.238941	-4.83914	0.00110011	0.00626017	3.01865	2.96672	3.03395	3.00519	3.18285	3.20579	3.33103	3.25941
ID_0003632	P56542	Dnase2a	3.17271	2.92531	0.206745	0.18441	1.18875	0.249444	2.12595	0.0643582	0.130828	3.21457	2.88144	3.37	3.22482	3.13405	2.71601	3.01115	2.84004
ID_0004627	Q9D113	Dnlz	0.646494	0.779891	0.136847	0.399282	-1.09718	-0.133796	-0.696076	0.505052	0.621289	0.500999	0.829495	0.647985	0.607496	0.269179	1.19298	0.683717	0.973684
ID_0000030	Q8K1M6-3	Dnm1l	7.40689	7.22143	0.0530635	0.0606359	1.13718	0.185464	3.78394	0.00483707	0.0183779	7.37669	7.43221	7.35068	7.468	7.15211	7.25101	7.19356	7.28906
ID_0001032	P39054	Dnm2	6.64671	6.68892	0.0423182	0.0634386	-1.02969	-0.0422105	-0.887782	0.399195	0.523806	6.62752	6.62921	6.6202	6.70992	6.66451	6.70071	6.77026	6.6202
ID_0002507	Q8BZ98	Dnm3	1.00094	1.11596	0.0780643	0.245223	-1.08834	-0.122127	-1.2122	0.258203	0.37771	0.922719	1.00769	1.10583	0.967524	0.788917	1.06702	1.31752	1.29039
ID_0001279	Q9Z2W0	Dnpep	6.54903	6.43378	0.0428281	0.0647835	1.08316	0.11525	2.56972	0.0316945	0.0758579	6.498	6.547	6.54831	6.60282	6.34078	6.4696	6.485	6.43974
ID_0003433	Q80VJ3	Dnph1	3.46638	4.20108	0.222333	0.229061	-1.66434	-0.734947	-5.2327	0.000660017	0.00425787	3.29302	3.65847	3.25555	3.65847	3.91438	4.39684	4.37452	4.11858
ID_0003633	Q8R2M2	Dnttip2	2.31563	2.37104	0.105917	0.18954	-1.03887	-0.055022	-0.555222	0.593117	0.696993	2.33636	2.1727	2.3251	2.42836	2.54535	2.12412	2.32433	2.49038
ID_0003956	P59764	Dock4	-0.167118	-0.582751	0.124304	0.264925	1.32508	0.40608	2.9555	0.0171847	0.0468241	-0.0872897	-0.213116	-0.0474792	-0.320586	-0.771519	-0.82572	-0.260368	-0.473398
ID_0003853	Q8R1A4	Dock7	2.7337	1.62557	0.564898	0.435827	2.17439	1.12061	4.05288	0.0032661	0.0138217	2.10536	2.73681	2.61791	3.47471	1.38617	1.55162	1.30373	2.26077
ID_0004899	Q99LN9	Dohh	-0.0374749	-0.393217	0.220322	0.170785	1.28145	0.357778	2.84173	0.020565	0.0538705	0.0706401	0.097899	0.0481054	-0.366544	-0.477863	-0.158212	-0.385311	-0.551483
ID_0004506	Q8R2Y3	Dolk	-0.721222	-0.579297	0.262945	0.268403	-1.10228	-0.140487	-1.05585	0.320257	0.442192	-0.523406	-0.544938	-1.09163	-0.724918	-0.245595	-0.579012	-0.902799	-0.589784
ID_0002879	Q3UHQ6	Dopey2	2.24205	2.0623	0.0796652	0.171404	1.13185	0.178682	1.98829	0.0800434	0.155051	2.21535	2.27168	2.33397	2.14719	2.06357	2.21572	2.14719	1.82273
ID_0004213	P42867	Dpagt1	2.84762	2.53613	0.181125	0.129187	1.24012	0.310484	3.1024	0.01365	0.039283	3.01865	2.63888	2.97802	2.75493	2.43649	2.46292	2.52296	2.72216
ID_0003180	Q61103	Dpf2	2.31006	2.49005	0.100411	0.10905	-1.13248	-0.179488	-2.32313	0.0469985	0.103052	2.16382	2.34259	2.39278	2.34105	2.37106	2.6	2.42608	2.56309
ID_0004507	Q5NCQ5	Dph1	0.676009	0.39854	0.144435	0.157394	1.21421	0.280017	2.90876	0.0184984	0.0497821	0.553608	0.550582	0.824018	0.775829	0.394983	0.277947	0.299281	0.621948
ID_0004077	Q9CWQ0	Dph5	-0.067235	0.131637	0.492072	0.162972	-1.13179	-0.178604	-0.924133	0.381021	0.505109	0.0637878	0.413659	-0.754479	0.00809298	-0.0158942	0.341441	0.0231781	0.177823
ID_0004900	Q9CYU6	Dph7	-0.274115	-0.455557	0.363627	0.161392	1.13627	0.184302	1.01732	0.33721	0.459158	-0.365038	0.0567586	-0.747744	-0.040437	-0.270114	-0.589784	-0.591674	-0.370655
ID_0002005	O70152	Dpm1	4.85994	4.82273	0.061548	0.105378	1.02609	0.0371633	0.585807	0.573299	0.680394	4.90461	4.79299	4.91923	4.82291	4.97392	4.729	4.79705	4.79095
ID_0003729	Q9D1Q4	Dpm3	3.77454	3.64974	0.100907	0.0527798	1.09065	0.125195	2.58879	0.0307444	0.0741857	3.69337	3.7055	3.91254	3.78675	3.6123	3.59646	3.69589	3.69431
ID_0000682	Q99KK7	Dpp3	8.41914	8.36602	0.0464054	0.0891401	1.03751	0.0531299	0.960272	0.363557	0.487495	8.36677	8.47779	8.40463	8.42737	8.28584	8.49106	8.36319	8.324
ID_0001122	P28843	Dpp4	6.41391	6.22296	0.128798	0.0830387	1.14153	0.190966	2.72423	0.0247789	0.0620896	6.33677	6.37029	6.60586	6.34272	6.11383	6.3157	6.2266	6.23572
ID_0001260	Q9ET22	Dpp7	6.7966	6.49447	0.218044	0.223991	1.23297	0.302134	2.26088	0.0519104	0.111209	7.07911	6.56074	6.82851	6.71804	6.81342	6.29019	6.45273	6.42154
ID_0004628	Q80YA7	Dpp8	0.992936	1.08703	0.0719026	0.0552144	-1.06688	-0.0934045	-1.33069	0.218039	0.334047	0.953857	0.911698	1.04458	1.06161	1.10583	1.03607	1.04984	1.1564
ID_0002332	Q8BVG4	Dpp9	4.41572	4.4411	0.120974	0.0790428	-1.01745	-0.0249547	-0.354604	0.731564	0.802858	4.40947	4.5827	4.37452	4.2962	4.40313	4.40791	4.55935	4.39401
ID_0003105	A6X919	Dpy19l1	4.06979	3.82865	0.150251	0.141681	1.18233	0.241628	2.56693	0.0318361	0.0760158	4.14051	3.85137	4.0983	4.18897	3.85273	3.84189	3.63858	3.98142
ID_0003250	Q99LT0	Dpy30	1.5842	1.65091	0.142494	0.231736	-1.05118	-0.0720152	-0.894162	0.395961	0.520652	1.58979	1.76702	1.42032	1.55969	1.87447	1.80944	1.37925	1.54049
ID_0000447	Q8CHR6	Dpyd	9.02749	9.18208	0.239669	0.219869	-1.11317	-0.15467	-1.18863	0.266879	0.387129	8.91557	9.32026	8.76717	9.10696	9.01489	9.50006	9.05877	9.15461
ID_0000375	Q9EQF5	Dpys	9.52342	9.47075	0.103729	0.0777578	1.03706	0.052496	0.927437	0.379399	0.503625	9.52347	9.6688	9.46751	9.43389	9.41849	9.58099	9.46982	9.4137
ID_0004901	Q9CR48	Dram2	-1.92933	-2.11276	0.228147	0.469035	1.13701	0.185244	0.868363	0.409153	0.531825	-1.82856	-1.6729	-2.19861	-2.01724	-1.82856	-2.10088	-1.74349	-2.77812
ID_0001543	P32233	Drg1	6.60182	6.55454	0.0271194	0.0506663	1.03332	0.0472843	1.08868	0.306336	0.428273	6.58864	6.64143	6.59617	6.58105	6.59617	6.48454	6.58698	6.55047
ID_0002611	Q9QXB9	Drg2	4.54876	4.48109	0.0771049	0.0996673	1.04804	0.0676916	1.03429	0.32966	0.452314	4.4969	4.64366	4.47618	4.57831	4.38073	4.55433	4.57831	4.41099
ID_0003634	P55292	Dsc2	2.94662	2.71842	0.391715	0.278631	1.17783	0.236128	1.149	0.282002	0.403929	2.60336	2.66446	3.44279	3.07586	2.99775	2.84493	2.6836	2.34739
ID_0001668	O55111	Dsg2	5.23141	5.651	0.185038	0.165222	-1.33775	-0.41981	-3.85855	0.00433334	0.0169385	5.30639	5.0918	5.45804	5.06942	5.8871	5.59131	5.62205	5.50353
ID_0000294	E9Q557	Dsp	8.14821	8.4557	0.152188	0.107914	-1.2375	-0.307427	-3.84746	0.00440456	0.0171655	8.27454	8.09219	8.26784	7.95828	8.60137	8.43755	8.44318	8.34068
ID_0002880	Q91ZU6	Dst	1.55685	1.64296	0.0830597	0.124994	-1.06276	-0.08782	-1.0729	0.312966	0.434961	1.43415	1.61383	1.60057	1.57884	1.80459	1.67859	1.54159	1.54705
ID_0000525	Q9R0P5	Dstn	8.91453	8.70141	0.0573559	0.0930193	1.15915	0.213068	3.73239	0.00522122	0.019498	8.94786	8.96485	8.83578	8.90963	8.62751	8.78315	8.78051	8.61448
ID_0003854	Q9DD18	Dtd1	3.22468	3.409	0.176798	0.152254	-1.13584	-0.183764	-1.92314	0.0886921	0.168233	3.17886	3.44354	3.01816	3.25818	3.29467	3.63338	3.35985	3.34809
ID_0004214	Q8BHA3	Dtd2	3.4134	3.17956	0.087641	0.0583206	1.17589	0.233749	3.79216	0.00477867	0.0182112	3.38541	3.42974	3.31452	3.52392	3.10803	3.20188	3.24526	3.16308
ID_0002270	O70585-2	Dtnb	3.82682	4.01525	0.105896	0.0470195	-1.13935	-0.18821	-3.00251	0.0159605	0.0439543	3.98142	3.77793	3.74427	3.80366	4.02847	3.94582	4.03797	4.04874
ID_0001395	Q3UIR3	Dtx3l	6.89268	6.75136	0.0929295	0.063896	1.10289	0.141291	2.97511	0.0166627	0.0456247	6.99329	6.94789	6.7975	6.83203	6.81888	6.7381	6.77921	6.66927
ID_0002207	P97930	Dtymk	4.97079	4.99589	0.0328284	0.0246941	-1.01755	-0.025095	-0.60914	0.558432	0.667326	4.95142	5.01992	4.95505	4.95677	4.96157	5.01242	5.01527	4.99432
ID_0004078	Q91XI1	Dus3l	0.424278	0.577082	0.365793	0.315853	-1.10888	-0.149098	-0.696331	0.504901	0.621289	-0.113289	0.658202	0.499892	0.652306	0.28328	1.02245	0.461738	0.540859
ID_0003181	Q6NT99	Dusp23	4.0554	4.03777	0.300456	0.166335	1.01614	0.0230984	0.269134	0.794275	0.847701	4.24552	4.37726	3.80276	3.79606	4.00994	4.26707	3.86865	4.00542
ID_0002881	Q9D7X3	Dusp3	5.03807	5.11879	0.102603	0.128098	-1.05768	-0.0808995	-1.04688	0.324144	0.446209	5.0062	5.12334	4.9068	5.11595	4.92684	5.17488	5.18506	5.18839
ID_0004902	P51141	Dvl1	1.81691	1.83751	0.0894918	0.0639659	-1.01418	-0.0203127	-0.284225	0.783071	0.840872	1.83693	1.6851	1.87226	1.87336	1.83726	1.90982	1.84863	1.75431
ID_0000243	Q9JHU4	Dync1h1	9.31889	9.29292	0.0441413	0.0574644	1.01817	0.0259824	0.537108	0.605029	0.706688	9.37663	9.28506	9.28369	9.33019	9.28437	9.25629	9.37663	9.25439
ID_0001972	O88487	Dync1i2	4.68519	4.59886	0.0671213	0.0473781	1.0617	0.0863754	1.7426	0.117521	0.208057	4.7839	4.64366	4.64221	4.671	4.65361	4.56821	4.62222	4.55141
ID_0001544	Q8R1Q8	Dync1li1	6.2688	6.13265	0.0336842	0.0714037	1.09894	0.136118	3.4208	0.00834865	0.027553	6.23304	6.25377	6.27673	6.31166	6.05062	6.09795	6.17443	6.2076
ID_0003027	Q6PDL0	Dync1li2	3.29959	3.31372	0.0989176	0.0264554	-1.00983	-0.014109	-0.232716	0.821514	0.869993	3.39514	3.1689	3.2816	3.3527	3.32058	3.28982	3.29639	3.34809
ID_0001873	Q9D0M5	Dynll2	6.18014	6.10653	0.0993981	0.0989235	1.05234	0.0736029	1.07701	0.311229	0.43355	6.06155	6.28191	6.13817	6.23894	5.9693	6.19553	6.1038	6.1575
ID_0004215	P62627	Dynlrb1	2.42522	2.26703	0.119763	0.0347351	1.11586	0.158157	2.18235	0.0588341	0.122582	2.55078	2.27917	2.38198	2.48896	2.22276	2.27917	2.30542	2.26077
ID_0004773	P56387	Dynlt3	-0.367969	-0.318637	0.16462	0.0975235	-1.03346	-0.0474771	-0.405609	0.695096	0.775263	-0.48119	-0.473398	-0.387992	-0.129298	-0.359414	-0.17724	-0.399067	-0.338828
ID_0001848	Q9CXJ1	Ears2	4.75505	4.98957	0.0391611	0.0720025	-1.1766	-0.234622	-5.20555	0.000683211	0.0043571	4.72766	4.74246	4.81307	4.73701	4.95116	4.92698	4.98977	5.09036
ID_0004508	Q9D0V7	Ebag9	0.918566	1.05948	0.125687	0.105716	-1.10259	-0.1409	-1.50922	0.16765	0.273016	0.967524	0.911698	0.749093	1.04595	1.12243	1.0264	0.926178	1.16293
ID_0002882	Q9D903	Ebna1bp2	3.04154	3.11641	0.229114	0.282147	-1.05229	-0.073535	-0.48324	0.641185	0.73389	3.14039	2.72955	3.2657	3.03053	3.37393	2.78382	2.9821	3.32581
ID_0003730	Q9D0P0	Ebpl	4.65588	4.62249	0.169543	0.141325	1.02375	0.0338615	0.363718	0.724991	0.797967	4.62385	4.86314	4.68423	4.45229	4.52794	4.75836	4.72766	4.476
ID_0001357	Q4PZA2	Ece1	5.95546	6.25542	0.112284	0.0461683	-1.23101	-0.299839	-5.47371	0.000487954	0.00340144	5.84062	5.88158	6.07602	6.02361	6.31271	6.20978	6.27153	6.22768
ID_0000255	O35459	Ech1	8.86042	8.66573	0.135472	0.184249	1.14461	0.19486	2.35565	0.0446193	0.0986974	9.00849	8.85921	8.89269	8.68128	8.91475	8.62994	8.47018	8.64805
ID_0001248	Q9D9V3	Echdc1	7.41805	7.35249	0.119892	0.100896	1.04648	0.0655404	0.971936	0.358049	0.481138	7.37669	7.59146	7.3158	7.38827	7.28598	7.48154	7.38248	7.25995
ID_0000837	Q3TLP5	Echdc2	7.49752	7.87002	0.0503713	0.0528664	-1.29459	-0.372498	-7.83345	3.72082e-05	0.000596638	7.559	7.5128	7.44109	7.47718	7.845	7.80845	7.90281	7.9238
ID_0000724	Q9D7J9	Echdc3	7.68773	8.02454	0.0928435	0.133525	-1.26297	-0.336817	-4.34915	0.00214459	0.0102122	7.65868	7.81474	7.59356	7.68394	7.83159	8.13619	8.04954	8.08083
ID_0000274	Q8BH95	Echs1	10.1715	10.4659	0.021449	0.0374535	-1.22639	-0.29442	-7.20046	6.97565e-05	0.000907015	10.1855	10.1928	10.1466	10.1611	10.5026	10.4753	10.4136	10.4722
ID_0000345	P42125	Eci1	10.5325	10.293	0.0384457	0.108097	1.18064	0.239567	3.87175	0.00425023	0.0167572	10.5601	10.5026	10.571	10.4964	10.4404	10.1963	10.231	10.3042
ID_0000395	Q9WUR2	Eci2	9.21193	8.46502	0.151691	0.125171	1.67842	0.7471	8.50683	1.98885e-05	0.000402502	9.283	9.10543	9.3909	9.06838	8.64672	8.44601	8.36972	8.39761
ID_0001736	Q9QZH6	Ecsit	5.53234	5.39436	0.147235	0.0497794	1.10057	0.138254	2.18381	0.0586976	0.122394	5.51842	5.35779	5.71772	5.53543	5.39421	5.34721	5.46324	5.37276
ID_0004216	Q8K2D3	Edc3	-0.378345	-0.284213	0.158262	0.200817	-1.06873	-0.0959039	-0.947603	0.369611	0.493372	-0.353134	-0.167693	-0.530298	-0.462255	-0.0752871	-0.195013	-0.544938	-0.321612
ID_0002560	Q3UJB9	Edc4	3.79994	4.00863	0.124446	0.0457566	-1.15482	-0.207666	-3.46646	0.00778773	0.0262326	3.91036	3.88692	3.64115	3.76135	4.04777	3.9694	3.96861	4.04874
ID_0003517	Q2HXL6	Edem3	3.09289	3.06158	0.194329	0.199054	1.02108	0.0300917	0.243506	0.813415	0.863662	3.29765	2.96672	3.21541	2.8918	3.10803	2.80065	3.28202	3.05564
ID_0002129	Q9JMG1	Edf1	6.45578	6.51187	0.298418	0.215653	-1.03959	-0.0560153	-0.356413	0.730258	0.802181	6.05554	6.40027	6.6795	6.68781	6.51837	6.81414	6.34272	6.37224
ID_0000641	Q8BL66	Eea1	7.92465	8.0166	0.0416194	0.0727674	-1.0658	-0.0919357	-1.84218	0.100681	0.185369	7.96298	7.90281	7.95586	7.87694	8.0129	7.95147	8.11906	7.98295
ID_0000113	P10126	Eef1a1	12.7095	12.6212	0.0754928	0.0367557	1.06303	0.0881865	1.66492	0.132438	0.22764	12.7351	12.8027	12.6314	12.6688	12.5922	12.6314	12.6688	12.5922
ID_0004629	Q9CY45	Eef1akmt1	0.271804	0.177058	0.127598	0.292241	1.0599	0.0839294	0.724853	0.488104	0.605336	0.236138	0.426181	0.121089	0.303806	0.3855	0.423198	0.106065	-0.206532
ID_0001112	O70251	Eef1b2	7.99074	7.93056	0.0810108	0.0621954	1.04261	0.060206	1.13039	0.289339	0.412321	7.98581	7.97677	7.90198	8.0984	7.89539	7.87796	8.01775	7.93113
ID_0000898	P57776	Eef1d	8.05051	8.06319	0.0765415	0.0531645	-1.00883	-0.01268	-0.238156	0.817428	0.866822	8.07033	8.0468	7.95015	8.13475	8.13619	8.00886	8.05743	8.0503
ID_0002704	Q9D1M4	Eef1e1	4.89735	4.81478	0.132753	0.0716335	1.05922	0.0830013	1.21812	0.256059	0.375182	4.95505	5.0174	4.71016	4.9068	4.72306	4.89331	4.84047	4.80229
ID_0000549	Q9D8N0	Eef1g	9.15562	9.13462	0.0679418	0.063816	1.01467	0.0210127	0.38809	0.707534	0.784429	9.1974	9.14892	9.06244	9.21372	9.17209	9.0397	9.17209	9.15461
ID_0000161	P58252	Eef2	11.0225	11.1716	0.0671732	0.0417376	-1.10882	-0.14903	-2.89249	0.0189794	0.0506664	11.0272	11.0272	10.9358	11.0998	11.1545	11.125	11.2226	11.1841
ID_0001377	Q9JHW4	Eefsec	7.1007	7.13149	0.0821902	0.0450532	-1.02158	-0.0308024	-0.614272	0.555192	0.664432	7.1074	7.19356	6.99329	7.10857	7.08241	7.18997	7.11638	7.13721
ID_0004357	Q3TGW2	Eepd1	1.08712	1.10822	0.234212	0.259118	-1.01403	-0.0200936	-0.200823	0.845582	0.888233	1.26928	1.27128	1.0272	0.780725	1.3584	1.19788	1.12943	0.747181
ID_0002883	Q9D8Y0	Efhd2	5.30717	4.95288	0.0864242	0.184588	1.27844	0.35438	3.87745	0.00421483	0.0166831	5.30639	5.20681	5.29765	5.41782	4.78101	5.12078	5.104	4.80574
ID_0001849	Q8C0D5	Efl1	5.13015	5.14482	0.0641201	0.051189	-1.01014	-0.0145579	-0.328934	0.750201	0.816169	5.16488	5.20091	5.0607	5.09413	5.17658	5.15153	5.18065	5.0705
ID_0004630	P52795	Efnb1	1.49144	1.62244	0.192853	0.0828595	-1.09517	-0.131154	-1.3264	0.219396	0.33592	1.76492	1.31139	1.44541	1.44405	1.63326	1.72021	1.61828	1.51802
ID_0002006	Q8BG67	Efr3a	4.43513	3.97076	0.12576	0.0904058	1.37997	0.464642	6.58323	0.000134153	0.00137411	4.46904	4.28046	4.58235	4.40869	4.04777	3.84189	3.97887	4.01452
ID_0000678	O08810	Eftud2	7.67299	7.84088	0.039982	0.0686889	-1.12342	-0.167894	-3.40178	0.00859473	0.0280801	7.70508	7.65928	7.70508	7.62251	7.90684	7.74625	7.87001	7.84043
ID_0000400	Q01279	Egfr	8.65465	8.93589	0.187461	0.195992	-1.21537	-0.281399	-3.5433	0.00693162	0.0239105	8.61285	8.41527	8.85374	8.73673	8.95029	8.67988	9.15745	8.95597
ID_0004358	Q91YE3	Egln1	-1.1258	-0.866262	0.365248	0.128408	-1.19561	-0.257748	-1.44378	0.184791	0.293595	-0.596021	-1.43307	-1.25085	-1.22326	-0.771519	-0.840849	-1.05406	-0.79862
ID_0001041	Q9WVK4	Ehd1	6.53264	6.48346	0.0343225	0.0704241	1.03467	0.0491769	1.02524	0.333669	0.455449	6.48545	6.547	6.56582	6.5323	6.38774	6.55729	6.498	6.49084
ID_0001850	Q9QXY6	Ehd3	0.87979	0.915048	0.795996	0.641496	-1.00646	-0.00928878	-0.0693461	0.946325	0.960487	-0.0667859	0.51632	1.44936	1.62027	0.275196	0.450821	1.47542	1.45876
ID_0003518	Q9EQP2	Ehd4	1.51969	1.48543	0.390751	0.16535	1.03868	0.0547475	0.453567	0.66155	0.750524	1.79531	1.90834	1.25972	1.11539	1.50857	1.61383	1.24608	1.57325
ID_0000160	Q9DBM2	Ehhadh	11.2698	10.8078	0.268985	0.129272	1.37612	0.46061	6.72819	0.000114607	0.00125593	11.3779	11.5992	11.0272	11.0748	10.9108	10.9235	10.6652	10.7315
ID_0004509	Q61070	Ei24	2.06592	1.83926	0.412947	0.142054	1.17331	0.230585	1.23225	0.251003	0.370197	2.29408	2.13411	2.37106	1.46445	1.71387	1.89812	2.0124	1.73262
ID_0002420	P48024	Eif1	5.26963	5.12898	0.0864871	0.181524	1.10201	0.140142	1.62478	0.140809	0.239382	5.35071	5.22721	5.1687	5.33191	5.16262	4.86314	5.252	5.23815
ID_0002271	Q8BMJ3	Eif1ax	7.71698	7.58914	0.081633	0.0569368	1.09265	0.127833	2.35133	0.0449285	0.09925	7.71915	7.65452	7.66267	7.83159	7.64974	7.52596	7.55836	7.62251
ID_0001221	Q8BJW6	Eif2a	7.39426	7.32961	0.0824732	0.0456698	1.04582	0.0646399	1.25673	0.242441	0.361286	7.47993	7.38752	7.28442	7.42518	7.3907	7.28002	7.32386	7.32386
ID_0002766	Q03963	Eif2ak2	3.50631	3.63412	0.0964864	0.0284097	-1.09212	-0.127136	-2.50689	0.0350394	0.0819109	3.56336	3.60309	3.38771	3.47108	3.66422	3.63206	3.64376	3.59646
ID_0002820	Q99LC8	Eif2b1	4.29859	4.108	0.0570865	0.147409	1.14062	0.189822	2.58559	0.0309021	0.0744945	4.33025	4.31538	4.33487	4.21388	3.92845	4.09617	4.28882	4.11858
ID_0002097	Q99LD9	Eif2b2	5.06588	4.85353	0.0692337	0.0541858	1.15863	0.212418	4.14911	0.00284503	0.0125919	5.14677	5.058	4.97883	5.07992	4.80026	4.9057	4.89438	4.81378
ID_0001814	Q61749	Eif2b4	5.42391	5.25373	0.0708153	0.0643814	1.12524	0.170227	3.56587	0.00669945	0.0233504	5.40479	5.3481	5.42434	5.51842	5.19015	5.25719	5.34112	5.22647
ID_0002068	Q8CHW4	Eif2b5	5.18531	4.89746	0.046702	0.0578154	1.22073	0.287747	6.23239	0.000198427	0.00176725	5.19201	5.18506	5.12518	5.239	4.85753	4.83853	4.94077	4.953
ID_0002508	Q61211	Eif2d	5.40524	5.07919	0.0666128	0.0502122	1.25368	0.326165	7.12152	7.56631e-05	0.000955412	5.48794	5.42743	5.36829	5.33731	5.1479	5.03592	5.04849	5.08444
ID_0000899	Q6ZWX6	Eif2s1	7.6085	7.52985	0.0459948	0.0564826	1.05603	0.0786441	1.65679	0.134096	0.230173	7.668	7.58094	7.56481	7.62025	7.58537	7.45264	7.52861	7.55278
ID_0001033	Q99L45	Eif2s2	7.35503	7.31766	0.0555057	0.0154204	1.02624	0.0373627	0.860348	0.413314	0.535473	7.41247	7.34073	7.28442	7.38248	7.3158	7.2973	7.32386	7.33368
ID_0001056	Q9Z0N1	Eif2s3x	7.90384	7.866	0.0605929	0.0524662	1.02657	0.0378324	0.830945	0.428832	0.549513	7.9712	7.90516	7.82413	7.91487	7.94261	7.83569	7.85695	7.82874
ID_0001123	Q9Z0N2	Eif2s3y	2.54052	2.60432	0.0826829	0.0708063	-1.04518	-0.0637513	-1.1503	0.281495	0.403549	2.54109	2.64916	2.44887	2.52296	2.70289	2.60867	2.55493	2.55078
ID_0000306	P23116	Eif3a	8.99889	9.0023	0.0733397	0.0272385	-1.0024	-0.00346108	-0.0715813	0.944599	0.959122	9.08616	8.98329	8.90963	9.01646	9.03029	8.97204	8.98725	9.01963
ID_0000906	Q8JZQ9	Eif3b	7.43817	7.35709	0.0855212	0.0384794	1.05781	0.0810856	1.51391	0.166475	0.271873	7.55278	7.38079	7.36553	7.45359	7.3158	7.34894	7.35488	7.40872
ID_0000850	Q8R1B4	Eif3c	8.53842	8.59019	0.0274562	0.0239648	-1.03654	-0.0517721	-1.29797	0.228565	0.346577	8.55692	8.5041	8.52878	8.56389	8.61865	8.56913	8.60137	8.57162
ID_0001072	O70194	Eif3d	7.14923	7.07739	0.0295963	0.0689917	1.05105	0.0718375	1.57834	0.15109	0.252521	7.15639	7.11666	7.13751	7.18636	7.11666	6.97441	7.10213	7.11638
ID_0000959	P60229	Eif3e	6.71931	6.65394	0.106295	0.0558912	1.04635	0.0653595	1.19592	0.264171	0.384199	6.86165	6.69169	6.60586	6.71804	6.72968	6.6353	6.5966	6.65418
ID_0001179	Q9DCH4	Eif3f	7.04879	6.94233	0.079315	0.0863713	1.07658	0.106449	1.78234	0.110508	0.198781	7.13751	7.02216	6.95307	7.08241	7.05173	6.84826	6.96155	6.90779
ID_0001358	Q9Z1D1	Eif3g	5.84218	5.71098	0.114133	0.123865	1.09508	0.131043	2.19747	0.0574341	0.120059	5.8871	5.68825	5.95762	5.83575	5.60633	5.61625	5.86645	5.75492
ID_0001213	Q91WK2	Eif3h	7.49388	7.43192	0.0909279	0.029419	1.04388	0.0619616	1.1531	0.280408	0.402565	7.55278	7.40165	7.43221	7.58888	7.45453	7.40398	7.40918	7.45998
ID_0001302	Q9QZD9	Eif3i	7.55435	7.46566	0.0744024	0.0384587	1.06341	0.088692	1.75726	0.114888	0.204463	7.62087	7.50272	7.47833	7.61549	7.48601	7.41223	7.49982	7.46458
ID_0001238	Q66JS6	Eif3j2	7.04058	6.98637	0.0753821	0.0274415	1.03829	0.0542083	1.09598	0.303306	0.42596	7.07911	7.04654	6.93308	7.1036	6.95635	6.96989	7.00805	7.0112
ID_0002375	Q9DBZ5	Eif3k	5.76498	5.71489	0.106136	0.0885034	1.03533	0.0500934	0.729592	0.485348	0.603639	5.90265	5.68825	5.67494	5.79408	5.74668	5.61625	5.67578	5.82085
ID_0001073	Q8QZY1	Eif3l	7.98946	7.92722	0.0435077	0.0344226	1.04408	0.0622348	1.44481	0.184511	0.293336	8.05411	7.95957	7.97296	7.9712	7.96298	7.88035	7.92981	7.93574
ID_0001521	Q99JX4	Eif3m	5.62525	5.51405	0.10399	0.0403981	1.08021	0.111317	1.91094	0.0904074	0.170456	5.77351	5.60798	5.5316	5.58793	5.51168	5.45776	5.54465	5.54209
ID_0000390	P60843	Eif4a1	9.65689	9.57958	0.087679	0.0527543	1.05503	0.0772888	1.36787	0.206582	0.321201	9.72868	9.63485	9.54205	9.72197	9.64996	9.52347	9.56391	9.58099
ID_0000542	P10630	Eif4a2	6.65132	6.21203	0.0742937	0.198282	1.35591	0.439257	4.90091	0.00101385	0.00593761	6.68781	6.62921	6.5586	6.72968	6.01109	6.19553	6.15694	6.48454
ID_0001001	Q91VC3	Eif4a3	6.14648	6.32877	0.031787	0.0629841	-1.13469	-0.182293	-4.02741	0.00338836	0.0141955	6.1889	6.14728	6.11269	6.13704	6.41163	6.27153	6.28921	6.34272
ID_0000933	Q8BGD9	Eif4b	6.4938	6.53383	0.0485164	0.144292	-1.02814	-0.0400331	-0.550697	0.596081	0.69932	6.55047	6.47099	6.43974	6.51399	6.64228	6.32628	6.54655	6.6202
ID_0002658	P63073	Eif4e	4.52298	4.49345	0.198521	0.0224126	1.0219	0.031251	0.439227	0.671501	0.757193	4.75865	4.59946	4.30319	4.4306	4.52568	4.49137	4.47618	4.48058
ID_0003635	Q8BMB3	Eif4e2	3.75192	3.78249	0.136577	0.127397	-1.02099	-0.0299716	-0.369629	0.720741	0.794858	3.77319	3.57082	3.76135	3.90232	3.87242	3.63858	3.71347	3.90549
ID_0004774	Q60876	Eif4ebp1	0.293378	0.226078	0.157863	0.0743436	1.04771	0.0672381	0.636049	0.541566	0.654338	0.462927	0.104507	0.231778	0.374301	0.164794	0.255631	0.317602	0.166285
ID_0004985	P70445	Eif4ebp2	-0.0215458	0.262324	0.317726	0.43966	-1.23777	-0.307746	-2.07237	0.0700722	0.139505	0.0481054	-0.453415	0.311034	0.00809298	-0.0889639	-0.14224	0.700131	0.580369
ID_0004903	Q80VV3	Eif4ebp3	-1.60594	-1.52534	0.38007	0.367058	-1.0568	-0.079701	-0.320817	0.756132	0.819129	-2.10088	-1.30115	-1.31412	-1.70761	-1.85831	-1.06592	-1.39587	-1.78126
ID_0000420	Q6NZJ6	Eif4g1	8.64037	8.55286	0.064506	0.05812	1.06254	0.0875121	1.68769	0.127894	0.221881	8.72411	8.56913	8.62151	8.64672	8.56529	8.51211	8.62994	8.5041
ID_0001137	Q62448	Eif4g2	6.71105	6.58941	0.0123435	0.0322974	1.08797	0.121644	3.16728	0.0123378	0.0367064	6.71455	6.71689	6.71994	6.69284	6.54609	6.58738	6.62258	6.6016
ID_0001669	Q80XI3	Eif4g3	3.07189	2.89148	0.08453	0.0969636	1.13328	0.180508	2.57882	0.0312379	0.0750876	3.14039	2.94899	3.09017	3.10803	2.99775	2.78382	2.8406	2.94376
ID_0001261	Q9WUK2	Eif4h	5.54147	5.71638	0.106819	0.0410031	-1.12889	-0.174909	-2.89892	0.0187877	0.0503715	5.51842	5.58299	5.40613	5.65834	5.67331	5.75712	5.68992	5.74517
ID_0000866	P59325	Eif5	7.29619	7.08963	0.0448999	0.0406646	1.15394	0.20657	4.76794	0.00120953	0.00673018	7.32386	7.2696	7.24783	7.34348	7.03177	7.09395	7.12539	7.1074
ID_0000789	P63242	Eif5a	8.93067	9.02367	0.0674812	0.0397324	-1.06658	-0.0929893	-1.87433	0.0957475	0.178182	8.89447	8.98329	8.85374	8.99119	9.00079	9.00536	9.08319	9.00536
ID_0000841	Q05D44	Eif5b	7.2845	7.25684	0.057975	0.019274	1.01935	0.0276515	0.642209	0.537748	0.651922	7.35168	7.28027	7.21077	7.29528	7.28027	7.23348	7.25367	7.25995
ID_0002239	O55135	Eif6	6.40029	6.33541	0.0494477	0.0662486	1.046	0.0648768	1.40425	0.195876	0.307604	6.42108	6.42903	6.32628	6.42478	6.30046	6.43412	6.31271	6.29436
ID_0004631	Q8K0G5	Eipr1	1.46932	1.38221	0.0974019	0.0663935	1.06244	0.0873831	1.28083	0.23425	0.352746	1.46885	1.3499	1.58848	1.47004	1.37925	1.28941	1.42694	1.43323
ID_0002007	Q80Y81	Elac2	4.51239	4.58988	0.0273882	0.0755132	-1.05519	-0.0774964	-1.54571	0.158716	0.262124	4.52288	4.476	4.50985	4.54084	4.49564	4.64881	4.65297	4.56209
ID_0001792	P70372	Elavl1	5.61592	5.75302	0.0663871	0.0618336	-1.09968	-0.137088	-2.99856	0.0160598	0.0441666	5.65758	5.65834	5.62933	5.51842	5.80423	5.7713	5.77351	5.66306
ID_0003028	Q8BYZ7	Elmo3	2.68797	2.36643	0.0778245	0.146989	1.24935	0.321177	3.81655	0.00460965	0.0176609	2.78438	2.63888	2.71601	2.6126	2.3251	2.2965	2.58335	2.26077
ID_0003731	Q8BGF6	Elmod2	2.99536	2.87929	0.0415895	0.10563	1.0834	0.115562	1.93699	0.0867818	0.165391	2.98814	3.03993	3.01169	2.94166	2.90428	2.97802	2.90533	2.72955
ID_0002464	P62869	Elob	5.30608	5.40714	0.0590107	0.0349654	-1.07254	-0.101033	-2.18508	0.0585791	0.122198	5.32085	5.35187	5.21968	5.33191	5.41629	5.37975	5.45279	5.37975
ID_0002376	P83940	Eloc	7.50528	7.51499	0.128687	0.0874511	-1.00677	-0.00972849	-0.137178	0.894099	0.922971	7.44759	7.67925	7.37885	7.51545	7.42138	7.63212	7.5128	7.49365
ID_0004079	Q9JLJ5	Elovl1	4.65782	4.716	0.119215	0.132505	-1.0412	-0.0582464	-0.740253	0.479185	0.598117	4.62728	4.61482	4.83088	4.5583	4.78101	4.54793	4.85381	4.68124
ID_0000047	Q9JLJ4	Elovl2	6.4362	7.01774	0.154337	0.146005	-1.49646	-0.58155	-8.85349	1.46313e-05	0.000336855	6.498	6.6202	6.27102	6.35557	7.21786	6.98273	7.00246	6.86792
ID_0000076	Q8BHI7	Elovl5	3.26506	3.54312	0.458762	0.510435	-1.2159	-0.28202	-1.56228	0.154801	0.256986	3.23859	3.91036	3.06243	2.84887	3.59714	4.20411	3.39323	2.97802
ID_0004775	Q920L5	Elovl6	-1.22431	-0.887176	0.401888	0.745522	-1.30218	-0.380929	-1.78103	0.110733	0.198882	-1.11709	-0.745799	-1.70761	-1.32674	-0.546736	-0.119323	-1.02434	-1.85831
ID_0003519	Q91WG4	Elp2	3.26654	3.24125	0.0419046	0.103409	1.01759	0.0251522	0.404509	0.695874	0.775614	3.23171	3.32345	3.27244	3.23859	3.28901	3.26064	3.32423	3.09112
ID_0003856	Q9CZX0	Elp3	2.57975	2.43833	0.0555665	0.141377	1.10266	0.140994	1.78091	0.110754	0.198882	2.60336	2.58269	2.50189	2.63107	2.35057	2.41858	2.64389	2.34026
ID_0001051	Q8C7X2	Emc1	7.2785	7.14068	0.119688	0.0573785	1.10024	0.137822	2.07053	0.0702771	0.139802	7.34894	7.12423	7.39356	7.24729	7.22003	7.14548	7.09567	7.10155
ID_0002333	Q3TAS6	Emc10	4.70479	4.55193	0.0861081	0.0556211	1.11196	0.153104	2.84925	0.0203221	0.0535134	4.67446	4.60507	4.80805	4.73157	4.62385	4.4883	4.54416	4.55141
ID_0001478	Q9CRD2	Emc2	4.85347	4.73606	0.0912699	0.064492	1.0848	0.117423	1.94383	0.085852	0.164149	4.97096	4.75031	4.86116	4.83146	4.78831	4.67399	4.68689	4.79503
ID_0002705	Q99KI3	Emc3	5.01327	4.78757	0.0589371	0.0787134	1.16936	0.22572	4.05425	0.00325965	0.0138177	5.02688	4.96865	5.09108	4.96648	4.87115	4.70587	4.73701	4.83625
ID_0002767	Q9CZX9	Emc4	4.39639	4.23708	0.111559	0.100726	1.11678	0.159344	2.14309	0.0626285	0.128332	4.47581	4.24615	4.48633	4.37726	4.37782	4.14877	4.23784	4.1839
ID_0003957	Q9CQW0	Emc6	0.552826	0.384244	0.223209	0.213882	1.12702	0.172508	1.17456	0.272171	0.392537	0.346175	0.45876	0.865508	0.540859	0.253677	0.652306	0.176071	0.454923
ID_0002561	Q9EP72	Emc7	6.05674	5.87075	0.0590354	0.102201	1.13759	0.185977	3.05569	0.014684	0.0412524	6.12192	5.98082	6.07602	6.04823	5.99846	5.80499	5.77351	5.90604
ID_0001693	O70378	Emc8	7.17593	7.01072	0.0930846	0.106568	1.12133	0.165214	2.4387	0.0390733	0.0889786	7.29344	7.08241	7.20365	7.12423	7.15952	6.93308	6.93409	7.01621
ID_0003348	O08579	Emd	3.88501	3.83118	0.237477	0.145556	1.03852	0.0545222	0.525113	0.612986	0.712429	3.99575	3.54314	4.08223	3.91894	3.88176	3.61433	3.92313	3.90549
ID_0003732	O35130	Emg1	2.16628	2.30063	0.118528	0.0683043	-1.09657	-0.132997	-1.78344	0.110319	0.19867	2.30368	2.22578	2.08097	2.0547	2.24725	2.26237	2.29408	2.39881
ID_0002706	Q7TNG5	Eml2	4.83071	5.06509	0.185237	0.0868477	-1.17563	-0.233429	-3.37784	0.00891529	0.0288704	4.8753	5.07146	4.65425	4.72185	5.02907	5.18529	5.06385	4.98215
ID_0004080	Q8VC03	Eml3	0.353919	0.183086	0.0991618	0.129064	1.12379	0.168375	1.84741	0.0998628	0.184201	0.366249	0.27893	0.489558	0.280939	0.0626527	0.080529	0.287946	0.301216
ID_0003182	Q3UMY5	Eml4	3.67707	3.40487	0.118234	0.119062	1.20771	0.272274	4.99293	0.000898639	0.00538219	3.61966	3.54958	3.71805	3.82098	3.33544	3.29765	3.56602	3.42035
ID_0001694	O08600	Endog	6.66093	7.42769	0.224157	0.180536	-1.70142	-0.766744	-6.09498	0.000232262	0.00197246	6.43551	6.9397	6.5323	6.7362	7.16428	7.55836	7.45864	7.52948
ID_0004632	Q8BX80	Engase	0.172589	0.0546223	0.110595	0.146572	1.08566	0.118566	1.25427	0.243289	0.362185	0.208038	0.312685	0.0706401	0.098992	0.250862	0.000706757	-0.0968676	0.0637878
ID_0000127	P17182	Eno1	11.7296	12.3061	0.171307	0.112178	-1.49166	-0.576919	-6.32792	0.000178102	0.0016523	11.7634	11.9001	11.4915	11.7634	12.1826	12.4011	12.4011	12.2396
ID_0000965	P16406	Enpep	6.57271	6.90062	0.153519	0.172158	-1.25519	-0.327905	-3.18519	0.0119993	0.0359763	6.37029	6.74333	6.58105	6.59617	6.7558	7.14548	6.88922	6.81199
ID_0001695	P06802	Enpp1	5.20818	4.79207	0.0862946	0.105401	1.33417	0.415938	6.84464	0.000101168	0.00115138	5.19201	5.17163	5.33291	5.13618	4.68219	4.76861	4.9356	4.78188
ID_0002334	Q6DYE8	Enpp3	3.82064	4.26857	0.106424	0.0712191	-1.36419	-0.448046	-6.74281	0.000112817	0.0012472	3.74427	3.93848	3.71805	3.88176	4.2163	4.23871	4.24552	4.37374
ID_0003636	Q8BTJ4	Enpp4	4.04582	4.0077	0.114366	0.100791	1.0269	0.0382975	0.765656	0.464705	0.585283	4.01247	3.90232	4.16504	4.10344	3.91438	3.94582	4.1396	4.03098
ID_0004359	P60840	Ensa	2.3985	2.15646	0.1388	0.077193	1.18236	0.241668	2.8669	0.0197625	0.0522295	2.38198	2.46714	2.21204	2.53284	2.11247	2.09318	2.2657	2.1545
ID_0000669	Q9WUZ9	Entpd5	8.6456	7.69654	0.245069	0.0536198	1.9306	0.949048	8.54782	1.91695e-05	0.00039431	8.76988	8.45774	8.9298	8.42499	7.75417	7.69122	7.71459	7.62618
ID_0004776	Q8K0L2	Entpd8	-0.485595	-0.638254	0.245517	0.428729	1.10039	0.138009	1.02759	0.332625	0.454889	-0.234614	-0.354698	-0.794423	-0.558645	-0.152547	-0.470032	-0.77364	-1.1568
ID_0004476	P10404	Env	-0.229789	0.0378325	0.209544	0.313041	-1.20251	-0.266048	-1.72566	0.120637	0.212448	-0.244144	0.0690977	-0.401273	-0.342837	-0.0416649	0.346175	-0.365038	0.211858
ID_0003958	Q9JIX0	Eny2	4.12648	4.26032	0.0507937	0.0401991	-1.09724	-0.133877	-2.83972	0.0206308	0.0539863	4.07345	4.16709	4.09268	4.1727	4.20323	4.27711	4.26476	4.2962
ID_0003637	B2RWS6	Ep300	1.21803	1.18947	0.0934136	0.144999	1.0189	0.027009	0.375509	0.716524	0.792121	1.24255	1.33165	1.18852	1.10941	1.37925	1.22103	1.10678	1.05081
ID_0003251	Q8CHI8	Ep400	0.392408	0.541487	0.106121	0.101547	-1.10863	-0.14878	-1.57798	0.151172	0.252575	0.236138	0.472239	0.42469	0.436564	0.553058	0.510101	0.429698	0.673092
ID_0000033	P48193	Epb41	7.36426	7.50987	0.063013	0.041951	-1.10621	-0.14562	-3.46838	0.00776505	0.0261738	7.36702	7.27478	7.39927	7.41595	7.49895	7.46916	7.50272	7.56863
ID_0003733	O70318	Epb41l2	-1.6596	-1.08936	0.988012	0.516038	-1.44491	-0.530982	-1.57622	0.151575	0.25316	-3.09695	-1.39587	-0.844443	-1.30115	-1.80862	-1.11709	-0.685931	-0.745799
ID_0003734	Q9JMC8	Epb41l4b	0.140312	0.103262	0.463773	0.0252539	1.02834	0.0403213	0.198717	0.847177	0.888725	0.336298	0.191186	-0.518743	0.552507	0.105286	0.102348	0.0718219	0.133591
ID_0001910	Q8BGS1-2	Epb41l5	5.85467	6.02131	0.154248	0.106062	-1.12242	-0.166616	-2.01087	0.0772391	0.1509	5.98143	5.63732	5.94448	5.85545	6.07233	5.91144	6.14385	5.95762
ID_0000360	Q9D379	Ephx1	10.8633	10.5184	0.210842	0.294128	1.27048	0.345376	2.36572	0.0439069	0.0973359	11.1094	10.7119	10.9664	10.6652	10.9463	10.3428	10.4753	10.3092
ID_0000165	P34914	Ephx2	10.833	10.7773	0.052281	0.114425	1.0394	0.0557554	0.861075	0.412935	0.535121	10.8946	10.7676	10.8426	10.8272	10.9463	10.6969	10.746	10.7201
ID_0003735	Q8VEH5	Epm2aip1	1.44391	1.21663	0.12876	0.157534	1.17085	0.227551	2.79727	0.0220658	0.0566488	1.40991	1.27602	1.54268	1.54705	1.12943	1.11482	1.17217	1.45009
ID_0001646	Q80VP1	Epn1	6.12642	6.31072	0.0927923	0.0924381	-1.13626	-0.184288	-3.01153	0.0157361	0.0434671	6.26532	6.07174	6.08431	6.08431	6.44439	6.23572	6.29587	6.26689
ID_0004360	Q8CHU3-2	Epn2	-1.53891	-2.17026	0.173558	0.423105	1.54414	0.626803	3.01888	0.0155557	0.0431109	-1.77046	-1.416	-1.39587	-1.5733	-2.79292	-1.87954	-1.93452	-2.07406
ID_0000302	Q8R0W0	Eppk1	7.6308	8.85593	0.206467	0.047679	-2.338	-1.22528	-13.2463	5.98587e-07	6.00862e-05	7.69986	7.73232	7.32386	7.76717	8.91475	8.80089	8.86677	8.84131
ID_0000350	Q8CGC7	Eprs	9.81238	9.69372	0.0542532	0.0408588	1.08571	0.118634	2.49339	0.0358033	0.0833172	9.85498	9.83478	9.73297	9.82681	9.66679	9.68559	9.75369	9.6688
ID_0001320	P42567	Eps15	5.17722	5.43472	0.029125	0.0502064	-1.19546	-0.257563	-6.23188	0.000198543	0.00176725	5.20877	5.13918	5.18684	5.17409	5.39421	5.38897	5.48523	5.47045
ID_0001459	Q60902	Eps15l1	4.93421	4.97975	0.0655869	0.0573053	-1.03203	-0.0454839	-0.902131	0.391948	0.516458	4.94354	4.85087	4.93162	5.0108	5.01242	4.93612	4.92684	5.04364
ID_0001057	Q99K30	Eps8l2	7.09902	6.70794	0.104214	0.158693	1.3114	0.391105	6.84802	0.000100805	0.00115138	7.06714	6.96604	7.16933	7.19356	6.70878	6.48454	6.79824	6.84019
ID_0003857	Q9CZU4	Eral1	2.47829	2.68419	0.131078	0.117729	-1.15398	-0.20662	-2.37271	0.0434193	0.0963402	2.55078	2.32588	2.61791	2.41858	2.85498	2.66958	2.60609	2.60609
ID_0000626	Q9EQH2	Erap1	7.96503	7.8314	0.104408	0.0680937	1.09704	0.133617	2.21609	0.0557548	0.117726	8.08743	7.91181	8.00948	7.85139	7.92546	7.79069	7.83622	7.77324
ID_0003434	Q61526	Erbb3	1.21158	1.12145	0.0764044	0.0483595	1.06443	0.0900845	1.23362	0.250516	0.369597	1.24255	1.15314	1.30519	1.14544	1.12943	1.15314	1.15241	1.05081
ID_0001973	Q80TH2	Erbin	3.88838	4.04495	0.0786357	0.0609135	-1.11449	-0.156386	-2.93865	0.0176467	0.0478491	3.90767	3.7726	3.92899	3.94427	4.0836	3.96502	4.1002	4.03098
ID_0001014	Q99MI1	Erc1	6.42017	6.20309	0.0785973	0.0186501	1.16239	0.217096	4.64086	0.00143521	0.00765496	6.498	6.44624	6.31166	6.42478	6.17882	6.21953	6.21576	6.19824
ID_0004510	O08811	Ercc2	-1.61556	-2.33885	0.539783	0.93101	1.57518	0.65552	1.83685	0.101523	0.186691	-2.41968	-1.32674	-1.28274	-1.43307	-3.44827	-2.54685	-1.20136	-2.15891
ID_0003736	P49135	Ercc3	1.32981	1.2508	0.143164	0.0944926	1.05785	0.0811306	1.06178	0.317705	0.439758	1.22927	1.20138	1.51014	1.37846	1.25648	1.14435	1.3731	1.22927
ID_0003638	Q9ERY9	Erg28	4.53409	4.24194	0.121393	0.111242	1.22453	0.292227	3.70599	0.00543035	0.0200257	4.52916	4.476	4.70493	4.42628	4.37374	4.11047	4.27691	4.20665
ID_0002509	Q9DC16	Ergic1	6.24976	6.60894	0.118796	0.138605	-1.28269	-0.359168	-4.51306	0.00170869	0.00862107	6.26532	6.08431	6.28294	6.36646	6.68901	6.50606	6.47826	6.76244
ID_0003737	Q9CR89	Ergic2	3.43233	3.45371	0.0532303	0.0831374	-1.0148	-0.02119	-0.37302	0.718307	0.793144	3.45854	3.48456	3.42483	3.36141	3.54104	3.39247	3.37352	3.50781
ID_0002885	Q9CQE7	Ergic3	4.57489	4.59512	0.0876972	0.100104	-1.01414	-0.0202538	-0.299794	0.771569	0.832081	4.6309	4.51054	4.49028	4.66783	4.69373	4.46519	4.57229	4.64929
ID_0001755	P84089	Erh	6.44673	6.48542	0.0411925	0.0625635	-1.02718	-0.0386853	-0.807911	0.441266	0.562253	6.42108	6.50693	6.43974	6.41917	6.53361	6.41351	6.45273	6.54182
ID_0004777	Q8C460	Eri3	1.52233	1.59237	0.103871	0.190955	-1.0515	-0.0724556	-0.905318	0.390351	0.514759	1.40527	1.48347	1.55027	1.65029	1.33753	1.57394	1.78718	1.67084
ID_0002008	Q8VEH8	Erlec1	4.42383	4.37392	0.0505489	0.038048	1.03515	0.0498361	1.07566	0.311796	0.434024	4.46904	4.36178	4.4608	4.40372	4.40101	4.41212	4.33826	4.34428
ID_0000062	Q91X78	Erlin1	4.25003	4.55277	0.155574	0.21781	-1.23338	-0.302621	-2.53365	0.0335735	0.0791849	4.37782	4.02496	4.31979	4.27753	4.84304	4.31578	4.54171	4.51054
ID_0001711	Q8BFZ9	Erlin2	6.28252	6.40322	0.0828636	0.0701729	-1.08726	-0.120696	-2.11256	0.0657421	0.133048	6.38393	6.23894	6.19553	6.31166	6.47192	6.34272	6.34272	6.4555
ID_0002131	Q3UVK0	Ermp1	6.36217	5.63422	0.22554	0.176925	1.65624	0.727912	5.84523	0.000311118	0.00243475	6.58105	6.1609	6.5323	6.17443	5.87331	5.49784	5.50265	5.66306
ID_0001410	Q8R180	Ero1a	6.12943	6.41302	0.128804	0.102508	-1.21722	-0.283592	-3.63087	0.00607558	0.021797	6.29122	5.98082	6.09616	6.14951	6.48993	6.30811	6.34272	6.51131
ID_0001495	Q8R2E9	Ero1lb	5.68588	6.12211	0.219826	0.222946	-1.35322	-0.436393	-3.39782	0.00864685	0.0282175	5.8871	5.40937	5.6113	5.83575	6.25377	5.79335	6.17443	6.26689
ID_0001098	P57759	Erp29	7.19405	7.15666	0.132877	0.162638	1.02626	0.0373948	0.393295	0.703828	0.782049	7.35688	7.03609	7.21894	7.16428	7.32061	6.93308	7.20529	7.16765
ID_0000804	Q9D1Q6	Erp44	8.44044	8.81286	0.0711834	0.107366	-1.29451	-0.372406	-5.89407	0.000293645	0.00232095	8.53681	8.38299	8.39051	8.45142	8.96721	8.72092	8.79499	8.76831
ID_0004081	Q99JZ7	Errfi1	1.87704	2.60809	0.452827	0.250324	-1.65977	-0.730986	-3.91849	0.00396918	0.0159371	1.69645	1.68966	1.57126	2.55078	2.51316	2.34105	2.64389	2.93425
ID_0000450	Q9R0P3	Esd	9.67717	9.6429	0.124155	0.0481371	1.02397	0.0341735	0.519395	0.616798	0.715498	9.6688	9.79026	9.5067	9.74293	9.59307	9.68559	9.68266	9.61027
ID_0004778	Q3V1V3	Esf1	-0.880974	-1.02576	0.43169	0.367178	1.10582	0.145121	0.849292	0.419102	0.540045	-0.822868	-1.50675	-0.558645	-0.635626	-1.51736	-1.09601	-0.743854	-0.745799
ID_0002132	Q8K0G8	Esrp2	3.8323	3.92858	0.195094	0.0758859	-1.06716	-0.0937729	-1.68254	0.128909	0.22287	4.03293	3.96422	3.64115	3.69091	3.98142	4.0039	3.88176	3.84722
ID_0004361	O08580	Esrra	-0.453099	-1.66498	0.217948	0.203983	2.30943	1.20753	7.48591	5.2277e-05	0.000745392	-0.617662	-0.38004	-0.637455	-0.17724	-1.58037	-1.4462	-1.70761	-1.92572
ID_0004904	O70279	Ess2	-2.85914	-2.63837	0.52839	0.237367	-1.16449	-0.219701	-0.79282	0.449544	0.569619	-2.48392	-2.81442	-3.61984	-2.51837	-2.87618	-2.79292	-2.51837	-2.36599
ID_0001874	Q3U7R1	Esyt1	5.15441	4.98586	0.106549	0.0354273	1.12398	0.168611	2.81713	0.0213822	0.0553752	5.17409	5.0456	5.29347	5.10448	5.03752	4.97883	4.96865	4.95846
ID_0001766	Q3TZZ7	Esyt2	5.63416	5.431	0.0905534	0.0717882	1.15122	0.203158	3.36066	0.00915306	0.029491	5.66306	5.59299	5.74517	5.53543	5.44248	5.38561	5.52762	5.36829
ID_0001321	Q8BWY3	Etf1	7.15061	7.12836	0.0152022	0.0569593	1.01554	0.0222494	0.51022	0.622941	0.719738	7.16428	7.14492	7.13175	7.16149	7.1074	7.11408	7.21106	7.08091
ID_0000164	Q99LC5	Etfa	11.5514	11.828	0.0846944	0.0695648	-1.21132	-0.27658	-4.56336	0.00159488	0.00826299	11.5237	11.5574	11.4612	11.6635	11.7807	11.8226	11.7807	11.9281
ID_0000220	Q9DCW4	Etfb	10.737	11.0496	0.0606165	0.0459862	-1.24198	-0.312646	-6.41608	0.000161357	0.00155914	10.6799	10.7348	10.8214	10.7119	11.0272	11.0383	11.0158	11.1172
ID_0000256	Q921G7	Etfdh	10.4755	10.5272	0.0278044	0.0566207	-1.03648	-0.0516922	-1.08662	0.307195	0.429116	10.4497	10.463	10.4753	10.5142	10.5745	10.521	10.4497	10.5638
ID_0003106	Q91V16	Etfrf1	3.72899	3.76711	0.154373	0.135561	-1.0258	-0.0367434	-0.532534	0.608056	0.709179	3.83287	3.88285	3.55647	3.64376	3.70365	3.9588	3.7584	3.6476
ID_0000984	Q9DCM0	Ethe1	7.84842	9.0378	0.327391	0.255096	-2.28048	-1.18934	-6.68765	0.000119738	0.00128411	7.57564	8.08743	7.55752	8.17308	8.73673	9.24451	8.91557	9.25439
ID_0004633	Q9D4V0	Etnk1	0.597313	1.20041	0.0950954	0.304997	-1.53399	-0.617291	-4.65726	0.00140368	0.00755407	0.623495	0.675101	0.631896	0.45876	0.948261	0.925296	1.44405	1.48403
ID_0002562	A7MCT6	Etnk2	6.04883	5.77275	0.116228	0.162106	1.2109	0.276074	3.02534	0.015399	0.0427238	5.91737	6.19004	6.0036	6.08431	5.56105	5.94053	5.84424	5.74517
ID_0001214	Q8BWU8	Etnppl	4.45019	7.94536	0.870947	0.446912	-11.27	-3.49441	-9.49388	8.51071e-06	0.000260459	3.75665	5.71623	4.04579	4.28211	7.76605	8.60974	7.76605	7.63961
ID_0003738	Q91WM6	Eva1a	2.20716	2.0729	0.161078	0.0409255	1.09895	0.13612	1.87611	0.0954802	0.178034	2.17612	2.01846	2.40956	2.2245	2.05136	2.02604	2.10346	2.11072
ID_0002510	P97366	Evi5	4.29088	4.57701	0.131188	0.0661358	-1.21914	-0.285869	-4.48952	0.00176496	0.00882091	4.26411	4.4538	4.1359	4.30973	4.55227	4.66925	4.51391	4.57262
ID_0002886	Q61545	Ewsr1	5.06437	5.07702	0.125804	0.11523	-1.00862	-0.0123778	-0.177112	0.863588	0.900363	5.05045	5.24484	5.00166	4.96053	5.17658	5.04717	5.15749	4.92684
ID_0004217	Q8VEG4	Exd2	1.30544	1.34776	0.124935	0.130208	-1.02879	-0.0409443	-0.502701	0.627999	0.722966	1.33848	1.46828	1.2117	1.20331	1.53189	1.27128	1.3455	1.24238
ID_0003252	Q8R3S6	Exoc1	0.994088	0.920222	0.0522777	0.136795	1.05161	0.0726002	0.827362	0.43075	0.551655	1.04576	0.99296	0.922719	1.01491	0.73543	0.941586	1.06589	0.937984
ID_0003253	Q9D4H1	Exoc2	2.66124	2.55175	0.0556762	0.145131	1.07852	0.109055	1.354	0.210795	0.325432	2.71977	2.69481	2.63107	2.5993	2.46865	2.48896	2.48032	2.76909
ID_0003639	Q6KAR6	Exoc3	2.7157	2.71124	0.0595105	0.0944273	1.00288	0.00415513	0.062999	0.951231	0.96449	2.75845	2.62776	2.73375	2.74285	2.8337	2.68604	2.71912	2.60609
ID_0002821	O35382	Exoc4	3.51076	3.50761	0.0488485	0.071997	1.00204	0.00293723	0.0580564	0.955052	0.966739	3.48199	3.49277	3.48456	3.5837	3.45057	3.46817	3.50067	3.61102
ID_0004218	Q3TPX4	Exoc5	1.73238	1.87731	0.072721	0.127731	-1.10692	-0.146553	-1.85745	0.0983091	0.182004	1.78927	1.62572	1.75479	1.75974	1.916	2.02909	1.83805	1.72608
ID_0003858	Q8R313	Exoc6	2.62262	2.48921	0.101197	0.0637099	1.09716	0.13378	1.93145	0.0875403	0.166552	2.64848	2.47815	2.64916	2.7147	2.48896	2.54943	2.40112	2.51733
ID_0003739	O35250	Exoc7	2.76849	2.68395	0.0734016	0.159011	1.06028	0.0844521	1.13046	0.289313	0.412321	2.82416	2.8343	2.73375	2.68173	2.76909	2.73072	2.44812	2.78787
ID_0002952	Q6PGF7	Exoc8	2.58577	2.61775	0.118868	0.0776428	-1.02185	-0.0311874	-0.431294	0.677035	0.76121	2.64848	2.66446	2.40956	2.62061	2.5244	2.71339	2.60609	2.62712
ID_0004511	Q8C163	Exog	-1.31898	-2.01628	0.250734	0.585882	1.58835	0.667529	3.0348	0.0151722	0.0423051	-1.67686	-1.26623	-1.09163	-1.24119	-2.41968	-2.46522	-1.97887	-1.20136
ID_0003640	Q9DAA6	Exosc1	3.77071	3.83044	0.055512	0.111615	-1.04248	-0.0600129	-0.926184	0.380014	0.504032	3.84189	3.71347	3.78382	3.74367	3.86865	3.6844	3.95058	3.81812
ID_0002335	P56960	Exosc10	3.11875	3.1484	0.169787	0.0484206	-1.02042	-0.0291701	-0.34962	0.735169	0.805473	3.16711	2.94166	3.03395	3.33227	3.1775	3.1071	3.20144	3.10756
ID_0003349	Q8VBV3	Exosc2	2.31304	2.28394	0.105807	0.092536	1.01987	0.0283832	0.414031	0.689151	0.770688	2.22587	2.46714	2.27997	2.27917	2.34182	2.37106	2.25746	2.16541
ID_0003641	Q7TQK4	Exosc3	2.23566	2.2671	0.101537	0.0718078	-1.02219	-0.0316569	-0.485279	0.639797	0.732635	2.22587	2.32588	2.0968	2.29408	2.34182	2.2965	2.25746	2.17261
ID_0004512	Q921I9	Exosc4	2.81996	2.75305	0.0784252	0.066004	1.04722	0.0665704	1.09203	0.304941	0.427037	2.73681	2.91502	2.77914	2.84887	2.8406	2.75845	2.6836	2.72955
ID_0003350	Q9CRA8	Exosc5	4.00292	3.97255	0.0257767	0.0453911	1.02121	0.0302837	0.674244	0.518153	0.633523	4.01247	4.00315	4.02847	3.96758	3.95828	3.921	4.02949	3.98142
ID_0003435	Q8BTW3	Exosc6	1.59599	1.64744	0.0878136	0.12557	-1.03726	-0.0527804	-0.646077	0.535359	0.64934	1.5866	1.58979	1.49682	1.71077	1.82977	1.63016	1.55657	1.57325
ID_0003520	Q9D0M0	Exosc7	3.53282	3.47677	0.0714217	0.0908893	1.03967	0.0561268	1.06602	0.31589	0.438092	3.44982	3.49993	3.60835	3.57317	3.43498	3.41432	3.61166	3.4461
ID_0003183	Q9D753	Exosc8	3.9661	3.85116	0.0785667	0.0737968	1.08283	0.114804	1.91302	0.0901131	0.170259	4.0404	3.90232	3.89424	4.02746	3.85273	3.77467	3.95058	3.82665
ID_0003029	Q9JHI7	Exosc9	3.64912	3.64722	0.0910056	0.104784	1.00087	0.00125772	0.0179304	0.98611	0.99065	3.75063	3.63338	3.67908	3.53338	3.53757	3.5776	3.73608	3.73762
ID_0002612	P97480-2	Eya3	6.54296	6.5965	0.102483	0.289977	-1.03779	-0.0535097	-0.722138	0.489688	0.6067	6.58864	6.651	6.52057	6.41163	6.86825	6.82357	6.38199	6.31218
ID_0004981	P26040	Ezr	-1.84625	-0.820186	0.335351	0.34387	-2.03401	-1.02432	-5.39905	0.000535354	0.0036557	-2.34169	-1.76152	-1.65503	-1.62676	-1.31836	-0.685931	-0.743854	-0.532595
ID_0003254	O88947	F10	1.34984	1.80535	0.111222	0.0292379	-1.36979	-0.453954	-6.51845	0.000144047	0.00143447	1.21657	1.30001	1.43415	1.44862	1.78823	1.83659	1.82273	1.77383
ID_0004982	Q91Y47	F11	-1.76195	-1.82421	0.489576	0.500236	1.05848	0.0819953	0.321158	0.755882	0.819129	-1.84911	-2.41968	-1.416	-1.363	-1.53152	-2.48392	-1.92572	-1.35569
ID_0003959	O88792	F11r	2.08188	2.65636	0.0703146	0.133994	-1.48907	-0.574412	-7.18627	7.07799e-05	0.000915578	2.08611	2.13933	2.12036	1.98171	2.56377	2.80065	2.52296	2.73806
ID_0003521	Q80YC5	F12	1.23858	1.54536	0.152263	0.220471	-1.23603	-0.305709	-2.75049	0.023766	0.0600612	1.44541	1.24608	1.08814	1.17467	1.8129	1.43507	1.30907	1.62441
ID_0004219	Q8BH61	F13a1	-0.773382	-0.297828	0.12435	0.196677	-1.38994	-0.475018	-3.51483	0.00723658	0.0247583	-0.765305	-0.910334	-0.610803	-0.807087	-0.430241	-0.0881268	-0.497018	-0.175925
ID_0004634	Q07968	F13b	0.1842	0.369429	0.130949	0.438364	-1.13745	-0.185798	-0.883732	0.401257	0.525595	0.328877	0.0910544	0.259697	0.0571731	0.687255	-0.0727337	0.0626527	0.800541
ID_0001290	P19221	F2	6.0398	6.19861	0.118149	0.213114	-1.11647	-0.158942	-1.48593	0.173582	0.279771	6.09736	5.86645	6.12778	6.06762	6.51221	6.11733	6.03599	6.12891
ID_0002272	O88783	F5	3.87691	3.73391	0.12208	0.132729	1.10421	0.143021	1.67819	0.129773	0.224056	3.97733	3.72974	3.82324	3.97733	3.86865	3.56602	3.69589	3.80508
ID_0004220	P70375	F7	-0.575071	-0.129494	0.290375	0.414218	-1.37681	-0.461327	-4.42136	0.00193936	0.009487	-0.459446	-0.228913	-0.887007	-0.724918	0.244629	0.211858	-0.453415	-0.521048
ID_0004082	P16294	F9	2.21725	2.30639	0.198447	0.0907223	-1.06349	-0.0888092	-0.893292	0.396401	0.521093	2.04639	2.50331	2.1441	2.17519	2.42452	2.26237	2.32433	2.21432
ID_0000729	O08914	Faah	7.56811	7.33741	0.137785	0.0696575	1.17337	0.230656	3.20256	0.0116802	0.0352514	7.57564	7.40847	7.74378	7.54456	7.43832	7.28002	7.30746	7.32386
ID_0000105	P12710	Fabp1	13.4732	13.22	0.347965	0.297598	1.19015	0.251143	2.53974	0.0332486	0.0786033	13.7718	13.7718	13.2325	13.1169	13.4911	13.3538	13.2325	12.8027
ID_0000754	P55050	Fabp2	7.45029	6.64238	0.288047	0.383414	1.75093	0.808118	9.65528	7.46054e-06	0.000241577	7.55278	7.81134	7.23613	7.20092	6.82995	7.08091	6.42294	6.23572
ID_0001429	Q05816	Fabp5	7.17101	7.18146	0.642287	0.401006	-1.00809	-0.0116283	-0.0775451	0.939993	0.956186	7.50071	7.89811	6.78724	6.498	7.55836	7.39904	7.12539	6.64306
ID_0003184	Q61160	Fadd	2.94708	2.85675	0.0617995	0.121007	1.06451	0.0901944	1.23505	0.250013	0.369064	2.9107	3.03297	2.89465	2.95002	2.68173	2.94797	2.92571	2.87158
ID_0000046	Q920L1	Fads1	5.69082	6.06161	0.206693	0.163968	-1.29301	-0.370735	-3.40484	0.00855462	0.0280299	5.70223	5.82012	5.84566	5.39528	6.17882	6.04701	6.18558	5.83504
ID_0000040	Q9Z0R9	Fads2	6.36071	6.60849	0.0837577	0.103974	-1.18738	-0.247777	-3.82675	0.00454084	0.0174958	6.34272	6.42154	6.42903	6.24956	6.73389	6.53579	6.65298	6.51131
ID_0002822	Q80UG1	Fads6	4.11688	4.11131	0.112904	0.10541	1.004	0.00575708	0.0843804	0.934717	0.952426	4.27211	4.07843	4.11255	4.00441	4.23871	4.06339	4.14787	3.99525
ID_0002707	P54731	Faf1	4.04205	4.02821	0.0802142	0.0960748	1.0093	0.0133538	0.252962	0.806336	0.857779	4.03797	3.9707	4.00441	4.15509	3.91438	3.98294	4.10417	4.11137
ID_0001303	Q3TDN2	Faf2	6.64681	6.62634	0.144636	0.0971706	1.01428	0.0204534	0.321939	0.755311	0.818947	6.61896	6.49174	6.84124	6.6353	6.65177	6.48454	6.70455	6.66451
ID_0000213	P35505	Fah	10.6032	10.4357	0.0795071	0.0995991	1.1231	0.167489	2.51369	0.0346608	0.081177	10.521	10.6914	10.5531	10.647	10.3251	10.5531	10.4753	10.3892
ID_0000934	Q8R0F8	Fahd1	7.74746	8.20814	0.145998	0.0854213	-1.37628	-0.46077	-6.89584	9.5815e-05	0.00112097	7.71071	7.96298	7.64893	7.66722	8.21208	8.28212	8.25091	8.08743
ID_0001304	Q3TC72	Fahd2a	6.9018	7.06569	0.0466667	0.107937	-1.12029	-0.163878	-2.84273	0.0205328	0.0538422	6.87787	6.97053	6.89024	6.86858	7.02216	7.18552	6.93869	7.11638
ID_0003185	Q3TGF2	Fam107b	3.65461	2.63414	0.113375	0.140505	2.02792	1.02	12.6182	8.86807e-07	6.74377e-05	3.81755	3.55921	3.60309	3.63858	2.76077	2.64135	2.43649	2.69796
ID_0003186	Q9D281	Fam114a1	3.67666	3.87641	0.0674992	0.116879	-1.14853	-0.19979	-2.92173	0.0181236	0.0489835	3.72818	3.58271	3.67251	3.72324	3.96343	3.73187	3.97887	3.83145
ID_0002273	Q8VE88	Fam114a2	4.92499	4.84009	0.105642	0.0480661	1.06078	0.0851321	1.68292	0.128835	0.22282	5.0456	4.94934	4.78992	4.91512	4.90461	4.83542	4.83204	4.78831
ID_0003960	Q91YN1	Fam118a	2.04556	1.82568	0.0895661	0.304755	1.16499	0.220312	1.5565	0.156158	0.258836	2.06491	1.92732	2.1441	2.0459	1.77038	1.8562	1.46771	2.20843
ID_0000748	Q6A0A9	Fam120a	7.89697	7.97118	0.0395883	0.0707668	-1.05279	-0.0742158	-1.62089	0.141644	0.240336	7.9238	7.93574	7.85139	7.87694	7.97471	8.01775	8.02225	7.87001
ID_0004635	Q6P9N1	Fam126a	0.38262	-0.149371	0.150145	0.151391	1.44535	0.531414	5.28007	0.000621581	0.00407274	0.24814	0.336298	0.597631	0.348411	-0.144026	-0.365038	-0.0512336	-0.0371858
ID_0004636	Q8C729	Fam126b	0.90442	0.767089	0.184596	0.123041	1.10027	0.137856	1.20973	0.2591	0.378657	1.14066	0.766452	0.749093	0.961473	0.884097	0.643592	0.861037	0.679632
ID_0000981	Q9CR98	Fam136a	7.52386	7.52138	0.0379559	0.0897907	1.00173	0.00248881	0.0497916	0.961444	0.97151	7.52508	7.57629	7.4889	7.50517	7.53854	7.58094	7.38974	7.57629
ID_0003187	Q8CDM8	Fam160b1	3.9653	4.13858	0.0525429	0.0531766	-1.12764	-0.173301	-3.42013	0.00835714	0.0275588	3.96861	3.96422	4.02847	3.89988	4.12649	4.11698	4.21586	4.095
ID_0001938	Q9D6U8	Fam162a	6.00095	6.14914	0.0614131	0.0758525	-1.10821	-0.148236	-2.81277	0.0215301	0.0556148	6.04762	5.92878	6.05615	5.97125	6.25377	6.15638	6.0938	6.09259
ID_0004637	Q7TPD2	Fam185a	-1.28726	-1.42131	0.251118	0.51236	1.07724	0.107335	0.550694	0.596083	0.69932	-1.31836	-1.05566	-1.14827	-1.62676	-1.22	-0.854745	-2.06137	-1.54912
ID_0004986	Q9CV28	Fam188a	-1.27941	-0.595213	0.302144	0.103979	-1.5923	-0.671109	-4.55168	0.00162055	0.00833691	-1.03006	-1.01366	-1.47216	-1.60178	-0.747744	-0.525703	-0.574809	-0.532595
ID_0003740	Q91WE2	Fam192a	2.11873	2.13505	0.10922	0.143984	-1.01064	-0.0152672	-0.170632	0.868524	0.903445	2.2412	2.1545	1.98049	2.09874	2.23749	1.99536	2.0282	2.27917
ID_0004221	Q8CID3	Fam20a	0.154639	0.316533	0.0679989	0.0679347	-1.11925	-0.162531	-1.90376	0.0914322	0.172001	0.101217	0.158003	0.249501	0.109834	0.378067	0.370887	0.27255	0.244629
ID_0004905	Q8VCS3	Fam20b	-0.613139	-0.53648	0.166384	0.13384	-1.05341	-0.0750689	-0.606981	0.559798	0.668163	-0.636789	-0.77364	-0.662088	-0.38004	-0.559257	-0.546736	-0.357838	-0.68209
ID_0002563	Q8BGY7	Fam210a	5.12983	4.95107	0.206463	0.144511	1.13305	0.180214	1.93205	0.0874576	0.166458	4.94354	4.96249	5.34302	5.27027	4.84794	5.04034	4.80977	5.10625
ID_0002887	Q9D8B6	Fam210b	5.01543	4.76531	0.147873	0.0747498	1.1898	0.250717	3.59669	0.00639558	0.0226531	5.0033	4.81236	5.14606	5.09999	4.71109	4.81378	4.6925	4.84387
ID_0001670	Q8C0Z1	Fam234a	5.25153	5.30426	0.0503592	0.0727525	-1.03719	-0.0526866	-1.12074	0.293203	0.41593	5.21599	5.20091	5.28871	5.30052	5.32288	5.23527	5.26052	5.39838
ID_0004638	Q9CZL2	Fam241a	1.13515	0.358632	0.228499	0.0364289	1.71377	0.777175	6.20307	0.000205165	0.0018129	1.25803	0.901149	1.39146	0.989949	0.351984	0.387321	0.3855	0.309723
ID_0003961	Q8CF02	Fam25c	1.80779	1.59382	0.401084	0.204074	1.17394	0.231363	1.26818	0.238521	0.357781	2.26157	2.00522	1.36886	1.59553	1.29039	1.65868	1.72312	1.7031
ID_0002888	Q91VU0	Fam3c	4.68869	4.98053	0.165362	0.179958	-1.2242	-0.291844	-2.76844	0.0230984	0.0587586	4.83796	4.4538	4.75286	4.71016	5.14606	4.7252	5.00918	5.04168
ID_0004906	Q921M7	Fam49b	0.325572	0.362075	0.0662877	0.254251	-1.02754	-0.0391957	-0.305996	0.767004	0.827869	0.24814	0.405109	0.345234	0.303806	0.203833	0.737317	0.205935	0.301216
ID_0004362	Q9WV03	Fam50a	1.63147	1.68771	0.052414	0.265881	-1.04435	-0.0626001	-0.609365	0.55829	0.667326	1.70926	1.60724	1.61383	1.59553	1.92835	1.81615	1.68966	1.31667
ID_0001712	Q148V8	Fam83h	3.73418	3.77092	0.0865531	0.0781547	-1.02578	-0.0367159	-0.714428	0.494202	0.610485	3.79665	3.785	3.60835	3.74672	3.77911	3.8708	3.68195	3.75181
ID_0002768	Q3UVG3	Fam91a1	3.06492	2.7537	0.0433388	0.0910473	1.24014	0.310506	6.38602	0.000166864	0.00158119	3.09579	3.10437	3.01169	3.04783	2.8406	2.8236	2.6836	2.66699
ID_0001600	Q3TJZ6	Fam98a	6.38115	6.4404	0.0269856	0.0271734	-1.04193	-0.0592524	-1.50839	0.167858	0.273197	6.40638	6.39642	6.34517	6.37661	6.46329	6.40215	6.44066	6.4555
ID_0002274	Q80VD1	Fam98b	4.35353	4.38789	0.0899273	0.0660171	-1.02403	-0.0342534	-0.586509	0.572848	0.68002	4.2962	4.48687	4.30319	4.32786	4.35017	4.45079	4.31456	4.43604
ID_0001586	F8VPU2	Farp1	4.58327	5.00568	0.115734	0.12433	-1.33989	-0.422116	-6.64147	0.000125892	0.00132441	4.68689	4.6602	4.55313	4.43287	5.1687	4.95453	5.02368	4.87584
ID_0001545	Q91VS8	Farp2	5.17366	4.93227	0.135054	0.0771476	1.18219	0.241468	3.29334	0.010151	0.031938	5.25937	5.00267	5.30144	5.13116	5.01242	4.83146	4.91963	4.96557
ID_0001815	Q99M01	Fars2	5.21803	5.48885	0.0914328	0.0309577	-1.2063	-0.270593	-5.93748	0.000279015	0.00225141	5.30144	5.29264	5.13323	5.14479	5.46442	5.53288	5.47045	5.48766
ID_0001124	Q8C0C7	Farsa	7.59238	7.39819	0.0802662	0.0841083	1.14409	0.194195	3.32207	0.00971187	0.0309289	7.64893	7.49587	7.55752	7.66722	7.38079	7.35612	7.3347	7.52115
ID_0000876	Q9WUA2	Farsb	8.58725	8.48275	0.0632522	0.0242764	1.07511	0.104479	2.27687	0.0506025	0.109189	8.66868	8.56248	8.51921	8.59862	8.50541	8.44981	8.49553	8.48024
ID_0003522	P25446	Fas	3.41585	3.02401	0.103461	0.0354987	1.31215	0.391937	6.12303	0.000224873	0.0019326	3.39514	3.38311	3.56336	3.32177	2.98713	3.07014	3.03053	3.00822
ID_0000003	P19096	Fasn	11.5892	11.94	0.453865	0.38305	-1.27769	-0.353541	-2.30541	0.0483479	0.10536	11.7055	12.1826	11.2174	11.2514	12.1243	12.2261	12.0316	11.3779
ID_0002953	Q922E6	Fastkd2	3.59914	3.84811	0.0981542	0.123417	-1.18838	-0.249	-4.29171	0.00232448	0.0108224	3.50781	3.5379	3.72629	3.62455	3.67691	3.86307	3.9707	3.88176
ID_0004363	Q7TMV3	Fastkd5	0.285748	0.790573	0.359358	0.173384	-1.40064	-0.486085	-3.1509	0.0126561	0.0374314	-0.155575	0.14115	0.572112	0.585306	0.822106	0.73133	1.01094	0.597911
ID_0002240	P62862	Fau	6.24665	6.19936	0.0423184	0.0629201	1.03332	0.0472817	1.02601	0.333328	0.455231	6.26532	6.25377	6.18558	6.28191	6.28763	6.16771	6.14385	6.19824
ID_0001024	P35550	Fbl	7.32634	7.42129	0.0934021	0.0848933	-1.06805	-0.094975	-1.54319	0.15932	0.262948	7.34894	7.18858	7.389	7.37885	7.5242	7.32512	7.38827	7.44759
ID_0004513	Q08879	Fbln1	-0.845028	-1.11417	0.334315	0.355935	1.21556	0.281626	1.28392	0.233217	0.351507	-1.2599	-0.96041	-0.648039	-0.511764	-0.707599	-1.35569	-1.46393	-0.929482
ID_0000132	Q9QXD6	Fbp1	10.969	11.9785	0.376621	0.175011	-2.01538	-1.01105	-6.48486	0.000149491	0.00147696	10.8641	11.4915	10.5954	10.9252	11.8471	12.2261	11.9778	11.8631
ID_0004514	Q91W61	Fbxl15	1.30504	1.39284	0.0920981	0.100759	-1.06211	-0.086927	-1.22761	0.252654	0.371868	1.36997	1.39834	1.22413	1.22771	1.44269	1.43143	1.45484	1.24238
ID_0004222	Q8VDH1	Fbxo21	1.57314	1.27202	0.109847	0.0582932	1.23191	0.300894	3.77756	0.00488293	0.0184962	1.52682	1.6851	1.44193	1.63873	1.21413	1.23269	1.30373	1.33753
ID_0002172	Q78JE5	Fbxo22	4.71578	4.76814	0.102117	0.0661353	-1.03675	-0.0520635	-0.88641	0.399892	0.524517	4.71511	4.85865	4.62516	4.66421	4.76396	4.77307	4.84863	4.68689
ID_0002954	Q9DC63	Fbxo3	2.35727	2.55431	0.240666	0.189568	-1.14268	-0.192423	-2.17786	0.0592562	0.123303	2.48394	2.62776	2.21204	2.10536	2.60675	2.71339	2.61791	2.27917
ID_0003859	Q8BMI0	Fbxo38	-1.5588	-1.24354	0.309925	0.103655	-1.24279	-0.313583	-1.83489	0.101833	0.187078	-1.63071	-1.68082	-1.8149	-1.10878	-1.28274	-1.20802	-1.363	-1.12039
ID_0005000	Q8CHQ0	Fbxo4	-1.83369	-1.66692	0.596216	0.167502	-1.09707	-0.133658	-0.614097	0.555303	0.664432	-1.4462	-1.37725	-1.83625	-2.67508	-1.66437	-1.53829	-1.56073	-1.90428
ID_0003642	Q9QZN4	Fbxo6	1.70131	1.45831	0.0771838	0.134882	1.18286	0.242281	3.30188	0.0100183	0.0315712	1.69645	1.80874	1.67289	1.62716	1.54705	1.52768	1.50049	1.25803
ID_0004223	Q5SRY7	Fbxw11	0.526127	0.388095	0.0988681	0.248759	1.10034	0.137949	1.073	0.312921	0.434961	0.543621	0.581493	0.597631	0.381765	0.45697	0.40819	0.0465097	0.640711
ID_0004364	P08101	Fcgr2b	-0.893558	-0.486857	0.210324	0.399973	-1.32067	-0.401273	-2.01503	0.0767325	0.150086	-0.784623	-0.664656	-0.987046	-1.13791	-0.245595	-0.634462	-0.0889639	-0.978406
ID_0002511	Q61559	Fcgrt	4.80525	4.85313	0.0895584	0.0862331	-1.03368	-0.047789	-0.803342	0.443761	0.564	4.84977	4.85423	4.84598	4.671	4.78831	4.96903	4.78655	4.86863
ID_0002098	Q3UQN2	Fcho2	4.66178	4.73024	0.0554131	0.0649829	-1.0485	-0.0683335	-1.37355	0.204878	0.319144	4.70307	4.71109	4.59445	4.6385	4.80574	4.65876	4.6978	4.75865
ID_0002889	P53798	Fdft1	4.26841	3.84386	0.660976	0.628262	1.34132	0.42365	1.24604	0.24615	0.364569	3.98142	3.96422	5.25719	3.8708	3.78324	3.28117	4.73413	3.57691
ID_0000026	Q920E5	Fdps	9.16027	8.65474	0.140466	0.350877	1.41963	0.505512	3.07559	0.0142338	0.0402703	9.14892	9.24127	9.28369	8.96721	8.8304	8.42499	9.05877	8.30479
ID_0000709	P46656	Fdx1	8.26039	7.92778	0.0412109	0.0774125	1.25927	0.332592	6.5859	0.000133762	0.00137291	8.24498	8.211	8.30542	8.28015	7.92546	7.9238	7.83622	8.02563
ID_0003436	Q9CPW2	Fdx1l	4.15552	4.38748	0.108667	0.0847101	-1.17394	-0.231362	-3.90439	0.00405179	0.0162169	4.22257	4.26015	4.01847	4.12087	4.37782	4.44148	4.27167	4.45893
ID_0001359	Q61578	Fdxr	6.60576	6.92246	0.0513741	0.116664	-1.24545	-0.31667	-6.95767	8.97624e-05	0.00107032	6.55729	6.57011	6.62836	6.6673	6.80111	6.86064	6.96155	7.06653
ID_0000745	P22315	Fech	8.78545	8.85486	0.160734	0.0623987	-1.04963	-0.0698828	-1.08292	0.308743	0.431039	8.72662	8.5897	8.87198	8.9535	8.87413	8.80089	8.80977	8.93464
ID_0001378	Q8CIB5	Fermt2	6.75072	6.3675	0.0591337	0.0880263	1.30425	0.383218	6.69365	0.000118963	0.00128127	6.67991	6.81487	6.72817	6.77994	6.26116	6.4555	6.33181	6.42154
ID_0003030	Q9QXC1	Fetub	3.48199	3.28521	0.129298	0.141041	1.14651	0.197244	3.01154	0.0157359	0.0434671	3.4079	3.35081	3.64115	3.52809	3.32823	3.07682	3.34886	3.38694
ID_0000671	E9PV24	Fga	8.07083	8.51834	0.320339	0.139744	-1.36478	-0.448671	-5.72448	0.000359394	0.00272066	7.73137	7.87796	8.25412	8.41986	8.37676	8.43755	8.56913	8.6899
ID_0000973	Q8K0E8	Fgb	7.02653	7.50411	0.31492	0.39407	-1.39234	-0.477513	-2.50842	0.0349541	0.0817877	7.22003	6.57475	7.0493	7.26203	7.75079	6.92872	7.56863	7.76829
ID_0004639	Q91ZT5	Fgd4	0.997525	0.889863	0.0386516	0.0826955	1.07672	0.106646	1.45789	0.180971	0.289174	1.02323	0.945563	0.990953	1.03036	0.929156	0.986342	0.807035	0.836921
ID_0003962	Q69ZL1	Fgd6	-0.938443	-0.769342	0.0795937	0.114102	-1.12471	-0.169558	-1.50826	0.167891	0.273197	-0.958821	-0.880936	-0.871586	-1.04243	-0.771519	-0.876629	-0.818415	-0.610803
ID_0003643	P61148	Fgf1	3.41999	3.48043	0.183704	0.136624	-1.04149	-0.0586455	-0.726377	0.487217	0.604834	3.50781	3.60309	3.17659	3.39247	3.39747	3.6844	3.42974	3.41012
ID_0004779	Q9CRA9	Fgfr1op2	2.38198	2.419	0.368593	0.439693	-1.0212	-0.0302687	-0.126084	0.902611	0.929463	1.83205	2.51249	2.6007	2.58269	1.93433	2.99876	2.32433	2.41858
ID_0004640	Q03142	Fgfr4	-1.54764	-1.68002	0.174937	0.156646	1.09764	0.134411	1.02639	0.333158	0.455231	-1.58037	-1.78126	-1.43307	-1.39587	-1.69099	-1.83625	-1.7289	-1.46393
ID_0000860	Q8VCM7	Fgg	7.73697	7.94273	0.126827	0.0753159	-1.1534	-0.205896	-3.41847	0.00837838	0.0276022	7.61549	7.64083	7.82874	7.8628	8.02563	7.84853	7.97296	7.9238
ID_0000942	A2AJL3	Fggy	7.85303	7.63797	0.0504103	0.113632	1.16076	0.215067	3.37393	0.00896884	0.0289856	7.84043	7.92546	7.80845	7.8378	7.47489	7.73748	7.68022	7.65928
ID_0003860	Q71KU9	Fgl1	1.97374	1.79319	0.387188	0.438952	1.13353	0.180823	1.02159	0.335299	0.457424	1.54049	1.85203	2.03529	2.46714	1.57742	1.46008	1.70029	2.43498
ID_0000187	P97807-2	Fh1	10.7694	11.2082	0.103246	0.0918519	-1.35543	-0.438749	-6.85239	0.000100337	0.00115015	10.6432	10.8272	10.7315	10.8756	11.0814	11.2278	11.2226	11.3011
ID_0003523	O89106	Fhit	3.45023	3.82953	0.154667	0.248087	-1.30083	-0.379429	-2.89553	0.0188885	0.0505069	3.33622	3.63338	3.52252	3.30882	3.48712	4.06843	3.93112	3.83145
ID_0004991	Q91WF7	Fig4	-0.547845	-1.22749	0.398128	0.568046	1.57401	0.654441	5.9046	0.000290022	0.00230319	-0.167693	-0.25319	-0.794423	-0.976073	-0.771519	-0.703625	-1.77046	-1.66437
ID_0002659	Q9D824	Fip1l1	4.36396	4.49186	0.0299317	0.113103	-1.09268	-0.127865	-2.03878	0.0739026	0.145572	4.3671	4.40427	4.33487	4.34959	4.61039	4.35252	4.55072	4.4538
ID_0001939	Q9CQ92	Fis1	6.40325	6.36944	0.0188114	0.050014	1.02371	0.033808	0.795091	0.448292	0.568319	6.38393	6.42903	6.40121	6.39881	6.3208	6.41351	6.33181	6.41163
ID_0003741	P59266	Fitm2	4.05481	3.07918	0.307127	0.0662001	1.96618	0.975392	6.6977	0.000118444	0.00127904	4.35645	3.7726	4.2819	3.80828	3.03698	3.01816	3.16483	3.09674
ID_0002890	Q9D1M7	Fkbp11	6.26224	6.78637	0.272157	0.273427	-1.43802	-0.524088	-3.82236	0.00457033	0.0175714	6.29942	5.8979	6.29436	6.55729	6.9712	6.37957	6.89667	6.89804
ID_0001379	Q6P9Q6	Fkbp15	4.95252	4.95849	0.0262204	0.0793815	-1.00415	-0.00597175	-0.1161	0.910282	0.934678	4.91512	4.95558	4.97536	4.96404	4.99839	4.9509	5.03381	4.85087
ID_0003437	P26883	Fkbp1a	3.64091	3.46663	0.170109	0.101172	1.12868	0.174634	2.00601	0.0778347	0.15171	3.54348	3.86946	3.48456	3.66615	3.40552	3.59646	3.49455	3.37
ID_0001522	P45878	Fkbp2	7.29386	7.25376	0.108479	0.0877903	1.02818	0.0400966	0.582914	0.575157	0.681817	7.38752	7.13721	7.32714	7.32359	7.37402	7.16428	7.22892	7.24783
ID_0001523	Q62446	Fkbp3	7.6772	7.65989	0.113586	0.0313285	1.01206	0.0172919	0.290875	0.778151	0.837887	7.81134	7.62908	7.54847	7.71992	7.62435	7.70063	7.65531	7.65928
ID_0000638	P30416	Fkbp4	8.35288	8.33731	0.0524624	0.0889065	1.01087	0.0156019	0.280855	0.785569	0.842292	8.41311	8.29467	8.37676	8.327	8.3585	8.24379	8.45062	8.29632
ID_0001479	Q64378	Fkbp5	6.38817	6.37554	0.320067	0.392801	1.00878	0.0126058	0.0593193	0.954075	0.966203	6.08431	6.77994	6.17443	6.51399	6.02422	6.87615	6.1038	6.498
ID_0001205	O35465-2	Fkbp8	7.75584	7.55137	0.18006	0.0904781	1.15226	0.204464	2.2579	0.0521581	0.111491	7.87796	7.56008	7.93639	7.64893	7.64206	7.43221	7.59501	7.53618
ID_0001222	Q8R123	Flad1	6.36393	6.17657	0.0510624	0.043222	1.13867	0.187347	4.42881	0.00191943	0.00941699	6.40638	6.2897	6.37813	6.38149	6.13357	6.14896	6.19608	6.22768
ID_0001305	Q9JJ28	Flii	5.20238	5.35083	0.0921638	0.0613135	-1.10824	-0.148266	-2.72674	0.0246803	0.061967	5.25937	5.28232	5.07704	5.1908	5.27963	5.42519	5.3676	5.33091
ID_0000275	Q80X90	Flnb	9.94177	9.7469	0.0196973	0.0420253	1.14464	0.194888	4.667	0.00138531	0.00748425	9.95758	9.91474	9.95513	9.93963	9.71957	9.72197	9.80884	9.73723
ID_0001601	O08917	Flot1	6.22762	5.75996	0.16904	0.0539897	1.38291	0.467711	5.77953	0.000336436	0.00257798	6.20705	6.13297	6.47192	6.09855	5.78529	5.73528	5.82085	5.69843
ID_0001671	Q60634	Flot2	5.92653	5.52941	0.156708	0.0406361	1.31692	0.39717	5.1641	0.000720348	0.0045363	5.91737	5.83014	6.15066	5.80794	5.58299	5.52275	5.52762	5.48429
ID_0005011	B2RXV4	Flvcr1	-2.5668	-2.76064	0.369616	0.680327	1.15216	0.204338	0.607821	0.559267	0.667688	-2.52559	-3.09695	-2.38377	-2.26088	-1.95581	-3.61984	-2.75661	-2.71029
ID_0004224	Q9CR13	Fmc1	1.91424	2.22346	0.142258	0.103478	-1.23925	-0.309463	-3.67912	0.00565236	0.0206471	1.73724	2.00723	1.86349	2.049	2.07415	2.26237	2.24534	2.31198
ID_0000341	P50285	Fmo1	9.11595	8.12868	0.20123	0.271742	1.98233	0.987196	6.70434	0.000117596	0.00127904	8.94786	9.17209	9.37663	8.96721	7.82025	8.48274	8.10681	8.10494
ID_0003742	Q8K2I3	Fmo2	1.8354	0.539286	0.583815	0.649615	2.37201	1.24611	4.07524	0.00316264	0.0135926	1.58313	2.38034	2.24543	1.13269	0.742171	1.36295	0.124752	-0.0727337
ID_0002275	Q8VHG0	Fmo4	4.65641	4.9426	0.317848	0.24697	-1.21882	-0.28549	-1.85982	0.0979457	0.181667	4.47581	5.12554	4.57831	4.44597	4.7701	5.29879	4.91963	4.78188
ID_0000182	P97872	Fmo5	10.9555	10.714	0.134581	0.0735418	1.18187	0.241077	4.61561	0.00148524	0.00784676	10.8426	10.8426	11.1094	11.0272	10.6133	10.7201	10.7332	10.7894
ID_0000067	P35922-9	Fmr1	3.60974	3.69744	0.147782	0.169396	-1.06344	-0.0887445	-1.43759	0.18649	0.295825	3.66995	3.75181	3.40552	3.61166	3.84749	3.8238	3.62779	3.49068
ID_0000783	P11276	Fn1	6.63328	6.72977	0.153128	0.106355	-1.06918	-0.0965096	-1.17481	0.272078	0.392515	6.48545	6.5966	6.84826	6.60282	6.86825	6.6202	6.74947	6.68114
ID_0003438	Q9ER35	Fn3k	3.37315	3.68997	0.248399	0.139645	-1.24423	-0.315258	-3.5721	0.00663676	0.0232882	3.48638	3.57082	3.01169	3.42372	3.71711	3.8708	3.54451	3.62747
ID_0003107	Q8K274	Fn3krp	4.74138	4.65303	0.192626	0.169714	1.06303	0.0881797	1.03079	0.331207	0.453693	4.79197	4.8987	4.4608	4.81406	4.66925	4.86905	4.45782	4.61598
ID_0003861	Q8K012	Fnbp1l	1.25887	1.17941	0.0490598	0.0702665	1.0565	0.0792865	1.11476	0.295618	0.418181	1.27521	1.21344	1.22616	1.32067	1.28081	1.13704	1.17217	1.1276
ID_0001034	Q8BX90	Fndc3a	6.09364	6.13895	0.146868	0.0674393	-1.03183	-0.045212	-0.628379	0.546343	0.657577	6.1353	5.88158	6.22062	6.13704	6.20316	6.08431	6.07721	6.19114
ID_0003644	Q6NWW9	Fndc3b	1.97435	2.39239	0.159513	0.201274	-1.33688	-0.418872	-3.65772	0.00583609	0.0211642	2.02998	1.8436	1.84863	2.17519	2.45703	2.16953	2.30542	2.63759
ID_0003188	Q61239	Fnta	3.71089	3.60687	0.0987122	0.0916789	1.0748	0.104072	1.51376	0.166515	0.271873	3.66995	3.80946	3.59213	3.772	3.5114	3.73187	3.58776	3.59646
ID_0003743	A2AKG8	Focad	2.23045	1.88664	0.0430308	0.0802454	1.26883	0.343496	5.34194	0.000574997	0.00385606	2.17612	2.2412	2.27997	2.2245	1.9256	1.93792	1.916	1.76702
ID_0003862	P42128	Foxk1	0.337876	0.355652	0.0605517	0.178269	-1.0124	-0.017783	-0.163267	0.874141	0.907971	0.354262	0.413659	0.311034	0.27255	0.442204	0.171403	0.56123	0.247772
ID_0005018	Q9WVH4	Foxo3	-1.98079	-1.55463	0.14866	0.152328	-1.34494	-0.42754	-2.94757	0.0174007	0.04731	-1.91186	-1.94517	-1.86751	-2.19861	-1.63071	-1.68505	-1.33848	-1.56429
ID_0004907	P58462	Foxp1	-0.672264	-0.540173	0.106776	0.141899	-1.09723	-0.13386	-1.14311	0.284308	0.406877	-0.707599	-0.514101	-0.719612	-0.747744	-0.589784	-0.717554	-0.445626	-0.40773
ID_0003524	Q3TQB2	Foxred1	0.808981	1.17956	0.141605	0.100026	-1.29345	-0.37123	-3.9584	0.00374489	0.0152794	0.881427	0.708359	0.972042	0.674096	1.19351	1.04595	1.28843	1.19034
ID_0003189	P48760-4	Fpgs	2.38907	2.40568	0.102587	0.101523	-1.01173	-0.0168227	-0.284638	0.782766	0.840872	2.33636	2.29894	2.53284	2.38814	2.37106	2.27917	2.50537	2.46714
ID_0005001	Q8BP78	Fra10ac1	-1.82485	-1.56528	0.237118	0.651621	-1.23536	-0.304932	-1.46781	0.178325	0.285983	-1.89671	-2.12388	-1.69099	-1.58783	-1.93452	-2.24486	-0.790225	-1.29152
ID_0004083	P97376	Frg1	2.00309	2.21119	0.192395	0.191726	-1.1541	-0.206774	-2.70104	0.0257095	0.0639893	2.17612	2.14276	1.76702	1.92646	2.31038	2.37106	1.93792	2.22542
ID_0004365	Q8K385	Frrs1	1.2496	1.02825	0.069137	0.147731	1.16568	0.221175	2.40826	0.0410209	0.0922833	1.30519	1.1867	1.19298	1.31354	1.06702	0.92706	0.898555	1.22037
ID_0000339	Q91XD4	Ftcd	9.54566	10.9884	0.423631	0.11008	-2.71935	-1.44326	-7.6124	4.61279e-05	0.000681922	9.39927	9.92556	9.01335	9.84446	10.8426	11.1046	11.0272	10.9793
ID_0003525	P09528	Fth1	3.08731	2.88554	0.21218	0.14577	1.15237	0.204609	1.79081	0.109064	0.196975	3.00624	2.82416	3.26064	3.25818	2.96885	2.97802	2.66958	2.92571
ID_0003031	P29391	Ftl1	4.27654	4.06946	0.369615	0.180077	1.15903	0.212917	1.27838	0.235072	0.353665	4.25698	3.76193	4.57495	4.51231	3.96758	4.33826	4.00493	3.96706
ID_0003255	Q8BGW1	Fto	1.92085	1.97725	0.163632	0.111325	-1.03805	-0.0538741	-0.804147	0.443321	0.563665	2.0282	2.09084	1.80909	1.75527	1.96244	2.13647	1.92938	1.88072
ID_0002823	Q9DBE9	Ftsj3	2.7873	2.92292	0.0760372	0.119435	-1.09886	-0.136004	-1.86504	0.0971486	0.180321	2.86712	2.71601	2.83715	2.72894	3.08877	2.86161	2.81557	2.92571
ID_0000050	Q91WJ8	Fubp1	0.610377	0.987597	0.141396	0.191878	-1.29823	-0.376548	-3.13293	0.0130154	0.0381768	0.658202	0.442204	0.565271	0.775829	1.07412	0.859681	0.801236	1.21535
ID_0000051	Q91WJ8-2	Fubp1	4.88209	4.99766	0.106756	0.0391042	-1.08323	-0.115339	-2.02372	0.0756853	0.148211	5.0174	4.87886	4.75626	4.87584	5.01641	4.96903	4.96157	5.04364
ID_0002955	Q7TMC8	Fuk	4.09013	3.94334	0.0218798	0.0700071	1.10686	0.146478	3.21118	0.0115253	0.0349307	4.08978	4.10722	4.10417	4.05936	3.96758	4.02949	3.90549	3.8708
ID_0004366	Q9DB70	Fundc1	0.722299	0.843391	0.0976865	0.0889431	-1.08759	-0.121133	-1.38354	0.20191	0.315206	0.587971	0.819863	0.726728	0.754635	0.757966	0.967524	0.835806	0.812266
ID_0002824	Q8R2K1	Fuom	3.88654	4.64988	0.193279	0.0997747	-1.69636	-0.762445	-9.06933	1.21458e-05	0.000303282	3.86362	4.13042	3.65847	3.89366	4.5827	4.79835	4.60808	4.61039
ID_0002564	P56959	Fus	6.22912	6.32051	0.0300096	0.0367893	-1.06539	-0.0913879	-2.31218	0.0478282	0.104415	6.225	6.27102	6.22062	6.19985	6.34617	6.32628	6.34272	6.26689
ID_0002891	O35943	Fxn	6.11314	6.42758	0.0297463	0.0724228	-1.24354	-0.314456	-6.91304	9.40876e-05	0.00111013	6.10733	6.14728	6.07602	6.12192	6.48993	6.44159	6.32331	6.4555
ID_0001851	Q61584	Fxr1	5.33371	5.25418	0.0921629	0.0590759	1.05677	0.0796578	1.53287	0.16181	0.265574	5.33291	5.45776	5.23676	5.30741	5.21315	5.33508	5.20735	5.26115
ID_0003256	Q9WVR4	Fxr2	2.09023	2.01529	0.0494188	0.0148209	1.05339	0.075034	1.33699	0.216063	0.331627	2.06022	2.16345	2.07676	2.0605	2.0363	2.00522	2.01512	2.00451
ID_0004084	Q9Z239	Fxyd1	2.7528	3.14639	0.222168	0.227335	-1.3151	-0.395169	-3.05093	0.0147936	0.0415031	2.60336	2.80065	3.0468	2.56039	2.81846	3.23512	3.34023	3.19176
ID_0001767	Q8VDC1	Fyco1	4.93277	4.81829	0.0882491	0.0944905	1.08254	0.114426	2.15844	0.0611175	0.126258	5.03506	4.93612	4.94038	4.8195	4.95116	4.80977	4.73035	4.78188
ID_0004225	Q61585	G0s2	1.78036	2.04787	0.115148	0.140021	-1.20309	-0.266741	-3.47044	0.00774077	0.026127	1.82135	1.92329	1.66902	1.70776	1.97977	2.24445	2.04396	1.92329
ID_0001331	P97855	G3bp1	5.71684	5.72822	0.0625245	0.105607	-1.00792	-0.0113827	-0.179995	0.861393	0.898822	5.68825	5.76322	5.64235	5.77351	5.81584	5.61625	5.65993	5.82085
ID_0001496	P97379	G3bp2	7.30133	7.10693	0.0520995	0.0747833	1.14425	0.194398	3.68998	0.00556155	0.0203787	7.30746	7.34423	7.2265	7.32714	7.17715	7.00246	7.1109	7.13721
ID_0001974	P35576	G6pc	5.01074	5.3227	0.128463	0.0624493	-1.24101	-0.311511	-6.14667	0.000218845	0.00190692	5.10625	5.13024	4.86453	4.94196	5.30216	5.41457	5.2749	5.29919
ID_0004641	P97324	G6pd2	-1.47824	-0.630496	0.837591	0.506302	-1.79667	-0.845328	-2.07979	0.0692524	0.138477	-2.30842	-0.395933	-1.93012	-1.2785	-0.946411	-0.204259	-0.195013	-1.1763
ID_0000974	P70699	Gaa	6.56083	6.44321	0.079505	0.198523	1.08494	0.117619	1.28806	0.231838	0.349845	6.66451	6.50693	6.58105	6.49084	6.72968	6.29738	6.42294	6.32283
ID_0004367	Q9DCD6	Gabarap	3.20768	2.96238	0.151425	0.0995156	1.18605	0.246161	3.06725	0.0144207	0.0406616	3.24526	2.99924	3.22482	3.36141	2.85498	3.01816	2.90533	3.07105
ID_0004226	P60521	Gabarapl2	2.2984	2.0875	0.0774196	0.0856782	1.15716	0.210592	3.27381	0.0104613	0.0326322	2.30368	2.22578	2.25993	2.40423	2.10346	1.96296	2.15525	2.12832
ID_0004368	Q00422	Gabpa	0.626399	0.941483	0.225049	0.212389	-1.24522	-0.316396	-3.62741	0.00610715	0.0218785	0.711804	0.859681	0.326616	0.607496	1.05653	1.17945	0.72526	0.804693
ID_0002377	Q9CR59	Gadd45gip1	4.80992	5.0249	0.0530044	0.0603353	-1.16065	-0.214933	-4.50278	0.00173301	0.00871542	4.73157	4.82333	4.84175	4.84304	4.94776	5.06894	5.0062	5.07668
ID_0002173	Q99KY4	Gak	4.21901	4.15754	0.0666225	0.0687507	1.04345	0.0613608	1.41843	0.191837	0.302681	4.19976	4.14324	4.22986	4.30319	4.0836	4.11441	4.21586	4.2163
ID_0004085	P54818	Galc	1.90811	2.14568	0.176233	0.379293	-1.19	-0.250961	-1.52114	0.164681	0.269365	2.15078	1.73009	1.85987	1.89171	2.0282	1.7031	2.24534	2.60609
ID_0001480	Q8R059	Gale	6.88289	6.53415	0.133225	0.139783	1.27345	0.348738	3.95886	0.00374237	0.0152794	6.81342	7.06503	6.75985	6.89326	6.37712	6.651	6.65298	6.4555
ID_0001081	Q9R0N0	Galk1	7.27685	6.87818	0.0942705	0.134973	1.3183	0.398679	6.50976	0.000145435	0.00144542	7.32714	7.36702	7.26203	7.15123	6.82995	7.06894	6.86064	6.75317
ID_0002660	Q68FH4	Galk2	3.42753	3.29228	0.137276	0.182147	1.09735	0.134024	1.62461	0.140844	0.239382	3.36141	3.63338	3.35393	3.36141	3.27826	3.54687	3.22482	3.11917
ID_0001322	Q8K157	Galm	8.53455	8.6972	0.140983	0.106945	-1.11941	-0.162736	-2.31735	0.0474349	0.103872	8.54824	8.67767	8.34068	8.57162	8.64937	8.84816	8.6899	8.60137
ID_0002133	Q571E4	Galns	5.32732	5.76991	0.0813625	0.0782296	-1.35904	-0.442587	-7.75296	4.02143e-05	0.000624879	5.3676	5.34632	5.2079	5.38744	5.86375	5.72388	5.68992	5.8021
ID_0003744	Q6PB93	Galnt2	2.46981	2.18844	0.0781179	0.129837	1.21584	0.281951	3.55346	0.00682602	0.0237092	2.41858	2.39432	2.56445	2.50189	2.196	2.22103	2.0124	2.32433
ID_0002276	Q03249	Galt	4.62184	4.57804	0.161851	0.2146	1.03037	0.0431563	0.600212	0.564094	0.671525	4.64929	4.83682	4.46719	4.53408	4.59276	4.87584	4.43642	4.40715
ID_0001332	O35969	Gamt	7.15917	7.55951	0.155513	0.191996	-1.31985	-0.400373	-4.13394	0.00290732	0.0128111	7.13751	7.36404	7.14921	6.98593	7.56863	7.67274	7.71071	7.28598
ID_0000015	Q8BHN3-2	Ganab	8.99036	9.17044	0.108779	0.127419	-1.13294	-0.180072	-2.26253	0.0517739	0.111048	9.12164	8.85921	9.01335	8.96721	9.33725	9.0397	9.11279	9.19202
ID_0004086	Q8BVW0	Ganc	0.658361	0.565109	0.108871	0.370762	1.05508	0.0773576	0.506231	0.625622	0.722004	0.580369	0.675101	0.572112	0.805864	0.828348	0.836921	0.0465097	0.548656
ID_0000112	P16858	Gapdh	12.6462	13.0131	0.2589	0.0963812	-1.2902	-0.367597	-3.10998	0.0134894	0.0389995	12.5922	12.9557	12.3317	12.7051	12.8844	13.1169	13.0364	13.0146
ID_0003108	Q6PAR5	Gapvd1	3.78116	3.59789	0.0518695	0.0396684	1.13542	0.183231	3.73059	0.00523519	0.0195211	3.74427	3.80946	3.83964	3.73126	3.54348	3.60706	3.63858	3.60243
ID_0002336	Q9CY66	Gar1	5.03149	5.09141	0.0964951	0.0848103	-1.04243	-0.0599446	-0.913847	0.386101	0.5109	5.13415	4.90114	5.04849	5.04217	5.16589	5.06554	4.98291	5.15131
ID_0001042	Q9CZD3	Gars	7.23331	7.23976	0.0472527	0.0612422	-1.00448	-0.0064458	-0.148036	0.885782	0.917292	7.17267	7.24064	7.23214	7.28777	7.16428	7.24197	7.31425	7.23853
ID_0000966	Q64737	Gart	7.3248	7.36085	0.0621138	0.0577734	-1.0253	-0.0360487	-0.802263	0.444352	0.564228	7.31709	7.39881	7.24783	7.33545	7.35363	7.44041	7.3472	7.30215
ID_0002613	P11862	Gas2	2.78406	5.53208	0.663142	0.193461	-6.68823	-2.74163	-11.1009	2.47863e-06	0.000120779	2.42608	3.67189	2.15685	2.88144	5.42743	5.80499	5.52762	5.36829
ID_0002892	Q8CHY6	Gatad2a	3.31573	3.42738	0.134167	0.129836	-1.07963	-0.110543	-1.26332	0.240178	0.35912	3.26399	3.15497	3.46009	3.38386	3.60706	3.33784	3.3266	3.43802
ID_0003963	Q8VHR5	Gatad2b	2.06935	2.20379	0.110081	0.084909	-1.09768	-0.134464	-2.12367	0.0645923	0.130985	1.9113	2.09412	2.10536	2.16664	2.16808	2.10441	2.24534	2.29733
ID_0002565	Q99JT1	Gatb	4.00446	4.08169	0.0671445	0.0941412	-1.05522	-0.0775466	-1.27506	0.23619	0.354922	3.99575	4.03293	4.07345	3.9157	3.97044	4.0737	4.20063	4.082
ID_0004369	Q8CBY0	Gatc	1.98769	2.11734	0.0324099	0.063881	-1.09403	-0.129657	-2.13467	0.0634722	0.129499	2.033	1.96244	1.98904	1.96628	2.04639	2.15685	2.0823	2.18382
ID_0003190	Q8BFQ8	Gatd1	3.01633	3.08314	0.148245	0.0595351	-1.04738	-0.0667881	-0.827039	0.430923	0.551736	2.97802	3.14955	2.8236	3.11415	3.01816	3.05707	3.15682	3.10052
ID_0000985	Q9D172	Gatd3a	8.65732	8.99864	0.0594665	0.0655639	-1.2669	-0.341308	-6.53528	0.000141402	0.00142224	8.60542	8.7329	8.61448	8.67646	8.91475	9.02193	8.98725	9.07065
ID_0001875	P17439	Gba	6.23907	6.17173	0.119218	0.143111	1.04776	0.0673095	0.790612	0.450764	0.570977	6.35457	6.09736	6.31878	6.18558	6.37712	6.07661	6.16204	6.07115
ID_0003351	Q69ZF3	Gba2	3.46989	2.12959	0.245289	0.331135	2.51122	1.32839	8.8166	1.51099e-05	0.000343775	3.39514	3.4513	3.80828	3.22482	1.82135	1.86514	2.41329	2.41858
ID_0000558	Q9D6Y9	Gbe1	8.9699	8.92431	0.190195	0.179705	1.03188	0.0452801	0.582239	0.575591	0.681986	9.03029	9.19944	8.75366	8.89621	8.87413	9.18803	8.84925	8.78582
ID_0000459	P21614	Gc	8.80004	9.02431	0.055352	0.178173	-1.16804	-0.224084	-2.68453	0.0263942	0.0653216	8.84131	8.74568	8.85374	8.75943	9.28437	8.91557	8.90211	8.99518
ID_0000470	O88986	Gcat	8.00673	8.53011	0.0695416	0.0957765	-1.43723	-0.523291	-9.71026	7.13629e-06	0.000232578	7.94625	8.0303	7.95586	8.09452	8.39761	8.5229	8.59121	8.60871
ID_0004087	Q9D4H2	Gcc1	0.494805	0.534468	0.169008	0.153968	-1.02906	-0.0413264	-0.407742	0.693588	0.77427	0.609334	0.51632	0.249501	0.604064	0.647985	0.63686	0.537059	0.315969
ID_0001346	Q8CHG3	Gcc2	5.4703	5.53512	0.0905541	0.0925698	-1.04595	-0.0648139	-0.986225	0.351387	0.474757	5.59131	5.40937	5.39315	5.48737	5.60633	5.4024	5.58965	5.54209
ID_0000364	Q60759	Gcdh	9.82245	10.0786	0.118213	0.0923995	-1.1943	-0.256166	-3.56168	0.00674193	0.0234508	9.78887	9.93838	9.6718	9.89072	9.99036	10.1893	10.0158	10.1188
ID_0004370	Q61606	Gcgr	-0.236484	-0.343136	0.418625	0.475343	1.08655	0.119761	0.467561	0.651907	0.742943	0.373362	-0.330703	-0.416787	-0.571807	0.301216	-0.840849	-0.462255	-0.370655
ID_0001876	Q05915	Gch1	6.40421	6.25368	0.11172	0.108189	1.10996	0.150509	2.21282	0.0560463	0.118142	6.47099	6.38634	6.25432	6.50519	6.31271	6.32628	6.0938	6.28191
ID_0001877	P99025	Gchfr	5.87202	6.00224	0.186327	0.149781	-1.09444	-0.130192	-1.31268	0.223782	0.340662	5.80868	6.06579	5.64235	5.97125	5.8871	6.21953	5.92276	5.97955
ID_0000921	P52792-2	Gck	7.11334	7.14879	0.268706	0.176476	-1.02499	-0.0356068	-0.43044	0.677632	0.76154	7.19356	7.45359	6.84826	6.95797	7.15211	7.38295	7.10213	6.95797
ID_0000995	Q91X44	Gckr	7.46743	7.59389	0.240326	0.151698	-1.09164	-0.126497	-1.10107	0.301208	0.4237	7.30215	7.80522	7.28906	7.47328	7.48601	7.81668	7.56052	7.51235
ID_0000484	P97494	Gclc	8.9417	8.99774	0.0659205	0.134681	-1.03957	-0.0559813	-0.885317	0.400449	0.524766	8.96645	9.00692	8.94209	8.85131	9.00079	9.12164	9.05877	8.80977
ID_0001672	O09172	Gclm	7.13907	7.22631	0.0828425	0.0744448	-1.06234	-0.0872499	-1.89566	0.0926013	0.173679	7.24144	7.16597	7.09714	7.05173	7.28027	7.25995	7.24862	7.11638
ID_0000322	E9PVA8	Gcn1l1	8.44683	8.3784	0.0633582	0.0973896	1.04862	0.0684952	1.50277	0.169273	0.274784	8.44035	8.3596	8.4943	8.49307	8.31719	8.29632	8.51211	8.38799
ID_0001249	Q91WK5	Gcsh	6.49517	6.9405	0.102226	0.0593252	-1.36163	-0.445335	-7.63151	4.52701e-05	0.000674216	6.46329	6.6202	6.52057	6.37661	6.88439	7.01621	6.90343	6.95797
ID_0001852	Q9R111	Gda	5.87857	4.75772	0.0752067	0.129675	2.17491	1.12095	17.3288	6.64028e-08	1.85153e-05	5.7897	5.84282	5.94448	5.93728	4.58083	4.86905	4.74246	4.83853
ID_0004642	Q9DBL2	Gdap2	0.840082	1.05184	0.255881	0.29623	-1.15568	-0.208742	-1.31954	0.221579	0.338183	0.912557	1.05336	0.468232	0.926178	0.87374	1.38707	1.20437	0.742171
ID_0003109	Q9JL56	Gde1	2.52887	1.63881	0.237932	0.0993913	1.85586	0.892089	7.23682	6.72079e-05	0.000887675	2.49252	2.31447	2.86768	2.44081	1.65289	1.74592	1.65108	1.50534
ID_0001002	P50396	Gdi1	6.1248	6.22686	0.0934817	0.0971244	-1.07326	-0.102003	-1.94964	0.0850705	0.162903	6.23304	6.17275	6.0452	6.04823	6.26116	6.28243	6.28191	6.08193
ID_0000473	Q61598	Gdi2	9.0111	9.1441	0.0928389	0.0783369	-1.09663	-0.133075	-2.21097	0.056212	0.118392	9.05877	9.0617	8.87198	9.05195	9.08319	9.22311	9.19944	9.07065
ID_0004515	Q3TLS3	Gdpgp1	-1.07052	-1.49311	0.403824	0.188148	1.35565	0.438981	2.57833	0.0312619	0.0751093	-0.921062	-0.623871	-1.58037	-1.1568	-1.22	-1.62281	-1.51736	-1.61228
ID_0003526	Q8BX17	Gemin5	1.26481	1.2336	0.0290819	0.074128	1.02189	0.0312412	0.455178	0.660437	0.74977	1.26023	1.22616	1.27984	1.29303	1.30373	1.12943	1.25887	1.24238
ID_0004088	Q9D1H7	Get4	2.18852	1.85135	0.071124	0.0894051	1.26321	0.337089	4.72416	0.00128262	0.00705861	2.16382	2.13933	2.15685	2.29408	1.90682	1.87226	1.90682	1.71949
ID_0001713	P56213	Gfer	4.60377	4.79032	0.0514552	0.0613894	-1.13807	-0.186584	-4.07104	0.00318179	0.0136602	4.62041	4.53198	4.60907	4.65361	4.75149	4.75539	4.77307	4.88132
ID_0000777	Q8K0D5	Gfm1	7.82564	8.03944	0.0644987	0.0540406	-1.15975	-0.213818	-4.5916	0.00153458	0.00803971	7.87487	7.85695	7.83938	7.73137	8.08638	8.0303	8.07422	7.96688
ID_0001058	Q8R2Q4	Gfm2	5.98077	6.14858	0.0450737	0.0742841	-1.12338	-0.167849	-3.82885	0.00452681	0.0174728	6.03355	5.98082	5.98527	5.92342	6.16543	6.23572	6.05615	6.13704
ID_0002208	P47856	Gfpt1	5.17523	5.2158	0.0217715	0.0639974	-1.02855	-0.040614	-0.877992	0.404193	0.528238	5.19747	5.18762	5.14859	5.16723	5.20091	5.15565	5.30639	5.20025
ID_0002893	Q8R0H9	Gga1	3.90066	3.82888	0.0969692	0.166657	1.05	0.0703903	1.21124	0.25855	0.377996	3.92953	4.00944	3.88692	3.77675	3.91438	4.00969	3.7584	3.63303
ID_0002825	Q923B0	Ggact	4.55133	4.63882	0.101871	0.152248	-1.06282	-0.0878968	-1.10208	0.300791	0.423326	4.42037	4.65491	4.52708	4.60295	4.41589	4.6995	4.75865	4.68124
ID_0002769	Q9D7X8	Ggct	5.365	5.35436	0.175437	0.097035	1.00765	0.0109955	0.144993	0.888112	0.919058	5.36388	5.58299	5.15337	5.35976	5.35111	5.4436	5.4024	5.22033
ID_0001714	Q9QYC7	Ggcx	6.0328	6.07107	0.183141	0.128704	-1.02687	-0.0382535	-0.378941	0.714066	0.789753	6.01799	5.88158	6.29436	5.93728	6.17882	6.11733	6.1038	5.88433
ID_0004516	Q9Z0L8	Ggh	0.792839	1.21804	0.0857867	0.169802	-1.34339	-0.425882	-4.20476	0.00262837	0.0118631	0.834185	0.773035	0.881427	0.682709	1.42994	1.12095	1.27374	1.04755
ID_0003257	Q99J23	Ghdc	3.52261	3.20434	0.183172	0.0912172	1.2474	0.318919	4.21688	0.00258355	0.0117187	3.58271	3.25555	3.67251	3.57966	3.0991	3.16133	3.25555	3.30136
ID_0003745	Q91VC9	Ghitm	4.55523	4.46366	0.0825253	0.144813	1.06484	0.0906427	1.24327	0.247117	0.365648	4.52638	4.54329	4.67213	4.47913	4.62385	4.53408	4.29495	4.40177
ID_0004227	P16882	Ghr	-0.889791	-0.671236	0.748084	0.150401	-1.15264	-0.204937	-0.641438	0.538225	0.652105	0.208038	-1.47216	-1.1763	-1.11874	-0.492488	-0.860579	-0.664656	-0.667223
ID_0002826	Q9D7M1	Gid8	3.06002	3.17689	0.0635482	0.0896562	-1.08444	-0.116951	-1.82662	0.103155	0.18875	2.99722	3.13405	3.01816	3.09065	3.04783	3.25555	3.20144	3.20274
ID_0003645	Q99MR1	Gigyf1	0.87976	0.770899	0.0324446	0.0510252	1.07827	0.108715	1.53881	0.160372	0.264338	0.909529	0.862354	0.904339	0.842818	0.822106	0.771413	0.788917	0.701159
ID_0001239	Q6Y7W8	Gigyf2	4.80568	4.76372	0.0671192	0.112986	1.02947	0.0419049	0.660817	0.526313	0.641624	4.85753	4.80229	4.71202	4.85087	4.88376	4.71971	4.62808	4.82333
ID_0000083	Q99JY3	Gimap4	-0.643559	-0.610966	1.31483	0.609216	1.133	0.180149	0.565539	0.58639	0.691353	-1.55716	-1.97887	0.621948	0.339844	-1.45418	-0.653713	-0.231789	-0.104187
ID_0004780	G3X987	Gimap9	0.88843	0.7234	0.121578	0.194538	1.11691	0.159516	1.49686	0.170775	0.276045	0.767858	0.974712	1.00991	0.801236	0.802889	0.96045	0.543621	0.586638
ID_0004089	E9PW74	Gimd1	1.17288	1.47631	0.1534	0.144505	-1.23598	-0.30566	-2.95192	0.0172819	0.0470634	1.05179	1.36527	1.04675	1.22771	1.43943	1.28941	1.56258	1.61383
ID_0002566	P28230	Gjb1	6.75632	6.6894	0.248125	0.135093	1.04743	0.0668537	0.905724	0.390148	0.514712	6.58105	6.58105	7.1074	6.7558	6.58105	6.56669	6.82995	6.77994
ID_0004228	Q00977	Gjb2	1.84436	2.12099	0.110538	0.0703262	-1.21006	-0.275076	-3.77132	0.00492826	0.0185977	1.93792	1.94224	1.74835	1.74895	2.11884	2.06789	2.0762	2.22103
ID_0000608	Q64516-1	Gk	8.68659	8.63718	0.152128	0.166128	1.03471	0.0492255	0.640903	0.538557	0.652115	8.71947	8.88344	8.61181	8.53165	8.56248	8.87115	8.62751	8.48757
ID_0005002	Q9JMB0	Gkap1	-1.57931	-1.79205	0.447709	0.318187	1.17373	0.231103	1.1427	0.284472	0.406877	-1.42398	-1.07795	-2.14241	-1.6729	-1.89671	-1.47494	-1.60703	-2.18953
ID_0003863	P51569	Gla	2.48303	2.38852	0.102367	0.169467	1.06785	0.0947103	1.06368	0.31689	0.439214	2.6284	2.4541	2.46146	2.38814	2.55078	2.31943	2.50117	2.18269
ID_0001768	P23780	Glb1	5.61938	5.73489	0.120634	0.0960786	-1.0833	-0.115436	-2.72606	0.0247067	0.061967	5.70223	5.73156	5.47091	5.57283	5.84424	5.78673	5.65993	5.64868
ID_0004371	Q8VC60	Glb1l	-0.0595363	0.207422	0.371999	0.486178	-1.21013	-0.27516	-1.218	0.256102	0.375182	0.145958	-0.61268	0.171403	0.0571731	0.374301	-0.48119	0.656662	0.279914
ID_0000367	Q91W43	Gldc	7.19808	10.1234	0.722891	0.103584	-7.59766	-2.92555	-9.18405	1.1018e-05	0.00029051	6.66451	7.94132	6.498	7.68848	10.0537	10.2087	10.0158	10.2154
ID_0001093	Q61543	Glg1	6.38609	6.30764	0.056262	0.053328	1.05588	0.0784515	1.61264	0.143434	0.242471	6.44439	6.32331	6.42108	6.35557	6.34078	6.27153	6.25377	6.36446
ID_0003964	Q9JHJ3	Glmp	-0.766204	-1.03537	0.378461	0.12192	1.20724	0.271718	1.42401	0.190266	0.300487	-0.765305	-1.01366	-0.231789	-1.05406	-0.99512	-1.18513	-1.06592	-0.895326
ID_0000760	Q9CPU0	Glo1	9.01901	9.08297	0.220835	0.085249	-1.04559	-0.0643205	-0.75602	0.470164	0.590381	9.31833	8.96485	8.78751	9.00536	9.1062	9.18803	8.98725	9.05038
ID_0000867	Q9CPV4	Glod4	8.49601	8.50489	0.0396546	0.0510409	-1.00619	-0.00890233	-0.1981	0.847645	0.888725	8.50785	8.54362	8.44981	8.48274	8.43823	8.56248	8.50672	8.51211
ID_0001940	Q9QUH0	Glrx	7.42168	6.81238	0.0725791	0.209671	1.52552	0.609296	6.12885	0.000223371	0.00192628	7.35688	7.41664	7.389	7.5242	6.5718	7.04531	6.71689	6.91551
ID_0004643	Q923X4	Glrx2	0.51747	0.788206	0.159315	0.296596	-1.20712	-0.271566	-2.16072	0.0608956	0.126001	0.651019	0.658202	0.359249	0.401412	1.22413	0.652306	0.710314	0.566074
ID_0001524	Q9CQM9	Glrx3	7.25599	7.23405	0.140898	0.106406	1.0153	0.0219002	0.353978	0.732016	0.803058	7.2973	7.41223	7.07377	7.24064	7.1971	7.39262	7.17883	7.16765
ID_0002209	Q80Y14	Glrx5	7.33251	7.48147	0.053608	0.085027	-1.10877	-0.148959	-2.69269	0.0260535	0.0646698	7.30215	7.41223	7.3158	7.29987	7.41526	7.53618	7.40281	7.57161
ID_0000441	Q571F8	Gls2	6.82923	9.85763	0.546967	0.100342	-8.15908	-3.02841	-12.3947	1.02432e-06	7.45078e-05	6.2517	7.44294	6.50563	7.11666	9.74293	9.96967	9.81157	9.90635
ID_0002894	Q8K0R6	Gltpd2	2.409	2.47796	0.170377	0.151629	-1.04968	-0.0699449	-0.706173	0.499064	0.614978	2.61659	2.27168	2.48032	2.26741	2.66446	2.46292	2.29408	2.49038
ID_0000102	P26443	Glud1	12.9244	12.8367	0.0367941	0.0561978	1.06263	0.0876415	1.69674	0.126129	0.219577	12.9557	12.9018	12.9557	12.8844	12.8027	12.8844	12.7754	12.8844
ID_0000485	P15105	Glul	11.6054	6.53192	0.92105	0.857662	33.5249	5.06716	10.8031	3.07728e-06	0.000137265	10.6021	11.4612	12.8346	11.5237	5.33791	7.35266	6.85607	6.58105
ID_0000008	Q91XE0	Glyat	10.5498	10.916	0.075775	0.0937476	-1.28892	-0.366163	-8.33176	2.33143e-05	0.000453346	10.5026	10.4784	10.571	10.647	10.8547	10.8214	10.9664	11.0215
ID_0000014	Q91XE0-2	Glyat	2.85195	2.88581	0.0859737	0.11961	-1.02357	-0.0336042	-0.43758	0.672648	0.757975	2.78438	2.82416	2.97802	2.82125	3.0241	2.78382	2.94746	2.78787
ID_0001250	Q8QZY2	Glyctk	6.97949	7.20695	0.0471941	0.0668738	-1.17077	-0.227459	-4.56842	0.00158387	0.00823298	6.94917	6.99961	6.93308	7.03609	7.15952	7.24197	7.14293	7.28338
ID_0001878	Q922P9	Glyr1	4.90719	5.06426	0.0394793	0.057441	-1.11504	-0.157091	-3.74399	0.00513202	0.0191986	4.86116	4.89478	4.95505	4.91777	5.06602	4.98977	5.07146	5.12979
ID_0003439	Q60648	Gm2a	2.88089	3.78429	0.0554459	0.170539	-1.87163	-0.904298	-11.5736	1.77653e-06	0.000102614	2.95681	2.87264	2.8236	2.87052	3.97887	3.76904	3.82324	3.56602
ID_0000329	Q5FW57	Gm4952	9.85225	10.1111	0.204043	0.0945623	-1.19727	-0.259752	-4.3082	0.00227125	0.0106736	9.93713	10.1007	9.6718	9.69931	10.1366	10.2337	10.0472	10.027
ID_0004517	P58929	Gmeb2	-0.425007	-0.384876	0.243667	0.196463	-1.03068	-0.0435923	-0.28273	0.784179	0.840982	-0.48119	-0.365038	-0.719612	-0.134188	-0.645539	-0.38004	-0.17007	-0.343856
ID_0002956	Q9CQI3	Gmfb	5.41291	5.22833	0.0601028	0.0513915	1.13648	0.184578	4.12066	0.00296308	0.0129884	5.39257	5.4956	5.35308	5.41042	5.21599	5.30365	5.18927	5.20442
ID_0004229	Q9ERL7	Gmfg	0.175708	0.808667	0.412559	0.104919	-1.52929	-0.612861	-4.06163	0.00322519	0.0137646	0.413659	0.54252	-0.387992	0.134647	0.705145	0.953857	0.801236	0.774432
ID_0002421	Q922H4	Gmppa	6.16265	6.02201	0.0677973	0.0746173	1.1024	0.140651	3.18122	0.0120735	0.0361126	6.15066	6.07174	6.2076	6.22062	5.9693	5.97955	6.13121	6.00797
ID_0001816	Q8BTZ7	Gmppb	6.14323	5.99725	0.111744	0.0449255	1.1065	0.146009	2.36881	0.0436904	0.0968988	5.99036	6.18051	6.14613	6.25589	5.99846	6.05734	5.98338	5.94982
ID_0003864	Q99L27	Gmpr2	2.95873	2.90076	0.183277	0.245665	1.04088	0.0577976	0.422693	0.68306	0.76507	2.78438	3.21499	2.94376	2.8918	2.5993	3.09112	3.11086	2.80178
ID_0001015	Q3THK7	Gmps	6.87103	6.97466	0.0872608	0.0306938	-1.07448	-0.103637	-1.96994	0.0823933	0.158624	6.87787	6.9397	6.74601	6.92053	6.93409	6.98273	7.00805	6.97376
ID_0001620	P21278	Gna11	6.40158	6.24571	0.110008	0.118841	1.11406	0.155826	2.30983	0.048008	0.104716	6.44439	6.31271	6.53755	6.31166	6.17882	6.14045	6.40924	6.25432
ID_0001817	P27601	Gna13	4.90735	4.9829	0.108938	0.0834311	-1.05374	-0.07552	-1.22271	0.254406	0.373461	4.93797	4.78057	5.039	4.87186	4.96737	4.91591	5.104	4.94433
ID_0001769	P08752	Gnai2	4.06941	3.45294	0.19379	0.121676	1.53419	0.617473	6.07978	0.000236377	0.00199056	4.09781	3.84722	4.31415	4.01847	3.57691	3.34886	3.5379	3.34809
ID_0001696	Q9DC51	Gnai3	6.5579	6.1943	0.145168	0.145205	1.28661	0.363578	4.68433	0.00135327	0.00738043	6.57053	6.42154	6.75544	6.4841	6.212	5.99481	6.34272	6.22768
ID_0002614	P21279	Gnaq	1.4262	1.27196	0.225079	0.248666	1.11184	0.152952	2.17672	0.0593638	0.123425	1.28406	1.18498	1.6252	1.61057	1.10583	1.02245	1.54785	1.41173
ID_0001154	P63094	Gnas	6.19703	6.00025	0.187064	0.12501	1.14612	0.196759	1.9808	0.0809946	0.156471	6.38393	5.97061	6.31166	6.12192	6.09139	5.828	6.0938	5.98783
ID_0001673	P62874	Gnb1	5.67787	5.47871	0.0940468	0.0395771	1.14803	0.199159	3.56664	0.00669162	0.0233504	5.74363	5.59299	5.77351	5.60133	5.49022	5.4353	5.52762	5.46168
ID_0001155	P62880	Gnb2	7.37812	7.27236	0.0899017	0.0818331	1.07606	0.105761	1.81912	0.104367	0.190323	7.4341	7.25101	7.44852	7.37885	7.32816	7.15123	7.31425	7.2958
ID_0000868	Q91WG8	Gne	8.31849	7.6189	0.155946	0.0444991	1.62402	0.699567	9.31547	9.86631e-06	0.00027988	8.45458	8.09452	8.37676	8.3481	7.64529	7.57629	7.66761	7.5864
ID_0002277	Q9DAS9	Gng12	4.85593	4.82592	0.047845	0.0430109	1.021	0.0299826	0.65295	0.531129	0.645613	4.90977	4.79503	4.87031	4.84863	4.86369	4.83542	4.7641	4.84047
ID_0003646	Q80SZ7	Gng5	5.16715	4.95338	0.203339	0.188699	1.1596	0.213633	2.33926	0.0458032	0.100783	5.05885	5.04776	5.47091	5.09108	4.80574	4.84725	5.22442	4.93612
ID_0003258	P36916	Gnl1	4.01474	3.811	0.0457811	0.0959314	1.15153	0.203558	3.56915	0.0066664	0.0233162	3.95418	4.0497	4.00441	4.05066	3.6844	3.84805	3.91145	3.80009
ID_0003965	Q99LH1	Gnl2	1.0731	1.16434	0.124748	0.276676	-1.06944	-0.0968515	-0.877648	0.40437	0.528249	1.08189	0.901149	1.11146	1.19788	1.19839	0.763388	1.33339	1.3622
ID_0002957	Q8CI11	Gnl3	3.07157	3.09769	0.204341	0.141123	-1.01774	-0.0253692	-0.243672	0.813291	0.863662	3.25555	3.05707	3.18285	2.79082	3.28362	2.99876	3.13036	2.97802
ID_0000276	Q9QXF8	Gnmt	11.3485	11.8414	0.271711	0.278782	-1.40657	-0.492184	-3.14124	0.0128479	0.0378796	11.0814	11.5237	11.1545	11.6345	11.428	11.9778	11.9281	12.0316
ID_0003352	P98192	Gnpat	2.49819	2.5173	0.0963311	0.124649	-1.01444	-0.0206865	-0.29012	0.778709	0.83816	2.46146	2.49599	2.63107	2.40423	2.43649	2.39123	2.65811	2.58335
ID_0003527	O88958	Gnpda1	3.11326	2.98288	0.355677	0.536358	1.09704	0.133617	0.504078	0.627071	0.722809	2.58335	3.32345	3.23171	3.31452	2.31038	3.59646	2.88473	3.13994
ID_0001497	Q9JK38	Gnpnat1	6.54578	6.3558	0.04008	0.147201	1.14074	0.189973	2.69319	0.0260326	0.06465	6.51131	6.57011	6.51221	6.58951	6.14273	6.4555	6.45273	6.37224
ID_0002278	Q8BFR4	Gns	5.93234	6.04679	0.0457402	0.114638	-1.08264	-0.114554	-1.91641	0.0896346	0.169637	5.968	5.86645	5.95762	5.93728	6.212	6.03417	5.98338	5.95762
ID_0003966	Q9CW79	Golga1	2.64173	2.59759	0.0231812	0.149668	1.02961	0.0421014	0.648629	0.533786	0.648059	2.61659	2.62776	2.65811	2.66446	2.5244	2.43649	2.77972	2.64976
ID_0001396	Q921M4	Golga2	5.49062	5.62867	0.105969	0.0664313	-1.10042	-0.138053	-2.15413	0.0615381	0.126759	5.62771	5.39199	5.42434	5.51842	5.67331	5.53727	5.62205	5.68204
ID_0001333	P55937	Golga3	4.83146	4.7693	0.0463261	0.0474968	1.04398	0.0620926	1.33883	0.215485	0.330841	4.84977	4.84304	4.76396	4.86905	4.75362	4.70908	4.80444	4.81006
ID_0001756	Q91VW5	Golga4	3.57983	3.60713	0.0509084	0.0938405	-1.01933	-0.0276211	-0.469426	0.650627	0.741821	3.63338	3.52809	3.6123	3.54554	3.6123	3.49277	3.6011	3.72235
ID_0001818	Q9QYE6	Golga5	4.75524	4.90716	0.0514312	0.073598	-1.11106	-0.151937	-3.0432	0.0149739	0.0418313	4.77115	4.68689	4.75286	4.81006	4.95677	4.79835	4.92684	4.94669
ID_0003440	Q91W53	Golga7	2.67099	2.64693	0.0653239	0.0614725	1.01687	0.0241415	0.397605	0.700766	0.779879	2.60336	2.62776	2.71601	2.73681	2.71724	2.66958	2.6284	2.57252
ID_0001715	Q8BXA1	Golim4	5.32716	5.37129	0.112426	0.118678	-1.03108	-0.0441554	-1.05388	0.321103	0.442816	5.44551	5.39721	5.2079	5.25801	5.46442	5.47268	5.22721	5.32085
ID_0002099	Q9CRA5	Golph3	4.2103	4.51796	0.17481	0.0646963	-1.23744	-0.307363	-3.61565	0.0062159	0.0221889	4.32137	4.22471	3.9588	4.33631	4.55227	4.46229	4.46519	4.59209
ID_0004518	P0C8B4	Gon7	1.87937	1.88975	0.170696	0.121876	-1.00565	-0.00812304	-0.123236	0.904798	0.931263	1.96628	2.07744	1.73991	1.73384	1.90206	2.0547	1.82839	1.77383
ID_0002210	Q8BH60	Gopc	4.42313	4.66153	0.124212	0.058708	-1.17937	-0.238015	-3.69555	0.00551548	0.02028	4.51443	4.47913	4.24001	4.45893	4.68999	4.63268	4.59577	4.72766
ID_0003032	Q91X51	Gorasp1	2.65315	2.47337	0.0761105	0.101157	1.13281	0.179901	2.51117	0.0348006	0.0814664	2.61659	2.5993	2.63107	2.76564	2.61791	2.39123	2.46575	2.41858
ID_0001569	Q99JX3	Gorasp2	6.50791	6.69203	0.124418	0.0809079	-1.13613	-0.184127	-2.61793	0.0293484	0.0714699	6.60545	6.53579	6.32628	6.56411	6.77139	6.58105	6.72401	6.69169
ID_0001975	O88630	Gosr1	4.83554	4.90144	0.0750609	0.0655343	-1.04676	-0.0659259	-1.29563	0.229336	0.347535	4.88842	4.84977	4.72565	4.8783	4.87774	4.99839	4.85381	4.87584
ID_0002422	O35166	Gosr2	4.58175	4.46722	0.143891	0.152355	1.08252	0.114399	1.22595	0.253248	0.372216	4.69966	4.42458	4.708	4.49475	4.58923	4.24615	4.49475	4.53877
ID_0000585	P05201	Got1	8.13087	9.04711	0.445363	0.402751	-1.88715	-0.916209	-3.59009	0.00645937	0.0228307	7.66722	8.55692	7.83516	8.4642	8.5229	9.50006	9.03737	9.12812
ID_0000130	P05202	Got2	10.7954	11.6046	0.0808851	0.166165	-1.75235	-0.809295	-9.41496	9.08305e-06	0.000273498	10.6914	10.7713	10.8547	10.8641	11.5574	11.7055	11.392	11.7634
ID_0004519	Q9WTK3	Gpaa1	0.30482	-0.0366916	0.168294	0.21432	1.26699	0.341401	2.47166	0.037068	0.0853414	0.394983	0.0843937	0.270536	0.469368	0.0956563	-0.0371858	-0.338828	0.133591
ID_0000907	Q61586	Gpam	7.14807	7.08504	0.122325	0.0841824	1.04466	0.0630324	1.11717	0.294641	0.41727	7.17799	7.24729	7.1971	6.96989	7.12539	7.17799	7.05084	6.98593
ID_0003528	Q8C0N2	Gpat3	0.235086	0.602169	0.231609	0.270389	-1.29229	-0.369927	-3.17828	0.0121288	0.0362563	0.208038	0.565271	0.0323896	0.134647	0.711804	0.870436	0.234418	0.592017
ID_0002211	Q8K2C8	Gpat4	5.00835	4.55862	0.0843618	0.172957	1.36533	0.449249	5.15238	0.000731241	0.00458762	4.88254	5.03827	5.05238	5.0602	4.53128	4.78831	4.36866	4.54624
ID_0004644	Q9DBM1	Gpatch1	-3.08264	-2.97111	0.372906	0.271738	-1.07143	-0.0995386	-0.419352	0.685406	0.767355	-3.35928	-3.35928	-2.57035	-3.04165	-2.95413	-2.81442	-2.75661	-3.35928
ID_0003746	A2A6A1	Gpatch8	-1.39232	-1.38675	0.240444	0.251592	-1.00322	-0.0046339	-0.0255608	0.9802	0.986095	-1.50675	-1.03252	-1.5349	-1.49508	-1.76152	-1.22	-1.28274	-1.28274
ID_0001697	Q8C0L9	Gpcpd1	6.39945	5.30152	0.151937	0.260099	2.1406	1.09802	9.11613	1.1671e-05	0.000300822	6.17443	6.44624	6.47192	6.50519	4.93612	5.54378	5.32329	5.40287
ID_0000151	P13707	Gpd1	10.4722	9.93643	0.138747	0.104511	1.44955	0.535603	7.47466	5.28666e-05	0.000747429	10.6508	10.4497	10.4753	10.313	10.0718	9.88777	9.95758	9.82858
ID_0000715	Q3ULJ0	Gpd1l	6.45467	6.14987	0.0835188	0.096118	1.23525	0.304806	6.72225	0.000115344	0.00126124	6.51748	6.53579	6.37813	6.38727	6.13357	6.29019	6.0938	6.08193
ID_0000378	Q64521	Gpd2	9.21093	8.40534	0.0669686	0.119521	1.74798	0.80569	12.9697	7.10185e-07	6.36503e-05	9.283	9.18594	9.24451	9.13026	8.50898	8.42737	8.23357	8.45142
ID_0000943	Q8BUV3	Gphn	7.81801	7.35316	0.108412	0.0784385	1.38014	0.464815	10.1292	5.12158e-06	0.000186269	7.7969	7.67392	7.88635	7.91487	7.24729	7.34024	7.40918	7.41595
ID_0000391	P06745	Gpi1	9.57883	10.0266	0.0901738	0.128956	-1.36375	-0.447577	-6.96292	8.92682e-05	0.0010693	9.56391	9.68559	9.46751	9.59833	10.0363	10.1677	10.0472	9.85498
ID_0004372	Q56A08	Gpkow	1.51056	1.57338	0.215881	0.127871	-1.03974	-0.0562181	-0.551185	0.595761	0.699281	1.6543	1.73335	1.36157	1.29303	1.54705	1.5911	1.42276	1.73262
ID_0002100	O70362	Gpld1	3.77615	4.21082	0.0896475	0.0703552	-1.35111	-0.434141	-8.13432	2.79817e-05	0.000502905	3.71192	3.68686	3.86362	3.84218	4.24844	4.13108	4.17625	4.28751
ID_0004781	Q8BUV8	Gpr107	-0.133276	-0.139778	0.0457889	0.0434634	1.0046	0.00661546	0.0760438	0.941152	0.956983	-0.124918	-0.0727337	-0.17724	-0.158212	-0.178092	-0.158212	-0.0778687	-0.144937
ID_0004520	Q8BPS4	Gpr180	1.12673	1.07559	0.0593152	0.165261	1.03451	0.0489466	0.593691	0.56825	0.6752	1.04243	1.12798	1.16825	1.16825	1.06702	0.861695	1.11146	1.2622
ID_0003259	Q8BS95	Gpr89	3.00007	2.83541	0.115056	0.124551	1.1203	0.163883	2.02789	0.0751878	0.147525	3.13036	2.87264	3.05564	2.94166	3.00519	2.81322	2.70536	2.81785
ID_0002009	Q8BWS5	Gprin3	5.44292	5.51295	0.160941	0.221153	-1.05008	-0.0704987	-0.623866	0.549165	0.660498	5.57202	5.32025	5.59131	5.2881	5.83575	5.43215	5.44991	5.334
ID_0001911	Q99LD4	Gps1	4.53835	4.38406	0.0988212	0.0572011	1.11317	0.154677	3.09947	0.0137125	0.0393723	4.56481	4.66703	4.46264	4.45893	4.36629	4.45674	4.39344	4.31979
ID_0000513	Q8QZR5	Gpt	8.76605	8.88102	0.147921	0.133194	-1.08295	-0.114968	-1.25407	0.243361	0.362185	8.62398	8.90963	8.65385	8.87675	8.71551	9.0397	8.86677	8.90211
ID_0000430	Q8BGT5	Gpt2	8.76629	9.14367	0.178748	0.175196	-1.29899	-0.377394	-4.03157	0.00336806	0.0141459	8.67767	9.03423	8.66868	8.68456	9.0617	9.40164	9.01489	9.09645
ID_0000325	P11352	Gpx1	10.3161	10.3675	0.059263	0.0655978	-1.03618	-0.051268	-1.01271	0.339283	0.461355	10.3388	10.2753	10.2612	10.3892	10.2753	10.3675	10.4041	10.4229
ID_0004908	P46412	Gpx3	-1.34412	-1.02002	0.434776	0.30817	-1.25556	-0.328336	-1.78314	0.110372	0.198693	-1.95581	-1.16013	-0.946411	-1.31412	-1.25085	-1.30989	-0.837254	-0.68209
ID_0001976	O70325	Gpx4	7.3239	7.05744	0.0784265	0.0508944	1.20284	0.266443	5.27708	0.000623929	0.00408279	7.4341	7.32386	7.25786	7.27977	6.99961	7.1074	7.03055	7.09218
ID_0000090	Q8CI52	Gramd1c	-0.74162	-0.88231	0.185063	0.269531	1.10258	0.140881	0.952348	0.367335	0.491117	-0.659487	-0.602169	-0.691162	-1.01366	-0.483416	-1.06592	-0.958821	-1.02109
ID_0004373	Q6PEM6	Gramd3	1.03337	0.950652	0.13862	0.382292	1.04775	0.0672971	0.397672	0.700719	0.779879	0.999181	0.879271	1.21413	1.04088	1.46885	0.997385	0.604319	0.732057
ID_0002708	Q9JLM9	Grb14	3.20506	3.3094	0.140853	0.147856	-1.07489	-0.104193	-1.58085	0.150519	0.251734	3.07827	3.11781	3.23171	3.39247	3.14863	3.26911	3.50453	3.31535
ID_0002615	Q60631	Grb2	5.01454	4.91399	0.0332086	0.0827492	1.07209	0.100431	1.9644	0.0831157	0.159647	4.99432	5.02216	4.98367	5.058	4.89089	5.03104	4.89776	4.83625
ID_0002827	Q03160	Grb7	3.80669	3.64723	0.1379	0.123372	1.1166	0.159108	2.70669	0.0254795	0.0635595	3.86362	3.92313	3.83229	3.60771	3.72691	3.77467	3.57214	3.5152
ID_0002958	O35127	Grcc10	2.86903	2.936	0.128647	0.0854931	-1.04753	-0.0669848	-0.892776	0.396662	0.5213	2.96728	2.69481	2.96515	2.84887	2.94695	2.84493	3.04783	2.90428
ID_0000527	Q91Z53	Grhpr	9.30831	9.31792	0.0933244	0.0482773	-1.00667	-0.00959156	-0.165057	0.872776	0.90674	9.29278	9.37415	9.18244	9.38388	9.24841	9.32525	9.33968	9.35833
ID_0001853	Q8VD04	Gripap1	4.99181	5.10206	0.125404	0.0916932	-1.07906	-0.109775	-1.62379	0.141022	0.239441	5.06689	5.11488	4.83458	4.9509	5.13516	5.06264	5.2114	4.99902
ID_0001737	P28798	Grn	6.68843	6.55909	0.109831	0.235968	1.0938	0.129347	1.19695	0.26379	0.383868	6.83203	6.62921	6.71144	6.58105	6.90277	6.36646	6.498	6.46914
ID_0000951	Q99LP6	Grpel1	8.58427	8.7935	0.0500393	0.0413142	-1.15605	-0.209206	-4.6755	0.00136949	0.0074308	8.56721	8.60974	8.63723	8.5229	8.85337	8.78751	8.76167	8.77144
ID_0001770	Q8C5Q4	Grsf1	4.89135	5.22522	0.0409629	0.0354068	-1.26037	-0.333851	-7.89394	3.51123e-05	0.000579699	4.87031	4.9509	4.88445	4.85976	5.27343	5.20312	5.22959	5.19473
ID_0003441	Q810D6	Grwd1	2.83851	2.81383	0.0616101	0.0579814	1.01729	0.0247327	0.500724	0.629332	0.723789	2.86712	2.90428	2.7614	2.82125	2.8406	2.87317	2.80348	2.73806
ID_0001854	Q9D8T2	Gsdmd	5.94799	6.20824	0.131604	0.0567839	-1.19768	-0.260238	-3.72501	0.00527884	0.019625	5.968	5.99541	5.76091	6.06762	6.13357	6.26116	6.19608	6.24213
ID_0004230	Q9WV60	Gsk3b	1.4285	1.17258	0.15854	0.172324	1.19365	0.255375	2.20933	0.0563587	0.118419	1.26366	1.38617	1.64384	1.42032	1.15314	1.41847	1.09549	1.02323
ID_0002512	P13020	Gsn	4.32988	3.54387	0.465853	0.557828	1.73303	0.793293	3.96259	0.00372213	0.0152252	3.80276	4.0737	4.70151	4.74154	3.67251	2.84493	3.46445	4.19359
ID_0000975	Q8R050	Gspt1	7.99491	8.03701	0.0553051	0.0602431	-1.02961	-0.0420931	-0.848348	0.419599	0.540546	8.03183	7.94508	7.95015	8.05258	8.0757	7.96945	8.0984	8.00447
ID_0001138	P47791	Gsr	8.28031	8.14766	0.024608	0.0998524	1.09632	0.132663	2.39993	0.0415706	0.0931442	8.28212	8.26784	8.31392	8.25733	8.16488	8.06794	8.28212	8.0757
ID_0001059	P51855	Gss	6.78975	7.39953	0.0524898	0.097778	-1.52602	-0.609773	-10.7412	3.22086e-06	0.000138167	6.76842	6.84826	6.72817	6.81414	7.34423	7.51235	7.44573	7.2958
ID_0000175	P13745	Gsta1	5.50695	6.57903	0.170441	0.406987	-2.10257	-1.07215	-5.65026	0.000393089	0.00290413	5.37423	5.69917	5.35308	5.60133	6.02422	6.98273	6.56883	6.74034
ID_0000180	P10648	Gsta2	3.75147	4.69208	0.363423	0.558757	-1.91797	-0.939582	-3.29164	0.0101776	0.0319657	3.29765	3.97733	3.62747	4.10344	3.98605	5.35308	4.70399	4.7252
ID_0000142	P30115	Gsta3	12.6625	11.7279	0.0758374	0.0550719	1.91134	0.934587	16.8257	8.46605e-08	2.12982e-05	12.6314	12.6314	12.7754	12.6118	11.6842	11.7444	11.7987	11.6842
ID_0001125	P24472	Gsta4	7.08365	7.17586	0.138202	0.259871	-1.06605	-0.0922705	-0.784859	0.453952	0.57419	6.95536	6.98084	7.24144	7.15696	6.86064	7.41223	7.36404	7.06653
ID_0000422	Q9DCM2	Gstk1	9.54495	9.47862	0.0727066	0.100818	1.04707	0.0663606	1.0303	0.331425	0.453834	9.53874	9.60093	9.59572	9.44441	9.33725	9.53546	9.47787	9.56391
ID_0000131	P10649	Gstm1	12.8715	11.9313	0.117425	0.218911	1.91985	0.940997	9.0883	1.19508e-05	0.000303282	12.8346	12.9018	13.0146	12.7351	11.9778	12.1618	11.9512	11.6345
ID_0000370	P15626	Gstm2	9.23723	6.27511	0.525384	0.401735	7.78634	2.96095	12.8992	7.42212e-07	6.53537e-05	8.5229	9.30694	9.78887	9.33019	5.68204	6.57263	6.43412	6.41163
ID_0000285	P19639	Gstm3	7.92124	5.59493	0.479898	0.220688	5.01867	2.3273	14.6278	2.66978e-07	3.4358e-05	7.44759	7.65611	8.53899	8.04227	5.28707	5.71316	5.78817	5.59131
ID_0001941	P48774	Gstm5	3.86753	4.04466	0.12504	0.244961	-1.1304	-0.176839	-1.44705	0.1839	0.292696	3.80276	4.04112	3.75543	3.8708	3.77079	4.30319	4.19027	3.91438
ID_0000621	O35660	Gstm6	7.07329	5.67659	0.236758	0.212233	2.63305	1.39673	10.3033	4.47753e-06	0.000169238	6.78357	7.2308	7.29858	6.98022	5.42971	5.88298	5.82085	5.57283
ID_0000444	Q80W21	Gstm7	6.58349	6.33911	0.110786	0.15723	1.18459	0.244383	2.7986	0.0220192	0.0565579	6.498	6.72401	6.49174	6.6202	6.16543	6.547	6.33181	6.31218
ID_0000767	O09131	Gsto1	8.52656	8.95001	0.164492	0.19875	-1.34117	-0.42349	-4.26572	0.00241115	0.0110943	8.4715	8.75719	8.36972	8.50785	8.81318	9.24451	8.85356	8.88881
ID_0000120	P19157	Gstp1	12.4841	13.4274	0.535389	0.341209	-1.92426	-0.944304	-3.61987	0.00617664	0.0220959	12.7754	11.8631	12.2396	13.0582	13.7718	12.9557	13.4911	13.4911
ID_0000692	Q64471	Gstt1	10.7867	10.0247	0.150345	0.248946	1.69611	0.76223	5.98603	0.000263589	0.00215117	10.622	10.9252	10.9027	10.6969	9.82149	10.3841	9.9868	9.90635
ID_0001977	Q61133	Gstt2	7.55143	7.07767	0.166765	0.397456	1.38871	0.473748	2.5757	0.0313936	0.0753897	7.34423	7.67392	7.69844	7.48912	6.58105	7.52948	7.20529	6.99486
ID_0001397	Q99L20	Gstt3	8.11196	6.66314	0.245263	0.680253	2.72953	1.44865	4.78126	0.00118821	0.0066484	7.75417	8.20366	8.31072	8.17928	5.80423	7.46571	6.64228	6.74034
ID_0000332	Q9WVL0	Gstz1	10.9734	10.7717	0.0896635	0.10661	1.15005	0.201695	2.84786	0.0203667	0.0536027	10.9163	11.0781	10.8833	11.0158	10.6351	10.8946	10.7894	10.7676
ID_0004782	Q9D0D5	Gtf2e1	-0.0021744	0.131173	0.282385	0.194715	-1.089	-0.122999	-0.878219	0.404077	0.528238	0.145958	0.28328	-0.0744039	-0.363532	0.0527616	0.249501	0.326616	-0.104187
ID_0004231	Q3THK3	Gtf2f1	1.82952	1.95255	0.0391541	0.0640715	-1.08891	-0.122889	-1.97228	0.0820906	0.158162	1.84939	1.86349	1.77431	1.83091	1.9113	1.98171	1.88898	2.0282
ID_0004645	Q8R0A0	Gtf2f2	1.21294	1.14707	0.165125	0.293329	1.04486	0.06331	0.563546	0.587687	0.692326	1.24608	1.43323	1.0917	1.08075	1.31139	1.31836	1.24897	0.709576
ID_0004909	Q9JIB4	Gtf2h2	0.0217353	-0.10733	0.0924374	0.238725	1.09224	0.127292	0.956771	0.365223	0.489075	0.126617	-0.0343702	-0.0744039	0.0690977	-0.321612	-0.081281	0.217717	-0.244144
ID_0002661	Q9ESZ8	Gtf2i	3.86207	3.81617	0.0818443	0.17435	1.03109	0.044171	0.762058	0.466738	0.586666	3.95418	3.89313	3.83964	3.76135	3.90067	4.01323	3.72818	3.62258
ID_0003529	Q8K284	Gtf3c1	0.914726	0.979788	0.153417	0.0473237	-1.04553	-0.0642291	-0.730648	0.484735	0.603245	0.950344	0.741695	1.10583	0.861037	0.985546	0.911698	1.01825	1.00365
ID_0003747	Q8BL74	Gtf3c2	2.25653	2.28396	0.0584433	0.0449709	-1.01909	-0.0272885	-0.460959	0.656448	0.746592	2.21535	2.22578	2.34259	2.24238	2.34182	2.26237	2.29408	2.23758
ID_0003647	Q8BMQ2	Gtf3c4	0.688433	0.93909	0.057257	0.083638	-1.1901	-0.251086	-3.16033	0.0124719	0.0369518	0.671534	0.615245	0.741695	0.72526	1.04595	0.953857	0.909529	0.847028
ID_0004910	Q8R2T8	Gtf3c5	-3.02942	-2.87965	0.587854	0.20564	-1.10881	-0.149014	-0.502429	0.628182	0.722966	-3.61984	-2.56562	-2.48392	-3.44827	-2.63604	-3.09695	-2.79292	-2.99267
ID_0002709	O08582	Gtpbp1	3.53067	3.49808	0.0639778	0.126476	1.02237	0.0319197	0.462058	0.655691	0.746244	3.59012	3.46118	3.57966	3.49172	3.60706	3.53583	3.53408	3.31535
ID_0004646	Q923K4	Gtpbp3	-1.13733	0.0492563	0.288648	0.151866	-2.28125	-1.18982	-8.02718	3.09404e-05	0.000539902	-1.06592	-1.21826	-1.47773	-0.787424	0.152583	0.191186	-0.137767	-0.00897693
ID_0002465	Q99ME9	Gtpbp4	4.36083	4.4782	0.140553	0.15801	-1.08434	-0.116815	-1.38417	0.201726	0.315115	4.55639	4.35586	4.30319	4.22788	4.70587	4.34109	4.42364	4.44222
ID_0004090	Q3U6U5	Gtpbp6	0.944749	1.36722	0.155557	0.0916225	-1.33938	-0.421565	-5.47565	0.000486785	0.00339802	0.967524	0.720392	1.0722	1.01888	1.27734	1.30454	1.41576	1.47124
ID_0003648	Q9CY28	Gtpbp8	0.456044	0.673529	0.19273	0.253544	-1.15937	-0.213345	-1.49709	0.170716	0.276039	0.198283	0.426181	0.63686	0.562849	0.523066	0.742171	0.999181	0.429698
ID_0002662	Q8C3X4	Guf1	3.93805	4.13657	0.030278	0.0573412	-1.14755	-0.198561	-4.09487	0.00307467	0.0133147	3.96861	3.9547	3.92899	3.89988	4.05309	4.15509	4.15421	4.1839
ID_0003260	Q64520	Guk1	4.93986	4.97389	0.0943732	0.0750489	-1.02372	-0.0338266	-0.560565	0.589628	0.693849	5.00992	4.99839	4.80444	4.94669	4.87886	5.04717	4.95116	5.01839
ID_0000318	P58710	Gulo	11.3939	8.9263	0.308242	0.417127	5.54055	2.47003	22.0955	8.85129e-09	9.32452e-06	11.2514	11.1094	11.8226	11.392	8.65565	8.51638	9.42329	9.10988
ID_0002069	P12265	Gusb	3.66398	4.60845	0.349803	0.421299	-1.92563	-0.945332	-4.35082	0.00213958	0.0101981	4.17292	3.37613	3.53373	3.57317	4.92684	4.58588	4.02074	4.90033
ID_0004091	Q80SU7	Gvin1	-1.13129	0.48835	0.138124	0.284957	-3.0707	-1.61857	-9.25396	1.03878e-05	0.000283841	-1.09382	-1.31836	-0.987046	-1.12595	0.172861	0.776744	0.675866	0.327929
ID_0004232	Q3UHH8	Gxylt1	2.0412	2.07649	0.165002	0.140596	-1.02423	-0.0345384	-0.338475	0.743253	0.811788	2.26157	1.94831	2.06789	1.88701	2.23749	1.93517	1.98536	2.14793
ID_0004521	Q9R062	Gyg	2.87737	3.12982	0.376735	0.205481	-1.18928	-0.250086	-1.3929	0.199165	0.311891	2.34585	3.14039	2.87369	3.14955	2.88308	3.38541	3.11086	3.13994
ID_0000516	Q8VCB3	Gys2	8.91712	9.36106	0.177753	0.12002	-1.36064	-0.444289	-5.3521	0.000567715	0.00381952	8.94786	9.10543	8.67646	8.93874	9.26999	9.53546	9.29669	9.34211
ID_0001262	P10922	H1f0	7.11977	7.70637	0.224778	0.0727168	-1.50195	-0.586834	-7.47731	5.27271e-05	0.000747429	6.96604	6.91551	7.40398	7.19356	7.61549	7.74206	7.68494	7.78299
ID_0001602	P01899	H2-D1	5.2726	5.56945	0.0930432	0.0915624	-1.22838	-0.29676	-4.85112	0.00108279	0.00622226	5.30287	5.13415	5.33091	5.32247	5.62119	5.47838	5.67098	5.50723
ID_0000922	P01901	H2-K1	6.87336	7.16855	0.082555	0.132514	-1.22703	-0.295171	-4.05919	0.00323651	0.0137895	6.88818	6.85607	6.97441	6.77479	7.33266	7.11408	7.20529	7.02216
ID_0001912	P01898	H2-Q10	4.14373	4.37677	0.181537	0.209344	-1.17486	-0.232485	-2.4685	0.037256	0.0857349	4.25698	4.28545	4.14557	3.88692	4.57663	4.37782	4.46519	4.08744
ID_0002959	P06339	H2-T23	0.351102	0.752928	0.0599756	0.151309	-1.32259	-0.403366	-4.26494	0.00241383	0.0110943	0.38051	0.328877	0.27893	0.416092	0.845709	0.822106	0.817163	0.526735
ID_0000967	Q3THW5	H2afv	7.19782	7.72103	0.0565045	0.0938261	-1.43711	-0.523169	-10.7853	3.1178e-06	0.000137265	7.17267	7.27478	7.20092	7.14293	7.82804	7.75417	7.60601	7.69589
ID_0000562	P27661	H2afx	8.89431	9.25623	0.0547622	0.0776348	-1.28506	-0.361833	-8.13148	2.80561e-05	0.000502905	8.9298	8.92464	8.90963	8.81318	9.35072	9.28231	9.22048	9.17141
ID_0000810	Q9QZQ8-2	H2afy	7.67579	7.91295	0.107066	0.0386278	-1.17873	-0.237232	-4.26418	0.00241642	0.0110961	7.6101	7.56481	7.7969	7.73137	7.96771	7.90198	7.87694	7.90516
ID_0000725	P84244	H3-3a	9.40294	9.76881	0.157166	0.228426	-1.28891	-0.366148	-3.06449	0.0144829	0.040814	9.43389	9.19944	9.58099	9.39743	9.70417	9.85498	9.48906	10.027
ID_0000817	P68433	H3c1	4.49115	4.84435	0.222048	0.222817	-1.2766	-0.352303	-4.38131	0.00205045	0.00994321	4.72474	4.62581	4.3679	4.24615	4.88376	5.08681	4.54709	4.85976
ID_0000376	P62806	H4c1	9.76188	10.0223	0.101728	0.168068	-1.1978	-0.260387	-2.868	0.0197283	0.0521709	9.89072	9.65593	9.78887	9.71198	9.93838	10.0408	9.86104	10.2489
ID_0000559	Q8CFX1	H6pd	8.2049	8.2227	0.135803	0.17405	-1.01242	-0.0178046	-0.179436	0.861819	0.898892	8.38617	8.06554	8.21691	8.151	8.43157	8.03859	8.12954	8.29111
ID_0000211	Q78JT3	Haao	10.0604	10.0879	0.127344	0.0604242	-1.01935	-0.0276564	-0.424091	0.682079	0.764326	10.0613	10.21	9.89874	10.0718	10.0208	10.1677	10.0815	10.0815
ID_0002466	Q9JKS5	Habp4	5.10819	5.31307	0.0670346	0.13871	-1.15255	-0.20483	-2.82699	0.0210506	0.0548005	5.12589	5.168	5.01205	5.12681	5.49022	5.168	5.24813	5.34591
ID_0002513	Q9D3B1	Hacd2	5.22981	5.07359	0.117512	0.0456837	1.11438	0.156238	2.61453	0.0295079	0.0717539	5.30444	5.07513	5.33589	5.20377	5.01915	5.0602	5.08728	5.12773
ID_0001570	Q8K2C9	Hacd3	7.05143	6.52041	0.248737	0.101356	1.44494	0.531014	4.62474	0.00146694	0.00778283	7.2265	6.74333	7.27792	6.95797	6.6202	6.37957	6.5314	6.55047
ID_0000218	Q9QXE0	Hacl1	9.80288	9.7019	0.202702	0.136058	1.07228	0.100688	1.35821	0.209507	0.324119	9.86924	10.0045	9.81432	9.52347	9.80656	9.8016	9.68266	9.51678
ID_0000189	Q61425	Hadh	10.4196	10.4814	0.0350928	0.0440173	-1.04377	-0.0618035	-1.35759	0.209699	0.324238	10.3841	10.4317	10.463	10.3995	10.5279	10.4964	10.4229	10.4784
ID_0000117	Q8BMS1	Hadha	11.7974	11.9501	0.0511306	0.0718024	-1.11161	-0.152649	-2.78929	0.0223468	0.0572237	11.8349	11.7634	11.7444	11.8471	12.0316	11.9281	11.8631	11.9778
ID_0000129	Q99JY0	Hadhb	10.6072	10.7059	0.0123538	0.0568191	-1.07084	-0.0987473	-2.12388	0.0645706	0.130985	10.6133	10.5886	10.6133	10.6133	10.7694	10.6761	10.6432	10.7348
ID_0000649	Q99KB8	Hagh	9.00494	9.16356	0.0472424	0.0621561	-1.11622	-0.158619	-3.2194	0.0113793	0.0346349	8.94786	9.03423	8.98571	9.05195	9.14185	9.17141	9.24451	9.09645
ID_0000315	P35492	Hal	6.68556	10.8809	1.22115	0.277646	-18.3201	-4.19535	-7.55827	4.86557e-05	0.000709892	5.34591	8.0984	6.06579	7.23214	10.5483	11.2278	10.8641	10.8833
ID_0003033	Q9EQ21	Hamp	4.55987	5.11273	1.12837	1.12372	-1.47196	-0.557742	-1.15188	0.280883	0.402901	5.50713	4.81406	2.92571	4.99259	6.07233	5.48457	3.48712	5.40689
ID_0000654	Q9WU19	Hao1	8.04417	8.41731	0.204358	0.153349	-1.29566	-0.373692	-4.45856	0.00184198	0.00909931	8.22523	8.21691	7.87382	7.86073	8.63525	8.29111	8.40963	8.33326
ID_0001156	Q61035	Hars	7.61354	7.5528	0.0677579	0.0501286	1.043	0.0607372	1.21585	0.25688	0.375993	7.67177	7.6006	7.52311	7.65868	7.54847	7.56395	7.6101	7.48867
ID_0001430	Q99KK9	Hars2	5.9136	5.81133	0.0947848	0.0624531	1.07346	0.102274	1.70622	0.124304	0.21738	6.00041	5.80499	5.98527	5.86375	5.8871	5.73528	5.82085	5.8021
ID_0002045	O35387	Hax1	2.83404	2.64298	0.118976	0.170742	1.14178	0.191289	2.34547	0.0453508	0.100016	2.81557	2.67592	2.89465	2.95002	2.61791	2.5089	2.55493	2.89016
ID_0002514	P01942	Hba	4.45931	4.02117	0.122856	0.161435	1.35492	0.438204	4.93177	0.000973527	0.00574839	4.3827	4.62581	4.47618	4.35252	4.04777	4.07082	3.79317	4.17292
ID_0001879	P02088	Hbb-b1	4.83165	4.60782	0.173478	0.23925	1.16741	0.223306	2.9651	0.016927	0.0461973	5.04168	4.90114	4.72565	4.65813	4.94196	4.61039	4.39835	4.48058
ID_0001978	Q69ZS7	Hbs1l	5.67822	5.55242	0.0151507	0.0237065	1.09111	0.125799	3.30545	0.00996337	0.0314504	5.67656	5.6741	5.66306	5.69917	5.56105	5.51824	5.57283	5.55757
ID_0004385	Q9D1L9	Hbxip	4.14235	4.12365	0.10338	0.148438	1.0124	0.0177783	0.325239	0.752899	0.817745	4.20709	4.21799	4.15057	3.99375	4.26015	4.22986	4.06031	3.94427
ID_0001751	P06684	Hc	4.8557	5.59307	0.259066	0.302627	-1.66706	-0.737303	-4.53599	0.00165575	0.00848847	5.0174	4.51726	4.79401	5.09413	5.86375	5.16646	5.6105	5.73156
ID_0003191	P53702	Hccs	4.12883	4.02746	0.132014	0.0536998	1.07341	0.102207	1.93045	0.0876784	0.166752	4.0235	4.02949	4.30319	4.15914	3.98605	3.98657	4.03797	4.09925
ID_0002010	Q61191	Hcfc1	5.31403	5.40683	0.0583249	0.0930152	-1.06643	-0.0927878	-1.60682	0.144707	0.24413	5.35418	5.32247	5.35031	5.22914	5.53124	5.30813	5.40822	5.37975
ID_0002134	O09106	Hdac1	3.96598	4.20126	0.0295873	0.11908	-1.17731	-0.235491	-3.90165	0.00406806	0.016269	3.9588	3.92899	3.9988	3.97733	4.27211	4.02423	4.23784	4.27086
ID_0002378	P70288	Hdac2	5.27061	5.16888	0.0549794	0.0485214	1.07309	0.10177	2.33633	0.046018	0.101167	5.34591	5.27027	5.25027	5.21599	5.23431	5.14859	5.17229	5.12032
ID_0003748	O88895	Hdac3	1.21478	1.34671	0.158451	0.126303	-1.09352	-0.128981	-1.32308	0.220451	0.336817	1.35311	1.31667	1.00261	1.1867	1.4001	1.26529	1.22291	1.49854
ID_0004911	Q9Z2V5	Hdac6	-0.288211	-0.339469	0.105641	0.0769836	1.03642	0.0516023	0.516493	0.618738	0.716861	-0.194579	-0.295747	-0.433607	-0.228913	-0.238969	-0.411986	-0.385311	-0.321612
ID_0001360	P51859	Hdgf	7.14385	7.25852	0.100176	0.105425	-1.08273	-0.114669	-2.08025	0.0692028	0.138458	7.13175	7.28027	7.03915	7.12423	7.24197	7.41223	7.18552	7.19439
ID_0001621	Q3UMU9	Hdgfl2	5.14548	5.17863	0.059724	0.0567491	-1.02321	-0.0330965	-0.674647	0.517909	0.633379	5.14677	5.21599	5.06989	5.14927	5.12945	5.2328	5.22248	5.12979
ID_0002046	Q3UGR5	Hdhd2	5.74115	5.76009	0.0632173	0.048535	-1.0132	-0.0189234	-0.391475	0.705123	0.782926	5.72536	5.81294	5.66306	5.76322	5.71316	5.81366	5.78817	5.72536
ID_0000439	Q9CYW4	Hdhd3	7.34312	7.27274	0.0934865	0.0692872	1.04998	0.0703681	1.61864	0.142131	0.240754	7.2973	7.2584	7.47328	7.34348	7.2308	7.1971	7.32938	7.33368
ID_0001793	Q91WM2	Hdhd5	5.84813	6.06207	0.0653512	0.0459188	-1.15985	-0.213943	-4.37522	0.00206791	0.00998347	5.77947	5.91737	5.8072	5.88849	6.01109	6.06938	6.04701	6.12078
ID_0000233	Q8VDJ3	Hdlbp	10.1445	10.3335	0.052482	0.124046	-1.14003	-0.189076	-2.82935	0.0209722	0.0547372	10.1963	10.1487	10.0718	10.1611	10.4939	10.2114	10.3633	10.2655
ID_0004647	Q8BQM4	Heatr3	0.152985	-0.0570114	0.183174	0.159058	1.15685	0.210204	1.62029	0.141775	0.240475	0.38051	0.0567586	-0.0371858	0.211858	-0.19736	-0.0371858	-0.152547	0.159047
ID_0003530	Q5PRF0	Heatr5a	0.757206	0.482113	0.306534	0.301299	1.21006	0.275083	2.77623	0.0228144	0.0582429	1.06949	0.925296	0.374301	0.659741	0.863931	0.580114	0.27255	0.211858
ID_0003261	Q8C547	Heatr5b	2.25	2.16807	0.0175236	0.163987	1.05619	0.0788661	1.09125	0.305264	0.42737	2.26157	2.2412	2.22983	2.26741	2.26077	2.34105	2.09383	1.97663
ID_0004233	Q6P1G0	Heatr6	-0.0834422	-0.531021	0.256728	0.229809	1.36861	0.45271	3.12355	0.0132071	0.0385385	0.169862	-0.00574674	-0.0582213	-0.439663	-0.461141	-0.48119	-0.322638	-0.859116
ID_0001943	Q9R257	Hebp1	6.55075	6.60469	0.102105	0.113349	-1.03809	-0.0539382	-0.840859	0.423556	0.544246	6.61896	6.5966	6.58864	6.39881	6.60545	6.70071	6.6673	6.4453
ID_0001139	Q69ZR2	Hectd1	5.27668	5.26689	0.0705198	0.0848588	1.00678	0.00974934	0.199458	0.846615	0.888574	5.23128	5.23527	5.25937	5.38081	5.24305	5.18065	5.26052	5.38332
ID_0002423	Q3U487	Hectd3	3.87223	3.66256	0.142414	0.109872	1.15716	0.210586	4.17713	0.00273364	0.0121957	3.97348	4.01452	3.73187	3.76904	3.71711	3.76904	3.6489	3.5152
ID_0000811	E9QAM5	Helz2	5.95683	6.18596	0.0246264	0.0511705	-1.17213	-0.229132	-5.50235	0.000471002	0.00332483	5.968	5.98082	5.92342	5.95506	6.24583	6.16204	6.20705	6.12891
ID_0002895	Q6PAV2	Herc4	3.23691	3.18401	0.0579383	0.142363	1.0374	0.0529733	0.711179	0.496112	0.612242	3.31452	3.23512	3.22318	3.17482	3.08877	3.33784	3.26951	3.03993
ID_0002896	Q9JJK5	Herpud1	2.81065	2.98247	0.292589	0.376707	-1.12938	-0.175529	-0.979725	0.354406	0.47752	2.92241	2.46714	2.7035	3.14955	2.95681	2.60867	2.86161	3.50279
ID_0003531	P29416	Hexa	0.751156	0.788904	0.0717899	0.15152	-1.02721	-0.0387316	-0.454004	0.661248	0.750351	0.794052	0.810231	0.650509	0.749833	0.802889	0.941586	0.580114	0.831029
ID_0002567	P20060	Hexb	4.03264	4.23007	0.102767	0.142553	-1.14675	-0.197548	-2.5818	0.0310893	0.0747664	4.00241	4.14966	4.07082	3.90767	4.23399	4.33826	4.32058	4.02746
ID_0003192	Q8R409	Hexim1	3.44611	3.49072	0.106122	0.0480406	-1.03071	-0.0436364	-0.736324	0.481451	0.599901	3.54348	3.52809	3.32902	3.38386	3.43946	3.51591	3.54451	3.46301
ID_0004234	P70387	Hfe	2.42878	2.53557	0.20262	0.0626376	-1.07522	-0.104638	-1.06206	0.317583	0.43971	2.40266	2.20023	2.69363	2.41858	2.60675	2.56513	2.46575	2.50466
ID_0000356	O09173	Hgd	10.2132	10.0171	0.125896	0.159235	1.14565	0.196167	2.12432	0.0645248	0.130954	10.1007	10.331	10.108	10.313	9.78427	10.1445	10.065	10.0748
ID_0004648	Q9R098	Hgfac	0.899271	1.50213	0.167763	0.216394	-1.51921	-0.603326	-4.55274	0.00161821	0.00833691	1.0065	0.737317	0.776287	1.07698	1.77431	1.33053	1.57813	1.32556
ID_0001880	Q99LI8	Hgs	6.02652	6.01276	0.0689907	0.0336883	1.00958	0.013753	0.285763	0.781933	0.840723	6.06155	6.01109	6.09616	5.93728	5.98849	5.97955	6.04701	6.03599
ID_0004092	Q3UDW8	Hgsnat	0.915526	1.64013	0.140111	0.0647394	-1.65241	-0.724574	-8.55798	1.89957e-05	0.000392343	0.841247	1.05336	0.756551	1.01094	1.63067	1.7031	1.55384	1.67289
ID_0000455	Q99L13	Hibadh	8.9928	8.91291	0.120056	0.165857	1.05694	0.079894	1.1283	0.290173	0.412689	8.84131	8.96485	9.12381	9.04124	8.67988	8.96645	8.93464	9.07065
ID_0000423	Q8QZS1	Hibch	9.48085	9.68869	0.0398627	0.0852769	-1.15488	-0.207737	-4.10243	0.0030415	0.0132396	9.48347	9.46063	9.44385	9.53546	9.69446	9.57673	9.69931	9.78427
ID_0004649	Q9JLZ6	Hic2	1.24456	1.46945	0.284314	0.243265	-1.16665	-0.222376	-1.87168	0.0961446	0.178788	1.39545	1.46828	0.834185	1.28032	1.44627	1.79158	1.20052	1.43943
ID_0001698	P70349	Hint1	8.98208	8.92704	0.0629823	0.0382079	1.03887	0.0550175	1.14003	0.28552	0.40792	8.98494	9.03423	8.89269	9.01646	8.89534	8.93139	8.97933	8.90211
ID_0000877	Q9D0S9	Hint2	7.73836	7.66744	0.0683411	0.0780592	1.0504	0.0709324	1.50809	0.167931	0.273197	7.75789	7.64083	7.80056	7.75417	7.60601	7.62169	7.66329	7.77878
ID_0003353	Q9CPS6	Hint3	5.00045	4.89198	0.0664151	0.0294787	1.07818	0.108592	2.70152	0.0256902	0.0639893	5.07764	5.02907	4.96826	4.92684	4.91512	4.91963	4.86369	4.86947
ID_0001460	Q9JKY5	Hip1r	4.79074	3.55373	0.190048	0.0979961	2.35673	1.23679	13.7066	4.53615e-07	4.94933e-05	4.92698	4.53582	4.94433	4.75583	3.50781	3.44241	3.6011	3.66358
ID_0001942	P43275	Hist1h1a	2.89325	3.13718	0.125559	0.0730993	-1.18448	-0.244256	-3.25097	0.0108368	0.0334502	2.72894	2.98417	2.99828	2.86161	3.16755	3.22611	3.08402	3.07105
ID_0001223	P43276	Hist1h1b	6.27403	6.74832	0.300481	0.373742	-1.38929	-0.474351	-3.96549	0.00370646	0.0151735	6.34568	6.64143	5.92342	6.18558	6.92613	7.10096	6.23572	6.73045
ID_0000721	P15864	Hist1h1c	4.16941	4.49516	0.24719	0.280239	-1.2523	-0.324581	-2.44446	0.0387148	0.0882895	4.19027	3.81868	4.38658	4.28211	4.42344	4.33826	4.30973	4.90923
ID_0000588	P43277	Hist1h1d	9.38065	9.75155	0.170612	0.0866809	-1.29366	-0.371455	-4.66536	0.00138839	0.00749283	9.33207	9.18594	9.59572	9.40886	9.76114	9.75369	9.63992	9.85146
ID_0000622	P43274	Hist1h1e	6.93966	7.27181	0.169032	0.151959	-1.25892	-0.332183	-3.26584	0.0105907	0.0329335	6.93173	6.7643	7.16933	6.89326	7.25101	7.41223	7.06714	7.35688
ID_0000595	P84228	Hist1h3b	5.3629	5.73977	0.20261	0.169396	-1.29793	-0.376214	-3.65394	0.00586918	0.0212536	5.64316	5.3781	5.23431	5.19604	5.65434	5.85408	5.54465	5.90604
ID_0000372	Q6GSS7	Hist2h2aa1	6.86394	7.26297	0.146848	0.169276	-1.31857	-0.398976	-5.10212	0.000780029	0.00480954	7.03732	6.82285	6.90779	6.68781	7.49895	7.26723	7.16933	7.11638
ID_0000229	Q64525	Hist2h2bb	12.2954	12.6041	0.115783	0.0618897	-1.23875	-0.308891	-4.52731	0.0016756	0.00852923	12.2261	12.2261	12.4672	12.2622	12.6688	12.5922	12.524	12.6314
ID_0000271	Q64524	Hist2h2be	-0.662529	-0.605858	0.344496	0.230775	-1.03957	-0.0559875	-0.29069	0.778288	0.837887	-1.11709	-0.365038	-0.739831	-0.428156	-0.87085	-0.442352	-0.724918	-0.385311
ID_0000464	Q8BFU2	Hist3h2a	5.53903	6.01564	0.087306	0.0888414	-1.39157	-0.476713	-7.79528	3.86016e-05	0.000610882	5.42519	5.62119	5.59131	5.51842	6.09139	6.07661	5.8979	5.99664
ID_0000268	Q8CGP0	Hist3h2bb	1.00884	1.81674	0.423177	0.358512	-1.73286	-0.793155	-4.19969	0.00264735	0.0118953	1.16419	1.44627	0.442204	0.982707	1.8394	2.033	1.30373	2.09084
ID_0004522	Q6PCN7	Hltf	0.310456	0.360156	0.298391	0.124105	-1.02665	-0.0379514	-0.373763	0.717775	0.792819	0.109834	0.0104872	0.63686	0.484642	0.322113	0.203133	0.480897	0.43448
ID_0001498	Q9D8V0	Hm13	5.22211	5.18039	0.185894	0.163462	1.0295	0.0419481	0.429492	0.678296	0.762114	5.31291	4.94354	5.3259	5.30608	5.29879	4.94776	5.18506	5.28995
ID_0001180	P22907	Hmbs	6.23303	5.92662	0.0545056	0.0566506	1.23663	0.306411	6.25364	0.000193696	0.00173291	6.225	6.30046	6.16771	6.23894	5.85264	5.95506	5.98338	5.91542
ID_0003649	P17095	Hmga1	3.47914	4.29245	0.104049	0.169481	-1.75856	-0.814392	-13.6117	4.7998e-07	5.01879e-05	3.56336	3.5544	3.34023	3.45854	4.36079	4.48058	4.08291	4.24552
ID_0001546	P63158	Hmgb1	8.7828	9.13922	0.138537	0.064709	-1.28029	-0.356469	-5.50975	0.00046673	0.00330864	8.8043	8.88344	8.58114	8.86231	9.15034	9.22311	9.11279	9.07065
ID_0004093	P30681	Hmgb2	1.51902	1.53505	0.195923	0.0612269	-1.00816	-0.0117242	-0.143533	0.88923	0.919341	1.56361	1.77783	1.37624	1.3584	1.6252	1.51184	1.51465	1.48852
ID_0003650	O54879	Hmgb3	3.80966	3.94291	0.110426	0.0640367	-1.09617	-0.132477	-2.56139	0.0321189	0.0765092	3.68812	3.74519	3.91597	3.88936	3.88718	3.9306	3.91894	4.03494
ID_0000286	P38060	Hmgcl	9.44931	9.2203	0.144315	0.070993	1.17183	0.22876	4.09167	0.00308884	0.0133531	9.61445	9.48347	9.43389	9.26545	9.24841	9.30564	9.1461	9.18105
ID_0000089	Q01237	Hmgcr	0.889355	1.0833	0.537153	0.638166	-1.15543	-0.208435	-0.583543	0.574753	0.681797	1.29039	0.637112	1.37624	0.253677	1.31667	0.303806	1.80944	0.903281
ID_0000021	Q8JZK9	Hmgcs1	7.1388	6.53254	0.377026	0.463737	1.5224	0.606349	2.58815	0.0307759	0.074226	6.94917	7.17715	7.64893	6.77994	6.40215	6.2411	7.22003	6.26689
ID_0000106	P54869	Hmgcs2	12.0263	12.0304	0.106125	0.163663	-1.00257	-0.00369593	-0.0685092	0.946972	0.960949	12.1031	12.1243	11.9778	11.9001	12.2396	12.0818	11.9001	11.9001
ID_0003651	P18608	Hmgn1	5.07803	5.18011	0.0696357	0.189749	-1.07388	-0.102832	-1.59245	0.147897	0.248176	5.15611	5.10543	5.058	4.99259	5.3781	5.26394	5.14423	4.93415
ID_0003110	P09602	Hmgn2	4.52609	4.46958	0.0625546	0.0652704	1.03987	0.0564006	1.07723	0.311136	0.43355	4.48058	4.57495	4.58472	4.4641	4.45024	4.56551	4.44296	4.41962
ID_0002011	Q9JL35	Hmgn5	5.77767	5.77116	0.0687323	0.0709009	1.00455	0.00654557	0.121785	0.905913	0.931716	5.77947	5.85681	5.68909	5.78529	5.68204	5.85408	5.76322	5.78529
ID_0001771	O70252	Hmox2	6.29096	6.22769	0.0865407	0.136472	1.04483	0.0632635	0.822825	0.433188	0.554352	6.38975	6.18051	6.31166	6.28191	6.38774	6.10675	6.12192	6.29436
ID_0003749	P22361	Hnf1a	0.684216	0.817795	0.213366	0.201195	-1.09671	-0.13318	-1.35417	0.210742	0.325432	0.433862	0.62611	0.73133	0.945563	0.658202	0.681679	0.835806	1.09549
ID_0002012	P49698	Hnf4a	4.89129	5.07586	0.0583857	0.0454673	-1.13642	-0.184498	-4.00737	0.003488	0.01448	4.81006	4.88978	4.94275	4.92255	5.09627	5.0446	5.13002	5.03255
ID_0001944	Q91VF2	Hnmt	5.25651	6.05315	0.207689	0.151666	-1.73704	-0.796634	-7.28772	6.38111e-05	0.000860887	5.0952	5.5186	5.08444	5.3278	5.9221	6.27153	5.99664	6.02234
ID_0001674	Q9CX86	Hnrnpa0	5.52798	5.92726	0.0871763	0.0551782	-1.31876	-0.39918	-9.22966	1.06022e-05	0.000285696	5.57202	5.62933	5.45804	5.45251	5.99846	5.92408	5.92276	5.86375
ID_0001113	P49312	Hnrnpa1	6.50114	6.73497	0.126542	0.0514163	-1.17595	-0.233824	-3.4436	0.00806341	0.0268628	6.35457	6.62921	6.43974	6.58105	6.80111	6.68781	6.74947	6.70147
ID_0000174	O88569	Hnrnpa2b1	9.8987	9.91801	0.031576	0.0952445	-1.01348	-0.0193247	-0.338314	0.743371	0.811788	9.94248	9.89874	9.88434	9.86924	9.98324	9.82858	10.0158	9.84446
ID_0000496	Q8BG05	Hnrnpa3	8.95717	9.14856	0.040905	0.0732125	-1.14188	-0.191407	-3.72914	0.00524652	0.0195343	8.9298	9.01803	8.94209	8.93874	9.15745	9.12164	9.24451	9.07065
ID_0000805	Q99020	Hnrnpab	7.60486	7.71899	0.0577058	0.0723882	-1.08232	-0.114123	-2.39076	0.0421846	0.0942727	7.65611	7.61963	7.62169	7.52202	7.78354	7.72604	7.75005	7.61633
ID_0000853	Q9Z204-2	Hnrnpc	7.74068	7.88976	0.0236934	0.0622084	-1.10886	-0.14908	-3.35285	0.00926336	0.0296699	7.73748	7.76957	7.74378	7.71188	7.96771	7.85243	7.91017	7.82874
ID_0000806	Q60668-3	Hnrnpd	8.10908	8.29179	0.0576569	0.0560163	-1.135	-0.182689	-3.86124	0.00431625	0.0169112	8.06133	8.17748	8.13619	8.06133	8.34936	8.30479	8.29798	8.21503
ID_0002135	Q9Z130	Hnrnpdl	3.8187	3.85107	0.252921	0.174005	-1.01944	-0.0277786	-0.29733	0.773386	0.833843	3.59646	3.60309	4.02847	4.04679	3.95828	3.60706	3.99173	3.84722
ID_0000566	Q9Z2X1	Hnrnpf	7.22675	7.34986	0.0670865	0.043729	-1.08907	-0.123102	-2.82336	0.0211722	0.0550302	7.22003	7.2958	7.13751	7.25367	7.38079	7.39262	7.32386	7.30215
ID_0001035	O35737	Hnrnph1	5.23795	5.3925	0.0761976	0.0236063	-1.11298	-0.154423	-3.37779	0.00891593	0.0288704	5.25719	5.33291	5.15337	5.20833	5.41042	5.37636	5.41495	5.36829
ID_0000842	P70333	Hnrnph2	6.70102	6.78351	0.0438284	0.0570703	-1.05884	-0.082489	-1.80571	0.106568	0.193582	6.67991	6.75317	6.65298	6.71804	6.86064	6.74259	6.7381	6.79273
ID_0000431	P61979-2	Hnrnpk	8.76553	8.95658	0.0956585	0.0740401	-1.14162	-0.191079	-3.87568	0.00422578	0.0167133	8.76988	8.88344	8.64937	8.75943	9.01489	9.00536	8.95271	8.85337
ID_0000726	Q8R081	Hnrnpl	7.48517	7.63201	0.049238	0.050728	-1.10714	-0.146842	-3.26292	0.0106387	0.0330255	7.50071	7.51675	7.51122	7.41199	7.66205	7.63212	7.67333	7.56052
ID_0001772	Q921F4	Hnrnpll	6.10004	6.31243	0.0983797	0.053927	-1.15859	-0.212367	-3.61168	0.00625314	0.0222427	6.05554	6.22608	5.99664	6.12192	6.23676	6.35805	6.34272	6.31218
ID_0000526	Q9D0E1	Hnrnpm	7.81491	7.9771	0.0621359	0.0717351	-1.11899	-0.162198	-3.45606	0.00791192	0.0265263	7.81828	7.90115	7.77786	7.76236	8.0029	8.01775	8.01775	7.87001
ID_0000514	Q8VEK3	Hnrnpu	8.99312	9.19827	0.052352	0.0769486	-1.15283	-0.205182	-3.84486	0.00442142	0.0172157	9.00849	9.03423	9.01335	8.9164	9.24841	9.1461	9.27842	9.12015
ID_0001622	Q8VDM6	Hnrnpul1	5.4528	5.51229	0.112261	0.0482183	-1.042	-0.0593566	-1.01976	0.336115	0.45804	5.44248	5.59299	5.31853	5.45721	5.46442	5.57283	5.52762	5.48429
ID_0000727	Q00PI9	Hnrnpul2	7.51511	7.63019	0.0420309	0.0470237	-1.08303	-0.115074	-2.56943	0.0317095	0.0758579	7.52905	7.48601	7.56822	7.47718	7.65412	7.64406	7.66205	7.56052
ID_0000851	Q9DCU9	Hoga1	7.34573	7.90307	0.0554939	0.144101	-1.47151	-0.557295	-7.84285	3.68737e-05	0.000593171	7.29344	7.39881	7.30241	7.38827	7.82025	8.11323	7.79965	7.87916
ID_0003967	Q9Z2Y3	Homer1	1.21396	1.25142	0.105677	0.115076	-1.02673	-0.0380508	-0.460126	0.657022	0.747076	1.27734	1.07412	1.31139	1.19298	1.28625	1.08189	1.33753	1.30001
ID_0004783	Q9QWW1	Homer2	-1.82964	-1.66283	0.147591	0.563779	-1.12192	-0.165974	-0.619891	0.551657	0.662702	-2.03592	-1.82118	-1.77046	-1.69099	-1.08636	-2.38377	-1.37725	-1.80396
ID_0002960	Q8BIL5	Hook1	3.4958	3.65305	0.149446	0.196285	-1.11446	-0.156343	-1.40183	0.196572	0.308601	3.68195	3.54687	3.40552	3.34886	3.5837	3.55788	3.94529	3.52533
ID_0002424	Q7TMK6	Hook2	2.92153	2.85618	0.0901053	0.0945744	1.04577	0.0645661	1.08496	0.307888	0.429963	2.97593	2.93324	2.98614	2.79082	2.94166	2.93425	2.77972	2.76909
ID_0002070	Q8BUK6	Hook3	5.0242	5.08918	0.0596893	0.0431518	-1.04601	-0.0648973	-1.39216	0.199381	0.312035	5.1094	5.0174	4.9975	4.97252	5.05324	5.12461	5.12841	5.05045
ID_0003968	Q8R1H0	Hopx	1.66149	1.85235	0.311681	0.0684065	-1.14136	-0.19075	-1.32791	0.218917	0.33529	1.68584	1.55752	1.32923	2.07336	1.94966	1.78927	1.83387	1.83659
ID_0001114	Q61646	Hp	7.26705	7.49196	0.357934	0.46959	-1.16855	-0.224715	-0.955799	0.365686	0.489304	7.30746	7.07612	6.93308	7.75154	7.58537	7.03823	7.23505	8.10917
[truncated: 3,019 more rows]

## Sheet: Cell_PP
Gene ID	Accession	GeneName	PC-PP_FC	PC-PP_logFC	PC-PP_pval
ID_0000315	P35492	Hal	-18.3201	-4.19535	4.86557e-05
ID_0000427	Q8VBT2	Sds	-18.2382	-4.18889	6.33376e-05
ID_0002608	Q99KP3	Cryl1	-14.8485	-3.89225	1.40323e-05
ID_0001214	Q8BWU8	Etnppl	-11.27	-3.49441	8.51071e-06
ID_0000571	Q9R092	Hsd17b6	-10.6321	-3.41036	7.82165e-06
ID_0002357	Q8R238	Sdsl	-10.5415	-3.39801	2.05177e-07
ID_0000198	P33267	Cyp2f2	-10.3941	-3.3777	1.90981e-07
ID_0000437	Q9CZS1	Aldh1b1	-9.59146	-3.26175	0.000174355
ID_0000441	Q571F8	Gls2	-8.15908	-3.02841	1.02432e-06
ID_0000367	Q91W43	Gldc	-7.59766	-2.92555	1.1018e-05
ID_0000584	Q99JR1	Sfxn1	-7.34634	-2.87703	3.32453e-06
ID_0000722	Q8VCR2-2	Hsd17b13	-7.2747	-2.86289	2.45064e-07
ID_0003331	Q8JZV9	Bdh2	-7.21128	-2.85025	6.80174e-07
ID_0002613	P11862	Gas2	-6.68823	-2.74163	2.47863e-06
ID_0000353	Q9DBA8	Amdhd1	-6.48646	-2.69743	1.40436e-05
ID_0003425	P09803	Cdh1	-6.2468	-2.64312	3.52893e-06
ID_0001129	O70570	Pigr	-5.06514	-2.3406	3.30141e-06
ID_0001519	A0JNU3	Aspg	-4.80553	-2.2647	4.73781e-05
ID_0004960	Q9QZM4	Tnfrsf10b	-4.58357	-2.19647	0.000379003
ID_0000296	Q8VC12	Uroc1	-4.47845	-2.163	1.84787e-05
ID_0003135	Q00915	Rbp1	-4.01806	-2.0065	4.65534e-07
ID_0003468	Q91WU2	Slc22a7	-3.56512	-1.83395	3.33483e-07
ID_0002764	P27786	Cyp17a1	-3.36232	-1.74946	0.000109288
ID_0000309	Q9Z2V4	Pck1	-3.28654	-1.71657	0.000159276
ID_0001493	Q9WUR9	Ak4	-3.19393	-1.67533	1.40707e-06
ID_0001844	Q9JKJ9	Cyp39a1	-3.17685	-1.6676	5.8978e-05
ID_0004502	P56392	Cox7a1	-3.17342	-1.66604	1.33827e-06
ID_0001099	Q5FW60	Mup20	-3.16594	-1.66263	3.16006e-05
ID_0004091	Q80SU7	Gvin1	-3.0707	-1.61857	1.03878e-05
ID_0003146	Q9EPT5	Slco2a1	-3.00679	-1.58822	4.14239e-08
ID_0000409	P28666	Mug2	-3.00652	-1.5881	2.44673e-07
ID_0000094	P01837	Igkc	-2.83955	-1.50566	0.000307984
ID_0000107	P16460	Ass1	-2.7809	-1.47555	0.00081898
ID_0000339	Q91XD4	Ftcd	-2.71935	-1.44326	4.61279e-05
ID_0001707	Q9QYY9	Adh4	-2.59038	-1.37316	6.0139e-05
ID_0000147	G3X982	Aox3	-2.58924	-1.37253	6.44357e-08
ID_0004684	Q8BG18	Necab1	-2.49778	-1.32065	2.89959e-06
ID_0003692	Q99N42	Tymp	-2.37574	-1.24838	0.00202163
ID_0000241	Q91YI0	Asl	-2.37383	-1.24722	0.000109876
ID_0000140	Q61176	Arg1	-2.36485	-1.24175	0.00081806
ID_0000152	P52760	Rida	-2.34122	-1.22726	1.19593e-07
ID_0000302	Q8R0W0	Eppk1	-2.338	-1.22528	5.98587e-07
ID_0000240	P07724	Alb	-2.29591	-1.19906	2.10489e-06
ID_0004646	Q923K4	Gtpbp3	-2.28125	-1.18982	3.09404e-05
ID_0000984	Q9DCM0	Ethe1	-2.28048	-1.18934	0.000119738
ID_0003578	Q9WVA4	Tagln2	-2.26297	-1.17822	0.0017091
ID_0000010	Q91V92	Acly	-2.25562	-1.17353	0.000502575
ID_0000337	Q62452	Ugt1a9	-2.24428	-1.16625	7.58596e-05
ID_0000486	P50172	Hsd11b1	-2.24167	-1.16457	1.08957e-06
ID_0000714	Q9R112	Sqor	-2.21031	-1.14425	8.06992e-07
ID_0004130	Q8CJH3	Plxnb1	-2.17842	-1.12328	4.10499e-05
ID_0000552	O35423-2	Agxt	-2.15309	-1.10641	1.91547e-06
ID_0000136	P11725	Otc	-2.13327	-1.09307	1.46002e-06
ID_0001958	Q9DCP2	Slc38a3	-2.11804	-1.08273	8.21867e-07
ID_0004612	Q569L8	Cenpj	-2.1038	-1.073	0.00197547
ID_0000175	P13745	Gsta1	-2.10257	-1.07215	0.000393089
ID_0002232	P06683	C9	-2.05973	-1.04245	0.0103377
ID_0002815	Q9WVT6	Ca14	-2.05383	-1.03832	6.58511e-05
ID_0004981	P26040	Ezr	-2.03401	-1.02432	0.000535354
ID_0003769	Q9JJ00	Plscr1	-2.02385	-1.0171	2.98294e-05
ID_0000132	Q9QXD6	Fbp1	-2.01538	-1.01105	0.000149491
ID_0002128	P97821	Ctsc	-2.00687	-1.00494	1.58167e-05
ID_0002867	Q8R519	Acmsd	-1.9899	-0.992697	0.0020647
ID_0002522	Q8BH04	Pck2	-1.97631	-0.982811	1.70929e-06
ID_0004821	Q6NVE9	Pptc7	-1.94848	-0.962347	0.000168577
ID_0000108	Q91Y97	Aldob	-1.93445	-0.951926	0.000171153
ID_0002069	P12265	Gusb	-1.92563	-0.945332	0.00213958
ID_0000120	P19157	Gstp1	-1.92426	-0.944304	0.00617664
ID_0000180	P10648	Gsta2	-1.91797	-0.939582	0.0101776
ID_0002059	P18581	Slc7a2	-1.91234	-0.935336	2.39907e-06
ID_0004859	O70281	Tpst1	-1.89219	-0.920054	0.000211412
ID_0000585	P05201	Got1	-1.88715	-0.916209	0.00645937
ID_0003439	Q60648	Gm2a	-1.87163	-0.904298	1.77653e-06
ID_0002853	P56565	S100a1	-1.85037	-0.887814	0.000139545
ID_0003750	P47877	Igfbp2	-1.84523	-0.883798	0.00982934
ID_0000873	Q8CI94	Pygb	-1.84138	-0.880784	0.000537898
ID_0001461	Q91X72	Hpx	-1.83938	-0.879222	0.000162838
ID_0002153	Q8QZR1	Tat	-1.83927	-0.879135	0.00074828
ID_0004115	F8VQB6	Myo10	-1.79529	-0.844219	0.000475076
ID_0003147	Q61234	Snta1	-1.79259	-0.842046	4.03995e-05
ID_0001841	Q61129	Cfi	-1.78708	-0.837603	0.000123326
ID_0002064	Q8K4G5	Ablim1	-1.78253	-0.833924	6.01189e-06
ID_0004895	O35613	Daxx	-1.7709	-0.824483	0.00404273
ID_0004868	Q69Z99	Zfp512	-1.76419	-0.819005	0.00821045
ID_0003977	Q9DA03	Lyrm7	-1.75912	-0.814858	9.85919e-06
ID_0003649	P17095	Hmga1	-1.75856	-0.814392	4.7998e-07
ID_0000130	P05202	Got2	-1.75235	-0.809295	9.08305e-06
ID_0000522	P62897	Cycs	-1.74976	-0.807156	1.5031e-07
ID_0001944	Q91VF2	Hnmt	-1.73704	-0.796634	6.38111e-05
ID_0000268	Q8CGP0	Hist3h2bb	-1.73286	-0.793155	0.00264735
ID_0004425	Q8C5R2	Proser2	-1.72532	-0.786864	0.0112716
ID_0003670	Q3U4I7	Pyroxd2	-1.72107	-0.783304	0.00244677
ID_0004152	Q64685	St6gal1	-1.71818	-0.780881	1.64632e-05
ID_0001609	Q62159	Rhoc	-1.71457	-0.77785	5.61467e-05
ID_0000664	Q8BH59	Slc25a12	-1.71238	-0.775999	6.00785e-06
ID_0000497	Q9DCY0	Keg1	-1.70221	-0.767412	4.96623e-06
ID_0001694	O08600	Endog	-1.70142	-0.766744	0.000232262
ID_0002824	Q8R2K1	Fuom	-1.69636	-0.762445	1.21458e-05
ID_0002839	P81117	Nucb2	-1.69536	-0.761588	0.00297854
ID_0001233	Q8K182	C8a	-1.69125	-0.758094	0.0083499
ID_0004497	O54804	Chka	-1.68606	-0.753654	0.000804856
ID_0001367	Q99KR7	Ppif	-1.68234	-0.750473	6.33376e-08
ID_0004916	P70662	Ldb1	-1.67639	-0.74536	0.0237009
ID_0004698	Q8K394	Plcl2	-1.67608	-0.745089	0.00119062
ID_0002915	Q9DB60	Prxl2b	-1.67087	-0.740596	0.000136115
ID_0001612	Q283N4	Urad	-1.66922	-0.739172	0.000560417
ID_0001751	P06684	Hc	-1.66706	-0.737303	0.00165575
ID_0003433	Q80VJ3	Dnph1	-1.66434	-0.734947	0.000660017
ID_0004690	Q3UHB1	Nt5dc3	-1.66179	-0.732737	0.0361416
ID_0004081	Q99JZ7	Errfi1	-1.65977	-0.730986	0.00396918
ID_0004092	Q3UDW8	Hgsnat	-1.65241	-0.724574	1.89957e-05
ID_0003151	Q62351	Tfrc	-1.64615	-0.719092	0.0111919
ID_0001373	Q91WU5	As3mt	-1.63777	-0.711731	0.00012417
ID_0002558	Q9CX98	Cyp2u1	-1.63237	-0.706967	0.00241359
ID_0000166	Q99K67	Aass	-1.6312	-0.70593	0.000171912
ID_0003070	Q78IQ7	Slc39a4	-1.62512	-0.700545	0.00410884
ID_0001257	Q61490	Alcam	-1.61177	-0.688648	2.17469e-07
ID_0000936	Q99KQ4	Nampt	-1.60763	-0.684937	4.93332e-05
ID_0003220	Q5HZI9	Slc25a51	-1.6051	-0.682663	0.00168587
ID_0004816	Q8VCS0	Pglyrp2	-1.60377	-0.681464	0.000276805
ID_0004839	Q8BLX4	Slc35c1	-1.60168	-0.679586	0.000103544
ID_0003766	Q61146	Ocln	-1.60128	-0.679227	2.51328e-05
ID_0000281	P56593	Cyp2a12	-1.59573	-0.674216	0.000333445
ID_0003975	Q9D009	Lipt2	-1.59447	-0.673079	0.000205095
ID_0004986	Q9CV28	Fam188a	-1.5923	-0.671109	0.00162055
ID_0000171	Q8VC30	Tkfc	-1.57987	-0.659803	0.000222018
ID_0002380	A6X935	Itih4	-1.57574	-0.656026	1.85584e-05
ID_0003615	Q8R5M8	Cadm1	-1.57569	-0.655986	1.82379e-05
ID_0003557	Q9R078	Prkab1	-1.57564	-0.655935	0.000967033
ID_0003416	Q62523	Zyx	-1.57388	-0.654321	1.45474e-05
ID_0000523	Q8R4N0	Clybl	-1.56835	-0.649244	8.83083e-07
ID_0003283	O55126	Nipsnap2	-1.55927	-0.640871	3.25056e-07
ID_0004925	Q8BSP2	Ncaph2	-1.55902	-0.640636	0.0214303
ID_0001292	Q811U4	Mfn1	-1.55888	-0.640509	6.56197e-07
ID_0003142	P70274	Selenop	-1.55714	-0.638894	0.000434406
ID_0003564	O89086	Rbm3	-1.55488	-0.6368	0.000317441
ID_0002219	Q8BRK8	Prkaa2	-1.5485	-0.630871	3.42141e-05
ID_0002809	G5E8K5	Ank3	-1.54836	-0.630739	3.3878e-05
ID_0000972	P14094	Atp1b1	-1.54666	-0.629157	1.31251e-06
ID_0004725	Q8R4H9	Slc30a5	-1.54544	-0.628014	0.00432336
ID_0003561	O35955	Psmb10	-1.54468	-0.627312	0.000344273
ID_0003783	Q3UVU3	Slc30a10	-1.53939	-0.622356	1.48814e-05
ID_0003627	Q91XE9	Creb3l3	-1.53814	-0.621183	0.00771732
ID_0000266	Q60597	Ogdh	-1.53761	-0.620692	1.13013e-06
ID_0002395	O54950	Prkag1	-1.53714	-0.620252	0.000167708
ID_0004633	Q9D4V0	Etnk1	-1.53399	-0.617291	0.00140368
ID_0002738	Q9CXV1	Sdhd	-1.53387	-0.61718	0.00140877
ID_0001954	Q61823	Pdcd4	-1.53125	-0.614708	0.00341293
ID_0004265	Q91YR9	Ptgr1	-1.53104	-0.614514	0.00335013
ID_0002358	Q8R1S9	Slc38a4	-1.53097	-0.614442	0.00109579
ID_0004229	Q9ERL7	Gmfg	-1.52929	-0.612861	0.00322519
ID_0000991	P06909	Cfh	-1.52924	-0.612811	0.00118027
ID_0004890	Q8VHF2	Cdhr5	-1.52801	-0.611656	0.0137963
ID_0001059	P51855	Gss	-1.52602	-0.609773	3.22086e-06
ID_0001163	P40630	Tfam	-1.52599	-0.609743	5.48823e-05
ID_0002320	P56382	Atp5e	-1.52143	-0.605432	2.0815e-06
ID_0004648	Q9R098	Hgfac	-1.51921	-0.603326	0.00161821
ID_0001471	Q8K4L3	Svil	-1.5167	-0.600939	1.79726e-06
ID_0001046	Q8R0X7	Sgpl1	-1.51579	-0.600069	2.35529e-06
ID_0001658	Q91WK1	Spryd4	-1.51457	-0.598911	1.65237e-05
ID_0003804	Q8CGR7	Upp2	-1.51012	-0.594662	0.0362048
ID_0000492	Q8VCN5	Cth	-1.50971	-0.594272	0.00385081
ID_0002141	P03930	ATP8	-1.50728	-0.591945	9.96175e-05
ID_0001262	P10922	H1f0	-1.50195	-0.586834	5.27271e-05
ID_0004238	Q61704	Itih3	-1.50147	-0.586378	0.00647549
ID_0001614	P06728	Apoa4	-1.49763	-0.582678	0.00208882
ID_0000148	Q8VDD5	Myh9	-1.49749	-0.58255	2.45206e-06
ID_0000047	Q9JLJ4	Elovl2	-1.49646	-0.58155	1.46313e-05
ID_0004722	Q8VD57	Sft2d2	-1.49541	-0.580544	0.000448381
ID_0000312	Q921X9	Pdia5	-1.49322	-0.578423	6.83226e-05
ID_0001520	Q9D3D9	Atp5f1d	-1.49276	-0.577985	1.78319e-05
ID_0000127	P17182	Eno1	-1.49166	-0.576919	0.000178102
ID_0000746	Q91X91	Qprt	-1.49157	-0.576827	0.000221446
ID_0002758	P11609	Cd1d1	-1.48969	-0.575012	1.01432e-05
ID_0003959	O88792	F11r	-1.48907	-0.574412	7.07799e-05
ID_0000797	Q00623	Apoa1	-1.48734	-0.572732	0.000468074
ID_0003401	Q9DBN1	Stra6l	-1.48719	-0.572593	2.42742e-05
ID_0000574	Q9D0M3	Cyc1	-1.4871	-0.5725	4.85824e-05
ID_0000512	Q91WT9	Cbs	-1.47896	-0.564578	0.000332264
ID_0001006	P97450	Atp5j	-1.47741	-0.563072	1.12008e-05
ID_0000295	Q9WUM5	Suclg1	-1.47343	-0.559178	9.63916e-07
ID_0000330	Q9CQA3	Sdhb	-1.47271	-0.558474	1.88686e-05
ID_0003663	Q8VI94	Oasl1	-1.47151	-0.557299	0.00853465
ID_0000851	Q9DCU9	Hoga1	-1.47151	-0.557295	3.68737e-05
ID_0004951	O70494	Sp3	-1.47125	-0.557043	0.00900918
ID_0000780	O08807	Prdx4	-1.47018	-0.555995	2.14515e-05
ID_0004973	Q8BTE6	Wfdc21	-1.46592	-0.551807	0.0135597
ID_0000529	Q9D0R2	Tars	-1.46566	-0.551555	7.99291e-05
ID_0004894	Q5UW37	Cxcl17	-1.46305	-0.548981	0.00790048
ID_0001251	Q8BTY1	Kyat1	-1.46255	-0.548483	0.00297147
ID_0004965	Q9QUQ5	Trpc4	-1.45832	-0.54431	0.00159096
ID_0001641	P29699	Ahsg	-1.45518	-0.5412	0.000749927
ID_0000300	Q9Z2I9	Sucla2	-1.45518	-0.541195	5.73044e-06
ID_0000793	Q8VCZ9	Prodh2	-1.45302	-0.539057	0.000416069
ID_0002795	Q8CI59-2	Steap3	-1.44997	-0.536023	1.20925e-05
ID_0000382	Q99MN9	Pccb	-1.44813	-0.534191	9.84867e-06
ID_0004675	Q99N91	Mrpl34	-1.44609	-0.532155	0.000559434
ID_0001956	Q60953	Pml	-1.44592	-0.531985	0.00137653
ID_0003095	P16330	Cnp	-1.44317	-0.529242	4.46158e-06
ID_0004286	Q8CAK3	Shfl	-1.44019	-0.526257	0.00067611
ID_0004692	Q78XF5	Ostc	-1.43996	-0.526033	0.0141326
ID_0003079	Q9D0B5	Tstd3	-1.43985	-0.525914	0.000106136
ID_0002890	Q9D1M7	Fkbp11	-1.43802	-0.524088	0.00457033
ID_0002038	Q07456	Ambp	-1.43732	-0.523378	0.000283592
ID_0000470	O88986	Gcat	-1.43723	-0.523291	7.13629e-06
ID_0000967	Q3THW5	H2afv	-1.43711	-0.523169	3.1178e-06
ID_0000199	Q8K2B3	Sdha	-1.43621	-0.522266	9.29216e-06
ID_0001355	P56135	Atp5j2	-1.43326	-0.519299	1.07768e-05
ID_0003274	Q9JM52	Mink1	-1.43222	-0.518252	0.00946926
ID_0004116	A2APY7	Ndufaf5	-1.43165	-0.517679	9.3444e-05
ID_0003580	P23881	Tcea3	-1.43163	-0.517661	0.00052287
ID_0003661	P57716	Ncstn	-1.42881	-0.514813	0.0138299
ID_0003367	Q9CQX8	Mrps36	-1.42846	-0.514463	8.9166e-06
ID_0003307	P49182	Serpind1	-1.42769	-0.513683	6.9388e-05
ID_0003971	Q8R0S2	Iqsec1	-1.42632	-0.512297	0.000910992
ID_0000599	Q61879	Myh10	-1.42466	-0.510614	1.16573e-05
ID_0004651	P05017	Igf1	-1.42449	-0.510446	0.0427184
ID_0004444	Q61542	Stard3	-1.42373	-0.509674	0.0340262
ID_0000159	P25688	Uox	-1.42252	-0.508452	0.000331114
ID_0002435	Q8R3K3	Ptcd2	-1.42075	-0.506655	3.09179e-06
ID_0001317	P56379	Atp5mpl	-1.41898	-0.504849	3.17434e-06
ID_0000009	Q8VCU1	Ces3b	-1.41807	-0.503933	0.00113022
ID_0000283	Q91ZA3	Pcca	-1.41763	-0.503477	2.75838e-05
ID_0003868	Q9D924	Isca1	-1.41579	-0.501612	9.77798e-05
ID_0002400	Q8CEE7	Rdh13	-1.41461	-0.500408	6.3912e-05
ID_0002455	P24721	Asgr2	-1.41396	-0.499738	0.000644524
ID_0001929	P29788	Vtn	-1.41233	-0.498079	7.09897e-06
ID_0004312	Q6PE15	Abhd10	-1.41157	-0.4973	0.00303152
ID_0000277	Q9Z2I8	Suclg2	-1.41102	-0.496738	1.34335e-05
ID_0000519	Q06185	Atp5k	-1.40944	-0.495118	1.23889e-05
ID_0000276	Q9QXF8	Gnmt	-1.40657	-0.492184	0.0128479
ID_0001341	Q9JKB3-2	Ybx3	-1.40585	-0.491444	4.95684e-05
ID_0000347	Q8BFR5	Tufm	-1.40266	-0.488163	2.4186e-06
ID_0004363	Q7TMV3	Fastkd5	-1.40064	-0.486085	0.0126561
ID_0002632	A2A8L5	Ptprf	-1.40063	-0.486078	0.00010028
ID_0003602	Q9R0X4	Acot9	-1.39847	-0.483852	0.00674227
ID_0003058	Q9D7S7	Rpl22l1	-1.39723	-0.482572	0.00117271
ID_0000508	Q9WVD5	Slc25a15	-1.39621	-0.481521	0.000204806
ID_0003296	Q5EG47	Prkaa1	-1.39413	-0.479368	0.00135787
ID_0002181	Q9CQ75	Ndufa2	-1.39376	-0.478977	7.49217e-05
ID_0000973	Q8K0E8	Fgb	-1.39234	-0.477513	0.0349541
ID_0000139	Q9ET01	Pygl	-1.39208	-0.477242	0.000608383
ID_0002779	P0DN34	Ndufb1	-1.39188	-0.477034	0.000162598
ID_0000464	Q8BFU2	Hist3h2a	-1.39157	-0.476713	3.86016e-05
ID_0003055	Q8BU31	Rap2c	-1.39146	-0.476604	0.00171218
ID_0002532	P31649	Slc6a13	-1.39067	-0.475777	3.29086e-05
ID_0004219	Q8BH61	F13a1	-1.38994	-0.475018	0.00723658
ID_0001937	P97478	Coq7	-1.38956	-0.474633	4.63733e-05
ID_0001223	P43276	Hist1h1b	-1.38929	-0.474351	0.00370646
ID_0001171	Q60605-2	Myl6	-1.38893	-0.473978	1.20617e-06
ID_0002461	Q9D7S9	Chmp5	-1.38749	-0.472477	0.00238826
ID_0002325	Q8VCG4	C8g	-1.38605	-0.47098	0.00447914
ID_0001225	Q3THE2	Myl12b	-1.3857	-0.470616	9.38395e-06
ID_0004313	Q9QXM0	Abhd2	-1.38445	-0.469312	0.0156306
ID_0000217	Q99KI0	Aco2	-1.38438	-0.469241	8.81427e-05
ID_0000763	P05064	Aldoa	-1.38155	-0.466283	0.000350126
ID_0000871	Q8K3J1	Ndufs8	-1.38103	-0.46574	6.52462e-05
ID_0002387	Q9JKL4	Ndufaf3	-1.38072	-0.46542	5.89415e-06
ID_0000453	Q64176	Ces1e	-1.38066	-0.465354	0.00508623
ID_0001923	A2ASZ8	Slc25a25	-1.37953	-0.464172	0.00471606
ID_0004344	P60824	Cirbp	-1.37839	-0.462984	0.0300606
ID_0002858	O88829	St3gal5	-1.37835	-0.462939	0.0024409
ID_0002623	Q711T7	Nadsyn1	-1.37773	-0.46229	0.000414989
ID_0003157	Q9CPX8	Uqcr11	-1.37741	-0.461959	0.000269052
ID_0000348	Q91WD5	Ndufs2	-1.37732	-0.461865	1.78231e-05
ID_0004220	P70375	F7	-1.37681	-0.461327	0.00193936
ID_0000934	Q8R0F8	Fahd1	-1.37628	-0.46077	9.5815e-05
ID_0000316	Q8BW75	Maob	-1.37604	-0.460527	0.00781298
ID_0001823	Q8VE38	Oxnad1	-1.37471	-0.459123	0.00015756
ID_0000774	Q9DCT2	Ndufs3	-1.37447	-0.458877	8.46016e-05
ID_0000454	Q9CR68	Uqcrfs1	-1.3738	-0.458169	3.18218e-06
ID_0001882	O54782	Man2b2	-1.3725	-0.456806	8.4591e-05
ID_0004249	Q923Z3	Mto1	-1.37247	-0.456773	0.00668478
ID_0002429	Q8BK30	Ndufv3	-1.37208	-0.45636	0.00092963
ID_0000578	Q9CPP6	Ndufa5	-1.37088	-0.455099	2.73728e-05
ID_0002550	Q9DCG2	Cd302	-1.37049	-0.45469	0.000236169
ID_0003254	O88947	F10	-1.36979	-0.453954	0.000144047
ID_0000326	P53657	Pklr	-1.36973	-0.453888	0.00882287
ID_0000321	Q9DB20	Atp5po	-1.36642	-0.450405	1.04058e-05
ID_0004709	Q8BP71	Rbfox2	-1.36598	-0.449932	0.00642303
ID_0003377	Q60590	Orm1	-1.36494	-0.448833	0.00103322
ID_0000671	E9PV24	Fga	-1.36478	-0.448671	0.000359394
ID_0004718	Q99L28	Rsl24d1	-1.36455	-0.448429	0.000192853
ID_0002334	Q6DYE8	Enpp3	-1.36419	-0.448046	0.000112817
ID_0000391	P06745	Gpi1	-1.36375	-0.447577	8.92682e-05
ID_0002260	Q9DAT5	Trmu	-1.36344	-0.447252	1.25763e-05
ID_0004248	Q8R2R6	Mtg1	-1.36314	-0.446937	0.000435864
ID_0002062	Q8R1I1	Uqcr10	-1.36306	-0.446849	0.00428913
ID_0001090	Q8K1Z0	Coq9	-1.36296	-0.446739	0.000326841
ID_0004139	Q9DD06	Rarres2	-1.36195	-0.445672	1.89523e-05
ID_0001249	Q91WK5	Gcsh	-1.36163	-0.445335	4.52701e-05
ID_0000143	Q99PL5	Rrbp1	-1.36115	-0.444828	3.93448e-05
ID_0000516	Q8VCB3	Gys2	-1.36064	-0.444289	0.000567715
ID_0003169	Q8CEI1	Bola3	-1.36042	-0.444057	0.000181098
ID_0004678	P03903	Mtnd4l	-1.36011	-0.443725	0.00579648
ID_0003273	Q921V5	Mgat2	-1.3597	-0.443294	9.68141e-05
ID_0003582	Q3V009	Tmed1	-1.35924	-0.442805	0.00351083
ID_0000987	Q7TMF3	Ndufa12	-1.35921	-0.442771	3.58471e-05
ID_0002133	Q571E4	Galns	-1.35904	-0.442587	4.02143e-05
ID_0001025	Q9DCJ5	Ndufa8	-1.3589	-0.442444	7.7659e-05
ID_0000215	P97328	Khk	-1.35762	-0.441084	0.0022348
ID_0004175	Q99LI5	Zfp281	-1.35754	-0.44099	0.00345709
ID_0001364	Q9DC70	Ndufs7	-1.35723	-0.440664	3.50551e-05
ID_0000957	P99028	Uqcrh	-1.35719	-0.44062	9.89682e-06
ID_0000116	Q63836	Selenbp2	-1.35711	-0.440533	0.0116145
ID_0004949	Q8BLY1	Smoc1	-1.35612	-0.439487	0.00701415
ID_0000187	P97807-2	Fh1	-1.35543	-0.438749	0.000100337
ID_0000539	Q9DC69	Ndufa9	-1.35531	-0.438618	2.48898e-05
ID_0000701	Q9CR62	Slc25a11	-1.3535	-0.436691	0.000191025
ID_0001443	Q9CPQ8	Atp5mg	-1.35334	-0.43652	4.43653e-05
ID_0001495	Q8R2E9	Ero1lb	-1.35322	-0.436393	0.00864685
ID_0000196	Q91VR2	Atp5c1	-1.35154	-0.434606	1.98513e-05
ID_0000261	Q9CZ13	Uqcrc1	-1.35147	-0.434528	1.21421e-05
ID_0003913	Q3TWI9	Tmem63b	-1.35118	-0.434219	0.000628761
ID_0002100	O70362	Gpld1	-1.35111	-0.434141	2.79817e-05
ID_0003463	Q9D1C3	Pyurf	-1.35015	-0.433115	1.01491e-05
ID_0001743	Q3U186	Rars2	-1.34923	-0.432136	7.82536e-05
ID_0000475	Q99LC3	Ndufa10	-1.34911	-0.432011	3.47995e-05
ID_0001611	Q8K0Z7	Taco1	-1.3484	-0.431248	0.000349376
ID_0001537	Q8BKX1	Baiap2	-1.34769	-0.430487	7.57913e-06
ID_0002837	O35657	Neu1	-1.34766	-0.430455	0.00129262
ID_0001272	P58871	Tnks1bp1	-1.34663	-0.429351	1.97874e-05
ID_0000624	Q91YT0	Ndufv1	-1.34627	-0.428967	2.83679e-05
ID_0003876	Q8R2L5	Mrps18c	-1.346	-0.428674	0.0231292
ID_0001580	Q9JJL8	Sars2	-1.34573	-0.428384	1.1753e-05
ID_0003328	Q09200	B4galnt1	-1.34505	-0.427659	0.00217139
ID_0000399	Q9CQQ7	Atp5f1	-1.34498	-0.427584	6.82741e-06
ID_0005018	Q9WVH4	Foxo3	-1.34494	-0.42754	0.0174007
ID_0003877	P00848	Mtatp6	-1.3444	-0.426967	0.00767025
ID_0004668	Q9DCL4	Mettl15	-1.34401	-0.426547	0.0372743
ID_0004516	Q9Z0L8	Ggh	-1.34339	-0.425882	0.00262837
ID_0000897	Q9D855	Uqcrb	-1.34209	-0.424482	1.06446e-05
ID_0001557	Q9JKX3	Tfr2	-1.34199	-0.424372	0.000142767
ID_0000767	O09131	Gsto1	-1.34117	-0.42349	0.00241115
ID_0001586	F8VPU2	Farp1	-1.33989	-0.422116	0.000125892
ID_0001054	Q60930	Vdac2	-1.3394	-0.421583	4.00841e-06
ID_0004090	Q3U6U5	Gtpbp6	-1.33938	-0.421565	0.000486785
ID_0002160	Q99JT9	Adi1	-1.33921	-0.421378	0.0013499
ID_0003940	Q61686	Cbx5	-1.33829	-0.42039	0.0017496
ID_0001143	P11930	Nudt19	-1.33827	-0.420373	0.000127726
ID_0001482	Q3UZ39	Lrrfip1	-1.33819	-0.420286	0.000159805
ID_0001668	O55111	Dsg2	-1.33775	-0.41981	0.00433334
ID_0003644	Q6NWW9	Fndc3b	-1.33688	-0.418872	0.00583609
ID_0003945	Q99M07	Coa5	-1.33611	-0.418044	0.000653175
ID_0001091	P56391	Cox6b1	-1.33457	-0.416377	4.89112e-05
ID_0003173	Q8K2Q5	Chchd7	-1.3343	-0.416088	0.00240779
ID_0001228	Q60866	Pter	-1.33395	-0.4157	0.00945776
ID_0001060	P23249	Mov10	-1.33368	-0.41541	5.98545e-05
ID_0003924	Q8K3G5	Vrk3	-1.33309	-0.414771	0.00329446
ID_0001282	Q8R4H7	Nags	-1.33302	-0.414702	2.83159e-05
ID_0001101	Q99LY9	Ndufs5	-1.33293	-0.414597	0.000125937
ID_0001821	Q9CQC7	Ndufb4	-1.33291	-0.414581	2.02831e-05
ID_0001677	P27546	Map4	-1.33262	-0.414266	0.000995205
ID_0003614	Q8CG14	C1sa	-1.3325	-0.414134	0.0091546
ID_0000101	P56480	Atp5b	-1.33169	-0.413257	3.73339e-05
ID_0001752	P04186	Cfb	-1.33114	-0.412664	0.0294971
ID_0000351	Q9DB77	Uqcrc2	-1.33109	-0.412611	1.54212e-05
ID_0001728	P97493	Txn2	-1.331	-0.412515	0.000211227
ID_0004887	Q99N20	Brms1	-1.331	-0.412506	0.00224076
ID_0002215	Q9CQ91	Ndufa3	-1.33076	-0.412248	1.33367e-05
ID_0003038	Q9CZD5	Mtif3	-1.3302	-0.411639	0.000143813
ID_0002393	Q8C8U0	Ppfibp1	-1.32985	-0.411264	0.00155664
ID_0004741	Q8C4B4	Unc119b	-1.32807	-0.409333	0.00124716
ID_0001175	Q9JLT4-2	Txnrd2	-1.32763	-0.408855	1.60853e-05
ID_0000155	P51881	Slc25a5	-1.32751	-0.408723	3.53365e-05
ID_0004327	O08734	Bak1	-1.32628	-0.407382	0.00700509
ID_0003779	Q3U276	Sdhaf1	-1.32626	-0.407361	0.0112416
ID_0004996	Q6PDG8	Mon1a	-1.32499	-0.405982	0.0355014
ID_0001037	E9Q555	Rnf213	-1.32296	-0.403769	0.000100372
ID_0003496	Q9D9H8	1700066M21Rik	-1.32275	-0.403536	0.00318623
ID_0002959	P06339	H2-T23	-1.32259	-0.403366	0.00241383
ID_0001679	Q9CR61	Ndufb7	-1.32101	-0.40164	0.000502696
ID_0001747	Q3V384	Afg1l	-1.32053	-0.401121	0.000262453
ID_0001332	O35969	Gamt	-1.31985	-0.400373	0.00290732
ID_0004208	Q9DB73	Cyb5r1	-1.31983	-0.400353	0.00795895
ID_0001674	Q9CX86	Hnrnpa0	-1.31876	-0.39918	1.06022e-05
ID_0000372	Q6GSS7	Hist2h2aa1	-1.31857	-0.398976	0.000780029
ID_0004399	Q9CQV5	Mrps24	-1.31856	-0.398958	0.00138147
ID_0000193	Q6PB66	Lrpprc	-1.31837	-0.398757	1.00167e-05
ID_0003579	Q66JZ4	Tcaim	-1.3175	-0.397803	0.0032511
ID_0001735	Q9CXI0	Coq5	-1.3171	-0.397364	1.58839e-05
ID_0001075	Q61792	Lasp1	-1.31703	-0.397292	5.81025e-05
ID_0004194	Q9CPY4	Cdk2ap2	-1.31638	-0.396575	0.00121385
ID_0001628	P52503	Ndufs6	-1.31593	-0.396082	2.9255e-05
ID_0004084	Q9Z239	Fxyd1	-1.3151	-0.395169	0.0147936
ID_0000371	Q7TPR4	Actn1	-1.31412	-0.394094	0.000347369
ID_0004803	Q8BJU9	Mtrf1l	-1.31326	-0.39315	0.0379024
ID_0000982	Q9CXF0	Kynu	-1.31053	-0.390149	0.0157735
ID_0002578	Q62392	Phlda1	-1.30977	-0.389308	0.0123129
ID_0001581	P13439	Umps	-1.30931	-0.388804	0.00576108
ID_0002018	Q9D8B4	Ndufa11	-1.30907	-0.38854	0.000234883
ID_0000254	O08749	Dld	-1.30899	-0.388454	2.53104e-05
ID_0002905	P03888	ND1	-1.30897	-0.388427	0.00117565
ID_0000787	P48776	Tdo2	-1.30818	-0.387559	0.00449951
ID_0003485	Q9CQ88	Tspan31	-1.30814	-0.387521	0.000393466
ID_0001362	O09111	Ndufb11	-1.30755	-0.386867	0.000143168
ID_0001315	Q9CQ69	Uqcrq	-1.30741	-0.386714	0.00031179
ID_0002538	Q91ZE0	Tmlhe	-1.30741	-0.38671	0.00892678
ID_0004382	O70309	Itgb5	-1.30676	-0.38599	0.0327748
ID_0002669	Q9CPX7	Mrps16	-1.30522	-0.384297	3.09806e-05
ID_0002222	Q9CZB0	Sdhc	-1.30513	-0.384195	0.00308524
ID_0004049	Q8R0P4	Aamdc	-1.30506	-0.384113	0.0135756
ID_0001160	Q9CQJ8	Ndufb9	-1.30501	-0.384062	3.04443e-05
ID_0000103	Q05920	Pcx	-1.30391	-0.382845	0.000117937
ID_0004957	Q9DBG9	Tax1bp3	-1.30348	-0.382373	0.0123687
ID_0000812	Q9D6J6	Ndufv2	-1.30223	-0.380989	0.000286246
ID_0003932	Q4KML4	Abracl	-1.30112	-0.379749	0.00920827
ID_0003523	O89106	Fhit	-1.30083	-0.379429	0.0188885
ID_0004112	P00158	Mt-cyb	-1.30012	-0.378644	0.00161384
ID_0002471	Q8K2M0	Mrpl38	-1.30011	-0.378631	9.42254e-05
ID_0002189	Q9D8T7	Slirp	-1.29953	-0.377992	0.000150524
ID_0004724	Q8R216	Sirt4	-1.29914	-0.377557	0.0198745
ID_0002252	P26350	Ptma	-1.29913	-0.377549	6.91778e-05
ID_0000430	Q8BGT5	Gpt2	-1.29899	-0.377394	0.00336806
ID_0000050	Q91WJ8	Fubp1	-1.29823	-0.376548	0.0130154
ID_0000363	Q9DCX2	Atp5h	-1.29822	-0.376538	1.28538e-05
ID_0004590	Q3UE37	Ube2z	-1.29796	-0.376243	0.00522594
ID_0000595	P84228	Hist1h3b	-1.29793	-0.376214	0.00586918
ID_0001906	P31809	Ceacam1	-1.29761	-0.375859	6.77752e-05
ID_0003209	Q2TBE6	Pi4k2a	-1.29758	-0.375828	0.047952
ID_0001566	Q9WUM4	Coro1c	-1.29697	-0.37514	0.000608246
ID_0000815	P09671	Sod2	-1.29659	-0.374727	3.99417e-05
ID_0000346	Q9QY30	Abcb11	-1.29616	-0.374242	0.00137239
ID_0004492	Q9CR84	Atp5mc1	-1.29612	-0.374199	0.0197721
ID_0001807	Q8VE95	C030006K11Rik	-1.29594	-0.374002	0.000189979
ID_0000654	Q9WU19	Hao1	-1.29566	-0.373692	0.00184198
ID_0001062	Q9CXZ1	Ndufs4	-1.29507	-0.373027	0.000250165
ID_0002144	O70400	Pdlim1	-1.29492	-0.372868	0.00167929
ID_0001598	O08585	Clta	-1.29492	-0.372863	6.87772e-06
ID_0003788	Q69ZR9	Tasor	-1.2947	-0.372613	0.000573513
ID_0000457	Q3ULD5	Mccc2	-1.29464	-0.372551	0.0001185
ID_0000837	Q3TLP5	Echdc2	-1.29459	-0.372498	3.72082e-05
ID_0000804	Q9D1Q6	Erp44	-1.29451	-0.372406	0.000293645
ID_0004453	Q9Z0V8	Timm17a	-1.2939	-0.371725	0.026375
ID_0000588	P43277	Hist1h1d	-1.29366	-0.371455	0.00138839
ID_0002371	P11859	Agt	-1.2935	-0.371279	0.000325852
ID_0003524	Q3TQB2	Foxred1	-1.29345	-0.37123	0.00374489
ID_0000046	Q920L1	Fads1	-1.29301	-0.370735	0.00855462
ID_0003528	Q8C0N2	Gpat3	-1.29229	-0.369927	0.0121288
ID_0002907	Q99JR6	Nmnat3	-1.29207	-0.369683	0.000558576
ID_0001865	Q8BYL4	Yars2	-1.29199	-0.369594	1.04694e-05
ID_0000528	O55125	Nipsnap1	-1.2919	-0.369497	0.00041336
ID_0000128	Q8R0Y6	Aldh1l1	-1.2915	-0.369042	0.0172993
ID_0000305	Q4LDG0	Slc27a5	-1.29141	-0.368945	3.61586e-05
ID_0001968	Q80X80	C2cd2l	-1.29131	-0.368835	2.50417e-05
ID_0004308	Q6IQX8	Zfp219	-1.29111	-0.368608	0.0183075
ID_0004209	Q9QY93	Dctpp1	-1.29042	-0.367837	0.0424347
ID_0000112	P16858	Gapdh	-1.2902	-0.367597	0.0134894
ID_0000008	Q91XE0	Glyat	-1.28892	-0.366163	2.33143e-05
ID_0000725	P84244	H3-3a	-1.28891	-0.366148	0.0144829
ID_0000889	Q9CQR4	Acot13	-1.28886	-0.366094	0.000497541
ID_0004673	Q99MS3	Mpv17l	-1.28759	-0.364674	0.00976343
ID_0003751	P43406	Itgav	-1.28725	-0.364296	0.00376952
ID_0003093	P53566	Cebpa	-1.28709	-0.364119	0.0011241
ID_0000916	Q9DCL9	Paics	-1.28705	-0.364069	0.00246532
ID_0000349	O08573	Lgals9	-1.2864	-0.363338	0.00120465
ID_0001678	Q3UIU2	Ndufb6	-1.28634	-0.363266	0.000536555
ID_0003901	Q9Z2J0	Slc23a1	-1.28591	-0.362788	0.00666532
ID_0003241	Q8VEA4	Chchd4	-1.28585	-0.36272	0.000467662
ID_0003037	Q9CR88	Mrps14	-1.28524	-0.36204	0.000162113
ID_0000562	P27661	H2afx	-1.28506	-0.361833	2.80561e-05
ID_0000509	Q9D2G2	Dlst	-1.28396	-0.360596	1.43308e-05
ID_0000092	Q9CSV6	Sft2d3	-1.28366	-0.360266	0.0159651
ID_0000614	Q99MZ7	Pecr	-1.28352	-0.360109	2.4782e-05
ID_0000870	Q9ERS2	Ndufa13	-1.28331	-0.359866	0.000901574
ID_0002509	Q9DC16	Ergic1	-1.28269	-0.359168	0.00170869
ID_0000100	Q03265	Atp5a1	-1.28235	-0.358786	0.00103638
ID_0001511	O88908	Soat2	-1.28224	-0.358669	0.00230541
ID_0000708	P19783	Cox4i1	-1.28217	-0.358591	0.00183086
ID_0002727	Q9CQE1	Nipsnap3b	-1.28095	-0.357211	0.0104284
ID_0001241	Q62425	Ndufa4	-1.28039	-0.356586	8.7989e-05
ID_0001546	P63158	Hmgb1	-1.28029	-0.356469	0.00046673
ID_0001141	Q9Z1P6	Ndufa7	-1.27944	-0.35551	0.000281408
ID_0001915	Q9D1H6	Ndufaf4	-1.27802	-0.353914	0.000113815
ID_0000003	P19096	Fasn	-1.27769	-0.353541	0.0483479
ID_0002618	Q07797	Lgals3bp	-1.27716	-0.352942	0.00536912
ID_0004427	A2ALK8	Ptpn3	-1.27695	-0.352703	0.0139389
ID_0004204	Q8K0C8	Cox19	-1.27679	-0.352521	0.00294099
ID_0001512	Q80YD1	Supv3l1	-1.27666	-0.352372	0.000131835
ID_0000817	P68433	H3c1	-1.2766	-0.352303	0.00205045
ID_0004262	Q9CQW3	Proz	-1.27637	-0.352043	0.00556262
ID_0000269	Q91VD9	Ndufs1	-1.27616	-0.351804	0.000244324
ID_0002535	Q62313	Tgoln1	-1.27513	-0.350649	0.00179431
ID_0001969	Q61419	Cmah	-1.27479	-0.350254	0.000112551
ID_0001982	P03921	Mtnd5	-1.27373	-0.349061	0.000646421
ID_0004202	Q9CWN7	Cnot11	-1.27344	-0.348727	0.0248996
ID_0001631	Q9CS42	Prps2	-1.27309	-0.348335	0.00871206
ID_0000234	Q8VDN2	Atp1a1	-1.2723	-0.347444	5.02602e-05
ID_0001518	P34927	Asgr1	-1.27203	-0.347129	0.00360394
ID_0002966	Q8C561	Lmbrd2	-1.27169	-0.34675	8.28983e-05
ID_0000503	Q9WTP7	Ak3	-1.27134	-0.346355	0.000189749
ID_0001708	P97792	Cxadr	-1.27103	-0.345993	0.000103924
ID_0001574	Q9D1I5	Mcee	-1.27035	-0.345224	0.000279749
ID_0000125	Q99LB7	Sardh	-1.26999	-0.344817	0.000226085
ID_0003294	Q8C767	Ppp1r3b	-1.26912	-0.343828	0.00174115
ID_0000594	Q91YW3	Dnajc3	-1.26849	-0.34311	0.00636546
ID_0001639	Q14CH7	Aars2	-1.26813	-0.342705	0.000706399
ID_0003777	Q8CFV9	Rfk	-1.26774	-0.342263	0.00216413
ID_0000017	Q5SWU9	Acaca	-1.2674	-0.341871	0.0102933
ID_0000551	Q922R8	Pdia6	-1.26719	-0.341632	0.0124464
ID_0000985	Q9D172	Gatd3a	-1.2669	-0.341308	0.000141402
ID_0002777	Q9DCU6	Mrpl4	-1.26648	-0.340821	0.00028014
ID_0000200	P08249	Mdh2	-1.26646	-0.340804	0.0001881
ID_0003905	Q7TN29	Smap2	-1.26573	-0.339965	0.0248254
ID_0004398	Q9CPV3	Mrpl42	-1.26528	-0.339455	0.0149678
ID_0000665	Q9DBL1	Acadsb	-1.26502	-0.339162	3.17046e-05
ID_0000829	Q9D6M3	Slc25a22	-1.26413	-0.338142	0.003126
ID_0000724	Q9D7J9	Echdc3	-1.26297	-0.336817	0.00214459
ID_0004056	Q9Z1R3	Apom	-1.2628	-0.33663	0.016434
ID_0002086	Q8K4F5	Abhd11	-1.26144	-0.335072	0.000103079
ID_0001619	P17665	Cox7c	-1.26129	-0.334898	0.00144065
ID_0001349	P03911	Mtnd4	-1.26088	-0.33443	0.000133727
ID_0003711	P70444	Bid	-1.26057	-0.334072	0.00574204
ID_0001770	Q8C5Q4	Grsf1	-1.26037	-0.333851	3.51123e-05
ID_0004840	Q6X893	Slc44a1	-1.25901	-0.332289	0.0216299
ID_0000622	P43274	Hist1h1e	-1.25892	-0.332183	0.0105907
ID_0001981	Q9D110	Mthfs	-1.25857	-0.33179	0.00426377
ID_0004685	Q8K203	Neil3	-1.25837	-0.331551	0.00767467
ID_0001044	Q02257	Jup	-1.25711	-0.330109	4.18454e-05
ID_0001798	Q91YJ5	Mtif2	-1.25599	-0.328827	6.39791e-05
ID_0001108	Q9D404	Oxsm	-1.25584	-0.328652	0.000318172
ID_0000965	P16406	Enpep	-1.25519	-0.327905	0.0119993
ID_0003841	Q8BFS6	Cpped1	-1.25495	-0.32763	0.0101393
ID_0000297	E9Q414	Apob	-1.2536	-0.32608	0.000760571
ID_0001799	Q9D6J5	Ndufb8	-1.25307	-0.325466	0.000804822
ID_0001897	Q91YM4	Tbrg4	-1.25294	-0.325319	9.81986e-05
ID_0000412	P17751	Tpi1	-1.25254	-0.324853	0.000380931
ID_0000406	Q99MR8	Mccc1	-1.25238	-0.324676	0.000119628
ID_0000721	P15864	Hist1h1c	-1.2523	-0.324581	0.0387148
ID_0003277	Q99N85	Mrps18a	-1.25226	-0.324537	0.000378522
ID_0003009	B9EKI3	Tmf1	-1.25184	-0.32405	0.00372966
ID_0001710	Q8VDW0	Ddx39	-1.25006	-0.321999	0.000397322
ID_0004261	Q8JZY4	Prorp	-1.24965	-0.321519	0.00591558
ID_0004014	Q5SX79	Shroom1	-1.24884	-0.320587	0.0134036
ID_0000582	Q8VEM8	Slc25a3	-1.24861	-0.320317	0.0044405
ID_0002476	Q9QZ23	Nfu1	-1.24849	-0.320182	2.33944e-05
ID_0000545	P04939	Mup3	-1.24776	-0.319336	0.00636597
ID_0002289	Q9CWG8	Ndufaf7	-1.24657	-0.31796	6.01944e-05
ID_0004817	Q7TSV4	Pgm1	-1.24651	-0.317898	0.0275697
ID_0004352	Q8R1F0	D8Ertd738e	-1.24609	-0.317407	0.00424007
ID_0003345	Q9QX60	Dguok	-1.24575	-0.31702	0.0148129
ID_0004237	P97431	Irf6	-1.2455	-0.316723	0.00416889
ID_0001359	Q61578	Fdxr	-1.24545	-0.31667	8.97624e-05
ID_0001647	Q9CQ54	Ndufc2	-1.24543	-0.316647	0.00237411
ID_0004368	Q00422	Gabpa	-1.24522	-0.316396	0.00610715
ID_0002150	Q91WP6	Serpina3n	-1.24502	-0.316172	0.0162318
ID_0003067	Q80UP8	Slc20a2	-1.24498	-0.316126	0.000301307
ID_0000192	Q91WU0	Ces1f	-1.24426	-0.315285	0.0225734
ID_0003438	Q9ER35	Fn3k	-1.24423	-0.315258	0.00663676
ID_0002739	O08705	Slc10a1	-1.24397	-0.314952	0.000769096
ID_0000657	Q9D7B6	Acad8	-1.24385	-0.31481	0.000859267
ID_0004500	O88551	Cldn1	-1.24384	-0.314805	0.0125881
ID_0002891	O35943	Fxn	-1.24354	-0.314456	9.40876e-05
ID_0002652	Q64446	Atp7b	-1.24354	-0.314453	0.000250369
ID_0003278	P58059	Mrps21	-1.24268	-0.313458	0.00107222
ID_0002081	Q6GQS1	Slc25a23	-1.24265	-0.313415	0.00143083
ID_0004570	Q5QGU6	Rtp3	-1.24256	-0.313316	0.000989603
ID_0003755	Q80ZM3	Mettl20	-1.24255	-0.313299	0.0104569
ID_0000220	Q9DCW4	Etfb	-1.24198	-0.312646	0.000161357
ID_0002670	P00397	Mtco1	-1.24115	-0.311673	0.00888802
ID_0001885	Q9CQZ5	Ndufa6	-1.24107	-0.31158	0.00314628
ID_0002419	O35435	Dhodh	-1.24101	-0.311515	6.57717e-05
ID_0001974	P35576	G6pc	-1.24101	-0.311511	0.000218845
ID_0000655	Q71RI9	Kyat3	-1.2399	-0.310223	0.0315039
ID_0004224	Q9CR13	Fmc1	-1.23925	-0.309463	0.00565236
ID_0004484	Q8K1C0	Angel2	-1.23919	-0.309401	0.0279875
ID_0000645	Q8K441	Abca6	-1.23908	-0.309267	2.46016e-05
ID_0000229	Q64525	Hist2h2bb	-1.23875	-0.308891	0.0016756
ID_0002139	Q80ZS3	Mrps26	-1.23869	-0.308816	0.000129949
ID_0001458	Q91YP3	Dera	-1.23851	-0.30861	0.00265773
ID_0004496	Q8CDE2	Ccin	-1.23823	-0.308278	0.00282332
ID_0001584	Q9CPQ1	Cox6c	-1.238	-0.308009	0.00449545
ID_0003543	P58064	Mrps6	-1.23784	-0.307822	0.00321436
ID_0000294	E9Q557	Dsp	-1.2375	-0.307427	0.00440456
ID_0002099	Q9CRA5	Golph3	-1.23744	-0.307363	0.0062159
ID_0000953	Q9DCS9	Ndufb10	-1.23723	-0.307116	0.000538632
ID_0003616	Q3TC33	Ccdc127	-1.2371	-0.306957	0.00485576
ID_0001028	Q3UTJ2-2	Sorbs2	-1.23701	-0.306863	0.000642011
ID_0001887	Q5SUR0	Pfas	-1.23676	-0.306563	0.0017856
ID_0000662	P27046	Man2a1	-1.2366	-0.30638	0.00207085
ID_0001642	Q8C7G5	Apoa5	-1.23622	-0.305939	0.0126756
ID_0003521	Q80YC5	F12	-1.23603	-0.305709	0.023766
ID_0004089	E9PW74	Gimd1	-1.23598	-0.30566	0.0172819
ID_0000836	Q9JIX8-4	Acin1	-1.23586	-0.305514	0.000264013
ID_0003221	Q75N73	Slc39a14	-1.2358	-0.305442	0.00505293
ID_0002472	Q9D1H8	Mrpl53	-1.23485	-0.304332	0.000392603
ID_0003542	Q9CQL6	Mrpl35	-1.23444	-0.303851	0.0035136
ID_0001587	O08677	Kng1	-1.23395	-0.303287	0.000770046
ID_0004350	P21460	Cst3	-1.23384	-0.303155	0.00980492
ID_0000062	Q91X78	Erlin1	-1.23338	-0.302621	0.0335735
ID_0003193	Q920Q8	Ivns1abp	-1.23311	-0.302302	0.00105635
ID_0003054	Q69ZP3	Pnkd	-1.23263	-0.301743	0.000725725
ID_0003874	Q9DCI9	Mrpl32	-1.23247	-0.301555	0.0061906
ID_0002776	Q9D1B9	Mrpl28	-1.23244	-0.301517	0.0085979
ID_0003218	Q61247	Serpinf2	-1.23222	-0.301265	0.0091917
ID_0001185	P58735	Slc26a1	-1.23202	-0.301027	0.000257907
ID_0002972	Q9Z2D6	Mecp2	-1.23156	-0.300482	0.00111547
ID_0000791	Q99J39	Mlycd	-1.23148	-0.300395	0.00205792
ID_0001810	Q9WV32	Arpc1b	-1.23138	-0.300272	0.00187765
ID_0001357	Q4PZA2	Ece1	-1.23101	-0.299839	0.000487954
ID_0002214	Q99N95	Mrpl3	-1.23091	-0.299726	0.000207109
ID_0000620	P19536	Cox5b	-1.23084	-0.299637	0.000479008
ID_0003202	Q9CQE3	Mrps17	-1.2304	-0.299127	4.12906e-05
ID_0002722	O35972	Mrpl23	-1.23025	-0.29895	0.00270166
ID_0003338	Q6P8I6	Cox11	-1.23013	-0.298808	0.0132379
ID_0001376	Q3UNZ8	Cryzl2	-1.22981	-0.298434	0.00832044
ID_0001560	Q571I9	Aldh16a1	-1.22955	-0.298136	0.00738437
ID_0002050	Q9CQF0	Mrpl11	-1.22953	-0.298103	0.000130338
ID_0003062	P97298	Serpinf1	-1.22892	-0.297392	0.00580729
ID_0001602	P01899	H2-D1	-1.22838	-0.29676	0.00108279
ID_0004767	Q9D8X5	Cnot8	-1.22831	-0.296673	0.0194386
ID_0000177	Q9DBF1-2	Aldh7a1	-1.22817	-0.296511	0.000979768
ID_0002002	O08583	Alyref	-1.22806	-0.296383	0.000648488
ID_0000922	P01901	H2-K1	-1.22703	-0.295171	0.00323651
ID_0004033	Q9EPV8	Ubl5	-1.2268	-0.294904	0.0361721
ID_0000274	Q8BH95	Echs1	-1.22639	-0.29442	6.97565e-05
ID_0003300	Q8BKS9	Pum3	-1.22636	-0.29438	0.0318128
ID_0000460	Q8BWF0	Aldh5a1	-1.22636	-0.29438	0.000181562
ID_0002672	Q9CQZ6	Ndufb3	-1.22625	-0.294254	0.00290585
ID_0004433	Q8CD15	Riox2	-1.22555	-0.293428	0.00267243
ID_0004576	Q8VE65	Taf12	-1.22515	-0.292954	0.00657153
ID_0004533	Q5RL79	Krtcap2	-1.2251	-0.292894	0.00079798
ID_0002800	Q62465	Vat1	-1.22468	-0.292405	0.000474095
ID_0004430	Q6P3B9	Rbfa	-1.22463	-0.292341	0.0118085
ID_0002711	Q9DCB8	Isca2	-1.2245	-0.292188	0.00261164
ID_0002888	Q91VU0	Fam3c	-1.2242	-0.291844	0.0230984
ID_0003839	O89001	Cpd	-1.22418	-0.29181	0.0363643
ID_0003884	Q91W63	Nmrk1	-1.22402	-0.291624	0.00628171
ID_0004605	Q9DCJ7	Aurkaip1	-1.22378	-0.291349	0.000179751
ID_0001666	P43024	Cox6a1	-1.22378	-0.291339	0.00472595
ID_0004807	Q61941	Nnt	-1.22346	-0.290965	0.0151966
ID_0003201	Q9D8P4	Mrpl17	-1.22307	-0.290511	0.000395538
ID_0002835	Q9DCA2	Mrps11	-1.22204	-0.289294	0.000104797
ID_0003025	Q7TNV0	Dek	-1.22155	-0.288709	0.00324198
ID_0003091	Q8BYM8	Cars2	-1.22084	-0.287868	0.00186304
ID_0000065	O88455	Dhcr7	-1.22068	-0.287686	0.0128268
ID_0000354	Q9DCS3	Mecr	-1.22019	-0.287103	0.000219276
ID_0002138	Q924T2	Mrps2	-1.21972	-0.286549	0.000180613
ID_0003449	Q9CQF4	Mtres1	-1.21972	-0.286545	0.00804014
ID_0002510	P97366	Evi5	-1.21914	-0.285869	0.00176496
ID_0002105	Q99N94	Mrpl9	-1.2188	-0.285456	0.00124742
ID_0002804	Q9CYS6	2810459M11Rik	-1.21867	-0.285302	0.00650731
ID_0000066	Q9CZW4	Acsl3	-1.21864	-0.285274	0.0296469
ID_0003991	Q9ESW8	Pgpep1	-1.21845	-0.285045	0.00429813
ID_0000273	Q64433	Hspe1	-1.21795	-0.284458	0.000403595
ID_0002644	P10711	Tcea1	-1.21776	-0.284227	0.00203949
ID_0003174	Q3U5Q7	Cmpk2	-1.21768	-0.284138	0.0447881
ID_0002788	P56371	Rab4a	-1.21757	-0.284007	0.00120171
ID_0001410	Q8R180	Ero1a	-1.21722	-0.283592	0.00607558
ID_0001626	Q9JKF7	Mrpl39	-1.21686	-0.283169	0.000231283
ID_0002694	Q6PDY2	Ado	-1.21666	-0.282925	0.00218454
ID_0004107	Q925J9	Med1	-1.21652	-0.282758	0.0254157
ID_0002486	Q8R104	Sirt3	-1.21645	-0.282679	0.00356585
ID_0001551	Q9D0G0	Mrps30	-1.21638	-0.282597	0.0002874
ID_0000719	A2AS89	Agmat	-1.21603	-0.282181	0.00283229
ID_0004794	Q8R033	Lyrm2	-1.216	-0.282139	0.00285539
ID_0003402	Q9Z172	Sumo3	-1.21567	-0.281754	0.0209484
ID_0002343	Q9D0D3	Mtpap	-1.21563	-0.281701	0.000236236
ID_0000400	Q01279	Egfr	-1.21537	-0.281399	0.00693162
ID_0000336	P17742	Ppia	-1.21513	-0.281113	0.000486394
ID_0000565	Q60936	Coq8a	-1.21482	-0.280744	0.013059
ID_0003036	Q9D7N6	Mrpl30	-1.2147	-0.280598	0.000628036
ID_0002875	Q9Z1Q5	Clic1	-1.21467	-0.28057	0.0051334
ID_0003875	O35680	Mrps12	-1.21465	-0.28054	0.000158206
ID_0002973	Q99N93	Mrpl16	-1.21428	-0.280103	0.01532
ID_0003304	Q99M28	Rnps1	-1.21398	-0.279747	0.00145907
ID_0003703	Q99K99	0610040J01Rik	-1.21396	-0.27972	0.00397727
ID_0000564	P59242	Cgn	-1.21385	-0.279592	0.000140181
ID_0001987	Q9JK42	Pdk2	-1.2137	-0.279416	0.00541886
ID_0002977	Q8C854	Myef2	-1.21365	-0.279347	0.0115681
ID_0001883	Q9CQ65	Mtap	-1.21317	-0.278776	0.00434158
ID_0001701	Q99N87	Mrps5	-1.21304	-0.278633	0.000160843
ID_0004578	Q3TUH1	Tamm41	-1.21261	-0.278121	0.0323923
ID_0003175	Q5NBX1	Cobl	-1.21236	-0.277819	0.0141742
ID_0003686	P61957	Sumo2	-1.21225	-0.277688	0.015934
ID_0001618	Q8BH35	C8b	-1.21201	-0.277407	0.00393131
ID_0000683	P39447	Tjp1	-1.21159	-0.276901	5.3576e-05
ID_0003358	P52332	Jak1	-1.21145	-0.276737	0.00343306
ID_0000164	Q99LC5	Etfa	-1.21132	-0.27658	0.00159488
ID_0004228	Q00977	Gjb2	-1.21006	-0.275076	0.00492826
ID_0002109	Q8CCF0	Prpf31	-1.20984	-0.274813	0.00223614
ID_0003023	P61804	Dad1	-1.20967	-0.274618	0.00321233
ID_0003501	Q811I0	Atpaf1	-1.20929	-0.274162	0.00280896
ID_0002869	Q8CJG1	Ago1	-1.20883	-0.273605	0.0021132
ID_0001625	Q9CPR5	Mrpl15	-1.20873	-0.273492	0.000492696
ID_0002723	Q8VDT9	Mrpl50	-1.20827	-0.272948	0.0134201
ID_0001285	Q925N2	Sfxn2	-1.20812	-0.272759	0.00353674
ID_0003474	Q9WUD1	Stub1	-1.20669	-0.27105	0.0262729
ID_0001815	Q99M01	Fars2	-1.2063	-0.270593	0.000279015
ID_0004979	Q8R5C8	Zmynd11	-1.20628	-0.270562	0.0352711
ID_0002900	Q8JZS0	Lin7a	-1.20625	-0.270528	0.000402302
ID_0002386	Q8BU88	Mrpl22	-1.20575	-0.269935	0.000584584
ID_0001445	Q9ER88	Dap3	-1.20566	-0.269823	0.000123905
ID_0003140	Q9D1J3	Sarnp	-1.20535	-0.269448	0.00228288
ID_0001432	Q9DB15	Mrpl12	-1.20534	-0.269435	0.000768268
ID_0000636	Q91VM9	Ppa2	-1.20453	-0.268475	0.000198591
ID_0002449	Q9WV98	Timm9	-1.20442	-0.268333	0.00268668
ID_0003118	Q9CQL4	Mrpl20	-1.20408	-0.267933	0.00161538
ID_0004020	Q8BGT7	Smndc1	-1.20358	-0.267331	0.00846616
ID_0004225	Q61585	G0s2	-1.20309	-0.266741	0.00774077
ID_0000248	P01027	C3	-1.20299	-0.266627	0.0046563
ID_0003366	Q99N89	Mrpl43	-1.20288	-0.266492	0.0037685
ID_0001494	Q9JIZ0	Cml1	-1.20282	-0.266426	0.0026162
ID_0003504	Q8R344	Ccdc12	-1.20223	-0.265708	0.00148182
ID_0000742	Q8BSY0	Asph	-1.20211	-0.265572	0.00585322
ID_0003267	Q61702	Itih1	-1.20202	-0.26546	0.0426435
ID_0002285	Q9D1N9	Mrpl21	-1.20185	-0.265256	0.000262656
ID_0002434	A2AR02	Ppig	-1.20164	-0.265003	0.0068836
ID_0001022	Q61147	Cp	-1.20096	-0.264187	0.0064883
ID_0003987	Q3TZX8	Nol9	-1.20074	-0.26392	0.0122996
ID_0004677	P03899	Mtnd3	-1.20043	-0.263551	0.0130604
ID_0001576	E9Q634	Myo1e	-1.19984	-0.262837	0.00028592
ID_0004280	Q9D8M4	Rpl7l1	-1.1994	-0.262309	0.0364348
ID_0000335	P48678	Lmna	-1.19869	-0.261462	0.000602862
ID_0003203	Q99N84	Mrps18b	-1.19835	-0.261048	0.00301698
ID_0000376	P62806	H4c1	-1.1978	-0.260387	0.0197283
ID_0001854	Q9D8T2	Gsdmd	-1.19768	-0.260238	0.00527884
ID_0000329	Q5FW57	Gm4952	-1.19727	-0.259752	0.00227125
ID_0001170	Q9D7N3	Mrps9	-1.19709	-0.25953	0.000365238
ID_0004537	P39098	Man1a2	-1.19695	-0.259367	0.0265447
ID_0004800	P26187	Mgmt	-1.19628	-0.258559	0.014253
ID_0001320	P42567	Eps15	-1.19546	-0.257563	0.000198543
ID_0001336	Q921S7	Mrpl37	-1.19511	-0.257142	0.000515393
ID_0003826	O55028	Bckdk	-1.19488	-0.256863	0.00156379
ID_0000544	P01029	C4b	-1.19485	-0.256827	0.0359442
ID_0001083	Q8K1R3	Pnpt1	-1.19484	-0.256815	0.000166972
ID_0001913	Q9CQL1	Magohb	-1.19447	-0.256376	0.000501769
ID_0003293	P62488	Polr2g	-1.19436	-0.256232	0.00124844
ID_0000364	Q60759	Gcdh	-1.1943	-0.256166	0.00674193
ID_0002432	Q9CR24	Nudt8	-1.19425	-0.256105	0.00719199
ID_0002848	Q9CZE3	Rab32	-1.19425	-0.256104	0.000370708
ID_0000736	P46978	Stt3a	-1.194	-0.255799	0.00482076
ID_0000308	P16332	Mut	-1.19345	-0.255142	0.000243032
ID_0000752	P18760	Cfl1	-1.19329	-0.25494	0.00143839
ID_0004527	Q6P549	Inppl1	-1.19315	-0.254772	0.0454046
ID_0003790	Q8BH55	Thnsl1	-1.19314	-0.254764	0.0114715
ID_0001052	Q14C51	Ptcd3	-1.19313	-0.254748	0.000140827
ID_0003723	Q9JJA2	Cog8	-1.19303	-0.254625	0.0120488
ID_0003447	Q9CZ83	Mrpl55	-1.19253	-0.254021	0.0117221
ID_0002841	Q3ULW8	Parp3	-1.19207	-0.253464	0.0105844
ID_0002404	Q6PE01	Snrnp40	-1.19191	-0.253279	0.0014839
ID_0004258	Q8BYB9	Poglut1	-1.19181	-0.253152	0.0377035
ID_0001348	Q99N96	Mrpl1	-1.19168	-0.253002	0.000243411
ID_0002016	Q3TBW2	Mrpl10	-1.19144	-0.252705	0.000801141
ID_0002760	Q566J8	Coq8b	-1.19111	-0.252311	0.000992251
ID_0001363	Q9CQH3	Ndufb5	-1.19103	-0.252212	0.0117271
ID_0002778	Q8R035	Mrpl58	-1.19092	-0.252078	0.00178056
ID_0001660	Q3UUI3	Them4	-1.19088	-0.252022	0.0114131
ID_0002120	Q9DCZ4	Apoo	-1.19037	-0.251409	0.00223542
ID_0003647	Q8BMQ2	Gtf3c4	-1.1901	-0.251086	0.0124719
ID_0000138	Q9DBT9	Dmgdh	-1.19007	-0.251043	0.0195435
ID_0002286	Q9D0Q7	Mrpl45	-1.18949	-0.250343	0.00855585
ID_0000343	P14152	Mdh1	-1.18897	-0.249706	0.0143442
ID_0002453	Q9DBR0	Akap8	-1.18889	-0.249617	0.00148731
ID_0003408	A2AIV2	Virma	-1.18886	-0.249584	0.0354046
ID_0002478	Q3TIU4	Pde12	-1.18862	-0.249289	0.000710864
ID_0001890	Q922U1	Prpf3	-1.1885	-0.249147	0.000863555
ID_0002953	Q922E6	Fastkd2	-1.18838	-0.249	0.00232448
ID_0002731	Q80W00	Ppp1r10	-1.18836	-0.248977	0.00174841
ID_0004805	Q9DB96	Ngdn	-1.18793	-0.248453	0.0483319
ID_0004560	Q4KWH5	Plch1	-1.18759	-0.248035	0.0210584
ID_0004019	Q78RX3	Smim12	-1.1874	-0.247804	0.00916684
ID_0000040	Q9Z0R9	Fads2	-1.18738	-0.247777	0.00454084
ID_0001451	Q9Z315	Sart1	-1.18726	-0.247633	0.000706385
ID_0001280	Q9CXW2	Mrps22	-1.18713	-0.247478	0.000230267
ID_0002792	Q14AI6	Rpusd3	-1.18701	-0.247335	0.00364461
ID_0000712	Q9D0J8	Ptms	-1.18692	-0.247217	0.0183968
ID_0002987	Q8K2T8	Paf1	-1.18632	-0.246493	0.00109112
ID_0000250	P09411	Pgk1	-1.18545	-0.24543	0.00663985
ID_0003952	Q923B1	Dbr1	-1.18507	-0.244967	0.0301887
ID_0001870	P28659	Celf1	-1.18504	-0.24493	0.000698559
ID_0001942	P43275	Hist1h1a	-1.18448	-0.244256	0.0108368
ID_0003761	Q9CPY1	Mrpl51	-1.1838	-0.243421	0.000963476
ID_0000602	P12787	Cox5a	-1.18356	-0.243134	0.00228984
ID_0000446	Q64464	Cyp3a13	-1.18318	-0.242666	0.0233091
ID_0002668	Q9CQ40	Mrpl49	-1.18311	-0.242583	0.00283506
ID_0002014	Q8VDC0	Lars2	-1.18275	-0.242142	0.00176629
ID_0004155	Q6ZWR6	Syne1	-1.18166	-0.240819	0.0365566
ID_0001192	O88696	Clpp	-1.18166	-0.240813	0.00325261
ID_0000863	D3YXK2	Safb	-1.18133	-0.240413	0.00141637
ID_0001819	Q9D1P0	Mrpl13	-1.18097	-0.239973	0.00135734
ID_0002342	Q9JIK9	Mrps34	-1.1808	-0.239764	0.0021358
ID_0003477	Q9QXE7	Tbl1x	-1.18074	-0.239685	0.00230462
ID_0001550	Q9CY73	Mrpl44	-1.18063	-0.239556	0.0025847
ID_0003759	Q99N92	Mrpl27	-1.18048	-0.239371	0.00194639
ID_0001917	Q9ET54-6	Palld	-1.18036	-0.239229	0.0423181
ID_0000069	Q6PGH1	Bud31	-1.18034	-0.239197	0.000858338
ID_0001946	P11688	Itga5	-1.1802	-0.239031	0.000397889
ID_0003104	Q6NZB0	Dnajc8	-1.18013	-0.238941	0.00110011
ID_0003411	P97765	Wbp2	-1.17997	-0.238746	0.00385925
ID_0001324	Q8BK72	Mrps27	-1.1799	-0.238662	0.000263647
ID_0001289	O88533	Ddc	-1.17985	-0.238606	0.0100205
ID_0004044	Q8R1N0	Zfp830	-1.17962	-0.238327	0.0316716
ID_0002210	Q8BH60	Gopc	-1.17937	-0.238015	0.00551548
ID_0001528	Q9QY81	Nup210	-1.17883	-0.23736	0.00174149
ID_0000810	Q9QZQ8-2	H2afy	-1.17873	-0.237232	0.00241642
ID_0003426	Q91V08	Clec2d	-1.17867	-0.237159	0.0136889
ID_0000740	P21981	Tgm2	-1.17859	-0.237067	0.00891535
ID_0002385	Q9D773	Mrpl2	-1.17859	-0.237056	0.00213475
ID_0003456	Q9QUR7	Pin1	-1.17842	-0.236856	0.00260896
ID_0002855	Q9DCT5	Sdf2	-1.17809	-0.236447	0.0155915
ID_0001744	Q9D6K5-4	Synj2bp	-1.17805	-0.236399	0.000875126
ID_0000467	P24369	Ppib	-1.1778	-0.236096	0.0362438
ID_0001588	Q61733	Mrps31	-1.17767	-0.235938	0.000203833
ID_0003364	Q9D1I6	Mrpl14	-1.17749	-0.23572	0.00231543
ID_0002134	O09106	Hdac1	-1.17731	-0.235491	0.00406806
ID_0001582	B7ZMP1	Xpnpep3	-1.17714	-0.235283	0.00152313
ID_0003302	Q6VN19	Ranbp10	-1.17711	-0.235253	0.0410854
ID_0002299	P48437	Prox1	-1.17697	-0.235083	0.00327713
ID_0001848	Q9CXJ1	Ears2	-1.1766	-0.234622	0.000683211
ID_0001491	Q8K0L9	Zbtb20	-1.17634	-0.234311	0.0005284
ID_0002092	Q61687	Atrx	-1.17615	-0.234066	0.016117
ID_0001113	P49312	Hnrnpa1	-1.17595	-0.233824	0.00806341
ID_0000913	P48771	Cox7a2	-1.17593	-0.233803	0.000244331
ID_0002706	Q7TNG5	Eml2	-1.17563	-0.233429	0.00891529
ID_0004503	Q7TSG2	Ctdp1	-1.1756	-0.233403	0.0486279
ID_0004257	A2AJT4	Pnisr	-1.17547	-0.233241	0.0196244
ID_0004347	Q9CR63	Cox16	-1.17538	-0.233121	0.0385445
ID_0003362	Q8K3A9	Mepce	-1.17528	-0.233002	0.0250863
ID_0004791	Q8BGA5	Krr1	-1.1752	-0.232903	0.0286453
ID_0004838	Q61420	Slc35a1	-1.17511	-0.232796	0.00264253
ID_0001912	P01898	H2-Q10	-1.17486	-0.232485	0.037256
ID_0001068	Q9DCQ2	Aspdh	-1.17466	-0.232237	0.00785811
ID_0000137	Q60932	Vdac1	-1.17436	-0.23187	0.00169777
ID_0003798	Q9D735	Trir	-1.17424	-0.231733	0.00326591
ID_0001235	Q8R1S0	Coq6	-1.17407	-0.231517	0.00539523
ID_0003436	Q9CPW2	Fdx1l	-1.17394	-0.231362	0.00405179
ID_0000747	Q60931	Vdac3	-1.17376	-0.231131	0.0015953
ID_0002790	Q9JIW9	Ralb	-1.17362	-0.230971	0.0413253
ID_0002850	Q5SFM8	Rbm27	-1.17351	-0.230826	0.00301882
ID_0003836	Q8C0L8	Cog5	-1.17334	-0.23062	0.00779522
ID_0002941	O54962	Banf1	-1.17301	-0.230216	0.0146878
ID_0001789	Q921H9	Coa7	-1.173	-0.230205	0.00209764
ID_0002743	O70492	Snx3	-1.17295	-0.230136	0.0054091
ID_0000811	E9QAM5	Helz2	-1.17213	-0.229132	0.000471002
ID_0002104	Q9D338	Mrpl19	-1.17174	-0.228657	0.00166669
ID_0004411	Q9CR10	Oxld1	-1.17115	-0.227927	0.0477277
ID_0003279	Q78J03	Msrb2	-1.1711	-0.227864	0.00481585
ID_0002254	Q9CSU0	Rprd1b	-1.17087	-0.227575	0.0393358
ID_0001250	Q8QZY2	Glyctk	-1.17077	-0.227459	0.00158387
ID_0001076	Q9JLB0-2	Mpp6	-1.17069	-0.227365	0.00153225
ID_0002912	Q8BG81	Poldip3	-1.17054	-0.227172	0.000956252
ID_0000583	Q99NB9	Sf3b1	-1.17048	-0.227104	0.00230567
ID_0001036	Q9Z1J3	Nfs1	-1.17045	-0.227062	0.00218052
ID_0002617	Q8R5F7	Ifih1	-1.17022	-0.226779	0.00916271
ID_0000023	Q64514-2	Tpp2	-1.1701	-0.226637	0.00792006
ID_0001831	Q9CYZ2	Tpd52l2	-1.16996	-0.226463	0.00212912
ID_0002163	P23198	Cbx3	-1.16978	-0.226239	0.000629001
ID_0003596	Q9CYK1	Wars2	-1.16973	-0.226179	0.0229946
ID_0001270	Q9QX47	Son	-1.16855	-0.224724	0.00321701
ID_0002619	Q3UFF7	Lyplal1	-1.16852	-0.224685	0.048523
ID_0004943	Q91WA6	Sharpin	-1.1683	-0.224409	0.00978433
ID_0003829	Q9D1I2	Card19	-1.16819	-0.22428	0.0447418
ID_0001510	Q9D662	Sec23b	-1.16815	-0.224223	0.0055033
ID_0000459	P21614	Gc	-1.16804	-0.224084	0.0263942
ID_0001627	Q9DC71	Mrps15	-1.1675	-0.223418	0.000311924
ID_0003113	Q9EQW7	Kif13a	-1.1673	-0.22318	0.00327113
ID_0001483	Q8VE22	Mrps23	-1.16721	-0.223069	0.000681982
ID_0003720	Q9CY57	Chtop	-1.16716	-0.223006	0.0188426
ID_0002932	Q8K0L3	Acsm2	-1.16692	-0.222701	0.0139353
ID_0002311	Q9QXY1	Tjp3	-1.16671	-0.222443	0.0315896
ID_0002505	Q9D2R6	Coa3	-1.16661	-0.222319	0.00264717
ID_0001590	P11103	Parp1	-1.16649	-0.222171	0.00161692
ID_0004245	Q9D2R8	Mrps33	-1.16611	-0.221701	0.0053926
ID_0000798	Q80UM7	Mogs	-1.16606	-0.221643	0.014575
ID_0002854	Q8K021	Scamp1	-1.1658	-0.221317	0.000478529
ID_0003494	Q8VDZ4	Zdhhc5	-1.16575	-0.221255	0.0123821
ID_0000697	Q8JZU2	Slc25a1	-1.16568	-0.221177	0.00517993
ID_0002756	Q8BUE4	Aifm2	-1.16527	-0.220669	0.0115189
ID_0004239	Q8C1D8	Iws1	-1.1651	-0.220458	0.00919214
ID_0002312	Q3UFY8	Trmt10c	-1.16501	-0.220347	0.0006653
ID_0003871	Q9CQQ8	Lsm7	-1.1638	-0.218844	0.0341545
ID_0002590	Q8R3N6	Thoc1	-1.16363	-0.218627	0.0359959
ID_0002812	O08539-2	Bin1	-1.16359	-0.218581	0.00143268
ID_0004028	Q78IS1	Tmed3	-1.16332	-0.218251	0.0430434
ID_0000717	P00405	COX2	-1.16316	-0.218046	0.0188653
ID_0001186	P63028	Tpt1	-1.16292	-0.21775	0.00813821
ID_0002122	P83917	Cbx1	-1.16275	-0.217546	0.00378498
ID_0003365	Q9CQP0	Mrpl33	-1.16233	-0.217018	0.010667
ID_0003465	Q8CGC6	Rbm28	-1.16227	-0.21695	0.00221493
ID_0003791	Q8JZL3	Thtpa	-1.1621	-0.216734	0.0210071
ID_0003955	Q9D7K5	Dmac2	-1.16162	-0.216133	0.00321298
ID_0002521	Q8CCH2	Nhlrc3	-1.16141	-0.215877	0.00253835
ID_0002517	Q60749	Khdrbs1	-1.16122	-0.215646	0.0077355
ID_0002587	Q9ER00	Stx12	-1.16081	-0.215126	0.00112607
ID_0002377	Q9CR59	Gadd45gip1	-1.16065	-0.214933	0.00173301
ID_0000720	Q5XJY5	Arcn1	-1.16056	-0.214819	0.00237216
ID_0001896	P70302	Stim1	-1.16039	-0.214612	0.0186915
ID_0001468	Q9CYH2	Prxl2a	-1.16008	-0.21423	0.00511239
ID_0004388	P62313	Lsm6	-1.16005	-0.214192	0.00820329
ID_0001793	Q91WM2	Hdhd5	-1.15985	-0.213943	0.00206791
ID_0000777	Q8K0D5	Gfm1	-1.15975	-0.213818	0.00153458
ID_0003223	P62315	Snrpd1	-1.15934	-0.213301	0.00656384
ID_0000461	Q99PV0	Prpf8	-1.15874	-0.212556	0.00337547
ID_0001772	Q921F4	Hnrnpll	-1.15859	-0.212367	0.00625314
ID_0000293	P53395	Dbt	-1.15828	-0.211986	0.00235054
ID_0002025	Q99JF8	Psip1	-1.15814	-0.21181	0.00364019
ID_0002744	Q9D0B0	Srsf9	-1.15808	-0.211741	0.0049525
ID_0000609	Q9D0F3	Lman1	-1.15802	-0.21166	0.0247092
ID_0004151	Q9CPW5	Ssr2	-1.15797	-0.211592	0.0403046
ID_0002379	Q9D7P6	Iscu	-1.15783	-0.211429	0.00295614
ID_0003681	Q9JJF9	Sppl2a	-1.15761	-0.211149	0.0250313
ID_0001509	Q8C2Q3	Rbm14	-1.15757	-0.211103	0.00140445
ID_0002908	Q8CCS6	Pabpn1	-1.15724	-0.210683	0.0129624
ID_0003082	O88291	Zfp326	-1.15655	-0.209831	0.00267925
ID_0000723	Q8JZQ2	Afg3l2	-1.15615	-0.20933	0.00397328
ID_0003565	Q9CYF5	Rcc1l	-1.15611	-0.209281	0.00883136
ID_0001301	Q9ESX5	Dkc1	-1.15608	-0.209239	0.00380249
ID_0000951	Q99LP6	Grpel1	-1.15605	-0.209206	0.00136949
ID_0002573	Q9CQN7	Mrpl41	-1.15554	-0.208567	0.0030619
ID_0000865	Q8BH86	Dglucy	-1.15543	-0.208435	0.0108364
ID_0000423	Q8QZS1	Hibch	-1.15488	-0.207737	0.0030415
ID_0004494	Q3UD01	Atxn7l3b	-1.15486	-0.207717	0.0142315
ID_0002560	Q3UJB9	Edc4	-1.15482	-0.207666	0.00778773
ID_0000445	P17427	Ap2a2	-1.15474	-0.207566	0.00170883
ID_0000909	Q9WV02	Rbmx	-1.15465	-0.207459	0.0358882
ID_0000267	Q9CZN7	Shmt2	-1.15443	-0.207178	0.00166937
ID_0004083	P97376	Frg1	-1.1541	-0.206774	0.0257095
ID_0003857	Q9CZU4	Eral1	-1.15398	-0.20662	0.0434193
ID_0000860	Q8VCM7	Fgg	-1.1534	-0.205896	0.00837838
ID_0000514	Q8VEK3	Hnrnpu	-1.15283	-0.205182	0.00442142
ID_0002466	Q9JKS5	Habp4	-1.15255	-0.20483	0.0210506
ID_0002148	O55128	Sap18	-1.15224	-0.204438	0.00134545
ID_0003575	Q9D3E6	Stag1	-1.1517	-0.203766	0.0422284
ID_0004545	Q9CPY0	Mrm2	-1.15152	-0.203538	0.041351
ID_0003834	Q8K199	Cmc2	-1.15136	-0.203338	0.0326599
ID_0000236	P61922	Abat	-1.15072	-0.202537	0.0210781
ID_0004730	O09117	Sypl	-1.15069	-0.202495	0.0322706
ID_0002093	Q9Z277	Baz1b	-1.1505	-0.202261	0.00163207
ID_0003587	Q8BKI2	Tnrc6b	-1.15046	-0.202206	0.0158592
ID_0000673	P14246	Slc2a2	-1.15004	-0.20169	0.00223674
ID_0002490	Q9CSN1	Snw1	-1.14988	-0.201478	0.0142932
ID_0001703	Q8VH51	Rbm39	-1.14961	-0.201149	0.00169835
ID_0002967	Q8K215	Lyrm4	-1.14855	-0.199814	0.00683328
ID_0003186	Q9D281	Fam114a1	-1.14853	-0.19979	0.0181236
ID_0001066	P32261	Serpinc1	-1.1485	-0.199751	0.0140673
ID_0002159	Q9DCD2	Xab2	-1.14838	-0.199597	0.0105305
ID_0002552	Q8BIG7	Comtd1	-1.14822	-0.199399	0.011715
ID_0003096	Q8BGB8	Coq4	-1.14786	-0.198942	0.006898
ID_0000986	P50171	Hsd17b8	-1.14771	-0.198756	0.00166046
ID_0003906	P54751	St3gal1	-1.14755	-0.198563	0.035807
ID_0002662	Q8C3X4	Guf1	-1.14755	-0.198561	0.00307467
ID_0003048	Q9CZL5	Pcbd2	-1.1474	-0.198367	0.0306004
ID_0003612	Q60739	Bag1	-1.14704	-0.19791	0.030025
ID_0002859	P70318	Tial1	-1.14694	-0.197795	0.00147868
ID_0000304	Q8CGK3	Lonp1	-1.1468	-0.19761	0.00179684
ID_0002567	P20060	Hexb	-1.14675	-0.197548	0.0310893
ID_0000135	P38647	Hspa9	-1.14654	-0.197291	0.00437839
ID_0000386	P26231	Ctnna1	-1.14619	-0.196849	0.00414164
ID_0003544	Q8CHT1	Ngef	-1.14615	-0.196798	0.0289297
ID_0002123	Q8JZM7	Cdc73	-1.14593	-0.196524	0.00637858
ID_0004606	Q9R0C0	Bloc1s6	-1.14582	-0.196374	0.0367293
ID_0003728	Q99J87	Dhx58	-1.14568	-0.196203	0.028255
ID_0004387	Q3UM18	Lsg1	-1.14546	-0.195929	0.0474584
ID_0002140	Q80X85	Mrps7	-1.14493	-0.195256	0.00411211
ID_0002520	Q91W39	Ncoa5	-1.14487	-0.195178	0.0218722
ID_0004529	Q9D168	Ints12	-1.14432	-0.194494	0.0132922
ID_0002974	Q9CQ06	Mrpl24	-1.14416	-0.194285	0.00142993
ID_0002836	Q9CQ49	Ncbp2	-1.14411	-0.194226	0.0161042
ID_0000648	O55029	Copb2	-1.14297	-0.192786	0.0222957
ID_0000593	Q61656	Ddx5	-1.14278	-0.192544	0.00424844
ID_0000660	Q8VIJ6	Sfpq	-1.14258	-0.1923	0.00513058
ID_0000496	Q8BG05	Hnrnpa3	-1.14188	-0.191407	0.00524652
ID_0000482	Q91X34	Baat	-1.14173	-0.191219	0.0073428
ID_0001859	Q8BJZ4	Mrps35	-1.14169	-0.191168	0.00380084
ID_0000431	P61979-2	Hnrnpk	-1.14162	-0.191079	0.00422578
ID_0004431	Q9CXK9	Rbm33	-1.1404	-0.189539	0.0190958
ID_0002246	Q9Z2Q5	Mrpl40	-1.14038	-0.189513	0.0317029
ID_0001271	Q921F2	Tardbp	-1.14015	-0.189222	0.00229577
ID_0003760	Q8JZS9	Mrpl48	-1.14012	-0.189184	0.00806581
ID_0000233	Q8VDJ3	Hdlbp	-1.14003	-0.189076	0.0209722
ID_0002270	O70585-2	Dtnb	-1.13935	-0.18821	0.0159605
ID_0000436	Q9DBG6	Rpn2	-1.13911	-0.187901	0.0302148
ID_0000826	Q61937	Npm1	-1.1388	-0.187516	0.00270804
ID_0001438	Q9JLI6	Scly	-1.13875	-0.187457	0.00834455
ID_0003412	Q4VBE8	Wdr18	-1.13859	-0.187251	0.0167302
ID_0003555	Q9D787	Ppil2	-1.13827	-0.186841	0.00600103
ID_0000687	P84078	Arf1	-1.13824	-0.18681	0.00723637
ID_0001713	P56213	Gfer	-1.13807	-0.186584	0.00318179
ID_0000407	Q8CIE6	Copa	-1.13784	-0.186298	0.00346105
ID_0001347	Q8C7H1	Mmaa	-1.13774	-0.186177	0.00394881
ID_0003603	Q8K2K6	Agfg1	-1.13723	-0.185524	0.00927783
ID_0000531	Q9JIF7	Copb1	-1.13716	-0.185437	0.00235806
ID_0001450	Q64012	Raly	-1.13683	-0.185019	0.00333111
ID_0001428	Q6Q899	Ddx58	-1.13645	-0.184534	0.0382908
ID_0002012	P49698	Hnf4a	-1.13642	-0.184498	0.003488
ID_0002473	Q9CY16	Mrps28	-1.13635	-0.184412	0.00794093
ID_0001646	Q80VP1	Epn1	-1.13626	-0.184288	0.0157361
ID_0002328	P61924	Copz1	-1.13615	-0.184153	0.0149773
ID_0001569	Q99JX3	Gorasp2	-1.13613	-0.184127	0.0293484
ID_0003339	Q61387	Cox7a2l	-1.13574	-0.183637	0.0110106
ID_0002187	Q9ERI6	Rdh14	-1.13532	-0.183102	0.00914722
ID_0000806	Q60668-3	Hnrnpd	-1.135	-0.182689	0.00431625
ID_0002186	Q99KG3	Rbm10	-1.13472	-0.182334	0.0115628
ID_0001001	Q91VC3	Eif4a3	-1.13469	-0.182293	0.00338836
ID_0002341	Q8R404	Micos13	-1.13425	-0.18174	0.010625
ID_0000932	Q91VT4	Cbr4	-1.13409	-0.181534	0.00328073
ID_0000555	Q9QZE5	Copg1	-1.134	-0.181425	0.00993509
ID_0001421	Q8R1V4	Tmed4	-1.13396	-0.181373	0.0458396
ID_0003042	Q9CRB2	Nhp2	-1.13378	-0.181138	0.00653031
ID_0001894	Q91ZW3	Smarca5	-1.1333	-0.180534	0.00432626
ID_0000428	P28474	Adh5	-1.13311	-0.180285	0.0463307
ID_0004549	Q9CPP0	Npm3	-1.13291	-0.180035	0.0320781
ID_0000696	Q8K310	Matr3	-1.13283	-0.179935	0.00285801
ID_0001021	P84091	Ap2m1	-1.13265	-0.179705	0.00452881
ID_0003180	Q61103	Dpf2	-1.13248	-0.179488	0.0469985
ID_0004852	Q8R183	Timd2	-1.13239	-0.179374	0.0454472
ID_0001111	Q9CRB3	Urah	-1.13238	-0.179359	0.00333816
ID_0003682	Q9WVL2	Stat2	-1.13233	-0.179294	0.0429043
ID_0000284	Q07417	Acads	-1.13217	-0.179087	0.0112602
ID_0001276	Q6A068	Cdc5l	-1.13213	-0.17904	0.00887173
ID_0000630	Q9JMH9-1	Myo18a	-1.13212	-0.179028	0.00978384
ID_0003657	Q920Q6	Msi2	-1.13188	-0.178719	0.0124107
ID_0003281	P97863	Nfib	-1.13172	-0.178521	0.0229286
ID_0002962	P26262	Klkb1	-1.13113	-0.177769	0.0269244
ID_0003554	P60898	Polr2i	-1.13078	-0.177315	0.011559
ID_0004869	Q9CWB7	C330018D20Rik	-1.13061	-0.177104	0.0276135
ID_0002579	Q0VGB7	Ppp4r2	-1.13057	-0.177045	0.0161743
ID_0002771	Q8BX02	Kank2	-1.1305	-0.176956	0.0303583
ID_0001387	P14115	Rpl27a	-1.13027	-0.176673	0.00839265
ID_0002515	Q8CAK1	Iba57	-1.13021	-0.176596	0.00389069
ID_0002021	Q6A026	Pds5a	-1.13003	-0.176362	0.00607571
ID_0002247	Q8K2Y7	Mrpl47	-1.12984	-0.176121	0.0215499
ID_0001900	Q3TIX9	Usp39	-1.12896	-0.174994	0.00423714
ID_0003177	Q8CI33	Cwf19l1	-1.12895	-0.174977	0.0431157
ID_0001261	Q9WUK2	Eif4h	-1.12889	-0.174909	0.0187877
ID_0001739	Q7TNC4	Luc7l2	-1.12878	-0.174759	0.00720474
ID_0001380	Q9DCX8	Iyd	-1.1287	-0.174667	0.00457226
ID_0000820	Q9D6Z1	Nop56	-1.12859	-0.17452	0.00840001
ID_0002699	Q8CGZ0	Cherp	-1.12817	-0.17398	0.00374754
ID_0000493	Q62167	Ddx3x	-1.12809	-0.173888	0.0020687
ID_0002079	P61021	Rab5b	-1.12805	-0.173826	0.00365885
ID_0000779	Q9Z329	Itpr2	-1.12773	-0.173417	0.00457032
[truncated: 172 more rows]

## Sheet: Cell_PC
Gene ID	Accession	GeneName	PC-PP_FC	PC-PP_logFC	PC-PP_pval
[truncated: 1,109 more rows]

[truncated: 5 more sheets: Cell_UZ, Mito_DEG, Mito_PP, Mito_PC, Mito_UZ]
