# Supplementary material for: A spatial map of hepatic mitochondria uncovers functional heterogeneity shaped by nutrient-sensing signaling
Source: Nat Commun. 2024 Feb 28;15:1799. doi: 10.1038/s41467-024-45751-9 (PMC10902380; doi:10.1038/s41467-024-45751-9)
Supplement: Supplementary file 9 — Supplementary Data 2 [file 41467_2024_45751_MOESM9_ESM.xlsx]

## Sheet: Cell_DEG
Peptide ID	Annotated Sequence	Master Protein Accessions	Positions in Master Proteins	Modifications in Master Proteins	Master Protein Descriptions	PC_mean	PP_mean	PC_sd	PP_sd	PC-PP_FC	PC-PP_logFC	PC-PP_tstat	PC-PP_pval	PC-PP_adjpval	PC1	PC2	PC3	PC4	PP1	PP2	PP3	PP4
P1	[R].AAAASAAEAGIATPGTEDSDDALLK.[M]	O35226	O35226 [238-262]	O35226 1xPhospho [T250(100)]	26S proteasome non-ATPase regulatory subunit 4 OS=Mus musculus OX=10090 GN=Psmd4 PE=1 SV=1	5.98623	6.0306	0.271363	0.402825	-1.03083	-0.0438009	-0.224896	0.826235	0.919178	6.20387	6.23763	5.7387	5.7647	5.9549	6.57467	5.60228	5.99056
P10	[R].QESDPEDDDVKKPALQSSVVATSK.[E]	O35691	O35691 [98-121]	O35691 1xPhospho [S100(100)]	Pinin OS=Mus musculus OX=10090 GN=Pnn PE=1 SV=4	7.71484	7.83171	0.349085	0.354187	-1.08455	-0.117103	-0.558295	0.587966	0.783484	8.07543	7.25234	7.6751	7.85651	8.21437	7.35823	7.90548	7.84877
P100	[K].NASGVVNSSPR.[S]	Q7TQE6	Q7TQE6 [324-334]		Macoilin OS=Mus musculus OX=10090 GN=Maco1 PE=1 SV=1	4.8847	5.10637	0.590925	0.605744	-1.15606	-0.209213	-0.769978	0.457732	0.699402	5.49792	5.13809	4.11093	4.79187	5.54764	5.43411	4.22039	5.22332
P1000	[R].SPPAATTKPLLR.[W]	Q6TCG2	Q6TCG2 [33-44]	Q6TCG2 1xPhospho [S33(100)]	Membrane progesterone receptor epsilon OS=Mus musculus OX=10090 GN=Paqr9 PE=1 SV=2	10.244	10.0503	0.160125	0.278334	1.14406	0.194169	1.44093	0.177805	0.435851	10.1315	10.1401	10.4748	10.2296	9.73089	10.3878	10.1315	9.9509
P1001	[R].SPPPFPGEPWK.[V]	Q9JK92	Q9JK92 [87-97]	Q9JK92 1xPhospho [S87(100)]	Heat shock protein beta-8 OS=Mus musculus OX=10090 GN=Hspb8 PE=1 SV=1	8.60328	8.63	0.143521	0.188743	-1.01674	-0.0239458	-0.205485	0.840993	0.923285	8.76981	8.66959	8.45109	8.52264	8.39616	8.85577	8.60968	8.65839
P1002	[K].SPQPPVEEEDEHFDDTVVCLDTYNCDLHFK.[I]	Q8VEK3	Q8VEK3 [247-276]	Q8VEK3 1xPhospho [S247(100)]	Heterogeneous nuclear ribonucleoprotein U OS=Mus musculus OX=10090 GN=Hnrnpu PE=1 SV=1	8.46804	8.5004	0.119988	0.0354757	-1.02219	-0.0316647	-0.326457	0.750282	0.879905	8.50129	8.53011	8.55017	8.29059	8.53363	8.45017	8.51025	8.50756
P1003	[K].SPSADSIHTR.[T]	Q8CDA1	Q8CDA1 [941-950]	Q8CDA1 1xPhospho [S943(100)]	Phosphatidylinositide phosphatase SAC2 OS=Mus musculus OX=10090 GN=Inpp5f PE=1 SV=1	5.65296	5.90171	0.103713	0.323594	-1.20237	-0.265883	-1.22817	0.245331	0.501861	5.58747	5.548	5.70329	5.77309	5.97155	6.30095	5.80832	5.52601
P1004	[K].SPSFASEWDEIEK.[I]	P59672	P59672 [677-689]	P59672 1xPhospho [S679(99.7)]	Ankyrin repeat and SAM domain-containing protein 1A OS=Mus musculus OX=10090 GN=Anks1a PE=1 SV=3	7.55487	7.44571	0.304765	0.108841	1.07866	0.109245	0.68428	0.508135	0.737296	7.41539	7.81742	7.19111	7.79557	7.60503	7.3785	7.37321	7.4261
P1005	[K].SPSFSSTSETSAK.[T]	Q8K2L8	Q8K2L8 [232-244]	Q8K2L8 1xPhospho [S234(99.7)]	Trafficking protein particle complex subunit 12 OS=Mus musculus OX=10090 GN=Trappc12 PE=1 SV=2	7.02677	6.74625	0.160809	0.155917	1.21329	0.278928	1.86418	0.0895275	0.289357	6.80327	7.15416	7.01658	7.13305	6.78746	6.52967	6.90083	6.76702
P1006	[R].SPGTGAGLAEK.[S]	P28230	P28230 [266-276]	P28230 1xPhospho [S266(100)]	Gap junction beta-1 protein OS=Mus musculus OX=10090 GN=Gjb1 PE=1 SV=3	8.23324	8.43061	0.207554	0.314346	-1.15773	-0.211295	-1.42736	0.181589	0.440963	8.30608	8.10874	8.49047	8.02767	8.34708	8.02767	8.7401	8.60758
P1007	[K].SLSDSESDDSK.[S]	P23198	P23198 [93-103]	P23198 2xPhospho [S95(99.5); S97(99.5)]	Chromobox protein homolog 3 OS=Mus musculus OX=10090 GN=Cbx3 PE=1 SV=2	7.88159	7.95035	0.170832	0.0625385	-1.04544	-0.0641047	-0.5622	0.585395	0.78271	7.82027	7.6735	8.06211	7.97048	7.91897	7.97048	8.02767	7.88428
P1008	[K].SLSDSESDDSK.[S]	P23198	P23198 [93-103]	P23198 1xPhospho [S95(100)]	Chromobox protein homolog 3 OS=Mus musculus OX=10090 GN=Cbx3 PE=1 SV=2	9.81215	9.85781	0.0605643	0.128372	-1.03221	-0.045739	-0.546266	0.595925	0.789064	9.72632	9.81442	9.86233	9.84553	9.93846	9.66708	9.89709	9.92859
P1009	[K].SGKLSQELDFVSHNVR.[T]	Q02819	Q02819 [81-96]	Q02819 1xPhospho [S85(100)]	Nucleobindin-1 OS=Mus musculus OX=10090 GN=Nucb1 PE=1 SV=2	10.4295	10.6054	0.0941427	0.065753	-1.12963	-0.175854	-2.3942	0.0358607	0.171987	10.4748	10.5344	10.3878	10.3209	10.6993	10.5917	10.5845	10.546
P101	[R].NCEDPASPVAK.[K]	Q9JHI2	Q9JHI2 [185-195]	Q9JHI2 1xPhospho [S191(100)]	tRNA-specific adenosine deaminase 1 OS=Mus musculus OX=10090 GN=Adat1 PE=1 SV=1	7.29703	7.28269	0.303805	0.444028	1.00261	0.00376067	0.0248925	0.980592	0.991576	7.54977	7.52613	6.90705	7.20517	7.86417	7.34036	6.81184	7.11437
P1010	[R].SGKNSQEDSEDSEEKDVK.[T]	Q80XU3	Q80XU3 [50-67]	Q80XU3 3xPhospho [S54(100); S58(100); S61(100)]	Nuclear ubiquitous casein and cyclin-dependent kinase substrate 1 OS=Mus musculus OX=10090 GN=Nucks1 PE=1 SV=1	6.3956	6.25642	0.331802	0.259518	1.11303	0.154496	0.864128	0.406196	0.655014	6.25392	5.99363	6.68783	6.64703	6.28849	5.88373	6.38137	6.47208
P1011	[R].SGLSPANDTGAK.[K]	O70310	O70310 [44-55]	O70310 1xPhospho [S47(100)]	Glycylpeptide N-tetradecanoyltransferase 1 OS=Mus musculus OX=10090 GN=Nmt1 PE=1 SV=1	8.48418	8.64778	0.271212	0.0994445	-1.12084	-0.164577	-1.2093	0.252214	0.508327	8.56006	8.50129	8.11343	8.76196	8.59418	8.5558	8.65839	8.78277
P1012	[R].SGLSPPPCK.[L]	Q8K0G8	Q8K0G8 [560-568]	Q8K0G8 1xPhospho [S563(100)]	Epithelial splicing regulatory protein 2 OS=Mus musculus OX=10090 GN=Esrp2 PE=1 SV=1	8.45186	8.44548	0.0565113	0.0981723	1.0042	0.00605372	0.0644063	0.949817	0.981174	8.53581	8.4201	8.43475	8.41677	8.38744	8.58996	8.4239	8.38064
P1013	[K].SGPQCSSPTCQEETEDVR.[Y]	Q9JHU2	Q9JHU2 [379-396]	Q9JHU2 1xPhospho [S384(99.6)]	Palmdelphin OS=Mus musculus OX=10090 GN=Palmd PE=1 SV=1	7.47573	7.33545	0.227761	0.440466	1.09916	0.136405	0.641211	0.534682	0.75248	7.73586	7.20705	7.56868	7.39132	6.78274	7.64944	7.72817	7.18143
P1014	[R].SGVAVPTSPK.[G]	Q61823	Q61823 [87-96]	Q61823 1xPhospho [S94(100)]	Programmed cell death protein 4 OS=Mus musculus OX=10090 GN=Pdcd4 PE=1 SV=1	7.53016	7.9412	0.307053	0.442469	-1.32168	-0.402374	-1.91642	0.0819852	0.27784	7.54018	7.93637	7.44675	7.19733	7.60503	8.44646	8.17663	7.53671
P1015	[K].SGYHDDSDEDLLE.[-]	Q6PHU5	Q6PHU5 [813-825]	Q6PHU5 1xPhospho [S819(100)]	Sortilin OS=Mus musculus OX=10090 GN=Sort1 PE=1 SV=1	8.29504	7.51739	0.236599	0.325525	1.70547	0.770167	4.37175	0.00114795	0.0229945	8.51202	7.9581	8.36298	8.34708	7.98593	7.41968	7.23182	7.43212
P1016	[R].SHDSDDSDYTSSK.[H]	A2A6A1	A2A6A1 [912-924]	A2A6A1 2xPhospho [S915(99.5); S918(100)]	G patch domain-containing protein 8 OS=Mus musculus OX=10090 GN=Gpatch8 PE=1 SV=1	5.7518	6.1451	0.308924	0.252909	-1.31642	-0.396623	-2.06428	0.063716	0.241078	5.70856	6.12244	5.37192	5.80427	6.43443	6.23699	5.83815	6.07084
P1017	[R].SHEEVNTELK.[A]	Q6PCM2	Q6PCM2 [800-809]	Q6PCM2 1xPhospho [S800(100)]	Integrator complex subunit 6 OS=Mus musculus OX=10090 GN=Ints6 PE=1 SV=1	7.9197	7.90866	0.320731	0.243957	1.01023	0.0146869	0.0875159	0.931854	0.975386	7.72198	8.39471	7.72894	7.83317	7.78458	8.15625	8.06395	7.62986
P1018	[R].SHFTPNSRSPTEPK.[-]	O09173	O09173 [432-445]		Homogentisate 1,2-dioxygenase OS=Mus musculus OX=10090 GN=Hgd PE=1 SV=2	7.67792	7.91281	0.130398	0.306441	-1.17732	-0.235509	-1.49028	0.164606	0.418892	7.59079	7.86975	7.64944	7.60169	7.62986	8.34708	7.8087	7.86558
P1019	[K].SHGAEGGGGSPEK.[Q]	Q76LS9	Q76LS9 [373-385]	Q76LS9 1xPhospho [S382(100)]	Ubiquitin carboxyl-terminal hydrolase MINDY-1 OS=Mus musculus OX=10090 GN=Mindy1 PE=1 SV=1	7.4449	7.16313	0.226379	0.330826	1.22165	0.288833	1.59235	0.139969	0.379318	7.3686	7.17211	7.69873	7.54018	6.7964	7.56268	7.27646	7.01696
P102	[R].NDSGEENVPLDLTR.[E]	Q6QI06	Q6QI06 [19-32]	Q6QI06 1xPhospho [S21(100)]	Rapamycin-insensitive companion of mTOR OS=Mus musculus OX=10090 GN=Rictor PE=1 SV=2	5.66174	4.97913	0.377203	0.540708	1.5952	0.673741	2.1276	0.0571261	0.224743	5.39831	5.64635	6.20011	5.40218	4.20824	5.28967	5.00875	5.40984
P1020	[R].SHIPSEPYEPISPPQGPAVHEK.[Q]	Q60974	Q60974 [2154-2175]	Q60974 1xPhospho [S2165(100)]	Nuclear receptor corepressor 1 OS=Mus musculus OX=10090 GN=Ncor1 PE=1 SV=1	6.55812	6.38317	0.362933	0.21109	1.15069	0.202495	0.977859	0.349422	0.612394	6.29742	6.20364	6.78716	6.94423	6.36625	6.57996	6.09513	6.49133
P1021	[R].SHPASASAPRSPPAATTKPLLR.[W]	Q6TCG2	Q6TCG2 [23-44]	Q6TCG2 1xPhospho [S33(98.1)]	Membrane progesterone receptor epsilon OS=Mus musculus OX=10090 GN=Paqr9 PE=1 SV=2	7.07867	7.04242	0.203408	0.180186	1.02633	0.0374962	0.235121	0.818489	0.913751	6.79582	7.17211	7.26678	7.07996	6.91352	7.30899	6.96234	6.98483
P1022	[R].SGDPAPPDSPSWEAK.[K]	Q5U4C3	Q5U4C3 [510-524]	Q5U4C3 2xPhospho [S510(100); S518(100)]	Splicing factor, arginine/serine-rich 19 OS=Mus musculus OX=10090 GN=Scaf1 PE=1 SV=1	5.56796	6.03854	0.610296	0.406571	-1.3924	-0.477573	-1.62285	0.133261	0.367979	5.68566	5.65282	6.20011	4.73326	5.99973	6.43065	6.23486	5.4889
P1023	[R].SFEVEEIEPPNSTPPR.[R]	Q80UG5	Q80UG5 [30-45]	Q80UG5 1xPhospho [S30(100)]	Septin-9 OS=Mus musculus OX=10090 GN=Septin9 PE=1 SV=1	6.66735	6.43877	0.23959	0.314303	1.16372	0.218747	1.18504	0.261281	0.517611	6.64362	6.79245	6.8913	6.34202	6.53319	6.71333	6.52261	5.98597
P1024	[R].SFGSGTELGHWVTTPPDIPGSR.[N]	Q9CQS4	Q9CQS4 [32-53]		Solute carrier family 25 member 46 OS=Mus musculus OX=10090 GN=Slc25a46 PE=1 SV=1	8.95481	8.84416	0.0503572	0.214592	1.07992	0.110921	0.983423	0.346798	0.610177	8.94058	8.88965	8.99673	8.99226	8.57123	9.09152	8.82422	8.88965
P1025	[R].SFLSEPSSPGR.[S]	A2AIV2	A2AIV2 [1571-1581]	A2AIV2 1xPhospho [S1578(99.7)]	Protein virilizer homolog OS=Mus musculus OX=10090 GN=Virma PE=1 SV=1	8.1089	8.18557	0.148839	0.109681	-1.0532	-0.0747824	-0.646654	0.531283	0.751336	8.13732	7.8932	8.17437	8.23072	8.1431	8.3112	8.05726	8.23072
P1026	[K].SFISSSPSSPSR.[A]	Q3UTJ2-2; Q3UTJ2-5	Q3UTJ2-2 [489-500]; Q3UTJ2-5 [438-449]	Q3UTJ2-2 1xPhospho [S497(100)]; Q3UTJ2-5 1xPhospho [S446(100)]	Isoform 2 of Sorbin and SH3 domain-containing protein 2 OS=Mus musculus OX=10090 GN=Sorbs2 Isoform 5 of Sorbin and SH3 domain-containing protein 2 OS=Mus musculus OX=10090 GN=Sorbs2	9.01788	9.78359	0.306264	0.193422	-1.70085	-0.766252	-5.19332	0.000310019	0.0109876	8.82744	9.29773	8.68785	9.25849	9.63569	10.0654	9.74834	9.68497
P1027	[K].SFISSSPSSPSR.[A]	Q3UTJ2-2; Q3UTJ2-5	Q3UTJ2-2 [489-500]; Q3UTJ2-5 [438-449]	Q3UTJ2-2 2xPhospho [S497(99); S]; Q3UTJ2-5 2xPhospho [S446(99); S]	Isoform 2 of Sorbin and SH3 domain-containing protein 2 OS=Mus musculus OX=10090 GN=Sorbs2 Isoform 5 of Sorbin and SH3 domain-containing protein 2 OS=Mus musculus OX=10090 GN=Sorbs2	6.63907	6.99941	0.0927412	0.328308	-1.28509	-0.361868	-2.03126	0.0674305	0.247372	6.60474	6.73334	6.69258	6.5256	7.17144	7.03043	6.52897	7.26678
P1028	[R].SFSLASSGNSPISQR.[R]	Q8CI95	Q8CI95 [177-191]	Q8CI95 1xPhospho [S186(100)]	Oxysterol-binding protein-related protein 11 OS=Mus musculus OX=10090 GN=Osbpl11 PE=1 SV=2	5.40674	5.44223	0.378218	0.0816305	-1.00628	-0.0090256	-0.0409419	0.968085	0.988067	5.90585	5.49253	5.14272	5.08586	5.52461	5.49108	5.3434	5.40984
P1029	[R].SFTSGPGAR.[I]	P11679	P11679 [24-32]	P11679 1xPhospho [S24(100)]	Keratin, type II cytoskeletal 8 OS=Mus musculus OX=10090 GN=Krt8 PE=1 SV=4	11.4629	12.3634	0.279392	0.310734	-1.86673	-0.900512	-5.83606	0.000118977	0.00643823	11.4999	11.7	11.0622	11.5896	12.2628	12.6588	11.9717	12.5605
P103	[R].NDSVIVADQTPTPTR.[F]	P16951	P16951 [42-56]	P16951 2xPhospho [T51(100); T/S]	Cyclic AMP-dependent transcription factor ATF-2 OS=Mus musculus OX=10090 GN=Atf2 PE=1 SV=2	7.41115	7.37101	0.269757	0.147475	1.03186	0.0452459	0.333605	0.745029	0.878956	7.13235	7.31093	7.42931	7.77199	7.26064	7.24526	7.42062	7.55754
P1030	[-].SFVLNPTNIGMSK.[S]	Anapsec	Anapsec [1-13]	Anapsec 1xPhospho [S12(100)]	Phosphopeptide 1.6|SFVLNPTNIGM-pS-KSSQGHVTK	8.92255	8.6993	0.151855	0.14463	1.16579	0.221312	1.99769	0.0714142	0.2557	8.80803	9.10043	8.99673	8.78499	8.57123	8.60509	8.89035	8.73052
P1031	[-].SFVLNPTNIGMSK.[S]	Anapsec	Anapsec [1-13]	Anapsec 1xPhospho [S12(100)]	Phosphopeptide 1.6|SFVLNPTNIGM-pS-KSSQGHVTK	9.70579	9.554	0.15715	0.361786	1.10526	0.14438	1.21058	0.251739	0.508327	9.55011	9.67666	9.92454	9.67186	9.22977	9.31033	10.0209	9.65504
P1032	[-].SFVLNPTNIGMSKSSQGHVTK.[-]	Anapsec	Anapsec [1-21]	Anapsec 1xPhospho [S12(98.9)]	Phosphopeptide 1.6|SFVLNPTNIGM-pS-KSSQGHVTK	10.0139	9.96862	0.252847	0.0248496	1.03195	0.0453754	0.386076	0.706896	0.856039	9.79298	10.1505	9.81043	10.3019	9.99334	9.95874	9.93846	9.98393
P1033	[R].SHSEEGLDFKPSPPLSK.[I]	Q8C5W0	Q8C5W0 [713-729]	Q8C5W0 1xPhospho [S715(100)]	Calmin OS=Mus musculus OX=10090 GN=Clmn PE=1 SV=2	9.43175	9.52252	0.151324	0.27086	-1.06506	-0.0909374	-0.711801	0.491594	0.723763	9.36488	9.64857	9.30212	9.41144	9.31468	9.90598	9.34976	9.51966
P1034	[-].SFVLNPTNIGMSKSSQGHVTK.[-]	Anapsec	Anapsec [1-21]		Phosphopeptide 1.6|SFVLNPTNIGM-pS-KSSQGHVTK	11.2366	11.1749	0.20148	0.118739	1.04372	0.0617368	0.613184	0.552378	0.761865	11.0923	11.1744	11.1453	11.5345	11.2309	11.0175	11.1576	11.2936
P1035	[R].SGAASMPSSPK.[Q]	Q8K1N2	Q8K1N2 [195-205]	Q8K1N2 1xPhospho [S203(100)]	Pleckstrin homology-like domain family B member 2 OS=Mus musculus OX=10090 GN=Phldb2 PE=1 SV=2	6.97041	6.53613	0.147774	0.263698	1.35266	0.435797	2.64305	0.0230874	0.13431	6.91944	6.7964	7.02234	7.14344	6.50519	6.37293	6.34844	6.91796
P1036	[R].SGAASMPSSPK.[Q]	Q8K1N2	Q8K1N2 [195-205]	Q8K1N2 1xPhospho [S203(99.6)]	Pleckstrin homology-like domain family B member 2 OS=Mus musculus OX=10090 GN=Phldb2 PE=1 SV=2	6.12404	5.65464	0.238236	0.447875	1.36552	0.449454	1.78733	0.101786	0.310555	5.98469	5.8796	6.22249	6.40936	6.29639	5.62215	5.3095	5.39052
P1037	[K].SGAASVDVVR.[L]	Q8R0Y6	Q8R0Y6 [350-359]	Q8R0Y6 1xPhospho [S354(100)]	Cytosolic 10-formyltetrahydrofolate dehydrogenase OS=Mus musculus OX=10090 GN=Aldh1l1 PE=1 SV=1	9.95112	10.2249	0.214685	0.206373	-1.20904	-0.273864	-2.09068	0.0608862	0.234967	9.85816	9.99041	9.72632	10.2296	10.0142	10.495	10.2609	10.1294
P1038	[R].SGAQASSTPLSPTR.[I]	P48678	P48678 [12-25]	P48678 1xPhospho [S22(99.8)]	Prelamin-A/C OS=Mus musculus OX=10090 GN=Lmna PE=1 SV=2	5.91009	6.51561	0.296293	0.571701	-1.53462	-0.617879	-2.08925	0.0610357	0.234967	5.79027	5.8796	5.64116	6.32933	6.09229	7.34488	6.18766	6.43762
P1039	[R].SGDALTTVVVK.[Q]	Q8BIZ6	Q8BIZ6 [18-28]	Q8BIZ6 1xPhospho [S18(100)]	Smad nuclear-interacting protein 1 OS=Mus musculus OX=10090 GN=Snip1 PE=1 SV=1	7.38251	7.06492	0.186535	0.24842	1.24894	0.320705	2.18686	0.05155	0.214396	7.21056	7.24762	7.60503	7.46683	7.05511	6.8429	6.94752	7.41416
P104	[K].NEKSEEEQSSASVK.[K]	Q9Z204	Q9Z204 [238-251]	Q9Z204 1xPhospho [S241(100)]	Heterogeneous nuclear ribonucleoproteins C1/C2 OS=Mus musculus OX=10090 GN=Hnrnpc PE=1 SV=1	9.13119	9.19606	0.194157	0.0982486	-1.04511	-0.0636599	-0.639067	0.536024	0.75248	9.14072	8.89753	9.37226	9.11424	9.16636	9.10983	9.33745	9.17061
P1040	[R].SGDETPGSEAPGDK.[A]	Q00PI9	Q00PI9 [159-172]	Q00PI9 1xPhospho [S159(100)]	Heterogeneous nuclear ribonucleoprotein U-like protein 2 OS=Mus musculus OX=10090 GN=Hnrnpul2 PE=1 SV=2	9.29334	9.2783	0.112704	0.186695	1.01046	0.0150052	0.136598	0.893848	0.958703	9.18045	9.31876	9.23487	9.43927	9.11277	9.42709	9.45233	9.12101
P1041	[R].SGDETPGSEAPGDK.[A]	Q00PI9	Q00PI9 [159-172]	Q00PI9 2xPhospho [T163(100); S166(100)]	Heterogeneous nuclear ribonucleoprotein U-like protein 2 OS=Mus musculus OX=10090 GN=Hnrnpul2 PE=1 SV=2	8.00428	8.13376	0.284126	0.0377663	-1.08849	-0.122326	-0.940164	0.367572	0.627498	8.07543	7.59499	8.25218	8.09454	8.10166	8.10045	8.16646	8.16646
P1042	[R].SGDETPGSEAPGDK.[A]	Q00PI9	Q00PI9 [159-172]	Q00PI9 3xPhospho [S159(100); T163(100); S166(100)]	Heterogeneous nuclear ribonucleoprotein U-like protein 2 OS=Mus musculus OX=10090 GN=Hnrnpul2 PE=1 SV=2	7.34444	7.49412	0.447984	0.720522	-1.14104	-0.190349	-0.941695	0.366822	0.627498	6.96365	6.95737	7.64944	7.80728	6.82208	7.05572	8.43475	7.66393
P1043	[R].SGDETPGSEAPGDKAVEEQGDDQDSEK.[S]	Q00PI9	Q00PI9 [159-185]	Q00PI9 1xPhospho [S159(100)]	Heterogeneous nuclear ribonucleoprotein U-like protein 2 OS=Mus musculus OX=10090 GN=Hnrnpul2 PE=1 SV=2	7.07074	7.04046	0.214794	0.268856	1.01833	0.0262076	0.20785	0.839192	0.923208	7.25041	7.25041	6.82294	6.95921	7.1512	7.36909	6.81517	6.82637
P1044	[R].SGDETPGSEAPGDKAVEEQGDDQDSEK.[S]	Q00PI9	Q00PI9 [159-185]	Q00PI9 2xPhospho [T163(99.2); S166(100)]	Heterogeneous nuclear ribonucleoprotein U-like protein 2 OS=Mus musculus OX=10090 GN=Hnrnpul2 PE=1 SV=2	6.52276	6.56862	0.283716	0.215781	-1.02365	-0.0337268	-0.195529	0.848588	0.928212	6.17021	6.41565	6.75848	6.74672	6.50949	6.42612	6.88802	6.45086
P1045	[R].SHSGPAGSFNKPAIR.[I]	Q99JZ7	Q99JZ7 [249-263]	Q99JZ7 1xPhospho [S251(100)]	ERBB receptor feedback inhibitor 1 OS=Mus musculus OX=10090 GN=Errfi1 PE=1 SV=1	6.24257	6.96255	0.50594	0.269169	-1.60121	-0.679166	-3.12445	0.00981259	0.0822881	5.86995	5.84722	6.32832	6.92479	7.05511	6.61855	6.91675	7.2598
P1046	[R].SHSGSSPEVDSK.[S]	Q8BTI8	Q8BTI8 [1533-1544]	Q8BTI8 2xPhospho [S1535(100); S1537(100)]	Serine/arginine repetitive matrix protein 2 OS=Mus musculus OX=10090 GN=Srrm2 PE=1 SV=3	8.64937	7.71567	0.474514	0.341549	1.91753	0.939251	3.83341	0.00284178	0.0399153	8.85577	8.01137	9.12275	8.60758	8.19339	7.54892	7.40919	7.7112
P1047	[K].SLDNNYSTLNER.[G]	P30999	P30999 [899-910]	P30999 1xPhospho [S899(100)]	Catenin delta-1 OS=Mus musculus OX=10090 GN=Ctnnd1 PE=1 SV=2	5.21334	4.64732	0.484764	1.16535	1.28724	0.364285	0.854887	0.411074	0.658124	5.27716	4.55807	5.28927	5.72887	4.28217	3.24929	5.99363	5.06419
P1048	[K].SLDSDESEDEDDDYQQK.[R]	Q3UHX2	Q3UHX2 [57-73]	Q3UHX2 1xPhospho [S60(100)]	28 kDa heat- and acid-stable phosphoprotein OS=Mus musculus OX=10090 GN=Pdap1 PE=1 SV=1	7.9035	7.57953	0.190087	0.268987	1.24534	0.316535	2.72277	0.0200378	0.125203	7.84595	7.66233	8.08681	8.01891	7.39941	7.30242	7.76752	7.84877
P1049	[K].SLDSDESEDEDDDYQQK.[R]	Q3UHX2	Q3UHX2 [57-73]	Q3UHX2 2xPhospho [S60(100); S63(100)]	28 kDa heat- and acid-stable phosphoprotein OS=Mus musculus OX=10090 GN=Pdap1 PE=1 SV=1	10.7063	10.6323	0.0624411	0.117867	1.05267	0.0740501	0.87888	0.398493	0.649731	10.7808	10.7326	10.67	10.642	10.4748	10.6099	10.7326	10.7117
P105	[K].NFETNDLAFSPK.[G]	Q9WU19	Q9WU19 [185-196]	Q9WU19 1xPhospho [S194(100)]	Hydroxyacid oxidase 1 OS=Mus musculus OX=10090 GN=Hao1 PE=1 SV=1	8.61264	8.78881	0.195956	0.122915	-1.12808	-0.173873	-1.6971	0.118109	0.343405	8.61509	8.86484	8.58318	8.38744	8.95801	8.75408	8.77834	8.6648
P1050	[K].SLDSDESEDEDDDYQQKR.[K]	Q3UHX2	Q3UHX2 [57-74]	Q3UHX2 1xPhospho [S60(100)]	28 kDa heat- and acid-stable phosphoprotein OS=Mus musculus OX=10090 GN=Pdap1 PE=1 SV=1	6.94594	6.40108	0.370974	0.143023	1.4821	0.567639	3.14767	0.00941704	0.0803127	6.83495	6.49042	7.10154	7.35684	6.22878	6.46126	6.3528	6.56148
P1051	[K].SLDSDESEDEDDDYQQKR.[K]	Q3UHX2	Q3UHX2 [57-74]	Q3UHX2 2xPhospho [S60(100); S63(100)]	28 kDa heat- and acid-stable phosphoprotein OS=Mus musculus OX=10090 GN=Pdap1 PE=1 SV=1	8.63153	8.70106	0.112324	0.0393566	-1.04823	-0.0679528	-0.776459	0.454055	0.696007	8.76196	8.68547	8.51776	8.56092	8.75971	8.67756	8.67914	8.68785
P1052	[R].SLGVAAEGLPDQYADGEAAR.[V]	Q9QXF8	Q9QXF8 [10-29]	Q9QXF8 1xPhospho [S10(100)]	Glycine N-methyltransferase OS=Mus musculus OX=10090 GN=Gnmt PE=1 SV=3	8.08335	8.05584	0.257802	0.178626	1.01997	0.0285312	0.190008	0.852807	0.929628	7.95745	8.4201	7.82316	8.13268	7.93372	8.03636	8.31427	7.93903
P1053	[R].SIHEVDISNLEAALR.[A]	Q7TQG1	Q7TQG1 [992-1006]	Q7TQG1 1xPhospho [S992(100)]	Pleckstrin homology domain-containing family A member 6 OS=Mus musculus OX=10090 GN=Plekha6 PE=1 SV=1	7.46784	6.92126	0.235756	0.19707	1.45691	0.54291	3.44386	0.00558653	0.0577722	7.23914	7.79706	7.39518	7.44	6.96077	7.13745	6.92667	6.66014
P1054	[K].SLHGEFSASDSSLTDIQETR.[R]	Q8C0T5	Q8C0T5 [1618-1637]	Q8C0T5 3xPhospho [S1624(100); S1626(100); S1629(100)]	Signal-induced proliferation-associated 1-like protein 1 OS=Mus musculus OX=10090 GN=Sipa1l1 PE=1 SV=2	5.86402	5.98467	0.308228	0.258421	-1.08244	-0.11429	-0.539931	0.60014	0.79135	5.71718	5.59555	5.8424	6.30095	6.04547	5.61223	6.07204	6.20895
P1055	[R].SLHGPCPVTTFGPK.[A]	P58058	P58058 [64-77]	P58058 1xPhospho [S64(100)]	NAD kinase OS=Mus musculus OX=10090 GN=Nadk PE=1 SV=2	8.22026	7.77166	0.175198	0.314761	1.36246	0.446211	2.85466	0.0158474	0.108215	8.45944	8.03821	8.19894	8.18447	8.07662	7.68694	7.36761	7.95548
P1056	[R].SIHSEHSAR.[S]	E9QAT4	E9QAT4 [1362-1370]	E9QAT4 3xPhospho [S1362(100); S1365(100); S1368(100)]	Protein transport protein Sec16A OS=Mus musculus OX=10090 GN=Sec16a PE=1 SV=1	7.23024	6.87125	0.268252	0.183072	1.28075	0.356992	2.06491	0.0636474	0.241078	7.44423	6.96077	7.03897	7.477	6.80574	6.74778	6.78804	7.14344
P1057	[R].SLDGAAAAESTDR.[S]	P48193	P48193 [543-555]	P48193 1xPhospho [S543(100)]	Protein 4.1 OS=Mus musculus OX=10090 GN=Epb41 PE=1 SV=2	7.92	7.86655	0.23319	0.166384	1.04445	0.0627447	0.471612	0.646535	0.817255	7.69873	7.77199	8.21437	7.99489	7.85439	7.80074	7.7112	8.09987
P1058	[K].SLLPNSSQDELMEVEKSEQPLSQVLPSLSPEHK.[E]	Q8BTI8	Q8BTI8 [1188-1220]	Q8BTI8 1xPhospho [S1216(98.8)]	Serine/arginine repetitive matrix protein 2 OS=Mus musculus OX=10090 GN=Srrm2 PE=1 SV=3	5.14103	5.66904	0.390379	0.122166	-1.4289	-0.51491	-2.01386	0.0694678	0.25124	4.56088	5.26791	5.33778	5.39754	5.74907	5.79728	5.57593	5.55391
P1059	[K].SLNLVDSPQPLLK.[T]	Q8BWJ3	Q8BWJ3 [729-741]	Q8BWJ3 1xPhospho [S735(100)]	Phosphorylase b kinase regulatory subunit alpha, liver isoform OS=Mus musculus OX=10090 GN=Phka2 PE=1 SV=1	7.82979	8.26447	0.335743	0.393042	-1.35894	-0.442482	-2.86167	0.0156508	0.107638	7.76752	8.31274	7.69873	7.54018	8.28487	8.79784	7.8753	8.09987
P106	[R].NVPGLAAPSSPTQK.[E]	Q8R3Q2	Q8R3Q2 [661-674]	Q8R3Q2 1xPhospho [S670(100)]	Serine/threonine-protein phosphatase 6 regulatory subunit 2 OS=Mus musculus OX=10090 GN=Ppp6r2 PE=1 SV=1	8.4249	8.34949	0.206421	0.148725	1.05238	0.0736587	0.650798	0.528704	0.750627	8.32546	8.69297	8.21437	8.46681	8.39616	8.53581	8.26705	8.19894
P1060	[R].SLPEESGEETDTVDPVTLYSYK.[V]	Q61703	Q61703 [55-76]	Q61703 1xPhospho [S60(100)]	Inter-alpha-trypsin inhibitor heavy chain H2 OS=Mus musculus OX=10090 GN=Itih2 PE=1 SV=1	6.31274	6.6102	0.644158	0.665287	-1.25284	-0.325197	-1.46707	0.170706	0.424619	7.09266	6.38662	6.25095	5.52074	7.46288	6.80531	6.00331	6.16931
P1061	[R].SLPENIVEPPMSGK.[A]	Q4VAC9	Q4VAC9 [1201-1214]	Q4VAC9 1xPhospho [S1201(100)]	Pleckstrin homology domain-containing family G member 3 OS=Mus musculus OX=10090 GN=Plekhg3 PE=1 SV=2	5.92112	5.82828	0.191063	0.321497	1.06086	0.08523	0.420659	0.682207	0.839009	6.01589	6.03311	5.63523	6.00023	5.77725	6.22162	5.87413	5.44013
P1062	[R].SLPTTVPESPNYR.[N]	Q6ZQ58	Q6ZQ58 [743-755]	Q6ZQ58 1xPhospho [S751(100)]	La-related protein 1 OS=Mus musculus OX=10090 GN=Larp1 PE=1 SV=3	8.25425	8.57647	0.256953	0.236041	-1.24227	-0.312982	-2.03228	0.0673126	0.247372	7.9443	8.15738	8.38744	8.5279	8.54755	8.72017	8.25537	8.78277
P1063	[R].SLQLPASPAPEPSTRPAYK.[V]	Q7TQG1	Q7TQG1 [967-985]	Q7TQG1 1xPhospho [S973(100)]	Pleckstrin homology domain-containing family A member 6 OS=Mus musculus OX=10090 GN=Plekha6 PE=1 SV=1	6.39891	6.20762	0.387049	0.290991	1.15484	0.207697	1.29387	0.222545	0.482798	6.67453	6.74944	6.25095	5.92069	6.53319	6.32792	6.1154	5.85399
P1064	[R].SLQQLAEER.[S]	P16546	P16546 [1217-1225]	P16546 1xPhospho [S1217(100)]	Spectrin alpha chain, non-erythrocytic 1 OS=Mus musculus OX=10090 GN=Sptan1 PE=1 SV=4	9.59746	9.59857	0.0863804	0.0773377	-1.00077	-0.00110969	-0.0131466	0.989749	0.995651	9.70959	9.51278	9.61738	9.55011	9.51856	9.61572	9.56192	9.69809
P1065	[K].SQDSYPGSPSLSPR.[H]	Q6VN19	Q6VN19 [358-371]	Q6VN19 3xPhospho [S361(100); S365(100); S369(99.6)]	Ran-binding protein 10 OS=Mus musculus OX=10090 GN=Ranbp10 PE=1 SV=2	6.75971	6.88829	0.261492	0.120906	-1.08959	-0.123781	-0.766985	0.459437	0.700514	6.77209	7.03379	6.40573	6.82724	6.99634	6.77209	6.98892	6.79582
P1066	[K].SIDDSEMESPVDDVFYPGTGR.[S]	P70257	P70257 [280-300]	P70257 1xPhospho [S280(100)]	Nuclear factor 1 X-type OS=Mus musculus OX=10090 GN=Nfix PE=1 SV=2	7.54339	6.77907	0.238699	0.408913	1.69213	0.758845	3.66223	0.00381774	0.0471951	7.45084	7.39941	7.42327	7.90005	7.17593	6.72704	6.98213	6.23117
P1067	[R].SHSGSSPEVDSK.[S]	Q8BTI8	Q8BTI8 [1533-1544]	Q8BTI8 3xPhospho [S1535(100); S1537(100); S1538(100)]	Serine/arginine repetitive matrix protein 2 OS=Mus musculus OX=10090 GN=Srrm2 PE=1 SV=3	8.21779	8.01546	0.201713	0.351676	1.15163	0.203679	1.16563	0.268723	0.523572	8.51202	8.07423	8.10045	8.18447	8.44459	7.58318	8.01515	8.01891
P1068	[R].SHSLDDLQGDADVGK.[N]	P59808	P59808 [829-843]		SAM and SH3 domain-containing protein 1 OS=Mus musculus OX=10090 GN=Sash1 PE=1 SV=1	6.87038	6.9377	0.0309596	0.230373	-1.0511	-0.0719011	-0.488924	0.634618	0.811624	6.86145	6.90178	6.83124	6.88706	6.92934	7.20307	6.97607	6.64232
P1069	[R].SHSLPNSLDYAQASER.[G]	Q3UJU9	Q3UJU9 [44-59]	Q3UJU9 1xPhospho [S46(100)]	Regulator of microtubule dynamics protein 3 OS=Mus musculus OX=10090 GN=Rmdn3 PE=1 SV=2	11.8802	11.5253	0.0703702	0.138958	1.27891	0.354918	4.06621	0.00191192	0.0318801	11.8007	11.867	11.9717	11.8814	11.6707	11.6175	11.4064	11.4064
P107	[R].NSLMSLSEEHLEPDQR.[Q]	E9Q394	E9Q394 [1607-1622]	E9Q394 1xPhospho [S1613(99.5)]	A-kinase anchor protein 13 OS=Mus musculus OX=10090 GN=Akap13 PE=1 SV=1	5.85746	6.13528	0.349199	0.247623	-1.21977	-0.286608	-1.31512	0.215558	0.475919	5.48634	5.96894	5.68566	6.28891	6.05161	5.82387	6.36388	6.30177
P1070	[R].SHSLPNSLDYAQASER.[G]	Q3UJU9	Q3UJU9 [44-59]	Q3UJU9 2xPhospho [S46(100); S50(100)]	Regulator of microtubule dynamics protein 3 OS=Mus musculus OX=10090 GN=Rmdn3 PE=1 SV=2	8.59106	8.78553	0.0571367	0.13243	-1.14435	-0.194529	-1.96492	0.0755142	0.262833	8.6369	8.6122	8.50756	8.60758	8.82958	8.64867	8.71439	8.94948
P1071	[R].SHSPLPAPPSK.[A]	Q3TWW8	Q3TWW8 [301-311]	Q3TWW8 1xPhospho [S303(100)]	Serine/arginine-rich splicing factor 6 OS=Mus musculus OX=10090 GN=Srsf6 PE=1 SV=1	8.02825	7.83507	0.220106	0.304583	1.14427	0.194431	1.25656	0.235265	0.495403	8.03821	7.75854	8.29734	8.01891	8.02642	7.4069	7.83033	8.07662
P1072	[K].SHSSPSLNPDASPVTAK.[V]	Q2PFD7	Q2PFD7 [998-1014]	Q2PFD7 1xPhospho [S1000(99.6)]	PH and SEC7 domain-containing protein 3 OS=Mus musculus OX=10090 GN=Psd3 PE=1 SV=2	5.4904	5.74663	0.457818	0.331056	-1.189	-0.249745	-1.03949	0.321166	0.587813	4.82462	5.56567	5.83815	5.73317	5.35295	5.62215	6.1154	5.89603
P1073	[K].SHTGEAAAVR.[G]	P59017	P59017 [387-396]	P59017 1xPhospho [S387(100)]	Bcl-2-like protein 13 OS=Mus musculus OX=10090 GN=Bcl2l13 PE=1 SV=2	9.91142	9.90583	0.216832	0.059495	1.00473	0.00680736	0.0647858	0.949522	0.981174	9.60697	9.9494	10.1202	9.9691	9.89949	9.97089	9.82839	9.92454
P1074	[R].SKAPGSPVSSLSADQASSSTLLPLNSGEFSR.[G]	Q8VBT9	Q8VBT9 [188-218]	Q8VBT9 1xPhospho [S193(100)]	Tether containing UBX domain for GLUT4 OS=Mus musculus OX=10090 GN=Aspscr1 PE=1 SV=1	8.25942	7.88483	0.200431	0.120551	1.30054	0.37911	3.57732	0.00442458	0.0524368	8.13732	8.05604	8.49725	8.34708	7.83317	7.74877	8.02767	7.9297
P1075	[K].SKESLQEAGK.[S]	P53986	P53986 [210-219]	P53986 1xPhospho [S213(100)]	Monocarboxylate transporter 1 OS=Mus musculus OX=10090 GN=Slc16a1 PE=1 SV=1	9.90266	9.70535	0.0829549	0.0451518	1.14655	0.197294	2.47852	0.0309037	0.156742	9.84093	10.0028	9.93846	9.82839	9.70726	9.64715	9.75738	9.70959
P1076	[R].SKGDSDVSDEEAAPQNK.[K]	E9Q784	E9Q784 [1086-1102]	E9Q784 3xPhospho [S1086(100); S1090(100); S1093(100)]	Zinc finger CCCH domain-containing protein 13 OS=Mus musculus OX=10090 GN=Zc3h13 PE=1 SV=1	5.79274	5.28086	0.451265	0.628834	1.36623	0.450202	1.92525	0.0807703	0.275437	6.40898	5.76651	5.32977	5.66571	5.94173	5.66825	4.91489	4.59856
P1077	[K].SKPAAADSEGEEEEEDTAKEK.[E]	Q6P542	Q6P542 [187-207]	Q6P542 1xPhospho [S194(100)]	ATP-binding cassette sub-family F member 1 OS=Mus musculus OX=10090 GN=Abcf1 PE=1 SV=1	6.71984	6.28167	0.0446258	0.406112	1.34998	0.432937	2.14071	0.0558456	0.221528	6.73533	6.77534	6.67613	6.69258	5.69605	6.60358	6.49549	6.33155
P1078	[K].SKPAAADSEGEEEEEDTAKEKEPPQQGK.[D]	Q6P542	Q6P542 [187-214]	Q6P542 1xPhospho [S194(100)]	ATP-binding cassette sub-family F member 1 OS=Mus musculus OX=10090 GN=Abcf1 PE=1 SV=1	7.98123	7.80704	0.329703	0.0289762	1.14402	0.194109	1.47808	0.167789	0.421751	8.35502	8.15738	7.66072	7.7518	7.84523	7.77645	7.79631	7.81017
P1079	[K].SKSPPKVPIVIQDDSLPTGPPPQIR.[I]	Q6NXN1	Q6NXN1 [37-61]		SUZ domain-containing protein 1 OS=Mus musculus OX=10090 GN=Szrd1 PE=1 SV=1	6.3126	6.59726	0.682835	0.0500503	-1.1418	-0.191305	-0.861327	0.407671	0.656584	6.99838	6.71132	6.07156	5.46914	6.57229	6.64914	6.62762	6.54
P108	[R].NSLTGEEGELVK.[V]	Q9JI99	Q9JI99 [100-111]	Q9JI99 1xPhospho [S101(100)]	Sphingosine-1-phosphate phosphatase 1 OS=Mus musculus OX=10090 GN=Sgpp1 PE=1 SV=1	7.77596	7.61832	0.152127	0.10895	1.11401	0.155756	1.25203	0.236849	0.495706	7.83175	7.69873	7.96005	7.61329	7.50195	7.54892	7.7112	7.7112
P1080	[R].SLAALDALNTDDENDEEEYEAWK.[V]	C0HKD9	C0HKD9 [258-280]	C0HKD9 1xPhospho [T267(99.5)]	Microfibrillar-associated protein 1B OS=Mus musculus OX=10090 GN=Mfap1b PE=1 SV=1	7.39824	7.51774	0.342402	0.0557842	-1.07428	-0.103368	-0.664089	0.520482	0.745394	7.27289	6.99659	7.52791	7.79557	7.58825	7.47392	7.53671	7.47208
P1081	[K].SLDAEPSVPSAAKPSSPEK.[T]	Q8BZH4	Q8BZH4 [407-425]	Q8BZH4 1xPhospho [S422(100)]	Pogo transposable element with ZNF domain OS=Mus musculus OX=10090 GN=Pogz PE=1 SV=2	5.01867	5.08907	0.130956	0.699353	-1.05777	-0.0810202	-0.233585	0.819651	0.914693	4.82462	5.05835	5.08346	5.10823	4.08006	5.69414	5.26366	5.31843
P1082	[K].SIDDSEMESPVDDVFYPGTGR.[S]	P70257	P70257 [280-300]	P70257 1xPhospho [S280(100)]	Nuclear factor 1 X-type OS=Mus musculus OX=10090 GN=Nfix PE=1 SV=2	6.98292	6.70642	0.14107	0.26106	1.21189	0.277259	1.63724	0.130197	0.363018	7.00916	6.8723	7.17211	6.87811	6.83794	6.67294	6.35637	6.95842
P1083	[K].SKESLQEAGKSDANTDLIGGSPK.[G]	P53986	P53986 [210-232]	P53986 1xPhospho [S213(100)]	Monocarboxylate transporter 1 OS=Mus musculus OX=10090 GN=Slc16a1 PE=1 SV=1	9.053	8.89847	0.122398	0.109677	1.11371	0.155368	1.57103	0.144829	0.388055	8.93163	9.01247	9.22189	9.04601	9.05646	8.81019	8.88485	8.84236
P1084	[K].HIKEEPLSEEEPCTSTAVPSPEKK.[K]	Q6DFW4	Q6DFW4 [502-525]	Q6DFW4 1xPhospho [S509(100)]	Nucleolar protein 58 OS=Mus musculus OX=10090 GN=Nop58 PE=1 SV=1	7.80298	7.89665	0.226954	0.232365	-1.06837	-0.0954122	-0.847027	0.415254	0.661986	7.98081	7.9581	7.48918	7.78384	8.11756	8.03636	7.836	7.59668
P1085	[R].SQEIEELER.[F]	Q6PEE2	Q6PEE2 [18-26]	Q6PEE2 1xPhospho [S18(100)]	CBP80/20-dependent translation initiation factor OS=Mus musculus OX=10090 GN=Ctif PE=1 SV=2	8.61846	8.22923	0.0673528	0.254129	1.30682	0.386061	3.14032	0.00954036	0.0807131	8.65839	8.53757	8.5908	8.68706	8.32901	7.88223	8.22474	8.48095
P1086	[R].SVDALDDINRPGSTESGRSSPPSSGRR.[G]	Q99KG5	Q99KG5 [436-462]		Lipolysis-stimulated lipoprotein receptor OS=Mus musculus OX=10090 GN=Lsr PE=1 SV=1	7.43881	7.48947	0.337059	0.243476	-1.03474	-0.0492679	-0.258434	0.800903	0.905626	7.62405	6.9673	7.72894	7.43494	7.8087	7.40231	7.5173	7.22955
P1087	[R].SVDEVNYWDKQDHPISR.[L]	P50136	P50136 [344-360]	P50136 1xPhospho [S344(100)]	2-oxoisovalerate dehydrogenase subunit alpha, mitochondrial OS=Mus musculus OX=10090 GN=Bckdha PE=1 SV=1	8.73578	8.59081	0.141308	0.325244	1.09953	0.136881	1.02898	0.32586	0.592383	8.58062	8.77427	8.91146	8.67676	8.11756	8.6369	8.80875	8.80002
P1088	[R].SVDIFGSTPFQPFSVSASK.[S]	Q91Z96	Q91Z96 [908-926]	Q91Z96 1xPhospho [S908(100)]	BMP-2-inducible protein kinase OS=Mus musculus OX=10090 GN=Bmp2k PE=1 SV=1	6.10203	6.21466	0.132261	0.154797	-1.08303	-0.115077	-0.689233	0.505134	0.735766	6.04005	6.28933	5.98597	6.09277	6.33216	6.31038	5.99363	6.22249
P1089	[K].SVEDEMDSPGEEPFYTGQGR.[S]	Q02780	Q02780 [303-322]	Q02780 1xPhospho [S310(100)]	Nuclear factor 1 A-type OS=Mus musculus OX=10090 GN=Nfia PE=1 SV=1	6.5109	6.40928	0.184186	0.292393	1.06329	0.0885394	0.532064	0.605394	0.794254	6.39747	6.36546	6.50949	6.77119	6.22878	6.11494	6.75743	6.53598
P109	[R].NSLTQEVS.[-]	Q64735	Q64735 [476-483]	Q64735 1xPhospho [S477(100)]	Complement component receptor 1-like protein OS=Mus musculus OX=10090 GN=Cr1l PE=1 SV=1	7.05312	7.25217	0.338413	0.334379	-1.13908	-0.187873	-0.891907	0.391773	0.643532	7.13606	6.55336	7.2565	7.26657	7.04243	7.51551	6.89322	7.55754
P1090	[R].SVENLPECGITHEQR.[A]	Q8BKC8-2	Q8BKC8-2 [413-427]	Q8BKC8-2 1xPhospho [S413(100)]	Isoform 2 of Phosphatidylinositol 4-kinase beta OS=Mus musculus OX=10090 GN=Pi4kb	8.4774	8.50845	0.161388	0.15454	-1.02181	-0.0311251	-0.271066	0.791422	0.901429	8.46955	8.60383	8.25218	8.58402	8.45667	8.6369	8.62747	8.31274
P1091	[K].SVNEILGLAESSPKEPK.[V]	Q8VDY9	Q8VDY9 [296-312]	Q8VDY9 1xPhospho [S307(99.7)]	Caspase activity and apoptosis inhibitor 1 OS=Mus musculus OX=10090 GN=Caap1 PE=1 SV=2	6.37766	6.32605	0.235324	0.266054	1.03178	0.045129	0.246228	0.810097	0.90951	6.32262	6.16975	6.3026	6.71566	6.07156	6.197	6.34844	6.6872
P1092	[K].SVPTVDSGNEDDDSSFK.[I]	Q05D44	Q05D44 [209-225]	Q05D44 1xPhospho [S215(100)]	Eukaryotic translation initiation factor 5B OS=Mus musculus OX=10090 GN=Eif5b PE=1 SV=2	10.7388	10.7277	0.138133	0.0464152	1.00777	0.0111663	0.13312	0.896533	0.96014	10.7574	10.896	10.5595	10.7424	10.67	10.7808	10.7424	10.7177
P1093	[K].SVPTVDSGNEDDDSSFKIK.[T]	Q05D44	Q05D44 [209-227]	Q05D44 1xPhospho [S215(99.5)]	Eukaryotic translation initiation factor 5B OS=Mus musculus OX=10090 GN=Eif5b PE=1 SV=2	8.31525	8.44669	0.201546	0.245687	-1.09865	-0.135737	-1.06443	0.310224	0.573645	8.20114	8.56696	8.38064	8.11225	8.56439	8.64867	8.09276	8.48095
P1094	[R].SVSEAALAQPEGLLGTDTLK.[K]	P54310	P54310 [557-576]	P54310 1xPhospho [S559(99.6)]	Hormone-sensitive lipase OS=Mus musculus OX=10090 GN=Lipe PE=1 SV=2	6.49278	5.88333	0.172772	0.618616	1.43736	0.523419	2.82196	0.0167967	0.112291	6.61905	6.66094	6.37707	6.31407	6.40573	6.42194	5.24753	5.45811
P1095	[R].SVSEAALAQPEGLLGTDTLKK.[L]	P54310	P54310 [557-577]		Hormone-sensitive lipase OS=Mus musculus OX=10090 GN=Lipe PE=1 SV=2	5.93507	4.9438	0.546448	0.750868	1.96339	0.973345	2.45513	0.0322076	0.160089	5.18763	6.43405	5.89005	6.22856	4.87101	5.51898	5.47652	3.90867
P1096	[R].SVSGSPEPAAK.[K]	Q52KI8	Q52KI8 [793-803]	Q52KI8 1xPhospho [S797(100)]	Serine/arginine repetitive matrix protein 1 OS=Mus musculus OX=10090 GN=Srrm1 PE=1 SV=2	7.0304	6.22983	0.298987	0.532062	1.71075	0.774626	3.04084	0.0113817	0.0899252	6.90569	6.68373	7.36938	7.16282	6.69414	6.50949	5.48453	6.23117
P1097	[R].SVSGSPEPAAK.[K]	Q52KI8	Q52KI8 [793-803]	Q52KI8 2xPhospho [S795(100); S797(100)]	Serine/arginine repetitive matrix protein 1 OS=Mus musculus OX=10090 GN=Srrm1 PE=1 SV=2	9.16814	8.67453	0.151698	0.312498	1.40824	0.493891	3.30861	0.00708579	0.0670695	9.28374	9.0059	9.31033	9.07257	9.03435	8.38355	8.44459	8.83562
P1098	[R].SVSGSPEPAAK.[K]	Q52KI8	Q52KI8 [793-803]	Q52KI8 3xPhospho [S793(100); S795(100); S797(100)]	Serine/arginine repetitive matrix protein 1 OS=Mus musculus OX=10090 GN=Srrm1 PE=1 SV=2	8.06475	7.75328	0.171829	0.356165	1.23375	0.303046	1.85994	0.0901678	0.289912	8.15625	7.86975	7.98081	8.25218	7.90548	7.23796	8.04868	7.821
P1099	[R].SVSTSPSILPAYLK.[E]	Q8BWS5	Q8BWS5 [323-336]	Q8BWS5 1xPhospho [S327(99.1)]	G protein-regulated inducer of neurite outgrowth 3 OS=Mus musculus OX=10090 GN=Gprin3 PE=1 SV=1	8.25242	8.4093	0.153851	0.124114	-1.1155	-0.157684	-1.36987	0.19838	0.458834	8.39229	8.03821	8.32698	8.25218	8.35803	8.59418	8.35803	8.32698
P11	[R].QFPPSPSAPK.[I]	Q9R0A0	Q9R0A0 [228-237]	Q9R0A0 1xPhospho [S232(99.8)]	Peroxisomal membrane protein PEX14 OS=Mus musculus OX=10090 GN=Pex14 PE=1 SV=1	9.90886	10.0846	0.0750469	0.246407	-1.12954	-0.175732	-1.47607	0.168319	0.422422	9.97653	9.80501	9.94791	9.90598	9.81874	10.4152	10.0465	10.0578
P110	[R].NSPQSSPTSTPK.[L]	Q920Q8	Q920Q8 [321-332]	Q920Q8 2xPhospho [S322(100); S325(100)]	Influenza virus NS1A-binding protein homolog OS=Mus musculus OX=10090 GN=Ivns1abp PE=1 SV=2	7.37862	7.44315	0.188605	0.109039	-1.04188	-0.0591941	-0.459842	0.654698	0.821716	7.57641	7.47764	7.14733	7.31309	7.49834	7.40919	7.30756	7.55754
P1100	[K].SVTGQTVLITGAGHGIGR.[L]	Q8VCR2	Q8VCR2 [33-50]	Q8VCR2 1xPhospho [S33(99.6)]	17-beta-hydroxysteroid dehydrogenase 13 OS=Mus musculus OX=10090 GN=Hsd17b13 PE=1 SV=2	4.89945	5.16339	0.564042	0.384688	-1.19307	-0.254681	-0.930239	0.372461	0.630589	5.44987	4.99242	5.0446	4.11093	5.19695	5.67457	5.01977	4.76227
P1101	[R].SVTTEPSSLKSPDASIFDSHVPSNK.[S]	Q8BJ05	Q8BJ05 [75-99]		Zinc finger CCCH domain-containing protein 14 OS=Mus musculus OX=10090 GN=Zc3h14 PE=1 SV=1	6.77539	7.00104	0.240301	0.464279	-1.16726	-0.22313	-1.03704	0.322255	0.588855	6.50573	6.68215	7.07079	6.8429	6.33841	7.3614	7.27877	7.02559
P1102	[R].SVVGTPAYLAPEVLR.[SN]	Q8K1Y2	Q8K1Y2 [734-748]	Q8K1Y2 1xPhospho [S734(100)]	Serine/threonine-protein kinase D3 OS=Mus musculus OX=10090 GN=Prkd3 PE=1 SV=1	7.21115	7.19379	0.330206	0.425601	-1.00225	-0.00323718	-0.0163412	0.987258	0.994541	6.90907	7.6735	7.19898	7.06304	7.31145	7.68694	6.66498	7.11178
P1103	[R].SVDALDDINRPGSTESGRSSPPSSGR.[R]	Q99KG5	Q99KG5 [436-461]		Lipolysis-stimulated lipoprotein receptor OS=Mus musculus OX=10090 GN=Lsr PE=1 SV=1	7.93976	8.28286	0.302552	0.146681	-1.26258	-0.336372	-2.28562	0.0433931	0.196182	8.04745	7.49834	8.18559	8.02767	8.31784	8.21437	8.47	8.12921
P1104	[R].SVDALDDINRPGSTESGR.[S]	Q99KG5	Q99KG5 [436-453]	Q99KG5 1xPhospho [S436(100)]	Lipolysis-stimulated lipoprotein receptor OS=Mus musculus OX=10090 GN=Lsr PE=1 SV=1	9.88394	9.34845	0.0845116	0.265202	1.44882	0.534879	4.57035	0.0008294	0.0187301	9.87865	9.78072	9.98747	9.88891	8.97492	9.54095	9.53392	9.34401
P1105	[R].SSVPSGGSLFGDDEDDDLFSSAK.[T]	Q6PGL7	Q6PGL7 [866-888]		WASH complex subunit 2 OS=Mus musculus OX=10090 GN=Washc2 PE=1 SV=1	6.29983	5.80986	0.293759	0.828646	1.28759	0.364672	1.24025	0.241007	0.499066	6.23828	5.94595	6.35994	6.65515	5.15004	5.1854	6.90476	5.99922
P1106	[R].STGPGTGTGTAYDR.[K]	Q9Z0G9	Q9Z0G9 [202-215]		Claudin-3 OS=Mus musculus OX=10090 GN=Cldn3 PE=1 SV=1	6.33607	6.69861	0.429923	0.675647	-1.33099	-0.412502	-2.00731	0.0702506	0.253041	6.16228	5.80891	6.66753	6.70558	6.47337	5.84974	7.13235	7.33896
P1107	[K].STGVFQDEELLFSHK.[L]	Q6PGL7	Q6PGL7 [832-846]		WASH complex subunit 2 OS=Mus musculus OX=10090 GN=Washc2 PE=1 SV=1	5.94295	6.56271	0.780734	0.46364	-1.53025	-0.613768	-1.91936	0.0815799	0.276889	5.38406	7.09373	5.7387	5.5553	6.46714	7.19898	6.08652	6.49819
P1108	[R].STIGVMVTASHNPEEDNGVK.[L]	Q9CYR6	Q9CYR6 [55-74]	Q9CYR6 1xPhospho [S64(100)]	Phosphoacetylglucosamine mutase OS=Mus musculus OX=10090 GN=Pgm3 PE=1 SV=1	9.43731	9.15016	0.325311	0.130816	1.22006	0.286954	1.88544	0.086384	0.283421	9.83626	9.04721	9.37763	9.48813	9.28789	9.00998	9.23112	9.07165
P1109	[R].STIGVMVTASHNPEEDNGVK.[L]	Q9CYR6	Q9CYR6 [55-74]		Phosphoacetylglucosamine mutase OS=Mus musculus OX=10090 GN=Pgm3 PE=1 SV=1	8.02251	7.93059	0.418979	0.264974	1.0786	0.109157	0.742614	0.473471	0.709835	8.58996	8.07423	7.78458	7.64127	8.29579	7.90685	7.85581	7.66393
P111	[R].NSPQSSPTSTPK.[L]	Q920Q8	Q920Q8 [321-332]	Q920Q8 3xPhospho [S322(100); S325(99.2); S326(98.4)]	Influenza virus NS1A-binding protein homolog OS=Mus musculus OX=10090 GN=Ivns1abp PE=1 SV=2	8.17985	8.30105	0.293001	0.251442	-1.08337	-0.11552	-1.04277	0.319708	0.587018	8.42532	8.40581	7.81164	8.07662	8.40867	8.54323	8.29683	7.95548
P1110	[K].STPGVSDDSDQCDSTQDI.[-]	Q91WZ8	Q91WZ8 [335-352]	Q91WZ8 2xPhospho [S340(100); S343(100)]	Dysbindin OS=Mus musculus OX=10090 GN=Dtnbp1 PE=1 SV=1	6.06244	6.2133	0.406694	0.609148	-1.15834	-0.21206	-0.844479	0.416615	0.661986	6.21026	5.47798	6.14397	6.41755	6.03511	5.45213	6.85739	6.5086
P1111	[R].STSATDTHHVELAR.[E]	O55028	O55028 [31-44]	O55028 1xPhospho [S31(99.8)]	[3-methyl-2-oxobutanoate dehydrogenase [lipoamide]] kinase, mitochondrial OS=Mus musculus OX=10090 GN=Bckdk PE=1 SV=1	7.9024	7.78003	0.199038	0.143075	1.0937	0.129215	1.01806	0.330791	0.594481	7.79557	7.68773	7.99363	8.13268	7.90548	7.61995	7.69873	7.89595
P1112	[R].SYEDLTELEDR.[E]	Q6PDG8	Q6PDG8 [56-66]	Q6PDG8 1xPhospho [S56(100)]	Vacuolar fusion protein MON1 homolog A OS=Mus musculus OX=10090 GN=Mon1a PE=1 SV=3	7.57968	7.14821	0.176979	0.231375	1.34922	0.432121	2.80881	0.0171943	0.113364	7.54018	7.47392	7.84029	7.46435	6.85641	7.33726	7.33081	7.06837
P1113	[R].STSEVQMEASLDDPEATGLTAEEDSVR.[Y]	Q9R1S7	Q9R1S7 [895-921]	Q9R1S7 1xPhospho [S904(100)]	Multidrug resistance-associated protein 6 OS=Mus musculus OX=10090 GN=Abcc6 PE=1 SV=3	6.1079	5.4899	0.214238	0.459109	1.52416	0.608012	2.36132	0.0379971	0.178065	6.10979	6.16975	6.33276	5.81928	5.80717	4.81063	5.62215	5.71966
P1114	[K].STSIDTGPTESPASLKR.[V]	Q9Z0R4	Q9Z0R4 [969-985]		Intersectin-1 OS=Mus musculus OX=10090 GN=Itsn1 PE=1 SV=2	7.00227	7.47047	0.149589	0.128276	-1.38157	-0.466311	-3.73807	0.00334843	0.0440361	7.14021	7.10154	6.81256	6.95475	7.6599	7.43212	7.41225	7.37762
P1115	[R].STSLLELAPKPTSSINTIDTAPLSSVDSLINK.[F]	P59242-2	P59242-2 [147-178]		Isoform 2 of Cingulin OS=Mus musculus OX=10090 GN=Cgn	7.27009	7.29202	0.20437	0.205027	-1.01352	-0.0193696	-0.13595	0.894348	0.958874	7.54018	7.26181	7.04428	7.23408	7.53582	7.21735	7.0545	7.36041
P1116	[K].STSPAPADVAPAQEDLR.[T]	P97855	P97855 [229-245]	P97855 1xPhospho [S231(99.7)]	Ras GTPase-activating protein-binding protein 1 OS=Mus musculus OX=10090 GN=G3bp1 PE=1 SV=1	11.5348	11.6032	0.0785531	0.0846879	-1.04858	-0.0684372	-0.869336	0.403465	0.653531	11.6287	11.4473	11.4999	11.5632	11.6175	11.7145	11.5632	11.5176
P1117	[R].STSQGSINSPVYSR.[H]	Q8K4G5	Q8K4G5 [494-507]	Q8K4G5 1xPhospho [T495(99)]	Actin-binding LIM protein 1 OS=Mus musculus OX=10090 GN=Ablim1 PE=1 SV=1	6.60236	7.30909	0.136705	0.152098	-1.63015	-0.705007	-4.92558	0.000470057	0.0133268	6.41432	6.59436	6.72704	6.67373	7.23441	7.24526	7.21998	7.53671
P1118	[R].STSQGSINSPVYSR.[H]	Q8K4G5	Q8K4G5 [494-507]	Q8K4G5 2xPhospho [T495(99.3); S496(100)]	Actin-binding LIM protein 1 OS=Mus musculus OX=10090 GN=Ablim1 PE=1 SV=1	6.63421	6.57277	0.382473	0.324199	1.06547	0.0914943	0.433153	0.67338	0.833542	6.94039	6.97607	6.21464	6.40573	6.197	6.85739	6.40746	6.82924
P1119	[R].STSSEEAVATEAGGSSLDELQENHPK.[K]	Q3TLD5	Q3TLD5 [437-462]		Unconventional prefoldin RPB5 interactor OS=Mus musculus OX=10090 GN=Uri1 PE=1 SV=2	6.90459	6.46938	0.14701	0.366569	1.35537	0.438689	2.22997	0.047823	0.205787	6.83296	6.78746	6.88031	7.11765	6.50949	6.46605	6.00331	6.89866
P112	[K].NSQEDSEDSEEKDVK.[T]	Q80XU3	Q80XU3 [53-67]	Q80XU3 1xPhospho [S58(100)]	Nuclear ubiquitous casein and cyclin-dependent kinase substrate 1 OS=Mus musculus OX=10090 GN=Nucks1 PE=1 SV=1	9.2554	9.58972	0.018009	0.0774637	-1.26084	-0.334387	-4.17074	0.00160359	0.0282152	9.2561	9.24297	9.2419	9.28061	9.51278	9.67666	9.63201	9.53744
P1120	[R].STSTPNVHMVSTTLHVDSR.[M]	Q99N57	Q99N57 [257-275]		RAF proto-oncogene serine/threonine-protein kinase OS=Mus musculus OX=10090 GN=Raf1 PE=1 SV=2	7.06243	7.05095	0.0708917	0.137526	1.00816	0.0117285	0.0860732	0.932974	0.975615	7.02906	7.05755	7.00028	7.16282	7.15952	6.95214	6.91352	7.17863
P1121	[R].STSVDDTDKSSSEAIMVR.[T]	Q3UMF0	Q3UMF0 [364-381]	Q3UMF0 1xPhospho [T365(99)]	Cordon-bleu protein-like 1 OS=Mus musculus OX=10090 GN=Cobll1 PE=1 SV=2	9.71675	9.11481	0.105849	0.182639	1.51801	0.602181	5.61213	0.000165006	0.00775798	9.8494	9.60697	9.74834	9.66228	9.22977	8.97428	8.94487	9.31033
P1122	[R].STSVDDTDKSSSEAIMVR.[T]	Q3UMF0	Q3UMF0 [364-381]	Q3UMF0 1xPhospho [T365(98.7)]	Cordon-bleu protein-like 1 OS=Mus musculus OX=10090 GN=Cobll1 PE=1 SV=2	8.68879	8.08066	0.23477	0.174779	1.52789	0.611536	5.0558	0.000383424	0.0120842	8.5984	8.47	9.01876	8.66801	8.1431	7.82027	8.16646	8.19282
P1123	[K].STSIDTGPTESPASLK.[R]	Q9Z0R4	Q9Z0R4 [969-984]		Intersectin-1 OS=Mus musculus OX=10090 GN=Itsn1 PE=1 SV=2	5.82609	5.62265	0.302622	0.358735	1.14847	0.199713	0.825166	0.427029	0.670711	6.2355	5.56943	5.62809	5.87133	5.80717	5.71105	5.09442	5.87797
P1124	[R].SSTSDEEPKDHLNGK.[L]	P59242-2	P59242-2 [111-125]		Isoform 2 of Cingulin OS=Mus musculus OX=10090 GN=Cgn	8.00801	8.2955	0.202167	0.222977	-1.22335	-0.290841	-2.36741	0.037592	0.177339	7.91092	8.30455	7.96005	7.85651	8.28487	8.61178	8.17663	8.10874
P1125	[K].SYGSQPNSPTSEDLAK.[T]	Q6AW69	Q6AW69 [196-211]	Q6AW69 2xPhospho [S199(100); S203(100)]	Cingulin-like protein 1 OS=Mus musculus OX=10090 GN=Cgnl1 PE=1 SV=2	7.60706	7.37966	0.164531	0.23203	1.1712	0.227985	1.49262	0.164002	0.418553	7.44056	7.81742	7.64944	7.5208	7.52436	7.18066	7.18376	7.62986
P1126	[R].TASFSESRADEVAPAKK.[A]	Q91V92	Q91V92 [453-469]	Q91V92 1xPhospho [S455(100)]	ATP-citrate synthase OS=Mus musculus OX=10090 GN=Acly PE=1 SV=1	6.21991	8.61829	1.57299	1.15074	-5.33594	-2.41574	-3.25598	0.00777514	0.0705668	4.67498	8.39471	6.1373	5.67267	7.89595	10.1294	8.87832	7.56954
P1127	[R].TASISSSPSEGTPAVGSYGCTPQSLPK.[F]	Q6ZQ58	Q6ZQ58 [822-848]	Q6ZQ58 1xPhospho [S824(100)]	La-related protein 1 OS=Mus musculus OX=10090 GN=Larp1 PE=1 SV=3	5.28602	5.75648	0.724132	0.3818	-1.3579	-0.441378	-1.41982	0.183719	0.442034	5.47871	5.75479	4.21452	5.69605	5.47323	6.29742	5.75267	5.50261
P1128	[R].TASLTSAASIDGSR.[S]	Q9QYG0	Q9QYG0 [330-343]	Q9QYG0 1xPhospho [S338(100)]	Protein NDRG2 OS=Mus musculus OX=10090 GN=Ndrg2 PE=1 SV=1	10.7376	10.7616	0.184977	0.180481	-1.01683	-0.0240769	-0.278615	0.785773	0.899068	10.6226	10.6226	10.6951	11.0103	10.5727	10.6472	10.875	10.9516
P1129	[R].TASLTSAASIDGSR.[S]	Q9QYG0	Q9QYG0 [330-343]	Q9QYG0 2xPhospho [S332(99.6); S335(100)]	Protein NDRG2 OS=Mus musculus OX=10090 GN=Ndrg2 PE=1 SV=1	9.37563	9.32211	0.152636	0.294533	1.03373	0.0478591	0.503175	0.624888	0.807575	9.29953	9.21507	9.42214	9.56578	9.12101	9.03529	9.46985	9.66228
P113	[K].NSQEDSEDSEEKDVK.[T]	Q80XU3	Q80XU3 [53-67]	Q80XU3 2xPhospho [S58(100); S61(100)]	Nuclear ubiquitous casein and cyclin-dependent kinase substrate 1 OS=Mus musculus OX=10090 GN=Nucks1 PE=1 SV=1	10.0325	10.4255	0.168582	0.179956	-1.3131	-0.392981	-3.7035	0.00355446	0.0451071	9.98747	10.2296	9.82839	10.0847	10.331	10.6618	10.4602	10.2489
P1130	[R].TASLTSAASIDGSR.[S]	Q9QYG0	Q9QYG0 [330-343]	Q9QYG0 3xPhospho [S332(100); S335(100); S338(100)]	Protein NDRG2 OS=Mus musculus OX=10090 GN=Ndrg2 PE=1 SV=1	8.59426	8.21678	0.37045	0.371223	1.30903	0.388496	1.86665	0.0891572	0.28893	8.64867	9.04721	8.1471	8.53406	7.73586	8.41915	8.12979	8.58232
P1131	[R].TASLTSAASIDGSRSR.[S]	Q9QYG0	Q9QYG0 [330-345]	Q9QYG0 1xPhospho [S344(99.5)]	Protein NDRG2 OS=Mus musculus OX=10090 GN=Ndrg2 PE=1 SV=1	5.65506	6.21688	0.553519	0.220048	-1.40712	-0.492741	-2.56999	0.0262833	0.143541	6.10979	6.15633	5.22247	5.13165	6.41126	6.33398	6.21157	5.91071
P1132	[R].TASLTSAASIDGSRSR.[S]	Q9QYG0	Q9QYG0 [330-345]	Q9QYG0 2xPhospho [S332(99.4); S344(99.4)]	Protein NDRG2 OS=Mus musculus OX=10090 GN=Ndrg2 PE=1 SV=1	5.5892	5.70613	0.41831	0.668139	-1.12021	-0.163764	-0.739228	0.475442	0.710191	5.7596	6.06721	5.43411	5.09588	6.43047	5.9803	4.85983	5.55391
P1133	[R].TASLTSAASIDGSRSR.[S]	Q9QYG0	Q9QYG0 [330-345]	Q9QYG0 3xPhospho [S332(100); S338(100); S344(99.3)]	Protein NDRG2 OS=Mus musculus OX=10090 GN=Ndrg2 PE=1 SV=1	6.67894	6.57522	0.472273	0.187121	1.10088	0.138661	0.662866	0.521235	0.745394	7.22391	6.84516	6.10932	6.53738	6.74717	6.31038	6.64428	6.59905
P1134	[R].TASNPKVENEDEPVR.[L]	Q8BKC8-2	Q8BKC8-2 [292-306]	Q8BKC8-2 1xPhospho [S294(99.6)]	Isoform 2 of Phosphatidylinositol 4-kinase beta OS=Mus musculus OX=10090 GN=Pi4kb	8.19619	8.23713	0.204257	0.127797	-1.02451	-0.0349375	-0.290388	0.776989	0.892075	8.30608	8.39471	7.92771	8.15625	8.07662	8.36298	8.19616	8.31274
P1135	[R].TASPPPPPK.[R]	Q52KI8	Q52KI8 [633-641]	Q52KI8 1xPhospho [S635(99.8)]	Serine/arginine repetitive matrix protein 1 OS=Mus musculus OX=10090 GN=Srrm1 PE=1 SV=2	7.92595	7.86497	0.260263	0.16254	1.05036	0.0708865	0.483096	0.638618	0.811849	7.85929	7.61	8.23072	8.00378	7.84523	7.9581	7.64456	8.01199
P1136	[R].TASPPPPPK.[R]	Q52KI8	Q52KI8 [633-641]	Q52KI8 2xPhospho [T633(100); S635(100)]	Serine/arginine repetitive matrix protein 1 OS=Mus musculus OX=10090 GN=Srrm1 PE=1 SV=2	5.85232	6.37957	0.522322	0.391258	-1.45449	-0.540509	-2.27135	0.0444895	0.19813	6.14832	5.07482	6.16523	6.0209	6.21989	5.91397	6.58862	6.79582
P1137	[R].TASPVIALQNGLSEDEALQR.[A]	Q91X58	Q91X58 [185-204]	Q91X58 1xPhospho [S187(99.7)]	AN1-type zinc finger protein 2B OS=Mus musculus OX=10090 GN=Zfand2b PE=1 SV=1	5.37865	5.56743	0.501604	0.859008	-1.22857	-0.296975	-1.04178	0.320146	0.587176	4.83598	5.11952	5.96894	5.59017	4.57579	5.14179	6.42575	6.12641
P1138	[R].TCDSPQNPVDFISGPVPDSPFPR.[T]	P52479	P52479 [205-227]	P52479 1xPhospho [S208(100)]	Ubiquitin carboxyl-terminal hydrolase 10 OS=Mus musculus OX=10090 GN=Usp10 PE=1 SV=3	7.75808	7.89321	0.157707	0.141153	-1.09439	-0.13012	-1.11531	0.288785	0.547052	7.89595	7.8932	7.61498	7.62819	8.02642	7.82461	7.72817	7.99363
P1139	[K].TCLSEGNPYVSSALSVPASPR.[V]	Q8K1N2	Q8K1N2 [315-335]	Q8K1N2 1xPhospho [S333(100)]	Pleckstrin homology-like domain family B member 2 OS=Mus musculus OX=10090 GN=Phldb2 PE=1 SV=2	7.13119	6.79703	0.189104	0.241258	1.26229	0.336045	2.13202	0.0566912	0.223681	7.2867	7.21122	6.85697	7.16986	7.09575	6.62646	6.88802	6.57791
P114	[K].NSSLLSFDSEDENE.[-]	Q8K039	Q8K039 [142-155]		Uncharacterized protein KIAA1143 homolog OS=Mus musculus OX=10090 PE=1 SV=1	6.68271	6.97927	0.324422	0.273228	-1.22972	-0.298329	-1.63701	0.130246	0.363018	7.1635	6.4531	6.56989	6.54436	7.05511	7.21364	6.5842	7.06414
P1140	[K].TDAQKTESPAEGKEQEEK.[S]	Q8K310	Q8K310 [612-629]	Q8K310 1xPhospho [S619(100)]	Matrin-3 OS=Mus musculus OX=10090 GN=Matr3 PE=1 SV=1	6.62399	7.07022	0.308031	0.101814	-1.34653	-0.429247	-2.52716	0.0283553	0.150598	6.43893	6.28933	6.92479	6.8429	7.16316	7.09266	7.1	6.92506
P1141	[R].TDGFAEAIHSPQVAGVPR.[F]	F6ZDS4	F6ZDS4 [2214-2231]	F6ZDS4 1xPhospho [S2223(100)]	Nucleoprotein TPR OS=Mus musculus OX=10090 GN=Tpr PE=1 SV=1	7.2533	7.46051	0.481646	0.620364	-1.16278	-0.217576	-0.977651	0.34952	0.612394	7.31799	7.85929	6.69477	7.14114	7.33626	8.37087	7.04119	7.09373
P1142	[R].TDGSISGDRQPVTVADYISR.[A]	Q9WVR4	Q9WVR4 [599-618]	Q9WVR4 2xPhospho [S602(98.9); S604(100)]	Fragile X mental retardation syndrome-related protein 2 OS=Mus musculus OX=10090 GN=Fxr2 PE=1 SV=1	6.58089	6.88646	0.364152	0.165288	-1.23302	-0.302193	-1.53624	0.153082	0.399854	6.30937	7.10366	6.55336	6.35717	6.98547	6.66239	7.03305	6.86494
P1143	[R].TDLTQGDEVIDTTSEAGETSSTSETTPK.[A]	Q9ERU9	Q9ERU9 [2317-2344]	Q9ERU9 1xPhospho [T2342(99)]	E3 SUMO-protein ligase RanBP2 OS=Mus musculus OX=10090 GN=Ranbp2 PE=1 SV=2	7.61099	7.61743	0.0142052	0.153277	-1.00553	-0.00796179	-0.066567	0.948136	0.980629	7.60666	7.59499	7.62903	7.61329	7.68306	7.38957	7.6751	7.72198
P1144	[K].TDSPLPLEEASTPPGK.[V]	Q9WUH1	Q9WUH1 [318-333]		Transmembrane protein 115 OS=Mus musculus OX=10090 GN=Tmem115 PE=1 SV=1	7.46511	7.61713	0.118918	0.161439	-1.1123	-0.153548	-1.17263	0.266019	0.521494	7.59079	7.30591	7.50086	7.46288	7.53582	7.85929	7.53671	7.53671
P1145	[R].TDSREDEISPPPPNPVVK.[G]	Q9DBC7	Q9DBC7 [75-92]	Q9DBC7 1xPhospho [S83(100)]	cAMP-dependent protein kinase type I-alpha regulatory subunit OS=Mus musculus OX=10090 GN=Prkar1a PE=1 SV=3	9.55861	9.45146	0.137557	0.0947187	1.07783	0.108129	1.41526	0.185019	0.443524	9.43646	9.4435	9.66228	9.69221	9.36488	9.38468	9.48813	9.56815
P1146	[R].TASFSESRADEVAPAK.[K]	Q91V92	Q91V92 [453-468]	Q91V92 1xPhospho [S455(99.2)]	ATP-citrate synthase OS=Mus musculus OX=10090 GN=Acly PE=1 SV=1	5.52964	7.12151	0.865145	0.922108	-2.97484	-1.57281	-3.51632	0.00492129	0.0560406	5.25436	6.81647	5.05636	4.99138	6.79216	8.32546	7.23667	6.13175
P1147	[R].TASETRSEGSEYEEIPK.[R]	Q7TSC1	Q7TSC1 [1081-1097]	Q7TSC1 3xPhospho [S1090(100); T/S/Y]	Protein PRRC2A OS=Mus musculus OX=10090 GN=Prrc2a PE=1 SV=1	6.56857	6.9455	0.711067	0.638752	-1.2972	-0.375399	-0.989589	0.343908	0.606997	5.79027	7.51551	6.47446	6.49405	6.12197	7.6751	7.05987	6.92506
P1148	[R].TASESNVYLNSFHYPDR.[S]	Q8K1N2	Q8K1N2 [974-990]	Q8K1N2 1xPhospho [S976(100)]	Pleckstrin homology-like domain family B member 2 OS=Mus musculus OX=10090 GN=Phldb2 PE=1 SV=2	7.69738	7.38343	0.353287	0.529472	1.22375	0.291314	1.87941	0.0872659	0.284595	7.37262	7.43081	7.88564	8.10045	7.08237	6.84544	8.03636	7.56954
P1149	[R].SYSPAHNR.[E]	Q569Z6	Q569Z6 [53-60]	Q569Z6 1xPhospho [S55(100)]	Thyroid hormone receptor-associated protein 3 OS=Mus musculus OX=10090 GN=Thrap3 PE=1 SV=1	7.65068	7.15762	0.70786	0.203954	1.45361	0.539644	2.0248	0.0681806	0.248465	7.76752	6.66094	8.34109	7.83317	7.30396	6.87975	7.1298	7.31697
P115	[R].NSSPSISPNTSFASDGSPSPLGGIK.[R]	Q9DBR1	Q9DBR1 [469-493]		5'-3' exoribonuclease 2 OS=Mus musculus OX=10090 GN=Xrn2 PE=1 SV=1	4.7654	4.85735	1.24634	1.05342	-1.06754	-0.0942919	-0.143575	0.888465	0.955067	3.37495	6.23074	5.26494	4.19097	3.86174	5.69414	5.83815	4.03536
P1150	[R].SYSPAHNR.[E]	Q569Z6	Q569Z6 [53-60]	Q569Z6 2xPhospho [S53(100); S55(100)]	Thyroid hormone receptor-associated protein 3 OS=Mus musculus OX=10090 GN=Thrap3 PE=1 SV=1	7.5705	7.49634	0.151881	0.192159	1.05244	0.0737328	0.615716	0.550766	0.761347	7.466	7.41759	7.72894	7.66948	7.22955	7.48854	7.60335	7.66393
P1151	[R].SYSPDGKESPSDKK.[S]	Q8K310	Q8K310 [596-609]	Q8K310 1xPhospho [S598(99.6)]	Matrin-3 OS=Mus musculus OX=10090 GN=Matr3 PE=1 SV=1	9.88028	10.0559	0.16801	0.154374	-1.12959	-0.175796	-1.62884	0.131977	0.366024	9.94791	9.78072	10.0829	9.70959	10.1436	9.84553	10.1948	10.0397
P1152	[R].SYSPEHR.[Q]	Q8CB77	Q8CB77 [123-129]	Q8CB77 1xPhospho [S125(100)]	Elongin-A OS=Mus musculus OX=10090 GN=Eloa PE=1 SV=3	9.04757	9.32916	0.237417	0.0856072	-1.2152	-0.281196	-2.38783	0.0362651	0.173573	8.88896	9.32382	8.81452	9.16297	9.26112	9.42709	9.25372	9.3747
P1153	[R].SYSSATEEDSAK.[Q]	Q4V9W2	Q4V9W2 [94-105]	Q4V9W2 2xPhospho [S96(100); S97(100)]	Protein SREK1IP1 OS=Mus musculus OX=10090 GN=Srek1ip1 PE=1 SV=1	6.90837	6.94811	0.143007	0.132964	-1.02807	-0.0399354	-0.272092	0.790654	0.900912	6.83053	7.08956	6.76417	6.94924	6.75051	7.03043	6.98892	7.02259
P1154	[K].TAADVVSPGANSVDR.[L]	B2RRE7	B2RRE7 [994-1008]	B2RRE7 1xPhospho [S1000(100)]	OTU domain-containing protein 4 OS=Mus musculus OX=10090 GN=Otud4 PE=1 SV=1	5.56569	5.08083	0.58355	0.380852	1.38516	0.470048	1.4739	0.168892	0.422672	4.72235	6.03634	5.85058	5.65347	4.56567	5.01977	5.36993	5.36797
P1155	[R].TAELSTDEEEGTHTLTGSK.[G]	Q8BKT3	Q8BKT3 [81-99]		GC-rich sequence DNA-binding factor 2 OS=Mus musculus OX=10090 GN=Gcfc2 PE=1 SV=2	6.56717	6.64543	0.182289	0.137416	-1.05142	-0.0723345	-0.471567	0.646566	0.817255	6.72106	6.70182	6.51305	6.33276	6.50161	6.82036	6.6793	6.58046
P1156	[K].TAHNSEADLEESFNEHELEPSSPK.[T]	Q9D4J7	Q9D4J7 [134-157]	Q9D4J7 1xPhospho [S155(98.4)]	PHD finger protein 6 OS=Mus musculus OX=10090 GN=Phf6 PE=1 SV=1	5.11454	4.87801	0.36022	0.433041	1.16878	0.225007	0.858258	0.40929	0.657909	5.24882	5.42582	4.59588	5.18763	4.84229	5.49936	4.62838	4.542
P1157	[R].TALPTSGSSTGELELLAGEVPAR.[S]	Q80VP1	Q80VP1 [411-433]	Q80VP1 1xPhospho [S419(98.2)]	Epsin-1 OS=Mus musculus OX=10090 GN=Epn1 PE=1 SV=3	7.54948	7.74931	0.16614	0.15705	-1.14591	-0.196496	-1.48624	0.165654	0.418957	7.60666	7.72971	7.52791	7.33363	7.61666	7.84595	7.91965	7.61498
P1158	[K].TAPSSPLTSPSDTR.[S]	Q6ZPJ0	Q6ZPJ0 [261-274]	Q6ZPJ0 1xPhospho [S265(99.6)]	Testis-expressed protein 2 OS=Mus musculus OX=10090 GN=Tex2 PE=1 SV=2	7.59229	6.87341	0.398394	0.338978	1.66959	0.739495	3.48113	0.00523352	0.0562084	7.54018	7.06837	8.00882	7.7518	7.30673	6.48717	6.90758	6.79216
P1159	[K].SYGSQPNSPTSEDLAK.[T]	Q6AW69	Q6AW69 [196-211]	Q6AW69 1xPhospho [S203(100)]	Cingulin-like protein 1 OS=Mus musculus OX=10090 GN=Cgnl1 PE=1 SV=2	7.97107	8.13278	0.170958	0.27461	-1.11866	-0.161777	-1.26564	0.232118	0.493121	7.83175	7.81742	8.1471	8.088	7.72198	8.24845	8.29683	8.26387
P116	[K].NSTLSEEDYIER.[R]	O55003	O55003 [84-95]	O55003 1xPhospho [S88(100)]	BCL2/adenovirus E1B 19 kDa protein-interacting protein 3 OS=Mus musculus OX=10090 GN=Bnip3 PE=1 SV=1	9.40264	9.35312	0.188348	0.196749	1.03448	0.0489087	0.583467	0.571495	0.773866	9.63426	9.45832	9.32382	9.19416	9.47584	9.55528	9.12976	9.25158
P1160	[K].TAPSSPLTSPSDTR.[S]	Q6ZPJ0	Q6ZPJ0 [261-274]	Q6ZPJ0 2xPhospho [S269(100); S/T]	Testis-expressed protein 2 OS=Mus musculus OX=10090 GN=Tex2 PE=1 SV=2	8.80749	8.47351	0.109551	0.143821	1.2608	0.334342	3.12898	0.00973411	0.08211	8.69297	8.9508	8.82422	8.76196	8.34708	8.60509	8.35105	8.5908
P1161	[R].TAQVPSPPR.[G]	Q9JIX8	Q9JIX8 [998-1006]	Q9JIX8 1xPhospho [S1003(100)]	Apoptotic chromatin condensation inducer in the nucleus OS=Mus musculus OX=10090 GN=Acin1 PE=1 SV=3	10.2688	10.3912	0.100012	0.146162	-1.08858	-0.122452	-1.42616	0.181926	0.440963	10.2772	10.1272	10.3582	10.3125	10.3739	10.2609	10.331	10.599
P1162	[K].TARPNSEAPLSGSEDADDSNK.[L]	Q05D44	Q05D44 [127-147]	Q05D44 1xPhospho [S137(100)]	Eukaryotic translation initiation factor 5B OS=Mus musculus OX=10090 GN=Eif5b PE=1 SV=2	8.34266	8.20355	0.106227	0.0599927	1.10248	0.140755	1.46091	0.172355	0.426502	8.22528	8.29111	8.46681	8.38744	8.23072	8.11698	8.21328	8.25325
P1163	[K].TARPNSEAPLSGSEDADDSNK.[L]	Q05D44	Q05D44 [127-147]	Q05D44 2xPhospho [S137(100); S139(100)]	Eukaryotic translation initiation factor 5B OS=Mus musculus OX=10090 GN=Eif5b PE=1 SV=2	7.0847	6.79112	0.308234	0.189658	1.23038	0.299107	1.66644	0.124169	0.353843	7.32594	7.15803	6.63418	7.22064	6.97065	6.55993	6.91917	6.71473
P1164	[K].TARPNSEAPLSGSEDADDSNKLSK.[K]	Q05D44	Q05D44 [127-150]	Q05D44 1xPhospho [S137(100)]	Eukaryotic translation initiation factor 5B OS=Mus musculus OX=10090 GN=Eif5b PE=1 SV=2	8.17414	8.1179	0.112752	0.136705	1.03901	0.0552099	0.483164	0.638571	0.811849	8.05847	8.13674	8.17437	8.32698	8.11756	8.3112	8.01515	8.02767
P1165	[K].TASAVAGKTPDASPEPK.[D]	Q3TXS7	Q3TXS7 [303-319]	Q3TXS7 1xPhospho [T311(100)]	26S proteasome non-ATPase regulatory subunit 1 OS=Mus musculus OX=10090 GN=Psmd1 PE=1 SV=1	6.99592	7.04195	0.228952	0.58485	-1.03798	-0.0537773	-0.204387	0.841831	0.923452	6.69258	7.02683	7.2487	7.01559	6.68341	7.836	7.11765	6.53073
P1166	[R].TASDSDEQQWPEEK.[R]	Q4VA53	Q4VA53 [1253-1266]	Q4VA53 1xPhospho [S1255(100)]	Sister chromatid cohesion protein PDS5 homolog B OS=Mus musculus OX=10090 GN=Pds5b PE=1 SV=1	7.38897	7.57661	0.162107	0.180161	-1.13661	-0.184734	-1.43104	0.180554	0.439957	7.2357	7.26921	7.48228	7.56868	7.54892	7.42554	7.49599	7.836
P1167	[R].TASDSDEQQWPEEK.[R]	Q4VA53	Q4VA53 [1253-1266]	Q4VA53 2xPhospho [S1255(100); S1257(100)]	Sister chromatid cohesion protein PDS5 homolog B OS=Mus musculus OX=10090 GN=Pds5b PE=1 SV=1	6.16333	6.74009	0.459604	0.0937731	-1.43975	-0.525815	-2.67538	0.0217989	0.130307	5.79027	5.74116	6.55336	6.56853	6.81184	6.61241	6.72704	6.80908
P1168	[R].TASEGSEAETPEAPK.[Q]	Q05CL8	Q05CL8 [251-265]	Q05CL8 1xPhospho [S253(100)]	La-related protein 7 OS=Mus musculus OX=10090 GN=Larp7 PE=1 SV=2	6.48133	6.37649	0.315726	0.0450291	1.08441	0.116913	0.644126	0.53286	0.751483	6.50573	6.07156	6.84177	6.50627	6.39068	6.31529	6.37727	6.42271
P1169	[R].TASEGSEAETPEAPK.[Q]	Q05CL8	Q05CL8 [251-265]	Q05CL8 2xPhospho [S253(100); S256(100)]	La-related protein 7 OS=Mus musculus OX=10090 GN=Larp7 PE=1 SV=2	7.51999	7.38773	0.141349	0.262937	1.09589	0.132107	0.84125	0.418344	0.663523	7.4385	7.64944	7.62903	7.36298	7.58825	7.06414	7.28358	7.61498
P117	[K].NSTPSEPDSGQGPPAEEEEGEEEAAKEEAEAQGVR.[D]	P51859	P51859 [198-232]		Hepatoma-derived growth factor OS=Mus musculus OX=10090 GN=Hdgf PE=1 SV=2	7.24297	7.18495	0.175128	0.124763	1.04184	0.0591387	0.44697	0.663678	0.8265	7.25427	7.01358	7.44	7.26403	7.0127	7.18532	7.30448	7.23732
P1170	[R].TASEGSEAETPEAPK.[Q]	Q05CL8	Q05CL8 [251-265]	Q05CL8 3xPhospho [T251(100); S253(100); S256(100)]	La-related protein 7 OS=Mus musculus OX=10090 GN=Larp7 PE=1 SV=2	5.64423	5.22977	0.704641	0.792903	1.36415	0.448003	1.64916	0.127706	0.359433	6.34564	6.1435	5.16111	4.92666	5.08586	6.38313	4.61181	4.83826
P1171	[R].SSTPLPTVSSSAENTR.[Q]	Q61029; Q61033	Q61029 [157-172]; Q61033 [157-172]	Q61029 2xPhospho [S158(99.6); T159(99.6)]; Q61033 2xPhospho [S158(99.6); T159(99.6)]	Lamina-associated polypeptide 2, isoforms beta/delta/epsilon/gamma OS=Mus musculus OX=10090 GN=Tmpo PE=1 SV=4 Lamina-associated polypeptide 2, isoforms alpha/zeta OS=Mus musculus OX=10090 GN=Tmpo PE=1 SV=4	5.50307	5.86565	0.284619	0.0789769	-1.27814	-0.354041	-1.65497	0.126507	0.35711	5.35375	5.32088	5.9263	5.41136	5.79872	5.80136	5.90394	5.95857
P1172	[R].SSTPLPTVSSSAENTR.[Q]	Q61029; Q61033	Q61029 [157-172]; Q61033 [157-172]		Lamina-associated polypeptide 2, isoforms beta/delta/epsilon/gamma OS=Mus musculus OX=10090 GN=Tmpo PE=1 SV=4 Lamina-associated polypeptide 2, isoforms alpha/zeta OS=Mus musculus OX=10090 GN=Tmpo PE=1 SV=4	8.05623	8.04885	0.163918	0.257288	1.00287	0.00412991	0.0278987	0.978249	0.990796	7.99997	8.27598	7.88564	8.06334	7.7112	8.10045	8.04868	8.33506
P1173	[R].SRSGEGEVSGLLR.[K]	Q62318	Q62318 [471-483]	Q62318 1xPhospho [S473(99.6)]	Transcription intermediary factor 1-beta OS=Mus musculus OX=10090 GN=Trim28 PE=1 SV=3	7.7401	7.78893	0.33289	0.318808	-1.03846	-0.0544504	-0.334497	0.744375	0.878546	7.59079	8.20005	7.74345	7.4261	7.8087	8.19672	7.72817	7.42213
P1174	[R].SRSGSIIGSR.[Y]	Q8BL97	Q8BL97 [208-217]	Q8BL97 2xPhospho [S210(100); S212(100)]	Serine/arginine-rich splicing factor 7 OS=Mus musculus OX=10090 GN=Srsf7 PE=1 SV=1	7.44676	6.56935	0.313178	0.445407	1.82312	0.866406	3.72088	0.00344925	0.0443608	7.73586	7.0449	7.64944	7.35684	7.21582	6.33276	6.5009	6.22792
P1175	[R].SRSPLLNDRR.[S]	Q61136	Q61136 [366-375]	Q61136 2xPhospho [S366(100); S368(100)]	Serine/threonine-protein kinase PRP4 homolog OS=Mus musculus OX=10090 GN=Prpf4b PE=1 SV=3	6.91131	6.80099	0.137773	0.249727	1.07338	0.10216	0.61519	0.5511	0.761347	7.00727	7.00651	6.71473	6.91675	6.61408	6.57996	6.90476	7.10518
P1176	[R].SRSPLQPTSEIPR.[R]	Q9WTV7	Q9WTV7 [227-239]	Q9WTV7 1xPhospho [S229(99.6)]	E3 ubiquitin-protein ligase RLIM OS=Mus musculus OX=10090 GN=Rlim PE=1 SV=2	6.57165	6.55727	0.0788659	0.200292	1.00777	0.0111611	0.0693073	0.946005	0.979827	6.63842	6.53809	6.63418	6.47592	6.57229	6.33882	6.81978	6.49819
P1177	[R].SRSPSPDDILER.[V]	Q61136	Q61136 [576-587]	Q61136 2xPhospho [S578(99.7); S580(100)]	Serine/threonine-protein kinase PRP4 homolog OS=Mus musculus OX=10090 GN=Prpf4b PE=1 SV=3	7.30798	6.6915	0.236843	0.289855	1.54276	0.625512	3.63501	0.0040023	0.0488451	7.08693	7.14812	7.39518	7.60169	6.88308	6.39184	6.5009	6.9902
P1178	[R].SRSPSPDDILER.[V]	Q61136	Q61136 [576-587]	Q61136 3xPhospho [S576(100); S578(100); S580(100)]	Serine/threonine-protein kinase PRP4 homolog OS=Mus musculus OX=10090 GN=Prpf4b PE=1 SV=3	7.53551	7.32423	0.143698	0.280674	1.15056	0.20234	1.33504	0.20917	0.468949	7.52791	7.49562	7.38725	7.73126	6.9339	7.33485	7.59079	7.43738
P1179	[R].SRSRDSGDENEPIQER.[F]	Q9ET54	Q9ET54 [1141-1156]	Q9ET54 3xPhospho [S1141(100); S1143(100); S1146(100)]	Palladin OS=Mus musculus OX=10090 GN=Palld PE=1 SV=2	6.49342	6.66154	0.234279	0.539109	-1.12557	-0.170651	-0.650409	0.528946	0.750627	6.43047	6.83922	6.32832	6.37569	5.87659	7.10377	6.80574	6.86005
P118	[K].NSTPSEPDSGQGPPAEEEEGEEEAAKEEAEAQGVR.[D]	P51859	P51859 [198-232]		Hepatoma-derived growth factor OS=Mus musculus OX=10090 GN=Hdgf PE=1 SV=2	6.27341	6.07329	0.5116	0.810877	1.11964	0.16304	0.584687	0.570704	0.773525	6.17943	5.58747	6.63418	6.69258	6.23593	4.88706	6.67198	6.49819
P1180	[R].SRSRTPLLPR.[K]	Q8BTI8	Q8BTI8 [1982-1991]	Q8BTI8 3xPhospho [S1982(100); S1984(100); T1986(100)]	Serine/arginine repetitive matrix protein 2 OS=Mus musculus OX=10090 GN=Srrm2 PE=1 SV=3	9.30225	9.52455	0.0853859	0.147155	-1.16609	-0.221684	-2.27482	0.0442205	0.19725	9.23918	9.24297	9.42214	9.3047	9.61261	9.48106	9.33745	9.66708
P1181	[R].SRTASLTSAASIDGSR.[S]	Q9QYG0	Q9QYG0 [328-343]		Protein NDRG2 OS=Mus musculus OX=10090 GN=Ndrg2 PE=1 SV=1	8.44249	8.4552	0.242969	0.137388	-1.00416	-0.00598404	-0.0638962	0.950214	0.981174	8.6369	8.65595	8.3112	8.1659	8.52703	8.60509	8.39133	8.29734
P1182	[R].SRTASLTSAASIDGSR.[S]	Q9QYG0	Q9QYG0 [328-343]	Q9QYG0 2xPhospho [T330(100); S332(100)]	Protein NDRG2 OS=Mus musculus OX=10090 GN=Ndrg2 PE=1 SV=1	9.01008	8.88261	0.223813	0.135185	1.09665	0.133102	1.17162	0.26641	0.521901	8.78092	8.85577	9.1872	9.21643	8.73207	9.06013	8.85716	8.88109
P1183	[R].SRTASLTSAASIDGSR.[S]	Q9QYG0	Q9QYG0 [328-343]	Q9QYG0 3xPhospho [T330(100); S332(100); S338(100)]	Protein NDRG2 OS=Mus musculus OX=10090 GN=Ndrg2 PE=1 SV=1	9.97817	9.56273	0.0455554	0.219154	1.33169	0.413257	4.21664	0.00148506	0.0269567	10.0323	9.922	9.97089	9.98747	9.30957	9.48813	9.62481	9.82839
P1184	[R].SRTLSQSSESGTLPSGPPGHTMEVSC.[-]	Q9QYG0	Q9QYG0 [346-371]	Q9QYG0 3xPhospho [T348(99); S350(100); S352(99)]	Protein NDRG2 OS=Mus musculus OX=10090 GN=Ndrg2 PE=1 SV=1	6.2327	6.21484	0.189047	0.24001	1.00352	0.00507359	0.0273134	0.978705	0.990796	6.18322	6.16975	6.07156	6.50627	6.37727	6.44024	5.91988	6.12197
P1185	[R].SRTLSQSSESGTLPSGPPGHTMEVSC.[-]	Q9QYG0	Q9QYG0 [346-371]	Q9QYG0 3xPhospho [T348(98.7); S350(100); S352(100)]	Protein NDRG2 OS=Mus musculus OX=10090 GN=Ndrg2 PE=1 SV=1	7.06087	7.20113	0.507459	0.173774	-1.10571	-0.14497	-0.634447	0.538922	0.753965	6.75171	7.22523	6.56783	7.69873	7.03454	7.07562	7.30016	7.39421
P1186	[R].SRTPPAIR.[R]	Q8BTI8	Q8BTI8 [1972-1979]	Q8BTI8 2xPhospho [S1972(100); T1974(100)]	Serine/arginine repetitive matrix protein 2 OS=Mus musculus OX=10090 GN=Srrm2 PE=1 SV=3	9.94722	9.95596	0.231558	0.0929332	-1.00561	-0.00806942	-0.0731776	0.942995	0.979105	10.0675	9.61904	10.1436	9.95874	10.044	9.825	9.97089	9.98393
P1187	[R].SRTPSASHEEQQE.[-]	Q8BJU0	Q8BJU0 [303-315]	Q8BJU0 2xPhospho [T305(99.6); S307(100)]	Small glutamine-rich tetratricopeptide repeat-containing protein alpha OS=Mus musculus OX=10090 GN=Sgta PE=1 SV=2	7.31064	7.26334	0.196035	0.354355	1.02657	0.0378303	0.261245	0.79879	0.904747	7.33262	7.56268	7.2565	7.09075	7.58825	7.43081	6.7703	7.26403
P1188	[R].SRTSVQTEDDQLIAGQSAR.[A]	P26231	P26231 [652-670]	P26231 1xPhospho [S655(99.6)]	Catenin alpha-1 OS=Mus musculus OX=10090 GN=Ctnna1 PE=1 SV=1	8.32863	8.09323	0.233836	0.114215	1.17885	0.237385	1.78315	0.102493	0.311393	8.48504	7.98081	8.4125	8.43616	8.24845	7.97953	8.0975	8.04745
P1189	[R].SRTSVQTEDDQLIAGQSAR.[A]	P26231	P26231 [652-670]	P26231 2xPhospho [S655(99.8); S/T]	Catenin alpha-1 OS=Mus musculus OX=10090 GN=Ctnna1 PE=1 SV=1	8.17467	7.53994	0.164948	0.104781	1.55587	0.63772	5.19269	0.000310318	0.0109876	7.9443	8.16646	8.29734	8.29059	7.64375	7.50195	7.60335	7.41072
P119	[K].NTFTAWSEEDSDYEIDDRDVNK.[I]	Q6ZQ58	Q6ZQ58 [598-619]	Q6ZQ58 2xPhospho [S604(99.3); S608(100)]	La-related protein 1 OS=Mus musculus OX=10090 GN=Larp1 PE=1 SV=3	6.78528	6.84963	0.161285	0.35836	-1.05379	-0.0755819	-0.456382	0.657106	0.822418	6.66673	6.6263	6.91406	6.93403	6.69603	6.5134	7.34817	6.84092
P1190	[K].SSASVTGEPPLYPTGSDSSR.[A]	Q80U93	Q80U93 [489-508]		Nuclear pore complex protein Nup214 OS=Mus musculus OX=10090 GN=Nup214 PE=1 SV=2	5.97843	6.19574	0.354614	0.33819	-1.14018	-0.189263	-0.857484	0.409699	0.657909	6.14373	6.38137	5.58002	5.80862	6.37137	6.04572	6.56336	5.80252
P1191	[K].SSCGSPPDLWK.[S]	Q8K327	Q8K327 [460-470]	Q8K327 1xPhospho [S464(100)]	Chromosome alignment-maintaining phosphoprotein 1 OS=Mus musculus OX=10090 GN=Champ1 PE=1 SV=1	6.26434	6.24771	0.173188	0.32608	1.01538	0.0220252	0.106897	0.916819	0.968129	6.07084	6.21464	6.28472	6.48717	6.38603	6.0139	5.94859	6.64232
P1192	[R].SSDEDATGEPK.[A]	Q9D483	Q9D483 [204-214]		DNA-directed RNA polymerase III subunit RPC3 OS=Mus musculus OX=10090 GN=Polr3c PE=1 SV=1	6.71294	6.59445	0.152185	0.167261	1.08772	0.121302	0.794853	0.443721	0.687169	6.67246	6.51713	6.85921	6.80298	6.43047	6.61241	6.51571	6.81921
P1193	[R].SRSFDYNYR.[R]	Q9R0U0	Q9R0U0 [131-139]	Q9R0U0 2xPhospho [S131(100); S133(100)]	Serine/arginine-rich splicing factor 10 OS=Mus musculus OX=10090 GN=Srsf10 PE=1 SV=2	9.6521	9.73221	0.113551	0.169037	-1.05767	-0.0808832	-1.01878	0.330464	0.594481	9.58433	9.52866	9.73089	9.76454	9.69221	9.51145	9.88891	9.83626
P1194	[R].SRSDIDVNAAASAK.[S]	Q80TV8	Q80TV8 [598-611]		CLIP-associating protein 1 OS=Mus musculus OX=10090 GN=Clasp1 PE=1 SV=2	7.9409	7.81491	0.13097	0.249565	1.09019	0.124583	0.993884	0.341905	0.604553	7.95745	8.11992	7.84029	7.84595	8.12921	7.75553	7.52613	7.84877
P1195	[R].SRPSSPAVR.[K]	Q9R020	Q9R020 [290-298]	Q9R020 1xPhospho [S293(99)]	Zinc finger Ran-binding domain-containing protein 2 OS=Mus musculus OX=10090 GN=Zranb2 PE=1 SV=2	7.00743	6.92873	0.0795088	0.219606	1.05454	0.0766095	0.519929	0.613545	0.798318	6.98892	7.05755	6.90327	7.07996	6.8913	7.16236	6.64428	7.01696
P1196	[K].SQIDVALSQDSTYQGER.[A]	Q9EPU0	Q9EPU0 [1095-1111]	Q9EPU0 1xPhospho [S1102(100)]	Regulator of nonsense transcripts 1 OS=Mus musculus OX=10090 GN=Upf1 PE=1 SV=2	7.15364	7.36874	0.0872397	0.141144	-1.16036	-0.214573	-1.61291	0.135415	0.371947	7.03305	7.1512	7.19623	7.23408	7.24128	7.56268	7.3785	7.29251
P1197	[K].SQIDVALSQDSTYQGER.[A]	Q9EPU0	Q9EPU0 [1095-1111]	Q9EPU0 2xPhospho [S1102(100); S1105(99.6)]	Regulator of nonsense transcripts 1 OS=Mus musculus OX=10090 GN=Upf1 PE=1 SV=2	5.81892	5.58279	0.350899	0.478144	1.17003	0.226545	0.870143	0.403043	0.653531	5.81411	5.34102	5.94965	6.1709	5.20491	5.39169	6.28242	5.45213
P1198	[R].SQNNFVAILDLPEGEHQYK.[F]	Q9R078	Q9R078 [108-126]	Q9R078 1xPhospho [S108(100)]	5'-AMP-activated protein kinase subunit beta-1 OS=Mus musculus OX=10090 GN=Prkab1 PE=1 SV=2	7.74884	8.04911	0.212335	0.351611	-1.24488	-0.316006	-2.32622	0.0404127	0.185743	7.6719	8.05604	7.56868	7.69873	8.18559	8.45944	7.64456	7.90685
P1199	[R].SQSGEDESLNQPGPIK.[T]	Q5BL07	Q5BL07 [1210-1225]	Q5BL07 1xPhospho [S1212(100)]	Peroxisome biogenesis factor 1 OS=Mus musculus OX=10090 GN=Pex1 PE=1 SV=2	8.86378	8.39063	0.288807	0.137769	1.40013	0.485565	4.35783	0.00117463	0.0230564	9.08795	9.13381	8.6664	8.56696	8.54755	8.33407	8.23072	8.45017
P12	[R].QFYHSIQDLSGGSR.[Q]	P04627	P04627 [153-166]	P04627 1xPhospho [S157(100)]	Serine/threonine-protein kinase A-Raf OS=Mus musculus OX=10090 GN=Araf PE=1 SV=2	6.04344	6.09061	0.264764	0.24476	-1.04504	-0.0635598	-0.306296	0.765171	0.887388	5.76861	6.28348	5.86521	6.25647	5.9247	5.839	6.32871	6.27004
P120	[K].NVAEALGHSPKDPGGGGGSVR.[A]	Q8R3Y8	Q8R3Y8 [428-448]	Q8R3Y8 1xPhospho [S436(100)]	Interferon regulatory factor 2-binding protein 1 OS=Mus musculus OX=10090 GN=Irf2bp1 PE=1 SV=2	5.00707	5.97888	0.615646	0.378412	-1.94694	-0.96121	-3.47021	0.00533451	0.0564553	4.72235	5.89931	4.50919	4.89742	5.97773	6.47318	5.55391	5.91071
P1200	[R].SQSLPTTLLSPVR.[V]	Q922B9	Q922B9 [736-748]	Q922B9 1xPhospho [S738(100)]	Protein ITPRID2 OS=Mus musculus OX=10090 GN=Itprid2 PE=1 SV=3	7.72008	7.87472	0.168324	0.129396	-1.11077	-0.151562	-1.24486	0.239371	0.496949	7.86975	7.79706	7.48228	7.73126	8.05238	7.74192	7.85581	7.84877
P1201	[R].SQSMDIDGVSCEK.[S]	Q9ES00	Q9ES00 [103-115]	Q9ES00 1xPhospho [S105(99.7)]	Ubiquitin conjugation factor E4 B OS=Mus musculus OX=10090 GN=Ube4b PE=1 SV=3	6.71048	6.51376	0.395767	0.269864	1.15606	0.209221	1.40071	0.189217	0.450302	7.21998	6.82437	6.35994	6.43762	6.78539	6.70604	6.27468	6.28891
P1202	[R].SQSPAASDCSSSSSSASLPSSGR.[S]	Q9JLV1	Q9JLV1 [177-199]	Q9JLV1 1xPhospho [S179(100)]	BAG family molecular chaperone regulator 3 OS=Mus musculus OX=10090 GN=Bag3 PE=1 SV=2	5.41572	5.84151	0.840463	0.666407	-1.28897	-0.366213	-1.38242	0.194607	0.455835	4.79187	4.63035	6.36546	5.87521	5.27926	5.28384	6.20387	6.59905
P1203	[R].SSDEENGPPSSPDLDR.[I]	Q9D1F4	Q9D1F4 [203-218]	Q9D1F4 1xPhospho [S213(99.7)]	Proline-rich AKT1 substrate 1 OS=Mus musculus OX=10090 GN=Akt1s1 PE=1 SV=1	7.41844	7.25301	0.308578	0.361547	1.12187	0.165908	0.787843	0.447641	0.690394	7.04981	7.68773	7.27793	7.65827	6.86897	7.69873	7.07369	7.37066
P1204	[K].SQSPSPPPLPEDLEK.[A]	Q9JIX8	Q9JIX8 [387-401]	Q9JIX8 1xPhospho [S389(100)]	Apoptotic chromatin condensation inducer in the nucleus OS=Mus musculus OX=10090 GN=Acin1 PE=1 SV=3	8.07433	7.87306	0.252045	0.263515	1.14878	0.200106	1.84244	0.0928512	0.293926	7.91092	7.81742	8.35353	8.21547	7.72198	7.58318	8.13962	8.04745
P1205	[R].SQSSDTEQPSPTSGGGK.[V]	Q8BGD9	Q8BGD9 [495-511]	Q8BGD9 1xPhospho [S497(99.7)]	Eukaryotic translation initiation factor 4B OS=Mus musculus OX=10090 GN=Eif4b PE=1 SV=1	9.61073	9.76326	0.146672	0.18718	-1.11205	-0.153225	-1.44342	0.177118	0.434537	9.51145	9.79698	9.47721	9.65727	9.66808	10.044	9.66909	9.67186
P1206	[R].SQSSDTEQPSPTSGGGK.[V]	Q8BGD9	Q8BGD9 [495-511]	Q8BGD9 2xPhospho [S497(100); S498(100)]	Eukaryotic translation initiation factor 4B OS=Mus musculus OX=10090 GN=Eif4b PE=1 SV=1	8.27105	8.86526	0.372405	0.495607	-1.50212	-0.587	-2.39827	0.0356047	0.171046	7.74877	8.4201	8.29734	8.61799	8.24845	9.45464	8.94487	8.81309
P1207	[R].SQSSDTEQPSPTSGGGK.[V]	Q8BGD9	Q8BGD9 [495-511]	Q8BGD9 3xPhospho [S497(100); S498(100); S504(100)]	Eukaryotic translation initiation factor 4B OS=Mus musculus OX=10090 GN=Eif4b PE=1 SV=1	6.17516	7.10737	0.469437	1.50166	-2.08982	-1.06338	-1.95207	0.0771816	0.266523	6.25392	6.80327	5.8944	5.74907	6.56577	9.15334	7.11484	5.59555
P1208	[R].SQSSHSYDDSTLPLIDR.[N]	P30999	P30999 [859-875]	P30999 1xPhospho [S864(100)]	Catenin delta-1 OS=Mus musculus OX=10090 GN=Ctnnd1 PE=1 SV=2	8.85603	8.77408	0.111841	0.0975796	1.05864	0.0822071	0.907072	0.384051	0.638418	8.84662	8.99226	8.71901	8.86624	8.76981	8.88588	8.64867	8.79197
P1209	[R].SQSSHSYDDSTLPLIDR.[N]	P30999	P30999 [859-875]	P30999 2xPhospho [S861(99.5); S864(100)]	Catenin delta-1 OS=Mus musculus OX=10090 GN=Ctnnd1 PE=1 SV=2	8.35746	8.47331	0.210802	0.32082	-1.08656	-0.119767	-1.01766	0.330974	0.594481	8.44878	8.6122	8.17437	8.1945	8.88793	8.48504	8.41154	8.10874
P121	[R].NSLMSLSEEHLEPDQR.[Q]	E9Q394	E9Q394 [1607-1622]	E9Q394 1xPhospho [S1613(100)]	A-kinase anchor protein 13 OS=Mus musculus OX=10090 GN=Akap13 PE=1 SV=1	5.31645	5.6529	0.396603	0.321024	-1.26537	-0.33956	-1.30233	0.219741	0.481341	4.95423	5.8796	5.2569	5.17507	5.68941	5.91988	5.19252	5.80977
P1210	[R].SQTPPGVATPPIPK.[I]	Q925J9	Q925J9 [1049-1062]	Q925J9 1xPhospho [T1051(100)]	Mediator of RNA polymerase II transcription subunit 1 OS=Mus musculus OX=10090 GN=Med1 PE=1 SV=2	6.67083	6.4498	0.287607	0.306115	1.15181	0.203907	1.0175	0.331043	0.594481	7.00448	6.31242	6.74672	6.61971	6.36191	6.05895	6.74414	6.63418
P1211	[R].SQTPQDTNRAEIDSHSFGEK.[N]	O55003	O55003 [64-83]	O55003 1xPhospho [T66(99.1)]	BCL2/adenovirus E1B 19 kDa protein-interacting protein 3 OS=Mus musculus OX=10090 GN=Bnip3 PE=1 SV=1	7.23109	7.28394	0.250761	0.274241	-1.04127	-0.0583418	-0.326486	0.750261	0.879905	7.3856	6.85697	7.32238	7.35942	7.41148	7.53405	6.90083	7.28939
P1212	[R].SRDSGDENEPIQER.[F]	Q9ET54	Q9ET54 [1143-1156]	Q9ET54 1xPhospho [S1146(100)]	Palladin OS=Mus musculus OX=10090 GN=Palld PE=1 SV=2	7.11523	7.35495	0.180795	0.331878	-1.18493	-0.2448	-1.37789	0.195963	0.456186	7.34538	6.90569	7.127	7.08285	7.83317	7.17065	7.09716	7.31881
P1213	[R].SRDSGDENEPIQER.[F]	Q9ET54	Q9ET54 [1143-1156]	Q9ET54 2xPhospho [S1143(100); S1146(100)]	Palladin OS=Mus musculus OX=10090 GN=Palld PE=1 SV=2	6.71253	6.48593	0.464594	0.393691	1.17992	0.238693	1.34478	0.206104	0.465071	6.3536	6.31938	6.88692	7.29022	5.98545	6.35895	6.82724	6.77209
P1214	[K].SREDLSAQPVQTK.[F]	P39447	P39447 [617-629]	P39447 1xPhospho [S617(100)]	Tight junction protein ZO-1 OS=Mus musculus OX=10090 GN=Tjp1 PE=1 SV=2	8.81301	8.51334	0.209233	0.20292	1.23114	0.299997	2.30366	0.0420432	0.191262	9.12101	8.65595	8.75183	8.72324	8.80732	8.34209	8.46311	8.44084
P1215	[R].SRLSAIEIDIPVVSHST.[-]	Q9ET43	Q9ET43 [228-244]	Q9ET43 1xPhospho [S231(99.7)]	Claudin-12 OS=Mus musculus OX=10090 GN=Cldn12 PE=1 SV=2	8.72826	8.58312	0.13669	0.207804	1.10613	0.145523	1.17292	0.26591	0.521494	8.84662	8.6122	8.84662	8.60758	8.36988	8.79784	8.44459	8.72017
P1216	[K].SQSPSPPPLPEDLEK.[A]	Q9JIX8	Q9JIX8 [387-401]	Q9JIX8 2xPhospho [S389(100); S391(100)]	Apoptotic chromatin condensation inducer in the nucleus OS=Mus musculus OX=10090 GN=Acin1 PE=1 SV=3	6.34413	6.70308	0.294324	0.25647	-1.28625	-0.363167	-2.22653	0.0481103	0.206557	6.76702	6.26198	6.26389	6.08363	7.00575	6.81256	6.56336	6.43065
P1217	[R].SSDEENGPPSSPDLDR.[I]	Q9D1F4	Q9D1F4 [203-218]	Q9D1F4 2xPhospho [S213(99.5); S]	Proline-rich AKT1 substrate 1 OS=Mus musculus OX=10090 GN=Akt1s1 PE=1 SV=1	6.99576	6.94227	0.0782585	0.185399	1.0385	0.0544951	0.371629	0.717317	0.864397	6.93839	6.92319	7.03454	7.08693	7.0796	6.88692	6.70401	7.09857
P1218	[R].SSPPPPLPAEERPGTK.[G]	Q924A2	Q924A2 [2147-2162]		Protein capicua homolog OS=Mus musculus OX=10090 GN=Cic PE=1 SV=2	5.31591	5.35227	0.115745	0.281662	-1.03578	-0.050719	-0.222041	0.828402	0.919664	5.43189	5.20491	5.39831	5.22856	5.46914	5.65186	5.29874	4.98934
P1219	[R].SSPSTDHYSQEVPVEPNR.[Q]	A2ALU4	A2ALU4 [959-976]		Protein Shroom2 OS=Mus musculus OX=10090 GN=Shroom2 PE=1 SV=1	5.51821	5.10438	0.403481	0.858767	1.22564	0.293533	0.942991	0.366188	0.627498	5.43189	5.01977	5.63523	5.98597	4.04481	4.79429	5.95594	5.62249
P122	[R].NPPPQDYESDDESYEVLDLTEYAR.[R]	Q9DB70	Q9DB70 [5-28]	Q9DB70 1xPhospho [S13(99.4)]	FUN14 domain-containing protein 1 OS=Mus musculus OX=10090 GN=Fundc1 PE=1 SV=1	7.66567	7.74978	0.312461	0.335496	-1.0702	-0.0978813	-0.574378	0.577414	0.776382	7.79927	7.31493	8.02767	7.5208	7.31401	7.66553	7.95745	8.06211
P1220	[K].SSQFEGTFLGSESDEDSVR.[T]	E9Q5F9	E9Q5F9 [312-330]	E9Q5F9 2xPhospho [S322(100); S324(100)]	Histone-lysine N-methyltransferase SETD2 OS=Mus musculus OX=10090 GN=Setd2 PE=1 SV=1	4.91014	4.97899	0.465841	0.450018	-1.05008	-0.0705048	-0.205419	0.841044	0.923285	4.65767	5.0446	4.43894	5.49936	4.95848	5.05051	5.50153	4.40544
P1221	[R].SSRRSSSELSPEVVEK.[V]	Q8BTI8	Q8BTI8 [1334-1349]	Q8BTI8 3xPhospho [S1338(97.9); S1343(100); S]	Serine/arginine repetitive matrix protein 2 OS=Mus musculus OX=10090 GN=Srrm2 PE=1 SV=3	9.3447	9.48162	0.145604	0.154589	-1.09994	-0.137428	-1.50114	0.161819	0.415833	9.28893	9.56041	9.28893	9.24054	9.64574	9.53392	9.27696	9.46985
P1222	[R].SSSAENQEGDPGTDK.[S]	Q8BVE8	Q8BVE8 [406-420]		Histone-lysine N-methyltransferase NSD2 OS=Mus musculus OX=10090 GN=Nsd2 PE=1 SV=2	4.80887	5.08776	0.621047	0.450491	-1.1799	-0.238666	-0.878901	0.398482	0.649731	4.29866	4.25174	5.43411	5.25097	4.66667	4.73326	5.42507	5.52601
P1223	[R].SSSELSPEVVEK.[V]	Q8BTI8	Q8BTI8 [1338-1349]	Q8BTI8 1xPhospho [S1343(100)]	Serine/arginine repetitive matrix protein 2 OS=Mus musculus OX=10090 GN=Srrm2 PE=1 SV=3	7.62469	7.72299	0.33225	0.33358	-1.06734	-0.0940187	-0.459041	0.655255	0.821716	7.82027	7.12816	7.79854	7.7518	8.06334	7.56268	7.33626	7.9297
P1224	[R].SSSELSPEVVEK.[V]	Q8BTI8	Q8BTI8 [1338-1349]	Q8BTI8 2xPhospho [S1343(100); S]	Serine/arginine repetitive matrix protein 2 OS=Mus musculus OX=10090 GN=Srrm2 PE=1 SV=3	7.20666	7.30474	0.386693	0.30593	-1.06145	-0.0860302	-0.542797	0.598231	0.791348	6.98687	6.81647	7.68773	7.33555	7.31042	6.88308	7.60335	7.42213
P1225	[K].SSSFSEEKGESDDEKPR.[K]	Q9JIX8	Q9JIX8 [206-222]	Q9JIX8 1xPhospho [S216(100)]	Apoptotic chromatin condensation inducer in the nucleus OS=Mus musculus OX=10090 GN=Acin1 PE=1 SV=3	7.84003	8.12196	0.178975	0.078914	-1.21301	-0.278597	-2.37415	0.037149	0.176396	7.82027	8.09276	7.6751	7.77199	8.17719	8.02767	8.19616	8.08681
P1226	[R].SSPPPLSGASEVDAGELGSER.[T]	A6X919	A6X919 [22-42]		Probable C-mannosyltransferase DPY19L1 OS=Mus musculus OX=10090 GN=Dpy19l1 PE=1 SV=1	9.28041	9.11951	0.222912	0.206543	1.11748	0.160249	1.69944	0.117659	0.342933	9.18045	9.05921	9.30212	9.57987	8.95145	8.94652	9.36636	9.21371
P1227	[K].SSSPEPVTHLK.[W]	Q5FWK3	Q5FWK3 [49-59]	Q5FWK3 1xPhospho [S51(100)]	Rho GTPase-activating protein 1 OS=Mus musculus OX=10090 GN=Arhgap1 PE=1 SV=1	8.47945	8.31943	0.242361	0.109939	1.12409	0.168756	1.43922	0.178277	0.436635	8.39229	8.17605	8.66239	8.68706	8.17268	8.43428	8.35803	8.31274
P1228	[R].SSSPVLVEEEPER.[S]	Q501J7	Q501J7 [116-128]	Q501J7 1xPhospho [S117(99.5)]	Phosphatase and actin regulator 4 OS=Mus musculus OX=10090 GN=Phactr4 PE=1 SV=2	8.56231	8.38107	0.154294	0.188841	1.13275	0.179824	1.90775	0.0831951	0.278634	8.61509	8.75484	8.4125	8.46681	8.57978	8.46681	8.33808	8.13962
P1229	[R].SSSSEEASQELESDDG.[-]	Q3UBG2	Q3UBG2 [202-217]	Q3UBG2 1xPhospho [S204(99.1)]	PTB-containing, cubilin and LRP1-interacting protein OS=Mus musculus OX=10090 GN=Pid1 PE=1 SV=2	8.21165	7.85843	0.396672	0.449916	1.2557	0.328487	1.91196	0.0826065	0.27784	8.26335	7.72047	8.68785	8.17492	7.38725	7.56268	8.28487	8.19894
P123	[R].NPYLLSEEEDGDGDASIENSDAEAPK.[G]	Q8CCP0	Q8CCP0 [412-437]	Q8CCP0 1xPhospho [S417(100)]	Nuclear export mediator factor Nemf OS=Mus musculus OX=10090 GN=Nemf PE=1 SV=2	7.61931	7.68152	0.394772	0.310765	-1.04248	-0.0600197	-0.338321	0.741571	0.878238	7.72198	7.07562	7.66072	8.01891	7.64375	7.31799	7.68773	8.07662
P1230	[R].SSSSEEASQELESDDG.[-]	Q3UBG2	Q3UBG2 [202-217]	Q3UBG2 2xPhospho [S203(98); S205(99)]	PTB-containing, cubilin and LRP1-interacting protein OS=Mus musculus OX=10090 GN=Pid1 PE=1 SV=2	6.73026	6.52147	0.172511	0.100592	1.15499	0.207877	1.31751	0.214782	0.474571	6.62267	6.84572	6.54697	6.90569	6.38137	6.57195	6.61191	6.52066
P1231	[R].SSSSLLASPSHIAAK.[E]	Q3TZZ7	Q3TZZ7 [660-674]		Extended synaptotagmin-2 OS=Mus musculus OX=10090 GN=Esyt2 PE=1 SV=1	8.12065	7.95817	0.150372	0.216472	1.11946	0.162809	1.22205	0.247545	0.503795	8.1867	8.16646	7.89871	8.23072	8.24845	7.74192	7.86277	7.97953
P1232	[K].SSSTGNLLDKDDLALPPPDYGTSSR.[A]	Q8BKX1	Q8BKX1 [453-477]		Brain-specific angiogenesis inhibitor 1-associated protein 2 OS=Mus musculus OX=10090 GN=Baiap2 PE=1 SV=2	7.38642	7.44247	0.266973	0.152244	-1.03544	-0.0502386	-0.318075	0.75646	0.881205	7.62405	7.54892	7.02683	7.34588	7.26551	7.37321	7.52613	7.60503
P1233	[R].SSSVGSSSSYPISSAGPR.[T]	Q9QXS1	Q9QXS1 [4391-4408]	Q9QXS1 1xPhospho [S4393(99.5)]	Plectin OS=Mus musculus OX=10090 GN=Plec PE=1 SV=3	7.47495	7.36218	0.140328	0.326941	1.07363	0.102503	0.649238	0.529674	0.750704	7.40776	7.54892	7.31493	7.62819	7.41378	7.72971	6.93456	7.37066
P1234	[R].SSSVGSSSSYPISSAGPR.[T]	Q9QXS1	Q9QXS1 [4391-4408]	Q9QXS1 2xPhospho [S4392(98.9); S4393(98.9)]	Plectin OS=Mus musculus OX=10090 GN=Plec PE=1 SV=3	6.03487	6.17291	0.509483	0.500133	-1.12541	-0.170455	-0.701206	0.497923	0.728221	6.79128	5.75479	5.71105	5.88235	6.27635	6.83581	5.84722	5.73224
P1235	[R].SSTLSSGSVSLSPK.[L]	P70324	P70324 [694-707]	P70324 1xPhospho [S705(100)]	T-box transcription factor TBX3 OS=Mus musculus OX=10090 GN=Tbx3 PE=1 SV=3	7.48188	4.8765	0.188847	0.0355258	6.09515	2.60766	12.3761	9.62635e-08	3.94405e-05	7.2459	7.53671	7.69873	7.44619	4.89525	4.8832	4.90293	4.82462
P1236	[K].SSTPAAGCATPTEK.[E]	P06537	P06537 [150-163]	P06537 1xPhospho [T159(100)]	Glucocorticoid receptor OS=Mus musculus OX=10090 GN=Nr3c1 PE=1 SV=1	5.41028	5.38437	0.77165	1.43912	1.0158	0.0226233	0.0353489	0.972443	0.989776	4.48592	6.29805	5.16111	5.69605	3.86174	7.15473	4.65638	5.86465
P1237	[K].SQEDEEEISTSPGVSEFVSDAFDTCSLNQEDLRK.[E]	Q9D5V6	Q9D5V6 [273-306]		Synapse-associated protein 1 OS=Mus musculus OX=10090 GN=Syap1 PE=1 SV=1	6.55125	6.35725	0.231145	0.502733	1.14536	0.1958	0.794825	0.443736	0.687169	6.26623	6.67008	6.47446	6.79422	5.71228	6.92934	6.31529	6.47208
P1238	[R].SSPPATDPGPVPSSPSQEPPTKR.[E]	Q922Y1	Q922Y1 [187-209]	Q922Y1 1xPhospho [S188(99.5)]	UBX domain-containing protein 1 OS=Mus musculus OX=10090 GN=Ubxn1 PE=1 SV=1	8.30924	8.42874	0.317508	0.298842	-1.07484	-0.104121	-0.66565	0.519521	0.745394	7.9443	8.14253	8.58318	8.56696	8.02642	8.68785	8.62007	8.38064
P1239	[R].SSPNVANQPPSPGGK.[G]	Q9QZQ1	Q9QZQ1 [1172-1186]	Q9QZQ1 1xPhospho [S1182(100)]	Afadin OS=Mus musculus OX=10090 GN=Afdn PE=1 SV=3	6.78492	6.85449	0.642206	0.256229	-1.00571	-0.00822082	-0.0423715	0.966971	0.988067	6.00075	6.52155	7.35525	7.26212	6.66546	6.62861	6.95214	7.17177
P124	[R].NQDNYVSWSDSEDDDDDEEIEEK.[E]	Q8R418	Q8R418 [405-427]		Endoribonuclease Dicer OS=Mus musculus OX=10090 GN=Dicer1 PE=1 SV=3	4.75367	5.05388	0.427072	0.619949	-1.29213	-0.369756	-1.17501	0.265108	0.521489	5.34496	4.32482	4.68724	4.65767	5.74907	5.33097	4.81296	4.32251
P1240	[K].SSEAAGSSSLISHCSSDPADRLSPFLAAR.[H]	Q3UUG6	Q3UUG6 [460-488]	Q3UUG6 1xPhospho [S482(100)]	TBC1 domain family member 24 OS=Mus musculus OX=10090 GN=Tbc1d24 PE=1 SV=2	6.0202	5.95693	0.358242	0.382639	1.02759	0.0392666	0.212335	0.835778	0.921927	6.25392	6.20364	5.4878	6.13544	6.25922	6.31529	5.60228	5.65091
P1241	[K].SSGDVHLPIASDVSTFTTR.[T]	Q7M6Y3	Q7M6Y3 [443-461]		Phosphatidylinositol-binding clathrin assembly protein OS=Mus musculus OX=10090 GN=Picalm PE=1 SV=1	5.62007	5.32979	0.441786	0.136777	1.25948	0.332828	1.37998	0.195335	0.455835	5.82103	6.1435	5.19161	5.32412	5.1335	5.44614	5.349	5.39052
P1242	[K].SSGEIVYCGQVFEKSPLR.[V]	P62717	P62717 [57-74]	P62717 1xPhospho [S71(100)]	60S ribosomal protein L18a OS=Mus musculus OX=10090 GN=Rpl18a PE=1 SV=1	6.00351	6.04337	0.342855	0.119167	-1.01091	-0.0156572	-0.0882256	0.931303	0.975165	6.39281	6.16091	5.84608	5.61423	6.18546	6.08749	5.98981	5.91071
P1243	[R].SSGREEDEEELLR.[R]	Q8K4G5	Q8K4G5 [670-682]	Q8K4G5 1xPhospho [S670(99.6)]	Actin-binding LIM protein 1 OS=Mus musculus OX=10090 GN=Ablim1 PE=1 SV=1	7.72477	8.50252	0.268991	0.406488	-1.71009	-0.77407	-3.85066	0.00275893	0.0392739	7.32878	7.81742	7.82316	7.9297	7.93372	8.89549	8.6242	8.55666
P1244	[K].SSGSLSPGLETEDPLEAR.[E]	P58871	P58871 [1370-1387]	P58871 1xPhospho [S1375(100)]	182 kDa tankyrase-1-binding protein OS=Mus musculus OX=10090 GN=Tnks1bp1 PE=1 SV=2	9.20034	9.42406	0.129955	0.0664301	-1.16712	-0.222957	-2.50547	0.0294653	0.154491	9.39269	9.16467	9.11424	9.12976	9.51012	9.34802	9.41906	9.41906
P1245	[K].SSGSLSPGLETEDPLEAR.[E]	P58871	P58871 [1370-1387]	P58871 2xPhospho [S1373(100); S1375(100)]	182 kDa tankyrase-1-binding protein OS=Mus musculus OX=10090 GN=Tnks1bp1 PE=1 SV=2	5.60297	6.61412	0.346937	0.557001	-2.0108	-1.00777	-3.48643	0.00518523	0.0562084	5.5546	6.10576	5.4125	5.339	6.24237	7.38386	6.66094	6.16931
P1246	[R].SSGSPYGGGYGSGGGSGGYGSR.[R]	Q8BG05	Q8BG05 [356-377]	Q8BG05 1xPhospho [S359(100)]	Heterogeneous nuclear ribonucleoprotein A3 OS=Mus musculus OX=10090 GN=Hnrnpa3 PE=1 SV=1	8.99784	9.3404	0.293636	0.110185	-1.26804	-0.3426	-2.48387	0.0306129	0.156742	8.58996	9.28686	9.02812	9.08644	9.50455	9.3029	9.28218	9.27198
P1247	[K].SSHCDSPPR.[S]	O55003	O55003 [55-63]	O55003 1xPhospho [S60(100)]	BCL2/adenovirus E1B 19 kDa protein-interacting protein 3 OS=Mus musculus OX=10090 GN=Bnip3 PE=1 SV=1	7.38536	6.5379	0.311344	0.454645	1.81302	0.858394	4.36903	0.0011531	0.0229945	7.48356	7.75854	7.27373	7.02559	6.3212	7.04428	6.02241	6.76372
P1248	[R].SSPNVANQPPSPGGKGPYTSGTAAK.[I]	Q9QZQ1	Q9QZQ1 [1172-1196]	Q9QZQ1 1xPhospho [S1182(100)]	Afadin OS=Mus musculus OX=10090 GN=Afdn PE=1 SV=3	6.83975	6.82594	0.176727	0.577735	1.00819	0.0117679	0.0488584	0.961919	0.986273	6.6774	6.6965	7.00028	6.98483	6.04795	7.23441	6.72704	7.29438
P1249	[K].SSLAETLDSTGSLDPQR.[S]	Q9EPR4	Q9EPR4 [70-86]	Q9EPR4 2xPhospho [S81(99.7); S/T]	Solute carrier family 23 member 2 OS=Mus musculus OX=10090 GN=Slc23a2 PE=1 SV=2	4.98924	5.37826	1.04992	0.297789	-1.22937	-0.297917	-0.708575	0.493516	0.725848	3.41532	5.47798	5.56429	5.49936	5.68941	4.97292	5.44087	5.40984
P125	[K].NQPEPTAPATPMTSLLR.[L]	P31649	P31649 [578-594]	P31649 1xPhospho [T587(100)]	Sodium- and chloride-dependent GABA transporter 2 OS=Mus musculus OX=10090 GN=Slc6a13 PE=1 SV=1	8.94014	9.1462	0.206655	0.413584	-1.15456	-0.207348	-1.36673	0.199333	0.459186	8.74501	8.78092	9.1482	9.08644	9.36488	8.52703	9.37617	9.31672
P1250	[K].SSLPHSQENLPK.[L]	P70671	P70671 [130-141]	P70671 1xPhospho [S135(100)]	Interferon regulatory factor 3 OS=Mus musculus OX=10090 GN=Irf3 PE=1 SV=1	7.69374	7.89842	0.1232	0.305441	-1.15669	-0.210008	-1.48205	0.166749	0.420242	7.76752	7.78384	7.51551	7.70808	7.76603	8.35602	7.74192	7.72971
P1251	[K].SSMSDDDVDSEDELK.[M]	Q3UHX0	Q3UHX0 [297-311]	Q3UHX0 2xPhospho [S300(100); S306(100)]	Nucleolar protein 8 OS=Mus musculus OX=10090 GN=Nol8 PE=1 SV=2	5.56062	5.05562	0.457334	1.05165	1.46222	0.548163	1.22593	0.24614	0.502799	5.95281	5.95804	5.1214	5.21021	6.17786	3.65407	5.36127	5.02927
P1252	[K].SSMSDDDVDSEDELK.[M]	Q3UHX0	Q3UHX0 [297-311]	Q3UHX0 2xPhospho [S300(100); S306(100)]	Nucleolar protein 8 OS=Mus musculus OX=10090 GN=Nol8 PE=1 SV=2	6.77156	6.82412	0.208839	0.242815	-1.03784	-0.0535813	-0.301421	0.768786	0.888977	7.01784	6.52155	6.71147	6.83538	6.97607	6.60358	7.08514	6.63172
P1253	[R].SSMSGLHLVK.[Q]	Q5SWU9	Q5SWU9 [76-85]	Q5SWU9 1xPhospho [S79(100)]	Acetyl-CoA carboxylase 1 OS=Mus musculus OX=10090 GN=Acaca PE=1 SV=1	10.1688	10.6751	0.449183	0.220112	-1.42117	-0.507074	-2.73229	0.0197013	0.123639	9.70181	10.7177	9.92454	10.331	10.8184	10.9029	10.5344	10.4446
P1254	[K].SSNRDDNLPLTEAVRPKTPPVVIK.[S]	Q9D5V6	Q9D5V6 [245-268]		Synapse-associated protein 1 OS=Mus musculus OX=10090 GN=Syap1 PE=1 SV=1	8.96205	8.74269	0.16521	0.115614	1.16419	0.219327	1.98822	0.0725775	0.257633	8.80803	8.93163	9.19609	8.91245	8.84767	8.82422	8.69963	8.59924
P1255	[R].SSPEIAPSDVTDESEAVTVAGNEK.[V]	P42567	P42567 [561-584]	P42567 1xPhospho [S562(99.4)]	Epidermal growth factor receptor substrate 15 OS=Mus musculus OX=10090 GN=Eps15 PE=1 SV=1	7.21071	7.55684	0.155235	0.360754	-1.27818	-0.354087	-2.27028	0.0445733	0.198196	7.24322	7.41225	7.13386	7.05351	7.45863	8.08861	7.2952	7.38492
P1256	[K].SSPKEEVASEPEEAASPTTPK.[K]	Q9D6Z1	Q9D6Z1 [528-548]	Q9D6Z1 1xPhospho [S536(100)]	Nucleolar protein 56 OS=Mus musculus OX=10090 GN=Nop56 PE=1 SV=2	8.45505	8.30433	0.0714879	0.23676	1.10977	0.150265	1.2261	0.246078	0.502799	8.39229	8.43381	8.55793	8.43616	8.45667	8.00378	8.23072	8.52616
P1257	[K].SSPKEEVASEPEEAASPTTPK.[K]	Q9D6Z1	Q9D6Z1 [528-548]	Q9D6Z1 2xPhospho [S536(100); S/T]	Nucleolar protein 56 OS=Mus musculus OX=10090 GN=Nop56 PE=1 SV=2	7.14131	7.10436	0.130628	0.206948	1.02251	0.0321163	0.219377	0.830424	0.920123	7.00575	7.26181	7.24419	7.05351	7.10825	6.81849	7.30448	7.18621
P1258	[K].SSPKEEVASEPEEAASPTTPKK.[K]	Q9D6Z1	Q9D6Z1 [528-549]	Q9D6Z1 1xPhospho [S536(100)]	Nucleolar protein 56 OS=Mus musculus OX=10090 GN=Nop56 PE=1 SV=2	6.31953	5.76258	0.294072	0.548543	1.47603	0.561725	2.01775	0.0690081	0.251162	6.22642	6.10083	6.75322	6.19767	6.46366	5.29917	5.35375	5.93375
P1259	[K].HIKEEPLSEEEPCTSTAVPSPEK.[K]	Q6DFW4	Q6DFW4 [502-524]	Q6DFW4 1xPhospho [S509(100)]	Nucleolar protein 58 OS=Mus musculus OX=10090 GN=Nop58 PE=1 SV=1	8.55757	8.63668	0.134938	0.154907	-1.05693	-0.0798764	-0.704637	0.495867	0.727067	8.65839	8.36742	8.64867	8.5558	8.83562	8.57721	8.6648	8.46909
P126	[K].NQPEPTAPATPMTSLLR.[L]	P31649	P31649 [578-594]	P31649 1xPhospho [T587(100)]	Sodium- and chloride-dependent GABA transporter 2 OS=Mus musculus OX=10090 GN=Slc6a13 PE=1 SV=1	10.3472	10.452	0.0746642	0.0656831	-1.07526	-0.104691	-1.33938	0.207801	0.46746	10.4152	10.331	10.3939	10.2489	10.5344	10.3739	10.4549	10.4446
P1260	[K].MESEAGADDSAEEGDLLDDDDNEDRGDDQLELK.[D]	Q9Z204	Q9Z204 [259-291]	Q9Z204 1xPhospho [S268(100)]	Heterogeneous nuclear ribonucleoproteins C1/C2 OS=Mus musculus OX=10090 GN=Hnrnpc PE=1 SV=1	6.772	6.72418	0.0492199	0.511683	1.00532	0.00764832	0.0374166	0.970832	0.989776	6.74778	6.76073	6.84417	6.73533	6.08749	6.58625	7.28618	6.9368
P1261	[K].HLFSSTENLAAR.[S]	Q9D620	Q9D620 [354-365]	Q9D620 1xPhospho [S358(99.4)]	Rab11 family-interacting protein 1 OS=Mus musculus OX=10090 GN=Rab11fip1 PE=1 SV=2	6.81322	6.88426	0.0437648	0.302396	-1.05862	-0.082183	-0.522175	0.612032	0.797867	6.82537	6.81647	6.8578	6.75322	7.24419	6.93416	6.85009	6.5086
P1262	[K].ESQSVLIADGDGSEVSDEEEASFPSEER.[K]	Q99KY4	Q99KY4 [812-839]	Q99KY4 2xPhospho [S824(100); S827(100)]	Cyclin-G-associated kinase OS=Mus musculus OX=10090 GN=Gak PE=1 SV=2	6.13395	6.04204	0.818617	0.389466	1.13841	0.187026	0.788122	0.447484	0.690394	6.54052	6.89377	5.00875	6.09277	6.28054	6.30383	5.47214	6.11165
P1263	[R].ESRQESDPEDDDVKKPALQSSVVATSK.[E]	O35691	O35691 [95-121]	O35691 1xPhospho [S100(99.2)]	Pinin OS=Mus musculus OX=10090 GN=Pnn PE=1 SV=4	5.72486	5.75939	0.547234	0.55787	-1.05792	-0.0812285	-0.320721	0.754508	0.880503	6.25986	5.66377	4.98984	5.98597	6.42117	5.96715	5.51758	5.13165
P1264	[R].ATDSHSDSEEELAAFCPQLDDSTVAR.[E]	Q9CQV4	Q9CQV4 [253-278]	Q9CQV4 3xPhospho [S256(100); S258(100); S260(100)]	Reticulophagy regulator 3 OS=Mus musculus OX=10090 GN=Retreg3 PE=1 SV=1	7.80992	7.23031	0.705526	0.327057	1.57058	0.651302	4.67829	0.000696656	0.0163741	8.34507	8.49183	7.22685	7.17593	7.53582	7.49027	6.95475	6.94039
P1265	[R].ESPRPPAAAEAPAGSDGEDGGRRDFVEAPPPK.[V]	Q6ZQ58	Q6ZQ58 [67-98]	Q6ZQ58 1xPhospho [S81(100)]	La-related protein 1 OS=Mus musculus OX=10090 GN=Larp1 PE=1 SV=3	8.25078	8.40685	0.163073	0.0685457	-1.1143	-0.156139	-1.41671	0.184604	0.443421	8.05847	8.40581	8.17437	8.36446	8.45017	8.31683	8.39133	8.46909
P1266	[K].ESSEEEYDSGVEEDGWPR.[Q]	Q9JHS4	Q9JHS4 [610-627]	Q9JHS4 1xPhospho [S618(100)]	ATP-dependent Clp protease ATP-binding subunit clpX-like, mitochondrial OS=Mus musculus OX=10090 GN=Clpx PE=1 SV=2	5.62452	5.56139	0.181804	0.240052	1.04378	0.0618178	0.273818	0.789361	0.900154	5.38406	5.76651	5.76411	5.58341	5.81411	5.45213	5.69796	5.28136
P1267	[R].ATAPQTQHVSPMR.[Q]	P57776	P57776 [124-136]	P57776 1xPhospho [S133(100)]	Elongation factor 1-delta OS=Mus musculus OX=10090 GN=Eef1d PE=1 SV=3	6.35085	6.4355	0.404907	0.410244	-1.04552	-0.064215	-0.345555	0.736277	0.87536	6.60909	6.75367	6.16931	5.87133	6.71147	6.57996	6.62497	5.8256
P1268	[K].ESSPVPSPTLDR.[K]	Q62261	Q62261 [2162-2173]	Q62261 2xPhospho [S2164(99.4); S2168(99.4)]	Spectrin beta chain, non-erythrocytic 1 OS=Mus musculus OX=10090 GN=Sptbn1 PE=1 SV=2	6.7711	6.7574	0.629154	0.261078	1.03893	0.0550926	0.220325	0.829705	0.919827	6.86897	5.85596	7.23667	7.1228	6.63172	6.70604	7.13779	6.55405
P1269	[R].ESPRPPAAAEAPAGSDGEDGGRR.[D]	Q6ZQ58	Q6ZQ58 [67-89]	Q6ZQ58 1xPhospho [S81(100)]	La-related protein 1 OS=Mus musculus OX=10090 GN=Larp1 PE=1 SV=3	8.39154	8.38358	0.0620005	0.162466	1.00335	0.00482774	0.0483482	0.962316	0.986273	8.33307	8.36742	8.38744	8.47822	8.28487	8.24845	8.60968	8.39133
P127	[R].NQSPGSHGGEWR.[L]	Q8C7E7	Q8C7E7 [135-146]	Q8C7E7 1xPhospho [S137(100)]	Starch-binding domain-containing protein 1 OS=Mus musculus OX=10090 GN=Stbd1 PE=1 SV=1	6.95652	6.20514	0.270883	0.797632	1.53697	0.620085	3.14884	0.00939749	0.0803127	7.21407	7.08956	6.93416	6.58828	6.99634	6.78613	5.47652	5.56155
P1270	[R].ATGAALTPTEER.[R]	Q9QY06	Q9QY06 [1311-1322]	Q9QY06 1xPhospho [T1317(100)]	Unconventional myosin-IXb OS=Mus musculus OX=10090 GN=Myo9b PE=1 SV=2	6.53915	7.0677	0.420419	0.307558	-1.41563	-0.501444	-2.3655	0.0377185	0.177339	6.7703	6.9392	5.98107	6.46605	6.69745	7.45047	7.0545	7.06837
P1271	[K].ESDDKPEIEDVGSDEEEEEK.[K]	P07901	P07901 [251-270]	P07901 1xPhospho [S263(100)]	Heat shock protein HSP 90-alpha OS=Mus musculus OX=10090 GN=Hsp90aa1 PE=1 SV=4	7.16455	6.24653	0.0859851	0.413633	1.88608	0.915393	4.70908	0.000663041	0.0159799	7.09266	7.25533	7.08956	7.22064	6.26283	6.3372	6.69258	5.69351
P1272	[K].ESDDKPEIEDVGSDEEEEEKK.[D]	P07901	P07901 [251-271]	P07901 1xPhospho [S263(100)]	Heat shock protein HSP 90-alpha OS=Mus musculus OX=10090 GN=Hsp90aa1 PE=1 SV=4	8.3982	7.80539	0.156845	0.493325	1.4773	0.56296	3.29091	0.00731045	0.0685175	8.17831	8.4371	8.42721	8.55017	7.61666	7.28546	8.45388	7.86558
P1273	[R].ATSPVANGGVLAAVSK.[E]	Q9D1R2	Q9D1R2 [155-170]	Q9D1R2 1xPhospho [S157(99.8)]	Protein KTI12 homolog OS=Mus musculus OX=10090 GN=Kti12 PE=1 SV=1	8.49821	8.38537	0.171981	0.0494506	1.08425	0.116704	1.09664	0.296519	0.557649	8.44878	8.27598	8.63322	8.63487	8.44459	8.40195	8.32901	8.36593
P1274	[K].ATSPSTLVSTGPSSR.[S]	P27546	P27546 [783-797]		Microtubule-associated protein 4 OS=Mus musculus OX=10090 GN=Map4 PE=1 SV=3	5.83565	5.77691	0.237313	0.348522	1.04245	0.0599766	0.248368	0.808483	0.90891	5.8424	5.64635	5.68566	6.16818	5.44426	6.16998	5.96741	5.52601
P1275	[K].ATSPPHLDGTSNPESTVPEKK.[I]	Q60953	Q60953 [526-546]		Protein PML OS=Mus musculus OX=10090 GN=Pml PE=1 SV=3	8.09509	8.45841	0.264877	0.161866	-1.28566	-0.362507	-2.55002	0.0272303	0.146798	8.03821	8.29111	7.74345	8.30762	8.6648	8.28435	8.39133	8.49318
P1276	[R].ATSNVFAMFDQSQIQEFK.[E]	Q9CQ19	Q9CQ19 [18-35]	Q9CQ19 1xPhospho [T19(99.5)]	Myosin regulatory light polypeptide 9 OS=Mus musculus OX=10090 GN=Myl9 PE=1 SV=3	7.56068	6.98305	0.288497	0.351853	1.49485	0.580004	3.91948	0.00245268	0.0373525	7.836	7.75854	7.21735	7.43081	7.49571	6.89566	6.8429	6.69792
P1277	[K].ESLKEEDESDDDNM.[-]	O70435	O70435 [242-255]	O70435 1xPhospho [S250(100)]	Proteasome subunit alpha type-3 OS=Mus musculus OX=10090 GN=Psma3 PE=1 SV=3	10.6938	10.2488	0.0774973	0.0560737	1.36136	0.445047	5.85424	0.000115895	0.00643823	10.6099	10.6618	10.7919	10.7117	10.2923	10.2064	10.1948	10.3019
P1278	[K].ESLKEEDESDDDNM.[-]	O70435	O70435 [242-255]	O70435 1xPhospho [S250(100)]	Proteasome subunit alpha type-3 OS=Mus musculus OX=10090 GN=Psma3 PE=1 SV=3	12.9606	12.4639	0.117826	0.0669566	1.41097	0.496689	5.86037	0.000114876	0.00643823	13.0312	12.7845	13.0193	13.0074	12.5605	12.4057	12.4448	12.4448
P1279	[K].ESLPLDLSDDQSNSK.[K]	Q9DBY8	Q9DBY8 [183-197]	Q9DBY8 1xPhospho [S190(100)]	Nuclear valosin-containing protein-like OS=Mus musculus OX=10090 GN=Nvl PE=1 SV=1	6.57668	6.39364	0.23125	0.152937	1.13546	0.183274	1.0771	0.304775	0.567963	6.63286	6.30588	6.50949	6.85851	6.25009	6.33075	6.38662	6.60708
P128	[K].NRPGYVSEEEEDDEDYEMAVK.[K]	Q9ERU9	Q9ERU9 [2499-2519]	Q9ERU9 1xPhospho [S2505(100)]	E3 SUMO-protein ligase RanBP2 OS=Mus musculus OX=10090 GN=Ranbp2 PE=1 SV=2	8.87923	8.7578	0.167436	0.0745497	1.08907	0.1231	1.18813	0.260114	0.516626	8.90534	8.6656	9.07349	8.87248	8.81309	8.73052	8.6648	8.82278
P1280	[R].ESSTNNSVSPSESLR.[A]	Q08122-1	Q08122-1 [194-208]	Q08122-1 1xPhospho [S202(100)]	Isoform 1 of Transducin-like enhancer protein 3 OS=Mus musculus OX=10090 GN=Tle3	6.85697	6.59078	0.0992441	0.532323	1.1706	0.227243	1.07409	0.306063	0.569623	6.71628	6.94264	6.86326	6.90569	5.87659	6.54436	6.81517	7.127
P1281	[R].ASVSDLSPR.[E]	Q569Z6	Q569Z6 [237-245]	Q569Z6 1xPhospho [S243(100)]	Thyroid hormone receptor-associated protein 3 OS=Mus musculus OX=10090 GN=Thrap3 PE=1 SV=1	12.9338	12.9636	0.203002	0.119938	-1.02093	-0.0298775	-0.307283	0.76444	0.886909	12.9418	12.6775	13.1742	12.9418	13.0312	12.7845	13.0312	13.0074
P1282	[R].ESYDAPPTPSGAR.[L]	Q91XU0	Q91XU0 [109-121]	Q91XU0 1xPhospho [T116(99.8)]	ATPase WRNIP1 OS=Mus musculus OX=10090 GN=Wrnip1 PE=1 SV=2	6.58136	6.27951	0.082321	0.204831	1.23055	0.299303	1.80349	0.0990876	0.305924	6.48137	6.59905	6.5649	6.6801	6.16091	6.58625	6.18766	6.18322
P1283	[K].ASSFADMMGILK.[D]	Q9CWE0	Q9CWE0 [233-244]		Mitochondrial fission regulator 1-like OS=Mus musculus OX=10090 GN=Mtfr1l PE=1 SV=1	7.9198	8.18242	0.246054	0.172974	-1.19151	-0.252797	-1.90589	0.0834577	0.278971	7.62405	7.81742	8.07182	8.1659	8.34708	7.9581	8.28487	8.13962
P1284	[R].ETTVASDSEEEAGKEESSVK.[K]	Q8C1D8	Q8C1D8 [379-398]	Q8C1D8 2xPhospho [S384(100); S386(100)]	Protein IWS1 homolog OS=Mus musculus OX=10090 GN=Iws1 PE=1 SV=1	7.67168	7.73292	0.289318	0.200978	-1.0362	-0.0513047	-0.437812	0.670102	0.830891	7.98081	7.84736	7.48918	7.36938	7.88428	7.85929	7.74192	7.44619
P1285	[R].ASRVPSSDEEVVEEPQSR.[R]	P58871	P58871 [1606-1623]	P58871 2xPhospho [S1611(100); S1612(100)]	182 kDa tankyrase-1-binding protein OS=Mus musculus OX=10090 GN=Tnks1bp1 PE=1 SV=2	6.06305	6.93899	0.215206	0.383002	-1.86685	-0.900605	-4.3779	0.00113636	0.0229945	5.765	6.22684	6.21464	6.04572	7.10284	7.35087	6.45384	6.8484
P1286	[R].ASQAQATPDPEPGL.[-]	Q91X51	Q91X51 [433-446]	Q91X51 1xPhospho [T439(100)]	Golgi reassembly-stacking protein 1 OS=Mus musculus OX=10090 GN=Gorasp1 PE=1 SV=3	5.50732	6.01526	0.4891	0.107383	-1.40984	-0.49553	-2.05329	0.0649306	0.243338	5.97155	5.44275	4.85026	5.7647	6.06528	5.9803	6.13175	5.88373
P1287	[R].ASPSPQPSSQPLQINR.[Q]	Q3UMY5	Q3UMY5 [143-158]		Echinoderm microtubule-associated protein-like 4 OS=Mus musculus OX=10090 GN=Eml4 PE=1 SV=1	6.50676	6.75332	0.293639	0.309211	-1.19144	-0.252703	-1.47481	0.168649	0.422458	6.80835	6.50627	6.60358	6.10884	6.94792	6.97607	6.78156	6.30773
P1288	[R].ASPSPPPK.[R]	Q52KI8	Q52KI8 [644-651]	Q52KI8 2xPhospho [S645(100); S647(100)]	Serine/arginine repetitive matrix protein 1 OS=Mus musculus OX=10090 GN=Srrm1 PE=1 SV=2	6.05622	6.05728	0.234374	0.17162	1.00135	0.00194614	0.00993343	0.992255	0.996424	6.39049	5.91071	5.87797	6.04572	5.84154	6.2605	6.07838	6.04868
P1289	[R].ASPGPGGLSGGESLLVK.[Q]	P58404	P58404 [222-238]	P58404 1xPhospho [S223(100)]	Striatin-4 OS=Mus musculus OX=10090 GN=Strn4 PE=1 SV=2	5.44435	5.14345	0.343654	0.571712	1.1767	0.23475	0.949069	0.363225	0.625662	5.8982	5.33376	5.46914	5.07629	5.7387	5.52601	4.68473	4.62436
P129	[R].NRSAEEGEVTESK.[S]	P58871	P58871 [1655-1667]	P58871 1xPhospho [S1657(100)]	182 kDa tankyrase-1-binding protein OS=Mus musculus OX=10090 GN=Tnks1bp1 PE=1 SV=2	7.90034	8.40007	0.272735	0.321947	-1.41419	-0.499975	-2.96831	0.012947	0.0972061	7.74877	8.29734	7.69873	7.85651	8.17719	8.87728	8.24845	8.29734
P1290	[K].EVEDKESEGEEEDEDEDLSK.[Y]	Q9R020	Q9R020 [147-166]	Q9R020 1xPhospho [S153(100)]	Zinc finger Ran-binding domain-containing protein 2 OS=Mus musculus OX=10090 GN=Zranb2 PE=1 SV=2	9.03064	8.97593	0.14583	0.0696198	1.03831	0.054241	0.548733	0.594288	0.787624	9.0059	9.11806	8.83562	9.16297	8.89923	8.93892	9.05308	9.01247
P1291	[K].ASPEEPGDSPPLRR.[R]	Q6GQT6	Q6GQT6 [842-855]	Q6GQT6 1xPhospho [S850(100)]	Sterol regulatory element-binding protein cleavage-activating protein OS=Mus musculus OX=10090 GN=Scap PE=1 SV=1	7.84781	7.67584	0.231661	0.229905	1.1323	0.179255	1.22286	0.247252	0.503636	7.72198	7.62736	7.88564	8.15625	7.85439	7.39893	7.57471	7.8753
P1292	[K].ESAQAVAVALSPKESSEDTEVPLPNK.[E]	Q9QX47	Q9QX47 [1713-1738]		Protein SON OS=Mus musculus OX=10090 GN=Son PE=1 SV=2	6.14586	5.49711	0.303356	0.59877	1.50352	0.588343	2.43403	0.0334296	0.163659	5.87413	5.95437	6.20673	6.54819	4.90511	5.12654	6.22792	5.72887
P1293	[R].ETQSVDRLPSTPTTTACK.[S]	Q6A0A2	Q6A0A2 [619-636]		La-related protein 4B OS=Mus musculus OX=10090 GN=Larp4b PE=1 SV=2	6.59262	6.99839	0.429623	0.449941	-1.32156	-0.402245	-2.01614	0.0691983	0.25123	6.65515	7.12816	6.08844	6.49873	6.89377	7.64944	6.83296	6.6174
P1294	[R].ASSPGYIDSPTYSR.[Q]	Q69ZX8	Q69ZX8 [371-384]	Q69ZX8 2xPhospho [S373(99.7); S379(100)]	Actin-binding LIM protein 3 OS=Mus musculus OX=10090 GN=Ablim3 PE=1 SV=2	5.95045	6.15353	0.166808	0.413142	-1.16849	-0.224643	-1.04652	0.318049	0.584347	6.00887	5.9188	5.7387	6.13544	6.57996	6.2188	5.58747	6.22792
P1295	[K].ETAATTETPESTEASPSV.[-]	Q99MN1	Q99MN1 [578-595]	Q99MN1 1xPhospho [S594(100)]	Lysine--tRNA ligase OS=Mus musculus OX=10090 GN=Kars1 PE=1 SV=1	6.10346	5.27981	0.191852	0.583824	1.77017	0.823886	2.91211	0.0143077	0.10157	6.2355	5.82618	6.22878	6.12338	4.77778	5.77905	5.79174	4.77068
P1296	[K].ASVCNLQISPK.[S]	Q61194	Q61194 [253-263]	Q61194 1xPhospho [S261(100)]	Phosphatidylinositol 4-phosphate 3-kinase C2 domain-containing subunit alpha OS=Mus musculus OX=10090 GN=Pik3c2a PE=1 SV=2	7.74231	7.9108	0.29533	0.128018	-1.11418	-0.155984	-1.1674	0.268037	0.523572	7.42554	7.61	8.11343	7.82027	7.72198	7.97048	7.94694	8.00378
P1297	[K].ASVASDPESPPGGNEPAAASGQR.[L]	Q9D0L8	Q9D0L8 [7-29]	Q9D0L8 2xPhospho [S11(100); S15(100)]	mRNA cap guanine-N7 methyltransferase OS=Mus musculus OX=10090 GN=Rnmt PE=1 SV=1	7.04553	6.72279	0.207201	0.298495	1.25079	0.322842	1.82795	0.0951276	0.29752	6.73533	7.15803	7.13073	7.15803	6.95881	6.28807	6.78421	6.86005
P1298	[K].ASVASDPESPPGGNEPAAASGQR.[L]	Q9D0L8	Q9D0L8 [7-29]	Q9D0L8 1xPhospho [S15(100)]	mRNA cap guanine-N7 methyltransferase OS=Mus musculus OX=10090 GN=Rnmt PE=1 SV=1	8.10705	7.71313	0.094675	0.0732162	1.31448	0.394489	3.86754	0.0026803	0.0390209	8.02767	8.02767	8.15738	8.21547	7.6719	7.6315	7.78384	7.76528
P1299	[R].ASVALTPTAPSR.[T]	Q922B9	Q922B9 [1144-1155]	Q922B9 1xPhospho [T1149(100)]	Protein ITPRID2 OS=Mus musculus OX=10090 GN=Itprid2 PE=1 SV=3	6.73398	6.58527	0.186105	0.368371	1.09833	0.135316	0.682036	0.509499	0.737296	6.73533	6.52667	6.97788	6.69603	7.09052	6.56989	6.21464	6.46605
P13	[R].QGDNISDDEDEVR.[V]	P70452	P70452 [10-22]	P70452 1xPhospho [S15(100)]	Syntaxin-4 OS=Mus musculus OX=10090 GN=Stx4 PE=1 SV=1	8.98878	8.71715	0.095282	0.178118	1.20723	0.2717	2.51017	0.0292213	0.153774	9.03529	8.84767	9.05463	9.01752	8.85716	8.5558	8.88485	8.5708
P130	[K].NSASVGIIQR.[D]	Q8C0N2	Q8C0N2 [65-74]	Q8C0N2 1xPhospho [S68(100)]	Glycerol-3-phosphate acyltransferase 3 OS=Mus musculus OX=10090 GN=Gpat3 PE=1 SV=1	7.84315	8.74683	0.594544	0.224888	-1.82734	-0.869748	-5.08362	0.000367211	0.0117018	7.92167	8.59418	7.69873	7.15803	8.76308	9.05463	8.53888	8.63075
P1300	[R].ASSSPGRPPSFTQDCSHHSPGLEAEIR.[E]	Q91VS8	Q91VS8 [1025-1051]		FERM, ARHGEF and pleckstrin domain-containing protein 2 OS=Mus musculus OX=10090 GN=Farp2 PE=1 SV=2	5.29475	4.94744	0.404416	0.285456	1.27761	0.353452	1.23673	0.24226	0.499498	5.07965	5.79202	5.43411	4.87322	5.33296	4.67498	4.80372	4.9781
P1301	[K].ASSSADVGISKSTEDLSPQR.[S]	Q80TH2	Q80TH2 [838-857]	Q80TH2 1xPhospho [S849(99.1)]	Erbin OS=Mus musculus OX=10090 GN=Erbin PE=1 SV=3	7.26999	7.09136	0.194527	0.262434	1.12906	0.175122	1.02881	0.325935	0.592383	7.37439	7.38153	7.34488	6.97917	7.14618	6.70604	7.27289	7.24031
P1302	[R].ASSPPDRIDIFGR.[T]	Q3UL36	Q3UL36 [73-85]	Q3UL36 1xPhospho [S75(100)]	Arginine and glutamate-rich protein 1 OS=Mus musculus OX=10090 GN=Arglu1 PE=1 SV=2	8.76401	8.73077	0.106433	0.147204	1.02189	0.0312356	0.30528	0.765923	0.887435	8.67676	8.79893	8.89923	8.68113	8.90602	8.78018	8.56092	8.67596
P1303	[R].ASSPHHASPGLSPTPPLTSPSLPGASTFSR.[G]	Q91XT4	Q91XT4 [937-966]	Q91XT4 2xPhospho [S944(99.1); S/T]	Protein transport protein Sec16B OS=Mus musculus OX=10090 GN=Sec16b PE=1 SV=3	5.978	5.9459	0.254659	0.469132	-1.00511	-0.00734816	-0.0413914	0.967735	0.988067	6.20673	6.15633	5.65702	5.89194	6.42612	6.24279	5.69796	5.41673
P1304	[K].ETESAPGSPR.[A]	Q6ZQ58	Q6ZQ58 [491-500]	Q6ZQ58 1xPhospho [S498(100)]	La-related protein 1 OS=Mus musculus OX=10090 GN=Larp1 PE=1 SV=3	9.3697	9.33684	0.159172	0.171149	1.02333	0.0332785	0.291417	0.776222	0.892075	9.2561	9.34401	9.27696	9.60174	9.16636	9.56815	9.26483	9.34802
P1305	[K].ETESAPGSPR.[A]	Q6ZQ58	Q6ZQ58 [491-500]	Q6ZQ58 2xPhospho [S494(100); S498(100)]	La-related protein 1 OS=Mus musculus OX=10090 GN=Larp1 PE=1 SV=3	11.6439	11.7965	0.0659328	0.173033	-1.11158	-0.15261	-1.57136	0.144753	0.388055	11.656	11.7	11.5489	11.6707	11.9184	11.656	11.6399	11.9717
P1306	[R].ETPSCPKPVQDTQPPESPVENSEQLLQTNSGAVAR.[M]	Q8VCF0	Q8VCF0 [136-170]	Q8VCF0 1xPhospho [S152(100)]	Mitochondrial antiviral-signaling protein OS=Mus musculus OX=10090 GN=Mavs PE=1 SV=1	9.03382	9.14313	0.0650557	0.0704609	-1.07857	-0.109121	-1.28007	0.227184	0.487698	8.98715	9.01627	9.12976	9.0021	9.07257	9.23918	9.11688	9.14388
P1307	[R].ASSPGYIDSPTYSR.[Q]	Q69ZX8	Q69ZX8 [371-384]		Actin-binding LIM protein 3 OS=Mus musculus OX=10090 GN=Ablim3 PE=1 SV=2	9.12224	8.67623	0.204676	0.234395	1.3659	0.449856	3.48513	0.00519703	0.0562084	9.37617	9.1692	9.05463	8.88896	8.98137	8.4101	8.64867	8.6648
P1308	[R].AYSGSDLPSGTGSGGGGADGAR.[A]	Q71FD5	Q71FD5 [16-37]	Q71FD5 1xPhospho [S18(100)]	E3 ubiquitin-protein ligase ZNRF2 OS=Mus musculus OX=10090 GN=Znrf2 PE=1 SV=1	7.46007	7.58476	0.295373	0.38312	-1.09177	-0.126664	-0.682191	0.509405	0.737296	7.31493	7.90276	7.32594	7.29665	7.43297	8.07602	7.65827	7.17177
P1309	[K].AYSFCGTVEYMAPEVVNR.[RQ]	P18653	P18653 [219-236]	P18653 1xPhospho [S221(100)]	Ribosomal protein S6 kinase alpha-1 OS=Mus musculus OX=10090 GN=Rps6ka1 PE=1 SV=1	5.59061	5.80816	0.538892	0.576136	-1.16012	-0.214274	-1.16694	0.268216	0.523572	6.09277	6.02039	5.13165	5.11765	6.18546	6.34504	5.07965	5.62249
P131	[R].NSATCHSEDSDLEID.[-]	Q9DBX2	Q9DBX2 [287-301]	Q9DBX2 1xPhospho [S296(100)]	Phosducin-like protein OS=Mus musculus OX=10090 GN=Pdcl PE=1 SV=1	5.75985	5.3803	0.286936	0.575608	1.25625	0.329122	1.35463	0.203042	0.462162	5.64994	5.40946	5.93427	6.04572	5.2168	4.63551	5.83075	5.83815
P1310	[R].AYLGYQATPSGSSGSLSTSSSSSPPGTPSPADAK.[A]	P28033	P28033 [162-195]		CCAAT/enhancer-binding protein beta OS=Mus musculus OX=10090 GN=Cebpb PE=1 SV=1	6.4551	6.36691	0.308178	0.690917	1.07083	0.0987277	0.336253	0.743086	0.878238	6.88939	6.39611	6.37333	6.16159	7.02683	5.8982	5.65542	6.8872
P1311	[R].EPWDGKDGELPVEDDIDLSDVELDDLEKDEL.[-]	Q922R8	Q922R8 [410-440]	Q922R8 1xPhospho [S428(100)]	Protein disulfide-isomerase A6 OS=Mus musculus OX=10090 GN=Pdia6 PE=1 SV=3	7.38945	7.58941	0.20911	0.248911	-1.14923	-0.200668	-1.43237	0.180184	0.439817	7.40375	7.08956	7.54368	7.5208	7.65024	7.22804	7.79631	7.68306
P1312	[K].AVYQGPGSSPVKS.[-]	O88587	O88587 [253-265]	O88587 1xPhospho [S261(100)]	Catechol O-methyltransferase OS=Mus musculus OX=10090 GN=Comt PE=1 SV=2	10.1578	10.4157	0.0575807	0.242145	-1.196	-0.258214	-2.26251	0.0451821	0.199182	10.147	10.1081	10.1352	10.2406	10.2671	10.7574	10.4152	10.2232
P1313	[R].EQESSGEEDNDLSPEER.[E]	Q9DCL8	Q9DCL8 [119-135]	Q9DCL8 2xPhospho [S122(100); S123(100)]	Protein phosphatase inhibitor 2 OS=Mus musculus OX=10090 GN=Ppp1r2 PE=1 SV=3	7.38832	7.21253	0.223497	0.111131	1.13338	0.180629	1.28252	0.226355	0.487698	7.34538	7.70808	7.18889	7.31093	7.1298	7.31309	7.10377	7.30345
P1314	[R].AVVVSPKEENK.[A]	O88874	O88874 [337-347]	O88874 1xPhospho [S341(100)]	Cyclin-K OS=Mus musculus OX=10090 GN=Ccnk PE=1 SV=3	7.38965	7.4448	0.42854	0.403292	-1.03672	-0.0520232	-0.374791	0.71503	0.862729	7.19799	6.87562	7.76453	7.72047	7.19733	7.02856	7.90548	7.64781
P1315	[R].AVTPVPTKTEEVSNLK.[T]	Q6ZQ58	Q6ZQ58 [501-516]	Q6ZQ58 1xPhospho [T503(100)]	La-related protein 1 OS=Mus musculus OX=10090 GN=Larp1 PE=1 SV=3	9.7533	10.0002	0.179606	0.162727	-1.18659	-0.246826	-2.15806	0.0541924	0.219216	9.95482	9.56815	9.8494	9.64084	10.2138	9.81874	9.97089	9.99715
P1316	[K].AVYQGPGSSPVK.[S]	O88587	O88587 [253-264]	O88587 1xPhospho [S261(100)]	Catechol O-methyltransferase OS=Mus musculus OX=10090 GN=Comt PE=1 SV=2	7.15023	7.14105	0.14774	0.212456	1.00829	0.0119037	0.0774737	0.939655	0.978483	7.04552	7.01658	7.33363	7.20517	6.95056	7.44376	7.10942	7.06048
P1317	[K].CSDVSELSSSPPGPYHQEPYMSKPEER.[F]	Q9R078	Q9R078 [173-199]		5'-AMP-activated protein kinase subunit beta-1 OS=Mus musculus OX=10090 GN=Prkab1 PE=1 SV=2	6.39453	6.95606	0.231847	0.275167	-1.47941	-0.565018	-3.68488	0.00367083	0.0460778	6.11586	6.29639	6.54436	6.62151	6.60642	6.87327	7.21998	7.12456
P1318	[R].ENPPVEDSSDEDDKR.[N]	Q3TDQ1	Q3TDQ1 [488-502]	Q3TDQ1 2xPhospho [S495(100); S496(100)]	Dolichyl-diphosphooligosaccharide--protein glycosyltransferase subunit STT3B OS=Mus musculus OX=10090 GN=Stt3b PE=1 SV=2	8.13873	7.78814	0.153439	0.160264	1.27364	0.348956	3.06157	0.0109704	0.0873973	8.15625	7.94562	8.32038	8.13268	7.62986	7.69873	7.83033	7.99363
P1319	[R].ENPPVEDSSDEDDKRNPGNLYDK.[A]	Q3TDQ1	Q3TDQ1 [488-510]		Dolichyl-diphosphooligosaccharide--protein glycosyltransferase subunit STT3B OS=Mus musculus OX=10090 GN=Stt3b PE=1 SV=2	7.63623	7.60374	0.135301	0.163063	1.02034	0.0290514	0.251339	0.806244	0.907855	7.78384	7.62736	7.6751	7.45863	7.78458	7.69873	7.466	7.46564
P132	[R].NSATCHSEDSDLEID.[-]	Q9DBX2	Q9DBX2 [287-301]	Q9DBX2 2xPhospho [S293(100); S296(100)]	Phosducin-like protein OS=Mus musculus OX=10090 GN=Pdcl PE=1 SV=1	7.57718	7.4474	0.191568	0.17934	1.09408	0.129724	1.00073	0.338729	0.601293	7.37017	7.53671	7.56868	7.83317	7.29438	7.34788	7.44861	7.69873
P1320	[R].ENPPVEDSSDEDDKRNPGNLYDK.[A]	Q3TDQ1	Q3TDQ1 [488-510]	Q3TDQ1 2xPhospho [S495(100); S496(100)]	Dolichyl-diphosphooligosaccharide--protein glycosyltransferase subunit STT3B OS=Mus musculus OX=10090 GN=Stt3b PE=1 SV=2	7.50934	7.52236	0.159932	0.115674	-1.00864	-0.0124065	-0.0938147	0.926965	0.972134	7.65185	7.29303	7.60503	7.48744	7.56355	7.46012	7.40183	7.66393
P1321	[K].ENQSEGKGSDSDSEGDNPEK.[K]	Q8VEJ9	Q8VEJ9 [87-106]	Q8VEJ9 2xPhospho [S97(99.2); S99(99.2)]	Vacuolar protein sorting-associated protein 4A OS=Mus musculus OX=10090 GN=Vps4a PE=1 SV=1	6.28162	6.26556	0.341982	0.426248	-1.00403	-0.00579636	-0.0225996	0.98238	0.991576	6.44529	6.37569	5.77725	6.52827	6.32628	5.65765	6.64428	6.43405
P1322	[K].CSDVSELSSSPPGPYHQEPYMSKPEER.[F]	Q9R078	Q9R078 [173-199]		5'-AMP-activated protein kinase subunit beta-1 OS=Mus musculus OX=10090 GN=Prkab1 PE=1 SV=2	7.71458	8.19312	0.325971	0.160283	-1.38047	-0.465157	-3.4035	0.00599637	0.0599219	7.80728	8.10045	7.32238	7.62819	8.10166	8.4101	8.21328	8.04745
P1323	[R].CRSPGMLEPLGSAR.[T]	Q8BTI8	Q8BTI8 [2082-2095]	Q8BTI8 1xPhospho [S2084(100)]	Serine/arginine repetitive matrix protein 2 OS=Mus musculus OX=10090 GN=Srrm2 PE=1 SV=3	8.68752	8.7322	0.198412	0.176528	-1.03058	-0.0434567	-0.456181	0.657246	0.822418	8.94652	8.73207	8.49725	8.57424	8.96813	8.75408	8.55793	8.64867
P1324	[K].CGSGPVHISGQHLVAVEEDAESEDEDEEDVK.[L]	Q61937	Q61937 [104-134]	Q61937 1xPhospho [S125(100)]	Nucleophosmin OS=Mus musculus OX=10090 GN=Npm1 PE=1 SV=1	10.5257	10.6508	0.0722273	0.0835514	-1.09064	-0.12517	-1.76054	0.106405	0.319508	10.4296	10.5173	10.599	10.5569	10.5845	10.5727	10.7231	10.7231
P1325	[K].CGETVESGDEKDLAK.[F]	Q923B1	Q923B1 [499-513]	Q923B1 1xPhospho [S505(100)]	Lariat debranching enzyme OS=Mus musculus OX=10090 GN=Dbr1 PE=1 SV=2	6.99334	6.88272	0.314357	0.14484	1.08557	0.118451	0.691664	0.503665	0.734372	7.46012	6.87092	6.86759	6.77475	6.77475	7.00727	6.74096	7.0079
P1326	[R].ENVEYIEREESDGEYDEFGR.[K]	Q9R020	Q9R020 [110-129]	Q9R020 1xPhospho [S120(100)]	Zinc finger Ran-binding domain-containing protein 2 OS=Mus musculus OX=10090 GN=Zranb2 PE=1 SV=2	9.40207	9.25783	0.0942313	0.0887547	1.10546	0.14465	1.65943	0.125593	0.355929	9.51966	9.40045	9.28893	9.39924	9.15106	9.36636	9.2419	9.27198
P1327	[K].EPAISSQNSPEAR.[E]	P10711	P10711 [92-104]	P10711 1xPhospho [S100(100)]	Transcription elongation factor A protein 1 OS=Mus musculus OX=10090 GN=Tcea1 PE=1 SV=2	7.06234	7.3811	0.156357	0.126193	-1.24783	-0.319422	-2.28048	0.0437852	0.196213	7.13606	7.054	6.8484	7.21089	7.21834	7.45604	7.50186	7.34817
P1328	[K].EQGVESPGAQPASSPR.[A]	Q6PAM1	Q6PAM1 [510-525]		Alpha-taxilin OS=Mus musculus OX=10090 GN=Txlna PE=1 SV=1	7.50391	7.34261	0.153506	0.341193	1.10909	0.149379	1.13452	0.280995	0.539059	7.6719	7.59499	7.3919	7.35684	7.41968	7.77645	7.19799	6.97633
P1329	[K].EQKPFTPASPVQSTPSKPSDK.[S]	P51125	P51125 [211-231]	P51125 1xPhospho [S219(100)]	Calpastatin OS=Mus musculus OX=10090 GN=Cast PE=1 SV=2	7.54466	7.70374	0.0771251	0.154045	-1.11836	-0.161386	-1.30447	0.219038	0.481012	7.44423	7.53671	7.62903	7.56868	7.83317	7.78531	7.7112	7.48528
P133	[K].NSGPVSEVNTGFSPEVK.[E]	Q8BTI8	Q8BTI8 [1293-1309]	Q8BTI8 1xPhospho [S1305(100)]	Serine/arginine repetitive matrix protein 2 OS=Mus musculus OX=10090 GN=Srrm2 PE=1 SV=3	8.07082	7.96658	0.0658006	0.22097	1.07498	0.104312	0.81023	0.435201	0.678714	8.03821	8.13674	8.11343	7.99489	8.19339	7.6751	7.93571	8.06211
P1330	[R].AVTCDISEDEED.[-]	P49586	P49586 [356-367]	P49586 1xPhospho [S362(100)]	Choline-phosphate cytidylyltransferase A OS=Mus musculus OX=10090 GN=Pcyt1a PE=1 SV=1	8.95834	8.86373	0.092891	0.18403	1.06549	0.0915217	0.974372	0.351073	0.613949	8.97266	9.03435	8.82422	9.0021	8.93029	9.07921	8.79674	8.64867
P1331	[R].AVSLDSPVSVGSGPPVK.[N]	O09000	O09000 [845-861]	O09000 1xPhospho [S847(100)]	Nuclear receptor coactivator 3 OS=Mus musculus OX=10090 GN=Ncoa3 PE=1 SV=2	6.5843	6.39409	0.374167	0.0389415	1.14638	0.197091	1.00125	0.338491	0.601293	7.14021	6.3271	6.42498	6.44491	6.34564	6.44024	6.40113	6.38934
P1332	[R].AVEPALPQSPAGGAGAK.[D]	P58468	P58468 [30-46]	P58468 1xPhospho [S38(100)]	Protein FAM207A OS=Mus musculus OX=10090 GN=Fam207a PE=1 SV=1	7.18571	7.28964	0.206902	0.0748904	-1.0748	-0.104072	-0.733374	0.478861	0.71344	7.23278	7.22064	6.89811	7.39132	7.25703	7.32878	7.37066	7.20208
P1333	[R].EREADEDSEPEREVR.[A]	Q3TIX9	Q3TIX9 [74-88]	Q3TIX9 1xPhospho [S81(100)]	U4/U6.U5 tri-snRNP-associated protein 2 OS=Mus musculus OX=10090 GN=Usp39 PE=1 SV=2	4.53085	4.45829	0.391426	0.470954	1.067	0.093559	0.260877	0.799067	0.904747	4.16877	4.2302	4.76596	4.95848	5.08586	4.18582	4.53984	4.02164
P1334	[R].EREDESEDESDILEESPCGR.[W]	Q91V36	Q91V36 [15-34]	Q91V36 1xPhospho [S20(100)]	Nuclear receptor-binding protein 2 OS=Mus musculus OX=10090 GN=Nrbp2 PE=1 SV=2	6.54124	6.50916	0.30302	0.307049	1.0183	0.0261659	0.134357	0.895577	0.959475	6.09277	6.72658	6.62102	6.72459	6.44845	6.17472	6.49549	6.91796
P1335	[K].AVEEQGDDQDSEKSKPAGSDGER.[R]	Q00PI9	Q00PI9 [173-195]		Heterogeneous nuclear ribonucleoprotein U-like protein 2 OS=Mus musculus OX=10090 GN=Hnrnpul2 PE=1 SV=2	4.56751	4.65621	0.686974	0.360531	-1.02284	-0.0325858	-0.0840513	0.934545	0.976089	4.58457	3.65407	5.31519	4.71621	4.91489	4.48736	4.99242	4.2302
P1336	[K].AVEEQGDDQDSEK.[S]	Q00PI9	Q00PI9 [173-185]	Q00PI9 1xPhospho [S183(100)]	Heterogeneous nuclear ribonucleoprotein U-like protein 2 OS=Mus musculus OX=10090 GN=Hnrnpul2 PE=1 SV=2	6.41901	6.33918	0.34477	0.267713	1.06705	0.0936342	0.563839	0.584317	0.782025	6.17943	6.06721	6.7315	6.69792	6.23593	6.0139	6.49549	6.61142
P1337	[R].ERSDSGGSSSEPFER.[H]	Q7TSC1	Q7TSC1 [757-771]	Q7TSC1 1xPhospho [S761(100)]	Protein PRRC2A OS=Mus musculus OX=10090 GN=Prrc2a PE=1 SV=1	6.34859	7.21211	0.487474	0.305456	-1.82091	-0.864661	-3.51128	0.00496483	0.0560406	5.73224	6.92492	6.37333	6.36388	6.992	7.54892	7.38957	6.91796
P1338	[R].ERSDSGGSSSEPFER.[H]	Q7TSC1	Q7TSC1 [757-771]	Q7TSC1 2xPhospho [S761(100); S764(100)]	Protein PRRC2A OS=Mus musculus OX=10090 GN=Prrc2a PE=1 SV=1	7.27172	7.5975	0.43448	0.238437	-1.25809	-0.331238	-1.63602	0.130454	0.363246	6.96077	7.64944	6.83538	7.64127	7.54892	7.93372	7.53671	7.37066
P1339	[R].AVASLNTPFMPPDPDVSPMK.[V]	P34914	P34914 [352-371]	P34914 1xPhospho [S368(100)]	Bifunctional epoxide hydrolase 2 OS=Mus musculus OX=10090 GN=Ephx2 PE=1 SV=2	5.52515	5.30677	0.266987	0.320506	1.17656	0.234576	0.945229	0.365095	0.626625	5.3062	5.2826	5.7387	5.77309	4.88542	5.59623	5.2346	5.51082
P134	[R].NSGSFSSPSISPR.[-]	Q5HZI1	Q5HZI1 [1198-1210]	Q5HZI1 1xPhospho [S1208(100)]	Microtubule-associated tumor suppressor 1 homolog OS=Mus musculus OX=10090 GN=Mtus1 PE=1 SV=2	6.75961	6.3365	0.396533	0.497328	1.35814	0.44163	1.89411	0.0851315	0.282326	6.29742	6.61607	6.89811	7.22685	5.6182	6.71333	6.62069	6.39378
P1340	[K].ATWGDGGDNSPSNVVSK.[Q]	O09044	O09044 [101-117]	O09044 1xPhospho [S110(99.6)]	Synaptosomal-associated protein 23 OS=Mus musculus OX=10090 GN=Snap23 PE=1 SV=1	6.79283	7.03036	0.14476	0.0619663	-1.17632	-0.234282	-1.79326	0.100788	0.309156	6.95554	6.86396	6.7206	6.63123	7.0726	7.07007	6.94039	7.03836
P1341	[R].ERSPALKSPLQSVVVR.[R]	Q569Z6	Q569Z6 [246-261]	Q569Z6 1xPhospho [S248(100)]	Thyroid hormone receptor-associated protein 3 OS=Mus musculus OX=10090 GN=Thrap3 PE=1 SV=1	10.0926	10.087	0.0806996	0.258161	1.00387	0.00557402	0.045686	0.96439	0.987105	10.1539	10.0544	10.1647	9.99715	10.4254	9.79698	10.0544	10.0712
P1342	[R].ATTPQLTDVSEDLDQQSLPSEPEEALNR.[E]	Q6NS82	Q6NS82 [323-350]	Q6NS82 1xPhospho [T325(99.3)]	Reticulophagy regulator 2 OS=Mus musculus OX=10090 GN=Retreg2 PE=1 SV=2	6.14518	5.88673	0.621483	0.499178	1.16477	0.220045	0.750465	0.468921	0.707179	6.60474	5.23117	6.43893	6.30588	5.65091	5.31519	6.15018	6.43065
P1343	[R].ERSSTFLER.[H]	O88343	O88343 [1067-1075]	O88343 1xPhospho [S1069(100)]	Electrogenic sodium bicarbonate cotransporter 1 OS=Mus musculus OX=10090 GN=Slc4a4 PE=1 SV=2	8.32677	7.50515	0.139282	0.198631	1.76139	0.816718	6.84442	2.9687e-05	0.00212856	8.11815	8.40581	8.39568	8.38744	7.25448	7.4385	7.64456	7.68306
P1344	[R].ERSSTFLER.[H]	O88343	O88343 [1067-1075]	O88343 2xPhospho [S1069(100); S1070(100)]	Electrogenic sodium bicarbonate cotransporter 1 OS=Mus musculus OX=10090 GN=Slc4a4 PE=1 SV=2	5.46009	4.94782	0.185217	0.291714	1.41289	0.498647	2.03145	0.0674083	0.247372	5.20491	5.51046	5.47798	5.64702	4.58653	4.84286	5.13073	5.23117
P1345	[R].ATTLSNAVSSLASTGLSLTK.[V]	Q7M6Y3	Q7M6Y3 [299-318]	Q7M6Y3 1xPhospho [S307(100)]	Phosphatidylinositol-binding clathrin assembly protein OS=Mus musculus OX=10090 GN=Picalm PE=1 SV=1	6.23171	6.78359	0.364929	0.0844759	-1.43943	-0.525493	-3.1691	0.0090662	0.079033	6.36782	6.67867	6.01515	5.86521	6.75848	6.90812	6.72106	6.74672
P1346	[R].ERDHSPTPSVFNSDEERYR.[Y]	Q9D824	Q9D824 [475-493]	Q9D824 2xPhospho [S479(100); S487(98.3)]	Pre-mRNA 3'-end-processing factor FIP1 OS=Mus musculus OX=10090 GN=Fip1l1 PE=1 SV=1	7.26383	7.56746	0.19955	0.113058	-1.23503	-0.304548	-2.23189	0.047663	0.205787	7.06377	7.53671	7.19334	7.26149	7.61666	7.64944	7.60335	7.40038
P1347	[K].ESAQAVAVALSPK.[E]	Q9QX47	Q9QX47 [1713-1725]	Q9QX47 1xPhospho [S1723(100)]	Protein SON OS=Mus musculus OX=10090 GN=Son PE=1 SV=2	7.97863	7.91125	0.205316	0.181534	1.04984	0.0701748	0.494321	0.630925	0.809979	7.86975	7.84736	7.9136	8.28383	7.99489	7.9581	7.64456	8.04745
P1348	[R].ERDHSPTPSVFNSDEER.[Y]	Q9D824	Q9D824 [475-491]	Q9D824 1xPhospho [S479(99.5)]	Pre-mRNA 3'-end-processing factor FIP1 OS=Mus musculus OX=10090 GN=Fip1l1 PE=1 SV=1	5.81183	6.1533	0.836297	0.317043	-1.1563	-0.209518	-0.78723	0.447985	0.690394	6.65934	6.2355	4.73326	5.6192	6.61008	5.95437	6.12455	5.92418
P1349	[K].EQIEVIAPSPER.[S]	Q9Z2B5	Q9Z2B5 [703-714]	Q9Z2B5 1xPhospho [S711(100)]	Eukaryotic translation initiation factor 2-alpha kinase 3 OS=Mus musculus OX=10090 GN=Eif2ak3 PE=1 SV=1	5.82547	5.73779	0.770247	0.857716	1.042	0.0593535	0.33015	0.747567	0.879418	6.53353	6.40746	5.4125	4.94841	6.60792	6.29121	4.77068	5.28136
P135	[K].NRPGYVSEEEEDDEDYEMAVK.[K]	Q9ERU9	Q9ERU9 [2499-2519]	Q9ERU9 1xPhospho [S2505(100)]	E3 SUMO-protein ligase RanBP2 OS=Mus musculus OX=10090 GN=Ranbp2 PE=1 SV=2	8.32459	8.15524	0.23326	0.0820043	1.1303	0.176703	1.49193	0.164181	0.418553	8.61509	8.37967	8.06211	8.24146	8.24845	8.04868	8.16646	8.15738
P1350	[K].AVPVSPSAVEEDEDEDGHTVVATAR.[G]	P39447	P39447 [1610-1634]	P39447 1xPhospho [S1614(100)]	Tight junction protein ZO-1 OS=Mus musculus OX=10090 GN=Tjp1 PE=1 SV=2	8.84534	9.14867	0.114689	0.247872	-1.23452	-0.30395	-2.3655	0.0377182	0.177339	8.92423	8.71477	8.95735	8.78499	8.94487	9.50254	9.01752	9.12976
P1351	[K].AVPPVSPELR.[R]	Q8K327	Q8K327 [400-409]	Q8K327 1xPhospho [S405(100)]	Chromosome alignment-maintaining phosphoprotein 1 OS=Mus musculus OX=10090 GN=Champ1 PE=1 SV=1	5.59629	5.94835	0.581684	0.547343	-1.25446	-0.327062	-1.11781	0.287764	0.545961	5.00267	5.36562	5.64116	6.37569	6.14832	5.13581	6.18077	6.32851
P1352	[K].EQNTPPKSPQ.[-]	Q6A0A2	Q6A0A2 [732-741]	Q6A0A2 1xPhospho [S739(100)]	La-related protein 4B OS=Mus musculus OX=10090 GN=Larp4b PE=1 SV=2	7.58354	7.58946	0.0906396	0.155999	-1.00561	-0.00806976	-0.0649831	0.949368	0.981174	7.63068	7.51551	7.68773	7.50023	7.52436	7.44861	7.57471	7.81017
P1353	[R].EQPGDEYSEEEESVLK.[S]	P51954	P51954 [1064-1079]	P51954 1xPhospho [S1071(100)]	Serine/threonine-protein kinase Nek1 OS=Mus musculus OX=10090 GN=Nek1 PE=1 SV=2	5.58457	5.65382	0.165478	0.311363	-1.05397	-0.0758282	-0.320782	0.754463	0.880503	5.74268	5.51898	5.69414	5.38247	5.419	5.56705	5.51758	6.11165
P1354	[R].EQSDDETEDSVK.[F]	P59808	P59808 [239-250]	P59808 1xPhospho [S241(100)]	SAM and SH3 domain-containing protein 1 OS=Mus musculus OX=10090 GN=Sash1 PE=1 SV=1	6.78842	6.80038	0.22316	0.315369	-1.00867	-0.0124513	-0.063677	0.950384	0.981174	6.93495	6.53178	6.67613	7.01081	6.76866	6.80762	7.19799	6.42725
P1355	[R].AVNSTRETPPKSK.[L]	Q3TEA8	Q3TEA8 [44-56]	Q3TEA8 1xPhospho [T51(100)]	Heterochromatin protein 1-binding protein 3 OS=Mus musculus OX=10090 GN=Hp1bp3 PE=1 SV=1	8.78382	9.04492	0.122049	0.164064	-1.19919	-0.262056	-2.76893	0.0184585	0.118697	8.88896	8.81452	8.82422	8.60758	9.14705	9.16467	8.80875	9.05921
P1356	[R].EQSESVNTAPESPSK.[Q]	Q99MP8	Q99MP8 [105-119]	Q99MP8 1xPhospho [S116(100)]	BRCA1-associated protein OS=Mus musculus OX=10090 GN=Brap PE=1 SV=1	7.11621	6.64311	0.302283	0.370179	1.38392	0.468756	2.5533	0.0270722	0.146774	7.46813	7.09159	6.73334	7.17177	7.0726	6.60775	6.71782	6.17428
P1357	[R].EQTASAPATPLVSK.[H]	Q3UMF0	Q3UMF0 [296-309]	Q3UMF0 1xPhospho [S300(100)]	Cordon-bleu protein-like 1 OS=Mus musculus OX=10090 GN=Cobll1 PE=1 SV=2	9.39209	8.34268	0.139288	0.271765	2.07327	1.05191	8.38703	4.52176e-06	0.000589473	9.47447	9.54533	9.26483	9.28374	8.71012	8.05847	8.26705	8.33506
P1358	[K].AVLPASPEPR.[K]	Q8K327	Q8K327 [527-536]	Q8K327 1xPhospho [S532(100)]	Chromosome alignment-maintaining phosphoprotein 1 OS=Mus musculus OX=10090 GN=Champ1 PE=1 SV=1	5.65319	5.73859	0.351068	0.688788	-1.13406	-0.181497	-0.824327	0.427485	0.670924	5.60594	6.15633	5.49756	5.35295	6.34884	6.29121	5.3434	4.97092
P1359	[K].ASPEEPGDSPPLR.[R]	Q6GQT6	Q6GQT6 [842-854]	Q6GQT6 1xPhospho [S850(100)]	Sterol regulatory element-binding protein cleavage-activating protein OS=Mus musculus OX=10090 GN=Scap PE=1 SV=1	7.3129	7.4539	0.120905	0.426836	-1.10374	-0.142398	-0.708049	0.493829	0.725937	7.29396	7.35286	7.44675	7.15803	7.84523	6.87975	7.3919	7.69873
P136	[R].QVSASELCTSGILDRDTMR.[E]	Q8R0W0	Q8R0W0 [2703-2721]; [3218-3236]; [3733-3751]; [4248-4266]; [4763-4781]; [5278-5296]; [5793-5811]; [6308-6326]	Q8R0W0 1xPhospho [S2705(100)]; 1xPhospho [S3220(100)]; 1xPhospho [S3735(100)]; 1xPhospho [S4250(100)]; 1xPhospho [S4765(100)]; 1xPhospho [S5280(100)]; 1xPhospho [S5795(100)]; 1xPhospho [S6310(100)]	Epiplakin OS=Mus musculus OX=10090 GN=Eppk1 PE=1 SV=2	8.62862	9.54805	0.202406	0.185495	-1.89155	-0.919568	-7.23629	1.79312e-05	0.00138991	8.78868	8.54625	8.38064	8.79893	9.79698	9.34802	9.51856	9.52866
P1360	[K].EVEEDSEDEEMSEDEDDSSGEEEVVIPQKK.[G]	P09405	P09405 [23-52]	P09405 3xPhospho [S28(100); S]	Nucleolin OS=Mus musculus OX=10090 GN=Ncl PE=1 SV=2	6.06687	5.17914	0.0968425	0.753228	1.78986	0.839848	2.78264	0.0180138	0.117208	6.05161	5.94965	6.185	6.08124	5.47908	4.09724	5.3095	5.83075
P1361	[K].ASPASPVSPSDCPSPR.[E]	P59808	P59808 [1007-1022]	P59808 2xPhospho [S1011(100); S1014(100)]	SAM and SH3 domain-containing protein 1 OS=Mus musculus OX=10090 GN=Sash1 PE=1 SV=1	6.65459	6.6447	0.12705	0.455425	-1.01872	-0.0267616	-0.127015	0.90125	0.96174	6.79245	6.67373	6.66753	6.48464	6.34884	6.19922	7.19067	6.84007
P1362	[R].APSLTSDSEGKKPAQAVK.[K]	E9QAT4	E9QAT4 [2099-2116]	E9QAT4 1xPhospho [S2101(100)]	Protein transport protein Sec16A OS=Mus musculus OX=10090 GN=Sec16a PE=1 SV=1	8.59725	8.42214	0.120511	0.170503	1.13099	0.177587	1.61917	0.134054	0.369325	8.73207	8.65595	8.46036	8.54063	8.38161	8.4732	8.21328	8.62048
P1363	[R].FSSQEAASSFGDDR.[L]	Q91ZA3	Q91ZA3 [240-253]	Q91ZA3 1xPhospho [S248(100)]	Propionyl-CoA carboxylase alpha chain, mitochondrial OS=Mus musculus OX=10090 GN=Pcca PE=1 SV=2	6.86813	6.82157	0.168129	0.171557	1.03273	0.0464648	0.298495	0.770959	0.890119	6.99634	6.62102	6.93839	6.91675	6.64623	6.90083	7.02234	6.71689
P1364	[R].FVSEGDGGR.[L]	Q61823	Q61823 [455-463]	Q61823 1xPhospho [S457(100)]	Programmed cell death protein 4 OS=Mus musculus OX=10090 GN=Pdcd4 PE=1 SV=1	12.435	13.065	0.497313	0.132925	-1.54775	-0.630169	-3.49521	0.0051062	0.0561095	12.1009	13.1742	12.2021	12.2628	13.1742	13.1742	13.0074	12.9042
P1365	[R].FWSVDDTQVHTEYSSLR.[S]	P49429	P49429 [209-225]	P49429 1xPhospho [S211(100)]	4-hydroxyphenylpyruvate dioxygenase OS=Mus musculus OX=10090 GN=Hpd PE=1 SV=3	10.2859	9.52514	0.249009	0.672285	1.69449	0.760849	2.96714	0.0129741	0.0972061	10.2448	10.642	10.0654	10.1915	8.88793	10.4549	9.52471	9.23299
P1366	[R].FYTNPIAKPIPQTPESVGNK.[N]	Q6PFD9	Q6PFD9 [658-677]	Q6PFD9 1xPhospho [T670(100)]	Nuclear pore complex protein Nup98-Nup96 OS=Mus musculus OX=10090 GN=Nup98 PE=1 SV=2	5.47848	5.29397	0.476187	0.605244	1.15674	0.210066	0.676571	0.512828	0.74058	5.32088	4.88542	5.95857	5.74907	4.45828	5.64635	5.81814	5.2531
P1367	[R].APSGETPPSPPLEEEGSPGLSR.[S]	Q6IQX8	Q6IQX8 [694-715]	Q6IQX8 2xPhospho [S702(100); S710(100)]	Zinc finger protein 219 OS=Mus musculus OX=10090 GN=Znf219 PE=1 SV=1	6.53615	6.43344	0.523114	0.380314	1.0896	0.123795	0.644536	0.532604	0.751483	6.63418	7.18621	6.39552	5.92871	6.92024	6.48391	6.32302	6.00659
P1368	[R].APSPAPSSVPLGSEKPSSVSQDR.[K]	Q99NH0	Q99NH0 [2399-2421]	Q99NH0 1xPhospho [S2401(100)]	Ankyrin repeat domain-containing protein 17 OS=Mus musculus OX=10090 GN=Ankrd17 PE=1 SV=2	6.78185	7.00024	0.306995	0.175701	-1.16297	-0.217817	-1.29465	0.222286	0.482798	6.88939	6.90178	6.32832	7.0079	7.12816	7.03995	7.09052	6.74232
P1369	[R].APSGETPPSPPLEEEGSPGLSR.[S]	Q6IQX8	Q6IQX8 [694-715]		Zinc finger protein 219 OS=Mus musculus OX=10090 GN=Znf219 PE=1 SV=1	4.97833	4.72302	0.519312	0.211491	1.19812	0.260777	0.852092	0.412557	0.659907	5.0446	5.24021	5.39831	4.2302	5.01172	4.64739	4.72235	4.51061
P137	[R].QVSASELCTSGILDRDTMR.[E]	Q8R0W0	Q8R0W0 [2703-2721]; [3218-3236]; [3733-3751]; [4248-4266]; [4763-4781]; [5278-5296]; [5793-5811]; [6308-6326]	Q8R0W0 1xPhospho [S2705(100)]; 1xPhospho [S3220(100)]; 1xPhospho [S3735(100)]; 1xPhospho [S4250(100)]; 1xPhospho [S4765(100)]; 1xPhospho [S5280(100)]; 1xPhospho [S5795(100)]; 1xPhospho [S6310(100)]	Epiplakin OS=Mus musculus OX=10090 GN=Eppk1 PE=1 SV=2	8.15701	9.01994	0.111567	0.120475	-1.82016	-0.864064	-8.259	5.23344e-06	0.000652588	8.29579	8.09276	8.04499	8.1945	9.01437	8.86763	9.03622	9.16153
P1370	[R].APSDRSLSPPWEQDRR.[M]	Q91ZV0	Q91ZV0 [1183-1198]	Q91ZV0 3xPhospho [S1185(100); S1188(100); S1190(100)]	Melanoma inhibitory activity protein 2 OS=Mus musculus OX=10090 GN=Mia2 PE=1 SV=3	7.41287	7.75072	0.464003	0.442809	-1.2419	-0.312548	-1.30708	0.218179	0.480088	7.3686	6.80327	7.56868	7.91092	7.23667	8.10045	7.52613	8.13962
P1371	[K].GADNDGSGSESGYTTPK.[K]	Q5F2E7	Q5F2E7 [207-223]	Q5F2E7 1xPhospho [S213(100)]	Nuclear fragile X mental retardation-interacting protein 2 OS=Mus musculus OX=10090 GN=Nufip2 PE=1 SV=1	7.32734	7.81026	0.449383	0.198273	-1.38793	-0.472935	-2.47132	0.0312993	0.15804	7.59079	7.47764	6.65773	7.58318	8.07182	7.60503	7.72817	7.836
P1372	[K].GADNDGSGSESGYTTPK.[K]	Q5F2E7	Q5F2E7 [207-223]	Q5F2E7 2xPhospho [S213(100); S215(100)]	Nuclear fragile X mental retardation-interacting protein 2 OS=Mus musculus OX=10090 GN=Nufip2 PE=1 SV=1	6.68273	7.41475	0.256768	0.227352	-1.65902	-0.730328	-4.11099	0.00177288	0.0302656	6.84572	6.83922	6.30424	6.74172	7.2867	7.26657	7.35465	7.75106
P1373	[R].APQSPTLAPAK.[FV]	P97792	P97792 [329-339]	P97792 1xPhospho [S332(100)]	Coxsackievirus and adenovirus receptor homolog OS=Mus musculus OX=10090 GN=Cxadr PE=1 SV=1	5.7444	6.13643	0.301488	0.081575	-1.31343	-0.393345	-1.90091	0.0841617	0.2803	5.6016	5.94965	5.39052	6.03584	6.0264	6.14397	6.22336	6.15198
P1374	[K].APPPPISPTQLSDVSSPR.[S]	Q9EP71	Q9EP71 [275-292]		Ankycorbin OS=Mus musculus OX=10090 GN=Rai14 PE=1 SV=1	5.71557	5.67434	0.208875	0.351159	1.01487	0.0212995	0.100085	0.9221	0.970164	5.57662	5.53514	5.99363	5.75691	5.34262	5.42582	6.08652	5.8424
P1375	[R].GAANLQLIQALSDSEEEHDSAWDGR.[L]	Q91VU6	Q91VU6 [62-86]	Q91VU6 1xPhospho [S73(99.6)]	DDB1- and CUL4-associated factor 11 OS=Mus musculus OX=10090 GN=Dcaf11 PE=1 SV=1	7.10337	6.89179	0.16628	0.483991	1.13461	0.182197	0.831146	0.423786	0.667445	7.16895	7.25703	7.11824	6.86925	6.35538	6.71333	7.50186	6.99659
P1376	[R].APSQAAESSPTK.[M]	Q80XA6	Q80XA6 [403-414]	Q80XA6 1xPhospho [S405(100)]	RalBP1-associated Eps domain-containing protein 2 OS=Mus musculus OX=10090 GN=Reps2 PE=1 SV=1	6.0603	5.68063	0.490909	0.219481	1.32564	0.406693	1.74478	0.109211	0.324203	5.36246	6.10083	6.29329	6.48464	5.48526	5.52601	5.75267	5.95857
P1377	[R].FQQPPQPEGEEDASDGGR.[K]	Q1HFZ0	Q1HFZ0 [10-27]	Q1HFZ0 1xPhospho [S23(100)]	RNA cytosine C(5)-methyltransferase NSUN2 OS=Mus musculus OX=10090 GN=Nsun2 PE=1 SV=2	7.00069	7.0222	0.131116	0.238714	-1.0171	-0.0244557	-0.16787	0.86977	0.941321	6.97607	6.83922	7.1553	7.03218	6.67103	7.08285	7.13779	7.19711
P1378	[-].FQSEEQQQTEDELQDK.[-]	Anaspec	Anaspec [1-16]	Anaspec 1xPhospho [S3(100)]	Phosphopeptide 1.1|FQ-pS-EEQQQTEDELQDK	12.2264	12.3365	0.0162118	0.096008	-1.07934	-0.110156	-1.42258	0.182937	0.440963	12.2345	12.2345	12.2345	12.2021	12.4057	12.2021	12.4057	12.3328
P1379	[K].AQDATAGVLWNEEDTDEDEDDDGVSPESHPR.[K]	Q922K7	Q922K7 [155-185]	Q922K7 1xPhospho [T169(100)]	Probable 28S rRNA (cytosine-C(5))-methyltransferase OS=Mus musculus OX=10090 GN=Nop2 PE=1 SV=1	6.60883	6.47372	0.501339	0.52777	1.09686	0.133378	0.813891	0.433188	0.676312	7.04981	6.97659	6.42498	5.98392	7.08693	6.68215	6.26114	5.86465
P138	[R].SAGSSSPEAGEDSDHEDGNYCPPVKR.[E]	Q9CT10	Q9CT10 [28-53]	Q9CT10 3xPhospho [S32(98.5); S33(98.5); S40(100)]	Ran-binding protein 3 OS=Mus musculus OX=10090 GN=Ranbp3 PE=1 SV=2	6.57012	6.78602	0.304792	0.355242	-1.15873	-0.212548	-1.14717	0.275954	0.53279	6.16228	6.5134	6.77756	6.82724	6.72367	6.42612	6.71782	7.27646
P1380	[K].AQAVSEEEEEEEGQSSSPK.[K]	Q9ESV0	Q9ESV0 [76-94]	Q9ESV0 1xPhospho [S80(100)]	ATP-dependent RNA helicase DDX24 OS=Mus musculus OX=10090 GN=Ddx24 PE=1 SV=2	6.11418	6.09465	0.304543	0.266617	1.01016	0.0145837	0.0672606	0.947596	0.980629	6.47025	5.8167	5.9099	6.25986	6.47883	5.92871	6.07012	5.90094
P1381	[K].FSGEEGEIEDDESGTENREEKDSLQPSAE.[-]	Q569Z6	Q569Z6 [923-951]		Thyroid hormone receptor-associated protein 3 OS=Mus musculus OX=10090 GN=Thrap3 PE=1 SV=1	5.28173	4.96392	0.357231	0.108095	1.26693	0.341341	1.28085	0.22692	0.487698	5.11112	4.87212	5.47798	5.66571	5.07291	5.01977	4.93839	4.82462
P1382	[K].APVVLQPEQIVSEEETPPPLLTK.[E]	Q9JIX8	Q9JIX8 [402-424]		Apoptotic chromatin condensation inducer in the nucleus OS=Mus musculus OX=10090 GN=Acin1 PE=1 SV=3	5.43966	5.17892	0.335707	0.950464	1.1555	0.208512	0.598121	0.562023	0.768295	5.54696	5.57662	4.94471	5.69036	5.56705	5.64897	3.75727	5.74237
P1383	[R].FSHSYLSDSDTEAK.[L]	Q9JMH9	Q9JMH9 [2031-2044]		Unconventional myosin-XVIIIa OS=Mus musculus OX=10090 GN=Myo18a PE=1 SV=2	8.79996	8.59327	0.110967	0.0828646	1.15472	0.207539	2.44968	0.0325189	0.161078	8.68785	8.72133	8.89516	8.89549	8.49408	8.5558	8.65839	8.6648
P1384	[R].FSHSYLSDSDTEAK.[L]	Q9JMH9	Q9JMH9 [2031-2044]	Q9JMH9 2xPhospho [S2039(99.2); S/T/Y]	Unconventional myosin-XVIIIa OS=Mus musculus OX=10090 GN=Myo18a PE=1 SV=2	5.75189	6.4578	0.380463	0.25243	-1.63469	-0.709013	-3.07003	0.0108068	0.0866883	6.22075	5.29793	5.68027	5.80862	6.80574	6.2822	6.4821	6.26114
P1385	[R].APVSPSSPSGVSSVNTSVTTTK.[A]	Q9QYE6	Q9QYE6 [147-168]	Q9QYE6 1xPhospho [S150(98)]	Golgin subfamily A member 5 OS=Mus musculus OX=10090 GN=Golga5 PE=1 SV=2	6.24759	6.21566	0.384057	0.639139	-1.0067	-0.00963731	-0.0310581	0.975787	0.989776	6.77682	5.90558	6.27213	6.03584	6.46366	5.25988	6.56955	6.56955
P1386	[R].APTAALSPEPQDSKEDVKK.[F]	D3YXK2; Q80YR5	D3YXK2 [360-378]; Q80YR5 [381-399]	D3YXK2 1xPhospho [S366(98.9)]; Q80YR5 1xPhospho [S387(98.9)]	Scaffold attachment factor B1 OS=Mus musculus OX=10090 GN=Safb PE=1 SV=2 Scaffold attachment factor B2 OS=Mus musculus OX=10090 GN=Safb2 PE=1 SV=2	9.13215	9.35452	0.0309617	0.0307543	-1.16661	-0.222317	-2.86943	0.0154362	0.106935	9.11424	9.17653	9.10807	9.12976	9.38202	9.3329	9.32332	9.37983
P1387	[R].APTAALSPEPQDSKEDVK.[K]	D3YXK2; Q80YR5	D3YXK2 [360-377]; Q80YR5 [381-398]	D3YXK2 1xPhospho [S366(100)]; Q80YR5 1xPhospho [S387(100)]	Scaffold attachment factor B1 OS=Mus musculus OX=10090 GN=Safb PE=1 SV=2 Scaffold attachment factor B2 OS=Mus musculus OX=10090 GN=Safb2 PE=1 SV=2	8.3868	8.53653	0.0891367	0.12182	-1.10892	-0.149155	-1.46545	0.171138	0.424647	8.36001	8.31274	8.35803	8.51644	8.5558	8.46681	8.4239	8.69963
P1388	[R].APTAALSPEPQDSK.[E]	D3YXK2; Q80YR5	D3YXK2 [360-373]; Q80YR5 [381-394]	D3YXK2 1xPhospho [S366(100)]; Q80YR5 1xPhospho [S387(100)]	Scaffold attachment factor B1 OS=Mus musculus OX=10090 GN=Safb PE=1 SV=2 Scaffold attachment factor B2 OS=Mus musculus OX=10090 GN=Safb2 PE=1 SV=2	7.63406	7.62758	0.167187	0.1817	1.00507	0.0072938	0.0519922	0.959479	0.985775	7.76752	7.61	7.4069	7.7518	7.69873	7.51551	7.44731	7.84877
P1389	[R].APSVTSAAHSGYR.[L]	Q9Z0S3	Q9Z0S3 [222-234]	Q9Z0S3 2xPhospho [S224(100); S231(100)]	Claudin-14 OS=Mus musculus OX=10090 GN=Cldn14 PE=1 SV=2	4.84386	5.01722	0.405101	0.485756	-1.13462	-0.182204	-0.54102	0.599414	0.79135	4.52097	4.54416	5.38366	4.92666	5.43262	5.30579	4.98479	4.34566
P139	[R].SAPDSGQANLTS.[-]	Q8CID3	Q8CID3 [530-541]	Q8CID3 1xPhospho [S530(100)]	Pseudokinase FAM20A OS=Mus musculus OX=10090 GN=Fam20a PE=1 SV=1	6.15221	6.57486	0.848084	0.468076	-1.24632	-0.317679	-1.03344	0.323859	0.589842	6.10177	4.97092	6.79216	6.74399	6.75503	5.95437	7.0623	6.52773
P1390	[K].APNSPDVLEIEFKK.[G]	P16460	P16460 [216-229]	P16460 1xPhospho [S219(100)]	Argininosuccinate synthase OS=Mus musculus OX=10090 GN=Ass1 PE=1 SV=1	6.38626	8.01391	0.57262	0.386526	-3.07027	-1.61837	-5.78753	0.00012764	0.00665585	6.197	7.08514	5.72551	6.53738	7.4385	8.22909	8.13962	8.24845
P1391	[K].APNSPDVLEIEFK.[K]	P16460	P16460 [216-228]	P16460 1xPhospho [S219(100)]	Argininosuccinate synthase OS=Mus musculus OX=10090 GN=Ass1 PE=1 SV=1	5.85242	6.14623	0.769473	0.45443	-1.16018	-0.21435	-0.657874	0.524317	0.747015	4.84229	5.82103	6.04721	6.69916	5.64116	6.23699	5.98571	6.72106
P1392	[K].GASAATGIPLESDEDSNDNDNDLENENCMHTN.[-]	Q8R5H1	Q8R5H1 [950-981]	Q8R5H1 1xPhospho [T955(96.5)]	Ubiquitin carboxyl-terminal hydrolase 15 OS=Mus musculus OX=10090 GN=Usp15 PE=1 SV=1	5.10384	4.26696	0.123058	0.47633	1.7708	0.8244	2.77601	0.0182273	0.118004	5.01023	5.24021	4.98984	5.17507	4.41318	4.55379	3.55888	4.542
P1393	[R].ANSPPREFPPATAR.[E]	Q8BHL8	Q8BHL8 [151-164]	Q8BHL8 1xPhospho [S153(100)]	Proteasome inhibitor PI31 subunit OS=Mus musculus OX=10090 GN=Psmf1 PE=1 SV=1	10.0304	9.75934	0.104556	0.112117	1.20669	0.271057	2.98206	0.0126344	0.0963708	10.0076	10.0379	9.91136	10.1647	9.65827	9.89469	9.67666	9.80772
P1394	[R].GASPSPTFHPPK.[T]	Q8BVZ1	Q8BVZ1 [262-273]	Q8BVZ1 1xPhospho [S266(99.8)]	Perilipin-5 OS=Mus musculus OX=10090 GN=Plin5 PE=1 SV=1	7.42518	7.55236	0.351867	0.125856	-1.09279	-0.128016	-0.795449	0.443389	0.687169	7.42099	7.62736	6.93188	7.72047	7.62986	7.68694	7.42497	7.46767
P1395	[K].GATPAEDDEDKDIDLFGSDEEEEDKEAAR.[L]	P57776	P57776 [145-173]	P57776 1xPhospho [S162(100)]	Elongation factor 1-delta OS=Mus musculus OX=10090 GN=Eef1d PE=1 SV=3	10.9198	10.8685	0.0788981	0.106072	1.03615	0.0512305	0.635277	0.538401	0.753965	10.9441	10.8218	10.9029	11.0103	10.896	10.7424	10.9961	10.8396
P1396	[K].GATPAEDDEDKDIDLFGSDEEEEDKEAAR.[L]	P57776	P57776 [145-173]	P57776 2xPhospho [T147(100); S162(100)]	Elongation factor 1-delta OS=Mus musculus OX=10090 GN=Eef1d PE=1 SV=3	7.05975	6.79859	0.25286	0.12962	1.19948	0.262406	1.5977	0.13877	0.377442	7.33626	6.92104	7.19898	6.78274	6.92934	6.68373	6.89062	6.69068
P1397	[K].GAYVPSSPTR.[L]	Q80W47	Q80W47 [389-398]	Q80W47 1xPhospho [S395(100)]	WD repeat domain phosphoinositide-interacting protein 2 OS=Mus musculus OX=10090 GN=Wipi2 PE=1 SV=1	10.098	10.01	0.171879	0.108285	1.06318	0.0883841	0.918552	0.378277	0.633535	10.3125	10.0675	9.89469	10.1173	10.0829	9.99334	9.86358	10.1002
P1398	[R].GCDSPDPDTSYVLTPHTEEK.[Y]	Q60929-3	Q60929-3 [95-114]	Q60929-3 2xPhospho [S98(100); T108(99)]	Isoform 3 of Myocyte-specific enhancer factor 2A OS=Mus musculus OX=10090 GN=Mef2a	6.28014	6.15307	0.500017	0.292718	1.1385	0.187131	0.920296	0.377405	0.633535	6.79245	6.61607	5.76949	5.94254	5.96273	6.54052	5.8944	6.21464
P1399	[R].ANSFVGTAQYVSPELLTEK.[S]	Q9Z2A0	Q9Z2A0 [242-260]	Q9Z2A0 1xPhospho [S244(100)]	3-phosphoinositide-dependent protein kinase 1 OS=Mus musculus OX=10090 GN=Pdpk1 PE=1 SV=2	7.26658	7.21598	0.141213	0.252365	1.03128	0.0444327	0.330655	0.747196	0.879418	7.39826	7.30448	7.29728	7.06632	7.25041	7.54892	6.95632	7.10825
P14	[K].QGGSPDEPDSK.[A]	Q9R0L7	Q9R0L7 [281-291]	Q9R0L7 1xPhospho [S284(100)]	A-kinase anchor protein 8-like OS=Mus musculus OX=10090 GN=Akap8l PE=1 SV=1	6.19735	6.24572	0.138179	0.135444	-1.03524	-0.0499659	-0.289905	0.777348	0.892131	6.07691	6.21246	6.11401	6.38603	6.20232	6.44716	6.17316	6.16023
P140	[R].SASADNLILPR.[W]	Q8BGU5	Q8BGU5 [324-334]	Q8BGU5 1xPhospho [S326(100)]	Cyclin-Y OS=Mus musculus OX=10090 GN=Ccny PE=1 SV=1	8.85367	8.73735	0.0395236	0.154446	1.08289	0.11489	1.26127	0.233628	0.493405	8.88281	8.88965	8.83562	8.80659	8.90602	8.76981	8.53231	8.74124
P1400	[K].ANLSPDRGSR.[D]	Q0P678	Q0P678 [844-853]	Q0P678 1xPhospho [S847(100)]	Zinc finger CCCH domain-containing protein 18 OS=Mus musculus OX=10090 GN=Zc3h18 PE=1 SV=1	8.38057	8.79198	0.0739373	0.133845	-1.33026	-0.411703	-4.02196	0.00206049	0.0337685	8.28383	8.46311	8.39568	8.37967	8.89549	8.62584	8.90534	8.74124
P1401	[K].ANGLPSGPETASEPGSPYPDGPR.[V]	Q7TQG1	Q7TQG1 [236-258]	Q7TQG1 2xPhospho [S247(99.1); S251(100)]	Pleckstrin homology domain-containing family A member 6 OS=Mus musculus OX=10090 GN=Plekha6 PE=1 SV=1	4.93542	5.35945	0.227674	0.539097	-1.38173	-0.466477	-1.80164	0.0993929	0.306515	5.14179	5.01977	4.61181	4.96832	6.09895	5.41363	4.90293	5.02229
P1402	[R].GDGGSTPTPGDSLQNPDTASEALSEPESQR.[R]	Q8BK03	Q8BK03 [201-230]	Q8BK03 1xPhospho [T206(96.7)]	Mitoguardin 2 OS=Mus musculus OX=10090 GN=Miga2 PE=1 SV=1	5.53177	5.69171	1.07347	0.740016	-1.02992	-0.042539	-0.117583	0.908544	0.963884	7.04057	5.55391	4.70236	4.83025	6.77949	5.53725	5.2346	5.21548
P1403	[R].AQDSVGRSDNEMCELDPGQFIDR.[A]	P48437	P48437 [288-310]	P48437 2xPhospho [S291(100); S295(100)]	Prospero homeobox protein 1 OS=Mus musculus OX=10090 GN=Prox1 PE=1 SV=2	5.11267	5.90574	0.266118	0.327798	-1.7495	-0.806945	-3.53818	0.00473703	0.0547815	4.86324	5.00419	5.09873	5.48453	5.52461	5.74907	6.23763	6.11165
P1404	[K].GAEDYPDPPLPHSYSSDR.[I]	Q3UTJ2-2; Q3UTJ2-5	Q3UTJ2-2 [1198-1215]; Q3UTJ2-5 [620-637]	Q3UTJ2-2 1xPhospho [S1212(99.7)]; Q3UTJ2-5 1xPhospho [S634(99.7)]	Isoform 2 of Sorbin and SH3 domain-containing protein 2 OS=Mus musculus OX=10090 GN=Sorbs2 Isoform 5 of Sorbin and SH3 domain-containing protein 2 OS=Mus musculus OX=10090 GN=Sorbs2	8.98767	9.53847	0.315315	0.0930676	-1.46397	-0.549885	-3.96933	0.00225303	0.0360199	8.92423	9.25372	8.56782	9.20491	9.54095	9.49354	9.66708	9.45233
P1405	[R].GAELGPEPLELSDSGDDAGWEDEDADTEPAHGR.[Q]	Q922H1	Q922H1 [11-43]	Q922H1 2xPhospho [S22(100); S24(100)]	Protein arginine N-methyltransferase 3 OS=Mus musculus OX=10090 GN=Prmt3 PE=1 SV=2	5.84898	5.84466	0.126207	0.335899	-1.01368	-0.0196016	-0.0956522	0.925539	0.972134	5.68566	5.98571	5.8944	5.83017	6.07156	6.14397	5.40984	5.75328
P1406	[K].GAFPESYSPTVFER.[Y]	P97348	P97348 [40-53]	P97348 1xPhospho [S47(100)]	Rho-related GTP-binding protein RhoD OS=Mus musculus OX=10090 GN=Rhod PE=1 SV=1	6.70697	6.41518	0.311582	0.569042	1.236	0.305676	1.1642	0.269276	0.523937	6.76223	7.0796	6.32302	6.66304	5.76861	7.12421	6.22792	6.54
P1407	[R].GAGSPPPASDWGR.[L]	Q8CHQ0	Q8CHQ0 [8-20]	Q8CHQ0 1xPhospho [S11(100)]	F-box only protein 4 OS=Mus musculus OX=10090 GN=Fbxo4 PE=1 SV=2	6.71432	7.06757	0.39708	0.163367	-1.25992	-0.333328	-1.83211	0.0944685	0.296532	6.6872	6.17786	6.8828	7.10942	7.20406	6.83836	7.06596	7.1619
P1408	[R].GAKEEHGGLIRSPR.[H]	P26369	P26369 [68-81]	P26369 1xPhospho [S79(100)]	Splicing factor U2AF 65 kDa subunit OS=Mus musculus OX=10090 GN=U2af2 PE=1 SV=3	9.32785	9.52199	0.0967455	0.1391	-1.14479	-0.195087	-2.09429	0.0605084	0.234195	9.23112	9.43927	9.26483	9.37617	9.70726	9.50254	9.50833	9.36982
P1409	[K].APKPEPVPEPKEPSPEK.[N]	Q52KI8	Q52KI8 [247-263]	Q52KI8 1xPhospho [S260(100)]	Serine/arginine repetitive matrix protein 1 OS=Mus musculus OX=10090 GN=Srrm1 PE=1 SV=2	9.45817	9.40856	0.0909261	0.0893364	1.03524	0.0499703	0.58068	0.573307	0.774643	9.45832	9.33949	9.56041	9.47447	9.48652	9.32332	9.48491	9.33949
P141	[R].SASEPSLHR.[AT]	Q99N57; P04627	Q99N57 [619-627]; P04627 [578-586]	Q99N57 1xPhospho [S621(100)]; P04627 1xPhospho [S580(100)]	RAF proto-oncogene serine/threonine-protein kinase OS=Mus musculus OX=10090 GN=Raf1 PE=1 SV=2 Serine/threonine-protein kinase A-Raf OS=Mus musculus OX=10090 GN=Araf PE=1 SV=2	10.1855	10.009	0.0771327	0.0679715	1.13019	0.176561	2.21699	0.0489173	0.208462	10.1081	10.2064	10.1436	10.2838	10.0578	9.98038	9.92657	10.0712
P1410	[K].APKEELASDLEEMATSSAK.[R]	Q9D6Z1	Q9D6Z1 [506-524]	Q9D6Z1 1xPhospho [S513(100)]	Nucleolar protein 56 OS=Mus musculus OX=10090 GN=Nop56 PE=1 SV=2	7.07829	7.18602	0.178652	0.380707	-1.09143	-0.126216	-0.712868	0.490959	0.7232	7.25427	6.82924	7.12139	7.10825	7.05511	6.75848	7.26657	7.66393
P1411	[K].APKEELASDLEEMATSSAK.[R]	Q9D6Z1	Q9D6Z1 [506-524]	Q9D6Z1 1xPhospho [S513(100)]	Nucleolar protein 56 OS=Mus musculus OX=10090 GN=Nop56 PE=1 SV=2	8.58274	8.64834	0.194849	0.120773	-1.04465	-0.0630246	-0.563809	0.584337	0.782025	8.60758	8.33205	8.80732	8.58402	8.72017	8.50485	8.59629	8.77204
P1412	[R].APDRTPPSEEDSAEAER.[L]	Q8BJU0	Q8BJU0 [78-94]	Q8BJU0 1xPhospho [T82(100)]	Small glutamine-rich tetratricopeptide repeat-containing protein alpha OS=Mus musculus OX=10090 GN=Sgta PE=1 SV=2	7.7143	7.40581	0.177483	0.474925	1.22665	0.294728	1.70205	0.117155	0.341812	7.57641	7.54892	7.89871	7.83317	6.75503	7.48699	7.48528	7.89595
P1413	[K].GAPPGEAAAPGDGPGGGGSGGLSPEPSDRELVSK.[A]	Q8C7E7	Q8C7E7 [42-75]	Q8C7E7 1xPhospho [S64(100)]	Starch-binding domain-containing protein 1 OS=Mus musculus OX=10090 GN=Stbd1 PE=1 SV=1	7.73811	7.32984	0.186263	0.255564	1.32432	0.405251	2.56332	0.026596	0.144739	7.68694	7.6735	8.00882	7.58318	7.36516	7.53405	7.45937	6.96077
P1414	[R].GAPQLSPESPLLSGAR.[G]	O08609	O08609 [40-55]	O08609 1xPhospho [S45(100)]	Max-like protein X OS=Mus musculus OX=10090 GN=Mlx PE=1 SV=1	6.80166	6.61773	0.0786584	0.123997	1.13628	0.184318	1.28664	0.224965	0.485998	6.89199	6.79245	6.70182	6.82036	6.76372	6.52208	6.50771	6.6774
P1415	[R].GAPSSPAAGVLPSPQGK.[A]	Q6ZQH8	Q6ZQH8 [1715-1731]	Q6ZQH8 1xPhospho [S1719(99.6)]	Nucleoporin NUP188 homolog OS=Mus musculus OX=10090 GN=Nup188 PE=1 SV=2	8.27229	8.09358	0.0950567	0.127768	1.13057	0.177053	1.78935	0.101444	0.310173	8.22528	8.1867	8.40485	8.27232	7.975	8.00378	8.24845	8.1471
P1416	[R].GAQEAEENPDADREFDDESSEDGEKR.[D]	Q5NCR9	Q5NCR9 [236-261]	Q5NCR9 2xPhospho [S254(100); S255(100)]	Nuclear speckle splicing regulatory protein 1 OS=Mus musculus OX=10090 GN=Nsrp1 PE=1 SV=1	5.709	5.90851	0.431277	0.294753	-1.13066	-0.177163	-0.759887	0.463497	0.702966	5.29917	5.48381	5.76411	6.28891	5.9549	5.49936	6.20232	5.97748
P1417	[K].FQEQECPPSPEPTRK.[E]	P62071	P62071 [178-192]	P62071 1xPhospho [S186(100)]	Ras-related protein R-Ras2 OS=Mus musculus OX=10090 GN=Rras2 PE=1 SV=1	6.73995	6.8328	0.18608	0.220741	-1.07297	-0.101605	-0.662662	0.52136	0.745394	6.69477	6.85009	6.49819	6.91675	7.03946	6.99329	6.5774	6.72106
P1418	[K].FQEQECPPSPEPTR.[K]	P62071	P62071 [178-191]	P62071 1xPhospho [S186(100)]	Ras-related protein R-Ras2 OS=Mus musculus OX=10090 GN=Rras2 PE=1 SV=1	7.39702	7.40152	0.221157	0.296677	-1.00748	-0.0107579	-0.0629917	0.950917	0.981371	7.10366	7.638	7.39846	7.44796	7.56355	7.58318	6.95973	7.4996
P1419	[R].EVSVSSVTEEPK.[L]	Q8CJF7	Q8CJF7 [1926-1937]	Q8CJF7 2xPhospho [S1928(100); S1931(99.5)]	Protein ELYS OS=Mus musculus OX=10090 GN=Ahctf1 PE=1 SV=1	6.13152	6.11418	0.212905	0.494473	1.0145	0.0207709	0.0804023	0.93738	0.977957	6.00887	5.89931	6.354	6.26389	6.39068	6.16568	5.40218	6.49819
P142	[R].SASESYTQSFQSR.[K]	Q2TBE6	Q2TBE6 [460-472]	Q2TBE6 1xPhospho [S462(100)]	Phosphatidylinositol 4-kinase type 2-alpha OS=Mus musculus OX=10090 GN=Pi4k2a PE=1 SV=1	5.37599	5.76705	0.375148	0.346056	-1.31226	-0.392055	-1.42647	0.181839	0.440963	5.34496	5.07482	5.17104	5.91315	5.97773	5.86995	5.96741	5.2531
P1420	[K].ASEPVKEPVQTAQSPAPVEK.[E]	Q6DID3	Q6DID3 [604-623]	Q6DID3 1xPhospho [S617(99.4)]	SR-related and CTD-associated factor 8 OS=Mus musculus OX=10090 GN=Scaf8 PE=1 SV=1	5.84377	6.2559	0.327205	0.130138	-1.33207	-0.413664	-1.97311	0.0744696	0.2602	6.03437	5.75479	5.42432	6.16159	6.25392	6.14397	6.43893	6.18679
P1421	[K].ASEPLLSPPPFGESR.[K]	Q6PDK2	Q6PDK2 [2225-2239]	Q6PDK2 1xPhospho [S2231(100)]	Histone-lysine N-methyltransferase 2D OS=Mus musculus OX=10090 GN=Kmt2d PE=1 SV=2	5.31945	4.97569	0.765095	0.474329	1.32974	0.411144	1.12255	0.285831	0.543971	5.46398	6.09229	5.45958	4.26195	5.40946	4.47589	4.66604	5.35135
P1422	[K].ASDIPSSDAKSSPPVEHPAGTSTTDNDVIIR.[Q]	Q9EP71	Q9EP71 [403-433]		Ankycorbin OS=Mus musculus OX=10090 GN=Rai14 PE=1 SV=1	6.23445	6.36011	0.202577	0.0788971	-1.0858	-0.118756	-0.706293	0.494878	0.726361	5.97722	6.20364	6.29329	6.46366	6.25647	6.40132	6.34504	6.43762
P1423	[K].EYPDQSPVLQR.[M]	Q60855	Q60855 [308-318]	Q60855 1xPhospho [S313(100)]	Receptor-interacting serine/threonine-protein kinase 1 OS=Mus musculus OX=10090 GN=Ripk1 PE=1 SV=1	8.13065	8.20989	0.106448	0.246181	-1.05665	-0.0795022	-0.581595	0.572711	0.774643	8.01515	8.25644	8.17437	8.07662	7.962	8.48504	8.34507	8.04745
P1424	[R].ASAVSPEKAPMTSK.[A]	O08784	O08784 [1212-1225]		Treacle protein OS=Mus musculus OX=10090 GN=Tcof1 PE=1 SV=1	5.26011	5.283	0.385454	0.27643	-1.01794	-0.0256534	-0.0909442	0.929192	0.97331	4.88542	5.64635	5.53371	4.97499	5.00571	5.37351	5.62809	5.12467
P1425	[R].ASAVSPEKAPMTSK.[A]	O08784	O08784 [1212-1225]	O08784 1xPhospho [S1216(100)]	Treacle protein OS=Mus musculus OX=10090 GN=Tcof1 PE=1 SV=1	6.98953	7.05547	0.146608	0.180576	-1.04998	-0.0703666	-0.519595	0.61377	0.798318	6.90029	7.20705	6.90327	6.94752	7.27447	7.1298	6.93456	6.88308
P1426	[R].EYVNSTSEESHDEDEIRPVQQQDLHR.[A]	Q9D5T0	Q9D5T0 [313-338]	Q9D5T0 1xPhospho [S322(100)]	ATPase family AAA domain-containing protein 1 OS=Mus musculus OX=10090 GN=Atad1 PE=1 SV=1	7.20057	7.35922	0.421979	0.364782	-1.10818	-0.148196	-0.799058	0.44138	0.68537	7.01182	6.7783	7.76453	7.24762	7.02259	7.22804	7.31093	7.8753
P1427	[R].ASAPATPLSPTR.[L]	P14733	P14733 [16-27]	P14733 1xPhospho [T21(100)]	Lamin-B1 OS=Mus musculus OX=10090 GN=Lmnb1 PE=1 SV=3	8.05089	8.4361	0.115695	0.473257	-1.31061	-0.390243	-1.88496	0.0864541	0.283421	7.88428	8.1146	8.14135	8.06334	8.05238	9.12275	8.34507	8.22421
P1428	[R].ARYPSGSEIPVVEDEEKVDER.[A]	Q8K4L3-3	Q8K4L3-3 [256-276]	Q8K4L3-3 1xPhospho [S260(99.5)]	Isoform 2 of Supervillin OS=Mus musculus OX=10090 GN=Svil	7.53118	8.03002	0.139079	0.139551	-1.41638	-0.502205	-4.24808	0.00140918	0.0260744	7.50086	7.48283	7.40976	7.73126	7.88428	7.94101	8.17663	8.11815
P1429	[K].ASGSENEGDYNPGR.[K]	Q64511	Q64511 [1536-1549]	Q64511 1xPhospho [S1539(100)]	DNA topoisomerase 2-beta OS=Mus musculus OX=10090 GN=Top2b PE=1 SV=2	5.88051	5.70178	0.343851	0.451743	1.12594	0.171132	0.827985	0.425498	0.669407	5.93696	6.34504	5.61722	5.62282	5.85962	6.13684	5.7387	5.07197
P143	[R].SASPDDDLGSSNWEAADLGNEER.[K]	Q9R0P4	Q9R0P4 [15-37]	Q9R0P4 1xPhospho [S17(100)]	Small acidic protein OS=Mus musculus OX=10090 GN=Smap PE=1 SV=1	8.34993	8.55369	0.119987	0.0969553	-1.15197	-0.204099	-1.96123	0.0759899	0.263849	8.40195	8.23663	8.26705	8.49408	8.69612	8.48504	8.53231	8.50129
P1430	[K].EVHDELEDLPSPPPPLSPPPTTSPHK.[Q]	Q8BUV3	Q8BUV3 [178-203]	Q8BUV3 1xPhospho [S194(100)]	Gephyrin OS=Mus musculus OX=10090 GN=Gphn PE=1 SV=2	8.16782	7.1942	0.231633	0.15662	1.96542	0.974841	7.28498	1.68644e-05	0.00134353	8.4101	8.17605	7.85439	8.23072	7.42497	7.15803	7.10377	7.09004
P1431	[R].EVLYDSEGLSADER.[G]	Q5U4C3	Q5U4C3 [686-699]	Q5U4C3 2xPhospho [S691(100); S695(100)]	Splicing factor, arginine/serine-rich 19 OS=Mus musculus OX=10090 GN=Scaf1 PE=1 SV=1	6.62679	6.39353	0.292689	0.560275	1.13552	0.183347	0.872931	0.401587	0.652921	6.68973	6.197	6.83296	6.78746	6.11027	5.7844	6.62497	7.0545
P1432	[K].ASPASGHQLSDQEEADHGR.[G]	Q9QXY1	Q9QXY1 [102-120]	Q9QXY1 1xPhospho [S111(100)]	Tight junction protein ZO-3 OS=Mus musculus OX=10090 GN=Tjp3 PE=1 SV=1	6.49851	7.23787	0.433899	0.104212	-1.62798	-0.703083	-3.92372	0.00243499	0.0373525	6.70868	7.00916	6.13268	6.1435	7.34036	7.09503	7.27877	7.23732
P1433	[K].EVQRDPQLSPEQHPSSLSER.[T]	Q3UMF0	Q3UMF0 [985-1004]	Q3UMF0 1xPhospho [S993(100)]	Cordon-bleu protein-like 1 OS=Mus musculus OX=10090 GN=Cobll1 PE=1 SV=2	5.86765	5.41312	0.435365	0.957482	1.40008	0.485512	1.17933	0.263455	0.51965	6.05161	6.32871	5.3062	5.7841	4.13988	6.46384	5.51046	5.53831
P1434	[K].EVQSPEQVK.[S]	Q8K019	Q8K019 [491-499]	Q8K019 1xPhospho [S494(100)]	Bcl-2-associated transcription factor 1 OS=Mus musculus OX=10090 GN=Bclaf1 PE=1 SV=2	9.49468	9.5421	0.178123	0.112276	-1.03227	-0.0458269	-0.573175	0.5782	0.776908	9.59589	9.68497	9.40477	9.29307	9.57178	9.68751	9.46985	9.43927
P1435	[K].EVQSPEQVKSEK.[L]	Q8K019	Q8K019 [491-502]	Q8K019 1xPhospho [S494(100)]	Bcl-2-associated transcription factor 1 OS=Mus musculus OX=10090 GN=Bclaf1 PE=1 SV=2	9.19865	9.31105	0.186687	0.0630249	-1.07988	-0.110867	-1.13126	0.282305	0.540505	9.02812	9.15786	9.46475	9.14388	9.34601	9.22189	9.31288	9.3634
P1436	[R].ASPALGSGHHDGSGDSLEMSSLDR.[A]	Q9CZW5	Q9CZW5 [93-116]	Q9CZW5 1xPhospho [S94(100)]	Mitochondrial import receptor subunit TOM70 OS=Mus musculus OX=10090 GN=Tomm70 PE=1 SV=2	10.7882	10.8194	0.0548907	0.110798	-1.02183	-0.0311598	-0.388399	0.705225	0.855216	10.8184	10.8462	10.7231	10.7653	10.7177	10.9728	10.8218	10.7653
P1437	[R].ASPALGSGHHDGSGDSLEMSSLDR.[A]	Q9CZW5	Q9CZW5 [93-116]	Q9CZW5 1xPhospho [S94(100)]	Mitochondrial import receptor subunit TOM70 OS=Mus musculus OX=10090 GN=Tomm70 PE=1 SV=2	10.3099	10.1436	0.123556	0.173453	1.12183	0.16586	1.98149	0.0734144	0.258664	10.2866	10.1948	10.2733	10.485	9.9494	10.051	10.2489	10.3249
P1438	[R].EVSPAPATQGESR.[Q]	A6H619	A6H619 [1199-1211]	A6H619 1xPhospho [S1201(100)]	PHD and RING finger domain-containing protein 1 OS=Mus musculus OX=10090 GN=Phrf1 PE=1 SV=2	6.30013	6.38177	0.28175	0.197823	-1.04909	-0.0691339	-0.361492	0.724666	0.869126	6.28996	6.70182	6.09989	6.10884	6.47883	6.15931	6.28535	6.60358
P1439	[K].EVSPDSSEAEELSDCLHR.[L]	Q99LI2	Q99LI2 [53-70]		Chloride channel CLIC-like protein 1 OS=Mus musculus OX=10090 GN=Clcc1 PE=1 SV=1	5.80244	6.10218	0.44813	0.141767	-1.23305	-0.302231	-1.26438	0.232553	0.493405	5.28967	6.25859	6.08556	5.57593	6.29639	6.10884	5.96741	6.03609
P144	[R].SASPGPPPAR.[K]	Q5U4C3	Q5U4C3 [491-500]	Q5U4C3 2xPhospho [S491(100); S493(100)]	Splicing factor, arginine/serine-rich 19 OS=Mus musculus OX=10090 GN=Scaf1 PE=1 SV=1	8.40199	8.66286	0.125632	0.143289	-1.19799	-0.26061	-2.34422	0.0391559	0.182102	8.45944	8.52308	8.23072	8.39471	8.51644	8.664	8.85716	8.61386
P1440	[R].ASHYSDQLAPR.[Q]	E9QAT4	E9QAT4 [1241-1251]	E9QAT4 1xPhospho [S1245(100)]	Protein transport protein Sec16A OS=Mus musculus OX=10090 GN=Sec16a PE=1 SV=1	7.16997	6.86183	0.41229	0.152074	1.23993	0.310256	1.52646	0.155473	0.404419	7.22588	6.83581	6.88692	7.73126	6.71844	6.81459	6.83794	7.07634
P1441	[R].ASHSAVDITK.[V]	Q8BUV3	Q8BUV3 [335-344]	Q8BUV3 1xPhospho [S338(100)]	Gephyrin OS=Mus musculus OX=10090 GN=Gphn PE=1 SV=2	7.64466	7.34246	0.295513	0.434117	1.22295	0.290366	1.6597	0.125538	0.355929	7.70808	7.88361	7.21495	7.77199	7.61666	7.58318	7.47208	6.69792
P1442	[K].ASGSENEGDYNPGR.[K]	Q64511	Q64511 [1536-1549]	Q64511 2xPhospho [S1537(100); S1539(100)]	DNA topoisomerase 2-beta OS=Mus musculus OX=10090 GN=Top2b PE=1 SV=2	5.52825	5.90771	0.407609	0.521935	-1.26874	-0.343397	-1.12541	0.284667	0.542837	5.93908	5.7844	5.05051	5.339	6.46714	5.20491	5.98571	5.97308
P1443	[R].CSLLSASPASVR.[S]	A2A7S8-2	A2A7S8-2 [376-387]	A2A7S8-2 1xPhospho [S382(100)]	Isoform 2 of Uncharacterized protein KIAA1522 OS=Mus musculus OX=10090 GN=Kiaa1522	5.15093	4.66989	0.906485	0.744072	1.38071	0.465411	0.88944	0.39304	0.645243	5.37351	4.98171	4.03211	6.21639	5.17462	3.72081	4.44113	5.34301
P1444	[R].FCTGDSPPLEAK.[L]	Q8C0J6	Q8C0J6 [77-88]	Q8C0J6 1xPhospho [S82(100)]	Ankyrin repeat domain-containing protein SOWAHC OS=Mus musculus OX=10090 GN=Sowahc PE=1 SV=2	8.6878	8.25775	0.116603	0.110733	1.34803	0.430852	4.13161	0.00171244	0.0294891	8.73052	8.52308	8.79565	8.70197	8.39616	8.12632	8.26705	8.24146
P1445	[R].FDQLFDDESDPFEVLK.[A]	Q9CY58	Q9CY58 [17-32]	Q9CY58 1xPhospho [S25(100)]	Plasminogen activator inhibitor 1 RNA-binding protein OS=Mus musculus OX=10090 GN=Serbp1 PE=1 SV=2	5.75391	5.60544	0.239419	0.269045	1.10359	0.142198	0.618749	0.548839	0.76042	5.5546	5.7996	5.58747	6.07399	5.24882	5.66825	5.89875	5.60594
P1446	[K].FICVTPTTCSNTIDLPMSPR.[T]	P42227	P42227 [710-729]	P42227 1xPhospho [S727(100)]	Signal transducer and activator of transcription 3 OS=Mus musculus OX=10090 GN=Stat3 PE=1 SV=2	5.00494	5.00214	0.331283	0.214237	1.0168	0.0240363	0.0867093	0.93248	0.975615	4.57439	4.91808	5.29874	5.22856	5.06419	4.98479	4.72235	5.23722
P1447	[K].FLESAAADVSDEDEDEDTDGR.[A]	O55106	O55106 [236-256]	O55106 1xPhospho [S245(100)]	Striatin OS=Mus musculus OX=10090 GN=Strn PE=1 SV=2	6.00045	5.90779	0.756318	0.664112	1.06863	0.0957635	0.354406	0.72982	0.872134	5.0705	5.80891	6.25647	6.86591	5.1854	5.52601	6.30835	6.61142
P1448	[R].AQRLSQETEALGR.[S]	Q02819	Q02819 [364-376]	Q02819 1xPhospho [S368(100)]	Nucleobindin-1 OS=Mus musculus OX=10090 GN=Nucb1 PE=1 SV=2	9.35595	9.60441	0.0587871	0.114469	-1.1884	-0.249023	-3.0875	0.0104771	0.0851228	9.4181	9.35649	9.37226	9.27696	9.73089	9.64084	9.45694	9.58898
P1449	[R].FIIGSVSEDNSEDEISNLVK.[L]	Q5SWU9	Q5SWU9 [19-38]	Q5SWU9 1xPhospho [S29(100)]	Acetyl-CoA carboxylase 1 OS=Mus musculus OX=10090 GN=Acaca PE=1 SV=1	7.5993	8.03284	0.514991	0.445606	-1.34061	-0.422894	-3.57276	0.00445983	0.052484	7.91092	8.13674	7.01784	7.33172	8.46955	8.33407	7.8087	7.51903
P145	[R].SASPPPAASSSSSSR.[R]	Q5U4C3	Q5U4C3 [577-591]	Q5U4C3 2xPhospho [S577(100); S579(100)]	Splicing factor, arginine/serine-rich 19 OS=Mus musculus OX=10090 GN=Scaf1 PE=1 SV=1	7.2964	7.1006	0.181886	0.169399	1.14364	0.193639	1.28058	0.227012	0.487698	7.32055	7.42062	7.41225	7.03218	7.08237	6.86925	7.2487	7.20208
P1450	[K].AQLSPGLYDDSSAR.[R]	Q60974	Q60974 [1478-1491]	Q60974 1xPhospho [S1481(100)]	Nuclear receptor corepressor 1 OS=Mus musculus OX=10090 GN=Ncor1 PE=1 SV=1	7.10976	7.31011	0.220608	0.192542	-1.15176	-0.203846	-1.44826	0.175789	0.432386	7.127	7.2598	7.2598	6.79245	7.43297	7.48256	7.26921	7.05572
P1451	[K].AQGHSPVNGLLK.[G]	Q9JJA7	Q9JJA7 [362-373]	Q9JJA7 1xPhospho [S366(100)]	Cyclin-L2 OS=Mus musculus OX=10090 GN=Ccnl2 PE=1 SV=1	6.96481	7.06218	0.24133	0.379754	-1.07066	-0.0985008	-0.494811	0.63059	0.809979	6.84177	7.20264	6.68783	7.127	7.06632	7.26212	6.52897	7.39132
P1452	[R].AQEHTDTGDRSESPEEPALEKPPLDK.[A]	Q8BYU6	Q8BYU6 [71-96]		Torsin-1A-interacting protein 2 OS=Mus musculus OX=10090 GN=Tor1aip2 PE=1 SV=1	6.9104	7.04813	0.1667	0.242427	-1.10088	-0.138651	-0.828931	0.424985	0.668966	7.11882	6.89199	6.91917	6.71162	7.13814	6.73944	7.31401	7.00092
P1453	[R].AQEDGQDSEDGPR.[G]	Q3UMU9-2; Q3UMU9	Q3UMU9-2 [612-624]; Q3UMU9 [613-625]	Q3UMU9-2 1xPhospho [S619(100)]; Q3UMU9 1xPhospho [S620(100)]	Isoform 2 of Hepatoma-derived growth factor-related protein 2 OS=Mus musculus OX=10090 GN=Hdgfl2 Hepatoma-derived growth factor-related protein 2 OS=Mus musculus OX=10090 GN=Hdgfl2 PE=1 SV=1	5.6117	5.66411	0.487499	0.517907	-1.02628	-0.0374239	-0.1459	0.886672	0.953855	6.07084	5.7996	4.92935	5.64702	5.65091	6.14397	5.91315	4.94841
P1454	[R].FHSGNKSPEVLR.[A]	Q99LI2	Q99LI2 [427-438]	Q99LI2 1xPhospho [S433(100)]	Chloride channel CLIC-like protein 1 OS=Mus musculus OX=10090 GN=Clcc1 PE=1 SV=1	8.66672	8.6261	0.180091	0.264966	1.02797	0.0397921	0.274991	0.788483	0.900044	8.42532	8.8217	8.78499	8.63487	8.40867	9.00998	8.51025	8.57551
P1455	[R].FDIYDPFHPTDEAYSPPPAPEQK.[Y]	Q5U4C3	Q5U4C3 [226-248]	Q5U4C3 1xPhospho [S240(99.6)]	Splicing factor, arginine/serine-rich 19 OS=Mus musculus OX=10090 GN=Scaf1 PE=1 SV=1	7.19228	7.08704	0.256055	0.381598	1.06143	0.0860028	0.516881	0.615601	0.800337	7.09075	7.48918	7.29355	6.89566	7.49571	7.26921	6.96781	6.61541
P1456	[K].FHLEPTSPPTTDGFK.[Y]	Q8VCB3	Q8VCB3 [621-635]		Glycogen [starch] synthase, liver OS=Mus musculus OX=10090 GN=Gys2 PE=1 SV=2	8.34769	8.9937	0.197365	0.152917	-1.5626	-0.643951	-5.19351	0.000309927	0.0109876	8.47958	8.50756	8.07662	8.32698	8.79565	8.98652	9.02627	9.16636
P1457	[K].FHDSEGDDTEETEDYRQFR.[K]	Q8K019	Q8K019 [392-410]	Q8K019 2xPhospho [S395(100); T400(100)]	Bcl-2-associated transcription factor 1 OS=Mus musculus OX=10090 GN=Bclaf1 PE=1 SV=2	6.33998	6.14475	0.79422	0.436629	1.26288	0.336712	1.37528	0.196744	0.457264	6.93495	7.09881	5.51118	5.81497	5.89194	6.75848	5.78233	6.14625
P1458	[R].ARPAQAPVSEELPPSPKPGK.[K]	Q6PGL7	Q6PGL7 [374-393]	Q6PGL7 1xPhospho [S388(100)]	WASH complex subunit 2 OS=Mus musculus OX=10090 GN=Washc2 PE=1 SV=1	8.02591	7.89651	0.0736671	0.0428616	1.09395	0.129549	1.25221	0.236784	0.495706	8.11815	7.94562	8.04499	7.99489	7.91092	7.88223	7.84595	7.94694
P1459	[R].FDTGRATPLNSESPVR.[T]	E9Q3C1	E9Q3C1 [424-439]	E9Q3C1 1xPhospho [T430(100)]	C2 domain-containing protein 2 OS=Mus musculus OX=10090 GN=C2cd2 PE=1 SV=1	7.20089	6.73088	0.305686	0.350724	1.3846	0.469474	2.49746	0.0298859	0.155154	7.08382	7.638	7.1512	6.93054	6.54384	7.25427	6.60474	6.52066
P146	[R].SASPYPTHCLSSPQR.[K]	E9Q784	E9Q784 [369-383]	E9Q784 3xPhospho [S369(100); S371(100); S/Y/T]	Zinc finger CCCH domain-containing protein 13 OS=Mus musculus OX=10090 GN=Zc3h13 PE=1 SV=1	6.93523	7.3103	0.0771224	0.25253	-1.30072	-0.379308	-2.40939	0.0349139	0.168493	6.96884	7.01784	6.83751	6.91675	7.25448	7.09503	7.6751	7.21659
P1460	[R].FEPESPGFESR.[S]	Q8R0T2	Q8R0T2 [82-92]	Q8R0T2 1xPhospho [S86(100)]	Zinc finger protein 768 OS=Mus musculus OX=10090 GN=Znf768 PE=1 SV=1	6.83254	6.92006	0.181791	0.292591	-1.06646	-0.09283	-0.602458	0.559237	0.765946	6.81777	7.08514	6.77209	6.65515	6.86897	7.34788	6.72106	6.74232
P1461	[R].FFHHAEEEEEEEDESPPER.[Q]	Q6ZQB6	Q6ZQB6 [30-48]	Q6ZQB6 1xPhospho [S44(100)]	Inositol hexakisphosphate and diphosphoinositol-pentakisphosphate kinase 2 OS=Mus musculus OX=10090 GN=Ppip5k2 PE=1 SV=3	7.69519	7.18139	0.170127	0.447519	1.39568	0.480971	3.09665	0.0103084	0.0842291	7.44619	7.72971	7.78458	7.82027	6.6902	6.9146	7.58404	7.53671
P1462	[K].FGESEEVEMEVESDEEDQEK.[A]	Q8K4Z5	Q8K4Z5 [317-336]	Q8K4Z5 1xPhospho [S329(100)]	Splicing factor 3A subunit 1 OS=Mus musculus OX=10090 GN=Sf3a1 PE=1 SV=1	6.11197	5.88373	0.601424	0.600284	1.24808	0.319712	1.02818	0.326218	0.59252	6.77682	6.46439	5.57628	5.63037	6.55301	5.19252	6.17316	5.61624
P1463	[R].AQWGSKPSTSLDAEV.[-]	P57016	P57016 [514-528]	P57016 1xPhospho [S523(99.4)]	Ladinin-1 OS=Mus musculus OX=10090 GN=Lad1 PE=1 SV=1	9.36694	8.34998	0.165949	0.269502	2.02169	1.01556	7.40987	1.44278e-05	0.00124775	9.51966	9.1459	9.33745	9.46475	8.54755	7.98977	8.56525	8.29734
P1464	[K].FGESEEVEMEVESDEEDQEK.[A]	Q8K4Z5	Q8K4Z5 [317-336]	Q8K4Z5 1xPhospho [S329(100)]	Splicing factor 3A subunit 1 OS=Mus musculus OX=10090 GN=Sf3a1 PE=1 SV=1	7.42384	7.25986	0.220759	0.562685	1.12186	0.165891	0.672235	0.515479	0.742912	7.72198	7.41759	7.36358	7.19222	7.41968	6.91917	7.97953	6.72106
P1465	[K].FGGFVAWNSLGQPHVNGR.[L]	Q8BXN7	Q8BXN7 [240-257]	Q8BXN7 1xPhospho [S248(100)]	Protein phosphatase 1K, mitochondrial OS=Mus musculus OX=10090 GN=Ppm1k PE=1 SV=1	6.68413	6.78723	0.495253	0.128356	-1.07527	-0.104702	-0.453862	0.658862	0.823232	7.2276	6.16387	6.96365	6.38137	6.71844	6.69698	6.97607	6.75743
P1466	[R].AQTLPTSVVTITSESSPGKR.[E]	Q62261	Q62261 [2325-2344]	Q62261 1xPhospho [S2340(98.6)]	Spectrin beta chain, non-erythrocytic 1 OS=Mus musculus OX=10090 GN=Sptbn1 PE=1 SV=2	5.5906	5.97718	0.366542	0.469824	-1.31539	-0.395487	-1.3484	0.204974	0.464342	5.79728	5.67646	5.83815	5.05051	6.04128	5.48634	6.59436	5.78675
P1467	[R].AQSTDSLGTSSSLQSK.[A]	O35551	O35551 [405-420]		Rab GTPase-binding effector protein 1 OS=Mus musculus OX=10090 GN=Rabep1 PE=1 SV=2	6.61824	6.30076	0.0685963	0.29572	1.23347	0.302717	1.76719	0.105242	0.316719	6.52667	6.63221	6.69258	6.62151	5.97155	6.197	6.67453	6.35994
P1468	[K].FGSLTLPEESHSAQGASVVFQR.[R]	Q8BSE0	Q8BSE0 [49-70]	Q8BSE0 1xPhospho [S51(100)]	Regulator of microtubule dynamics protein 2 OS=Mus musculus OX=10090 GN=Rmdn2 PE=1 SV=1	8.56264	8.12136	0.0908827	0.256287	1.35367	0.436878	3.47584	0.00528224	0.0562084	8.664	8.46311	8.60968	8.51379	8.47412	8.04868	7.86277	8.09987
P1469	[R].FGVPAEGRSPPPFPGEPWK.[V]	Q9JK92	Q9JK92 [79-97]	Q9JK92 1xPhospho [S87(100)]	Heat shock protein beta-8 OS=Mus musculus OX=10090 GN=Hspb8 PE=1 SV=1	10.1883	10.4445	0.10787	0.174845	-1.19435	-0.25623	-2.75832	0.0188102	0.120419	10.2138	10.3072	10.0465	10.1857	10.3388	10.7035	10.3388	10.3969
P147	[R].SASSDTSEELNSQDSPK.[R]	P70441	P70441 [283-299]	P70441 1xPhospho [S285(99.7)]	Na(+)/H(+) exchange regulatory cofactor NHE-RF1 OS=Mus musculus OX=10090 GN=Slc9a3r1 PE=1 SV=3	12.0591	11.7616	0.0829408	0.0538518	1.22908	0.297581	4.01419	0.00208779	0.0338293	12.1534	12.1009	12.0106	11.9717	11.7694	11.7795	11.6855	11.8119
P1470	[K].FHDSEGDDTEETEDYR.[Q]	Q8K019	Q8K019 [392-407]	Q8K019 1xPhospho [S395(100)]	Bcl-2-associated transcription factor 1 OS=Mus musculus OX=10090 GN=Bclaf1 PE=1 SV=2	10.042	9.88777	0.095741	0.0517088	1.11306	0.154534	1.95855	0.0763356	0.264409	9.99524	9.93353	10.0922	10.147	9.9494	9.8494	9.91136	9.84093
P1471	[K].FHDSEGDDTEETEDYR.[Q]	Q8K019	Q8K019 [392-407]	Q8K019 2xPhospho [S395(100); T400(100)]	Bcl-2-associated transcription factor 1 OS=Mus musculus OX=10090 GN=Bclaf1 PE=1 SV=2	7.031	6.51297	0.258503	0.146995	1.43559	0.521643	3.03295	0.0115421	0.0899534	6.98687	6.8321	6.89811	7.4069	6.62036	6.33882	6.44454	6.64817
P1472	[K].FHDSEGDDTEETEDYRQFR.[K]	Q8K019	Q8K019 [392-410]	Q8K019 1xPhospho [S395(100)]	Bcl-2-associated transcription factor 1 OS=Mus musculus OX=10090 GN=Bclaf1 PE=1 SV=2	6.27798	6.0306	0.188324	0.2338	1.17766	0.235923	1.26245	0.233219	0.493405	6.04547	6.49441	6.33781	6.23422	6.24237	6.18144	5.72551	5.97308
P1473	[SR].ENPPSPPTSPAAPQPR.[E]	Q8BP27	Q8BP27 [63-78]; [79-94]; [95-110]	Q8BP27 2xPhospho [S67(100); S71(100)]; 2xPhospho [S83(100); S87(100)]; 2xPhospho [S99(100); S103(100)]	Swi5-dependent recombination DNA repair protein 1 homolog OS=Mus musculus OX=10090 GN=Sfr1 PE=1 SV=2	9.71463	9.59934	0.0580201	0.0806068	1.08301	0.11505	1.47264	0.169226	0.423138	9.71741	9.76077	9.63201	9.74834	9.59589	9.69437	9.60949	9.49762
P1474	[K].CSPPVPSPLASEK.[Q]	P52479	P52479 [358-370]	P52479 1xPhospho [S359(100)]	Ubiquitin carboxyl-terminal hydrolase 10 OS=Mus musculus OX=10090 GN=Usp10 PE=1 SV=3	9.19962	9.03082	0.0922997	0.047579	1.12402	0.168671	1.94978	0.0774821	0.26709	9.3047	9.11806	9.12626	9.24945	9.05646	8.9652	9.07349	9.02812
P1475	[K].EELASDLEEMATSSAK.[R]	Q9D6Z1	Q9D6Z1 [509-524]	Q9D6Z1 1xPhospho [S513(100)]	Nucleolar protein 56 OS=Mus musculus OX=10090 GN=Nop56 PE=1 SV=2	8.84114	8.67058	0.188878	0.105482	1.12561	0.170711	1.66934	0.123584	0.353379	8.90534	8.59418	9.0448	8.82026	8.60634	8.5558	8.75484	8.76533
P1476	[K].EELASDLEEMATSSAK.[R]	Q9D6Z1	Q9D6Z1 [509-524]	Q9D6Z1 1xPhospho [S513(100)]	Nucleolar protein 56 OS=Mus musculus OX=10090 GN=Nop56 PE=1 SV=2	8.87774	8.88647	0.230423	0.114032	-1.00323	-0.00464628	-0.0466509	0.963638	0.987041	8.57123	8.83667	9.09181	9.01123	8.73207	8.88588	8.92423	9.00371
P1477	[K].EELEQQTDGDCDEEDDDKDGEVPK.[S]	Q8BU14	Q8BU14 [369-392]	Q8BU14 1xPhospho [T375(100)]	Translocation protein SEC62 OS=Mus musculus OX=10090 GN=Sec62 PE=1 SV=1	9.3493	9.20643	0.207245	0.205139	1.10331	0.141839	1.10875	0.291485	0.551437	9.53392	9.1113	9.51145	9.24054	9.28218	8.95145	9.43646	9.15561
P1478	[R].DSENSGDSGYPSEK.[R]	O08796	O08796 [433-446]	O08796 1xPhospho [S444(100)]	Eukaryotic elongation factor 2 kinase OS=Mus musculus OX=10090 GN=Eef2k PE=1 SV=1	5.84662	6.23091	0.190641	0.205374	-1.30643	-0.385633	-2.10362	0.0595425	0.232424	5.6016	5.80891	5.9263	6.04967	5.96273	6.197	6.44454	6.31938
P1479	[R].EENLPEESEEQKQSEAK.[Q]	Q8BXA1	Q8BXA1 [533-549]	Q8BXA1 1xPhospho [S540(100)]	Golgi integral membrane protein 4 OS=Mus musculus OX=10090 GN=Golim4 PE=1 SV=1	7.99451	7.96373	0.193155	0.133444	1.02297	0.0327608	0.251626	0.806027	0.907855	8.23395	7.93637	8.03574	7.77199	7.8753	7.94694	7.8753	8.15738
P148	[R].SASSDTSEELNSQDSPK.[R]	P70441	P70441 [283-299]	P70441 2xPhospho [T288(100); S]	Na(+)/H(+) exchange regulatory cofactor NHE-RF1 OS=Mus musculus OX=10090 GN=Slc9a3r1 PE=1 SV=3	9.45466	9.09843	0.0548786	0.0849808	1.27966	0.355764	4.44586	0.0010162	0.0215886	9.49762	9.45832	9.48652	9.37617	9.20711	9.11688	9.06165	9.0081
P1480	[K].EEHGGLIRSPR.[H]	P26369	P26369 [71-81]	P26369 1xPhospho [S79(100)]	Splicing factor U2AF 65 kDa subunit OS=Mus musculus OX=10090 GN=U2af2 PE=1 SV=3	9.30134	9.28118	0.107636	0.0635533	1.01435	0.020554	0.253122	0.804901	0.907524	9.23112	9.22189	9.29773	9.45464	9.19222	9.27879	9.32332	9.33039
P1481	[K].EEPLSEEEPCTSTAVPSPEK.[K]	Q6DFW4	Q6DFW4 [505-524]	Q6DFW4 1xPhospho [S509(100)]	Nucleolar protein 58 OS=Mus musculus OX=10090 GN=Nop58 PE=1 SV=1	7.96366	7.9916	0.123082	0.266031	-1.01755	-0.0251033	-0.176817	0.862906	0.936011	8.03821	8.07423	7.79854	7.94365	8.1431	7.84595	7.69873	8.27861
P1482	[K].EEPLSEEEPCTSTAVPSPEK.[K]	Q6DFW4	Q6DFW4 [505-524]	Q6DFW4 2xPhospho [S509(100); S521(100)]	Nucleolar protein 58 OS=Mus musculus OX=10090 GN=Nop58 PE=1 SV=1	5.42478	5.74083	0.764259	0.335141	-1.16006	-0.214204	-0.83379	0.422357	0.66642	5.07965	4.50919	6.04721	6.06308	5.47652	5.42582	6.03609	6.02489
P1483	[K].DSDQVAQSDGEESPAAEEQLLGER.[I]	Q3UPL0	Q3UPL0 [519-542]	Q3UPL0 2xPhospho [S526(100); S531(100)]	Protein transport protein Sec31A OS=Mus musculus OX=10090 GN=Sec31a PE=1 SV=2	6.51374	6.22699	0.35205	1.04571	1.16496	0.220278	0.566783	0.582385	0.780869	6.65272	6.13544	6.33276	6.93403	4.66667	6.86089	6.77682	6.60358
P1484	[K].DSDQVAQSDGEESPAAEEQLLGER.[I]	Q3UPL0	Q3UPL0 [519-542]	Q3UPL0 1xPhospho [S526(100)]	Protein transport protein Sec31A OS=Mus musculus OX=10090 GN=Sec31a PE=1 SV=2	8.02221	7.90463	0.361157	0.294995	1.09253	0.127667	0.894336	0.390529	0.642644	7.95745	7.53671	8.29734	8.29734	7.88428	7.53405	7.94694	8.25325
P1485	[R].DSDGVDGFEAEGK.[K]	O88532	O88532 [1053-1065]	O88532 1xPhospho [S1054(100)]	Zinc finger RNA-binding protein OS=Mus musculus OX=10090 GN=Zfr PE=1 SV=2	7.18654	6.92266	0.198178	0.0624881	1.2012	0.264482	1.80557	0.0987446	0.305924	7.35167	6.91083	7.17694	7.30673	7.0027	6.855	6.89838	6.93456
P1486	[R].DSCSSPPSLNYGK.[A]	A2ALU4	A2ALU4 [1161-1173]	A2ALU4 1xPhospho [S1165(99.5)]	Protein Shroom2 OS=Mus musculus OX=10090 GN=Shroom2 PE=1 SV=1	7.56852	7.31059	0.294625	0.421952	1.1974	0.259904	1.20174	0.255011	0.512166	7.78384	7.15416	7.77422	7.56184	7.78458	6.76417	7.4111	7.28253
P1487	[K].EEEEGISQESSEEEQ.[-]	P17095	P17095 [93-107]	P17095 3xPhospho [S99(100); S102(100); S103(100)]	High mobility group protein HMG-I/HMG-Y OS=Mus musculus OX=10090 GN=Hmga1 PE=1 SV=4	6.86637	6.43719	0.308999	0.390367	1.35527	0.438585	1.99481	0.0717654	0.256318	6.80327	7.28305	6.84177	6.53738	6.91796	5.97103	6.49549	6.36428
P1488	[R].EEAAPPTPAPDDLAQLK.[N]	Q80WJ7	Q80WJ7 [90-106]	Q80WJ7 1xPhospho [T96(100)]	Protein LYRIC OS=Mus musculus OX=10090 GN=Mtdh PE=1 SV=1	9.41765	9.42434	0.249933	0.110225	-1.00318	-0.00457815	-0.0368719	0.971256	0.989776	9.46985	9.05921	9.63898	9.50254	9.54772	9.46475	9.28686	9.39803
P1489	[R].DSLPSGPREEAKPASPSSVQDR.[S]	Q8BI84	Q8BI84 [1901-1922]	Q8BI84 1xPhospho [S1915(100)]	Transport and Golgi organization protein 1 homolog OS=Mus musculus OX=10090 GN=Mia3 PE=1 SV=2	6.40236	6.56733	0.466163	0.284628	-1.10791	-0.147839	-0.696945	0.500482	0.730846	6.41432	5.80891	6.94858	6.43762	6.63418	6.14925	6.71054	6.77534
P149	[R].SASSDTSEELNSQDSPK.[R]	P70441	P70441 [283-299]	P70441 3xPhospho [S285(100); S286(100); T288(100)]	Na(+)/H(+) exchange regulatory cofactor NHE-RF1 OS=Mus musculus OX=10090 GN=Slc9a3r1 PE=1 SV=3	8.85105	8.47569	0.118836	0.244319	1.29595	0.374008	2.93117	0.0138309	0.0996833	8.71631	8.99673	8.80732	8.88383	8.11756	8.664	8.53888	8.58232
P1490	[R].EEAKPASPSSVQDR.[S]	Q8BI84	Q8BI84 [1909-1922]	Q8BI84 1xPhospho [S1915(99.7)]	Transport and Golgi organization protein 1 homolog OS=Mus musculus OX=10090 GN=Mia3 PE=1 SV=2	8.3067	8.3361	0.427193	0.239788	-1.01211	-0.0173677	-0.101345	0.921123	0.970164	8.43475	7.6735	8.52352	8.59502	8.43381	8.01641	8.58146	8.31274
P1491	[R].DSGTMGSDSDESVIQTK.[R]	Q8R5F7	Q8R5F7 [283-299]	Q8R5F7 2xPhospho [S289(100); S291(100)]	Interferon-induced helicase C domain-containing protein 1 OS=Mus musculus OX=10090 GN=Ifih1 PE=1 SV=1	7.16267	7.21601	0.244306	0.125111	-1.03078	-0.0437298	-0.310648	0.761948	0.885384	7.27646	7.44619	7.02234	6.90569	7.35167	7.11107	7.29303	7.10825
P1492	[R].DSGTMGSDSDESVIQTK.[R]	Q8R5F7	Q8R5F7 [283-299]		Interferon-induced helicase C domain-containing protein 1 OS=Mus musculus OX=10090 GN=Ifih1 PE=1 SV=1	5.86949	6.03308	0.305706	0.477282	-1.14196	-0.191512	-0.724138	0.484287	0.71891	5.46914	6.20806	5.85822	5.94254	6.08268	5.43411	6.6004	6.01515
P1493	[R].EEASDDDMEGDEAVVR.[C]	Q6P4T2	Q6P4T2 [222-237]	Q6P4T2 1xPhospho [S225(100)]	U5 small nuclear ribonucleoprotein 200 kDa helicase OS=Mus musculus OX=10090 GN=Snrnp200 PE=1 SV=1	7.69703	7.62268	0.0855218	0.234708	1.0479	0.0675075	0.535606	0.603025	0.793214	7.63068	7.64944	7.68773	7.82027	7.35823	7.54892	7.91965	7.66393
P1494	[R].EEASDDDMEGDEAVVR.[C]	Q6P4T2	Q6P4T2 [222-237]	Q6P4T2 1xPhospho [S225(100)]	U5 small nuclear ribonucleoprotein 200 kDa helicase OS=Mus musculus OX=10090 GN=Snrnp200 PE=1 SV=1	8.21306	8.09592	0.168345	0.157282	1.08446	0.116975	0.921476	0.376816	0.633475	8.43475	8.02767	8.17437	8.21547	8.26811	7.89664	8.15682	8.06211
P1495	[K].EEDEEAESPPEKK.[S]	Q80XU3	Q80XU3 [207-219]	Q80XU3 1xPhospho [S214(100)]	Nuclear ubiquitous casein and cyclin-dependent kinase substrate 1 OS=Mus musculus OX=10090 GN=Nucks1 PE=1 SV=1	8.49703	8.12547	0.0401282	0.456901	1.26358	0.337515	2.2236	0.0483568	0.206996	8.47958	8.45017	8.51776	8.54063	7.65024	7.84595	8.63974	8.36593
P1496	[R].DSGRGDSVSDNGSEAVR.[S]	Q61823	Q61823 [70-86]	Q61823 1xPhospho [S76(100)]	Programmed cell death protein 4 OS=Mus musculus OX=10090 GN=Pdcd4 PE=1 SV=1	6.70592	7.85048	0.486947	0.308539	-2.20979	-1.14391	-5.2523	0.000283243	0.010552	6.02489	7.01784	6.68783	7.09313	7.58825	7.77645	8.29683	7.7404
P1497	[K].DSGNWDTSGSELSEGELEKR.[R]	Q9R1C7	Q9R1C7 [922-941]	Q9R1C7 3xPhospho [S929(98.9); S931(100); S934(100)]	Pre-mRNA-processing factor 40 homolog A OS=Mus musculus OX=10090 GN=Prpf40a PE=1 SV=1	5.15843	5.29762	0.374023	0.251546	-1.097	-0.13356	-0.530126	0.606692	0.79469	5.03671	4.77778	5.66825	5.15096	5.05588	5.10725	5.54355	5.48381
P1498	[K].EEEEGISQESSEEEQ.[-]	P17095	P17095 [93-107]		High mobility group protein HMG-I/HMG-Y OS=Mus musculus OX=10090 GN=Hmga1 PE=1 SV=4	6.41586	5.9275	0.0979587	0.2537	1.39434	0.479583	2.61815	0.0241309	0.137317	6.28263	6.46934	6.50573	6.40573	6.21334	5.95857	5.94254	5.59555
P1499	[K].EEEEGISQESSEEEQ.[-]	P17095	P17095 [93-107]	P17095 2xPhospho [S102(100); S103(100)]	High mobility group protein HMG-I/HMG-Y OS=Mus musculus OX=10090 GN=Hmga1 PE=1 SV=4	6.755	7.14397	0.301814	0.279323	-1.31486	-0.394905	-2.2816	0.0436994	0.196182	6.57092	7.14812	6.82795	6.473	7.15416	7.51551	6.84572	7.06048
P15	[R].QGSFSEDVISHK.[G]	Q9QXZ0	Q9QXZ0 [3887-3898]	Q9QXZ0 1xPhospho [S3889(100)]	Microtubule-actin cross-linking factor 1 OS=Mus musculus OX=10090 GN=Macf1 PE=1 SV=2	7.00083	7.38248	0.224471	0.30511	-1.31423	-0.394213	-2.69191	0.0211677	0.128684	7.31227	6.88939	7.00511	6.79655	7.6599	7.60503	7.01459	7.25041
P150	[R].SASSDTSEELNSQDSPKR.[Q]	P70441	P70441 [283-300]	P70441 1xPhospho [S285(99.6)]	Na(+)/H(+) exchange regulatory cofactor NHE-RF1 OS=Mus musculus OX=10090 GN=Slc9a3r1 PE=1 SV=3	10.7799	10.7306	0.0770403	0.273549	1.03469	0.0491935	0.40295	0.694803	0.848316	10.8908	10.7231	10.773	10.7326	10.875	10.3209	10.8462	10.8803
P1500	[K].EEPLSEEEPCTSTAVPSPEKK.[K]	Q6DFW4	Q6DFW4 [505-525]	Q6DFW4 1xPhospho [S509(100)]	Nucleolar protein 58 OS=Mus musculus OX=10090 GN=Nop58 PE=1 SV=1	7.47887	7.53001	0.238007	0.340806	-1.03995	-0.0565099	-0.392512	0.702273	0.853079	7.65185	7.62736	7.13606	7.50023	7.87112	7.6315	7.05987	7.55754
P1501	[K].EEQAASPVAEDVGDVGVSSDDEKR.[A]	Q99PI5	Q99PI5 [169-192]	Q99PI5 2xPhospho [S186(100); S187(100)]	Phosphatidate phosphatase LPIN2 OS=Mus musculus OX=10090 GN=Lpin2 PE=1 SV=2	5.32406	4.906	0.259983	0.382559	1.32689	0.408043	1.4321	0.180258	0.439817	4.99034	5.60594	5.27716	5.4228	4.45828	5.00571	5.36993	4.79009
P1502	[R].DSALQDTDDSDDDPVLIPGAR.[Y]	Q9DC22	Q9DC22 [664-684]	Q9DC22 2xPhospho [T670(100); S673(100)]	DDB1- and CUL4-associated factor 6 OS=Mus musculus OX=10090 GN=Dcaf6 PE=1 SV=1	5.05714	4.67956	0.515942	0.563593	1.33679	0.418777	1.29788	0.221213	0.482798	5.29712	5.61722	4.88871	4.42552	4.18079	5.47908	4.62838	4.42998
P1503	[K].EEVLLPLDNPYGK.[I]	P25688	P25688 [278-290]	P25688 1xPhospho [Y288(100)]	Uricase OS=Mus musculus OX=10090 GN=Uox PE=1 SV=2	4.98008	5.64367	0.872868	0.257	-1.41846	-0.504328	-1.68068	0.121321	0.350048	4.33209	4.13117	5.61722	5.83985	5.34262	5.51898	5.88235	5.83075
P1504	[R].DPQLSPEQHPSSLSER.[T]	Q3UMF0	Q3UMF0 [989-1004]	Q3UMF0 1xPhospho [S993(100)]	Cordon-bleu protein-like 1 OS=Mus musculus OX=10090 GN=Cobll1 PE=1 SV=2	8.16307	7.80911	0.248533	0.479747	1.28412	0.360782	1.79465	0.100556	0.308773	7.85929	8.10045	8.45109	8.24146	7.15416	8.27075	7.78384	8.02767
P1505	[R].EFDELSPSAQR.[D]	O55143	O55143 [656-666]	O55143 1xPhospho [S663(100)]	Sarcoplasmic/endoplasmic reticulum calcium ATPase 2 OS=Mus musculus OX=10090 GN=Atp2a2 PE=1 SV=2	9.03368	8.96717	0.239207	0.253504	1.04773	0.0672605	0.456374	0.657112	0.822418	9.34976	8.87109	9.08644	8.82744	9.30957	8.69729	8.93758	8.92423
P1506	[R].DPNASPGDAGEQAIR.[Q]	Q64727	Q64727 [286-300]	Q64727 1xPhospho [S290(100)]	Vinculin OS=Mus musculus OX=10090 GN=Vcl PE=1 SV=4	6.12853	6.09532	0.251306	0.251229	1.01503	0.0215202	0.101686	0.920859	0.970164	6.07084	6.34884	5.79784	6.29659	5.94648	5.86521	6.43047	6.13913
P1507	[K].EFDYDSPHGLDSD.[-]	Q7TPE5	Q7TPE5 [294-306]	Q7TPE5 1xPhospho [S305(100)]	Probable RNA polymerase II nuclear localization protein SLC7A6OS OS=Mus musculus OX=10090 GN=Slc7a6os PE=1 SV=1	7.26136	7.07518	0.329512	0.491906	1.12615	0.171398	1.03367	0.32376	0.589842	7.13235	6.85697	7.56868	7.48744	7.02085	6.40573	7.5173	7.35684
P1508	[K].DPGLSQSHNDLVFLQQPEGR.[Q]	E9Q3C1	E9Q3C1 [643-662]	E9Q3C1 1xPhospho [S649(99.6)]	C2 domain-containing protein 2 OS=Mus musculus OX=10090 GN=C2cd2 PE=1 SV=1	7.9946	7.44304	0.18169	0.397814	1.44702	0.53308	2.90854	0.014399	0.101966	8.10874	7.98081	7.74345	8.14539	7.44423	6.89268	7.82027	7.61498
P1509	[R].DNLTLWTSDSAGEECDAAEGAEN.[-]	P68254	P68254 [223-245]		14-3-3 protein theta OS=Mus musculus OX=10090 GN=Ywhaq PE=1 SV=1	5.68893	5.66861	0.427898	0.515018	1.01678	0.0240086	0.0774396	0.939682	0.978483	5.59555	6.02489	5.1214	6.0139	6.26751	5.02778	5.80252	5.57662
P151	[R].SASSDTSEELNSQDSPKR.[Q]	P70441	P70441 [283-300]	P70441 2xPhospho [S285(99.4); S297(100)]	Na(+)/H(+) exchange regulatory cofactor NHE-RF1 OS=Mus musculus OX=10090 GN=Slc9a3r1 PE=1 SV=3	9.55917	9.19712	0.111315	0.153599	1.28422	0.360892	3.74377	0.00331561	0.0439822	9.65381	9.42427	9.64715	9.51145	9.21915	8.97428	9.31288	9.28218
P1510	[R].EFEEDSDEKEEEGDDDEEEVVYER.[V]	Q8BGC0	Q8BGC0 [616-639]	Q8BGC0 1xPhospho [S621(100)]	HIV Tat-specific factor 1 homolog OS=Mus musculus OX=10090 GN=Htatsf1 PE=1 SV=1	5.93141	5.59987	0.437262	0.260053	1.28199	0.358383	1.36817	0.198895	0.458915	5.98469	5.29793	6.24537	6.19767	5.58172	5.72519	5.84722	5.24537
P1511	[K].EFGDGSDENEVEDQEPR.[N]	E9Q8D0	E9Q8D0 [278-294]	E9Q8D0 1xPhospho [S283(100)]	DnaJ homolog subfamily C member 21 OS=Mus musculus OX=10090 GN=Dnajc21 PE=1 SV=1	6.12346	5.93485	0.276393	0.392267	1.12184	0.165863	0.681991	0.509526	0.737296	5.91451	6.51269	6.12757	5.93908	5.94648	5.38406	6.12455	6.28432
P1512	[R].EFITGDVEPTDAESAWHSENEEEDKLAGDMK.[N]	Q78ZA7	Q78ZA7 [108-138]	Q78ZA7 1xPhospho [S125(99.4)]	Nucleosome assembly protein 1-like 4 OS=Mus musculus OX=10090 GN=Nap1l4 PE=1 SV=1	8.5326	8.40066	0.1118	0.0705347	1.09597	0.132213	1.32422	0.212621	0.472137	8.5279	8.55666	8.65839	8.38744	8.47412	8.31683	8.37087	8.44084
P1513	[R].EFITGDVEPTDAESAWHSENEEEDKLAGDMK.[N]	Q78ZA7	Q78ZA7 [108-138]	Q78ZA7 1xPhospho [S125(100)]	Nucleosome assembly protein 1-like 4 OS=Mus musculus OX=10090 GN=Nap1l4 PE=1 SV=1	7.12405	6.98035	0.0675019	0.122265	1.10405	0.142802	1.06704	0.309095	0.5726	7.06632	7.20264	7.15803	7.06922	6.91527	6.93628	7.16282	6.90705
P1514	[K].DNLGNSNVPDSPIPAECEAAGR.[G]	Q91ZV0	Q91ZV0 [1261-1282]	Q91ZV0 1xPhospho [S1271(100)]	Melanoma inhibitory activity protein 2 OS=Mus musculus OX=10090 GN=Mia2 PE=1 SV=3	9.06972	8.85841	0.0666041	0.130196	1.15765	0.211204	2.33973	0.039466	0.182562	9.07165	8.97492	9.11806	9.11424	8.83562	8.75408	8.79674	9.04721
P1515	[R].DMPGGFLFDGLSDDEDDFHPSTR.[S]	Q91W67	Q91W67 [219-241]	Q91W67 1xPhospho [S230(100)]	Ubiquitin-like protein 7 OS=Mus musculus OX=10090 GN=Ubl7 PE=1 SV=2	5.44219	5.5795	0.940465	0.683813	-1.06307	-0.0882338	-0.1951	0.848916	0.928212	5.5069	4.30533	5.35295	6.60358	5.08586	5.33097	5.3095	6.59165
P1516	[R].EFTGSPPPSATKK.[D]	Q80XQ2	Q80XQ2 [574-586]	Q80XQ2 1xPhospho [S578(99.6)]	TBC1 domain family member 5 OS=Mus musculus OX=10090 GN=Tbc1d5 PE=1 SV=2	8.05913	8.01625	0.128019	0.268859	1.02652	0.0377622	0.29316	0.774925	0.891607	7.86975	8.09276	8.14135	8.13268	8.09216	7.61995	8.21328	8.13962
P1517	[R].DSSVAEEGAQEAVAR.[R]	Q8R3F5	Q8R3F5 [39-53]	Q8R3F5 1xPhospho [S41(99.8)]	Malonyl-CoA-acyl carrier protein transacylase, mitochondrial OS=Mus musculus OX=10090 GN=Mcat PE=1 SV=3	7.08466	6.79204	0.280226	0.353818	1.22296	0.290377	1.57612	0.143656	0.385774	6.72704	7.10896	7.09075	7.41187	6.34884	6.84544	6.76297	7.21089
P1518	[K].EEVASEPEEAASPTTPK.[K]	Q9D6Z1	Q9D6Z1 [532-548]	Q9D6Z1 2xPhospho [S536(100); S543(100)]	Nucleolar protein 56 OS=Mus musculus OX=10090 GN=Nop56 PE=1 SV=2	9.06154	9.3292	0.146202	0.0769432	-1.20247	-0.265996	-3.03335	0.011534	0.0899534	8.8697	9.02627	9.1872	9.16297	9.34601	9.24297	9.30212	9.42568
P1519	[K].DQGEPVSPSEDEPFSWPGPK.[T]	Q6DFV3	Q6DFV3 [35-54]		Rho GTPase-activating protein 21 OS=Mus musculus OX=10090 GN=Arhgap21 PE=1 SV=1	4.75565	4.45519	0.186414	0.770237	1.14407	0.194175	0.569859	0.580368	0.778894	4.66667	4.68473	4.63745	5.03374	4.97192	5.17104	3.49197	4.18582
P152	[R].SASSDTSEELNSQDSPKR.[Q]	P70441	P70441 [283-300]	P70441 3xPhospho [S285(100); S286(100); T/S]	Na(+)/H(+) exchange regulatory cofactor NHE-RF1 OS=Mus musculus OX=10090 GN=Slc9a3r1 PE=1 SV=3	7.7337	7.32531	0.111115	0.172488	1.32705	0.408225	3.0693	0.0108209	0.0866883	7.6719	7.68773	7.6751	7.90005	7.37262	7.40919	7.07079	7.44861
P1520	[R].EESEEEEEDDEDDDEEDEEEEKEK.[S]	Q7TNV0	Q7TNV0 [31-54]	Q7TNV0 1xPhospho [S33(100)]	Protein DEK OS=Mus musculus OX=10090 GN=Dek PE=1 SV=1	6.35204	6.4378	0.281332	0.272985	-1.06315	-0.0883436	-0.440984	0.667874	0.83008	6.47883	6.31938	5.97644	6.63352	6.50161	6.5134	6.68752	6.04868
P1521	[R].DSAAPSPIPASDSLSADPVVTPLPLPLKPGEPGLR.[S]	Q6P9Q6	Q6P9Q6 [305-339]	Q6P9Q6 1xPhospho [S310(99.2)]	FK506-binding protein 15 OS=Mus musculus OX=10090 GN=Fkbp15 PE=1 SV=2	5.47906	6.09615	0.345042	0.18233	-1.53641	-0.619559	-2.80994	0.0171598	0.113364	5.65671	5.39904	5.82675	5.03374	6.04128	6.36703	5.98571	5.99056
P1522	[R].DRTPPLLYR.[D]	Q0VBL3	Q0VBL3 [565-573]	Q0VBL3 1xPhospho [T567(100)]	RNA-binding protein 15 OS=Mus musculus OX=10090 GN=Rbm15 PE=1 SV=1	9.2247	9.34727	0.135773	0.173988	-1.0899	-0.124193	-1.14047	0.278616	0.535292	9.15561	9.17653	9.42709	9.13957	9.57178	9.38468	9.16778	9.26483
P1523	[K].EESEESDEDMGFGLFD.[-]	P14869	P14869 [302-317]	P14869 1xPhospho [S307(100)]	60S acidic ribosomal protein P0 OS=Mus musculus OX=10090 GN=Rplp0 PE=1 SV=3	5.72223	4.57765	1.19549	1.35678	1.98832	0.991549	1.6844	0.120587	0.348283	7.51515	5.13809	5.09297	5.14272	4.70737	6.34504	4.16877	3.0894
P1524	[K].EESEESDEDMGFGLFD.[-]	P14869	P14869 [302-317]	P14869 2xPhospho [S304(100); S307(100)]	60S acidic ribosomal protein P0 OS=Mus musculus OX=10090 GN=Rplp0 PE=1 SV=3	6.58678	6.24562	0.255344	0.249698	1.25804	0.33118	1.72186	0.11341	0.332578	6.28996	6.84769	6.46549	6.74399	6.30383	6.54052	5.93802	6.20011
P1525	[R].DRSPSPLR.[G]	Q9CR86	Q9CR86 [29-36]	Q9CR86 1xPhospho [S31(99.7)]	Calcium-regulated heat stable protein 1 OS=Mus musculus OX=10090 GN=Carhsp1 PE=1 SV=1	10.3975	10.0414	0.277262	0.77513	1.27558	0.351153	1.36094	0.201101	0.460301	10.4602	9.99041	10.5402	10.599	10.3878	8.88588	10.546	10.3458
P1526	[K].DRASPESLDLTR.[D]	P48437	P48437 [508-519]	P48437 1xPhospho [S511(100)]	Prospero homeobox protein 1 OS=Mus musculus OX=10090 GN=Prox1 PE=1 SV=2	8.52598	8.84682	0.112663	0.12059	-1.24997	-0.32189	-3.23139	0.00812037	0.0732163	8.46955	8.60383	8.39568	8.63487	8.80732	9.02627	8.77093	8.78277
P1527	[R].DQLRDASPPPAFKPEPPK.[A]	Q9Z0U1	Q9Z0U1 [962-979]	Q9Z0U1 1xPhospho [S968(100)]	Tight junction protein ZO-2 OS=Mus musculus OX=10090 GN=Tjp2 PE=1 SV=2	8.57639	8.86318	0.174014	0.10834	-1.21934	-0.286096	-2.76374	0.0186297	0.11953	8.73513	8.57296	8.66239	8.33506	9.00904	8.82422	8.86763	8.75183
P1528	[R].DQLPDGYSTTPGGTLYATTPGGTR.[I]	Q80VV3	Q80VV3 [14-37]	Q80VV3 2xPhospho [T32(98); S/T/Y]	Eukaryotic translation initiation factor 4E-binding protein 3 OS=Mus musculus OX=10090 GN=Eif4ebp3 PE=1 SV=1	5.68208	5.86528	0.162307	0.52466	-1.14669	-0.197479	-0.725003	0.483777	0.718716	5.60594	5.69414	5.90258	5.52566	6.197	5.10725	5.91988	6.23699
P1529	[K].EESSEDENEVSNILR.[S]	B2RRE7	B2RRE7 [1014-1028]	B2RRE7 2xPhospho [S1016(100); S1017(100)]	OTU domain-containing protein 4 OS=Mus musculus OX=10090 GN=Otud4 PE=1 SV=1	6.74631	6.75374	0.252238	0.17782	-1.00857	-0.0123168	-0.0710577	0.944643	0.979554	7.06632	6.45792	6.68152	6.77949	6.51766	6.72305	6.92319	6.85107
P153	[R].SASSGAEGDVSSEREP.[-]	Q9DD18	Q9DD18 [194-209]		D-aminoacyl-tRNA deacylase 1 OS=Mus musculus OX=10090 GN=Dtd1 PE=1 SV=2	7.40426	7.56576	0.247438	0.242666	-1.11626	-0.158667	-1.08554	0.301187	0.56274	7.0567	7.40519	7.61498	7.54018	7.26551	7.60503	7.85581	7.53671
P1530	[R].EETESSEGEETAAGAGAK.[S]	Q924Z4	Q924Z4 [344-361]	Q924Z4 3xPhospho [T346(100); S348(100); S349(100)]	Ceramide synthase 2 OS=Mus musculus OX=10090 GN=Cers2 PE=1 SV=1	9.22737	8.82272	0.320403	0.638313	1.29734	0.375554	1.99251	0.072048	0.257007	8.97266	9.07257	9.69221	9.17202	8.66959	8.01641	9.51278	9.09211
P1531	[K].DQGPEVGVSNR.[S]	P58735	P58735 [579-589]	P58735 1xPhospho [S587(100)]	Sulfate anion transporter 1 OS=Mus musculus OX=10090 GN=Slc26a1 PE=1 SV=1	6.50461	6.74114	0.234949	0.30379	-1.18532	-0.245275	-1.53479	0.153435	0.400411	6.45384	6.20364	6.60775	6.75322	6.49224	6.50233	7.12456	6.84544
P1532	[K].EEVASEPEEAASPTTPK.[K]	Q9D6Z1	Q9D6Z1 [532-548]	Q9D6Z1 1xPhospho [S536(100)]	Nucleolar protein 56 OS=Mus musculus OX=10090 GN=Nop56 PE=1 SV=2	9.28001	9.00651	0.194549	0.304915	1.2098	0.274774	2.01473	0.0693653	0.25123	9.27696	9.0059	9.4181	9.41906	9.25372	8.56782	9.16153	9.04297
P1533	[K].EGEEPTVYSDDEEPK.[D]	O55022	O55022 [173-187]	O55022 1xPhospho [S181(99.6)]	Membrane-associated progesterone receptor component 1 OS=Mus musculus OX=10090 GN=Pgrmc1 PE=1 SV=4	9.66174	9.33512	0.283086	0.166259	1.25231	0.324588	2.37914	0.0368243	0.175144	9.7735	9.50254	10.0028	9.36809	9.15561	9.23299	9.49354	9.45832
P1534	[R].EDSSEEEEEEIDDEEIER.[R]	C0HKD9	C0HKD9 [130-147]	C0HKD9 2xPhospho [S132(100); S133(100)]	Microfibrillar-associated protein 1B OS=Mus musculus OX=10090 GN=Mfap1b PE=1 SV=1	6.74217	6.54917	0.216847	0.296286	1.14362	0.193608	1.02318	0.328472	0.593609	6.81777	6.45792	6.71844	6.97454	6.64037	6.31978	6.92881	6.30773
P1535	[R].DSTVSSSETP.[-]	Q61160	Q61160 [196-205]	Q61160 1xPhospho [T204(100)]	FAS-associated death domain protein OS=Mus musculus OX=10090 GN=Fadd PE=1 SV=1	7.74992	7.97285	0.132675	0.324771	-1.17697	-0.235082	-1.7913	0.101117	0.309831	7.79557	7.88361	7.56868	7.7518	8.00378	8.40195	7.85581	7.62986
P1536	[R].EAALEDRESEEVSDSELEQTDSCTDPLPEGR.[K]	Q8VDG3	Q8VDG3 [561-591]	Q8VDG3 2xPhospho [S569(100); S573(100)]	Poly(A)-specific ribonuclease PARN OS=Mus musculus OX=10090 GN=Parn PE=1 SV=1	6.12753	6.31319	0.547316	0.378582	-1.1324	-0.179387	-0.718243	0.48777	0.720723	6.20232	5.44275	6.77756	6.08749	5.93216	6.13221	6.37727	6.81112
P1537	[K].EAEQGSGEEKEEKEGDLK.[A]	Q6P542	Q6P542 [220-237]	Q6P542 1xPhospho [S225(100)]	ATP-binding cassette sub-family F member 1 OS=Mus musculus OX=10090 GN=Abcf1 PE=1 SV=1	8.52996	8.35397	0.100219	0.0722308	1.12939	0.175548	1.77535	0.103829	0.313454	8.57721	8.56696	8.38064	8.59502	8.32901	8.26335	8.4034	8.4201
P1538	[R].EAEVAPTSPPVVPLK.[S]	Q80TG1	Q80TG1 [1006-1020]		KAT8 regulatory NSL complex subunit 1 OS=Mus musculus OX=10090 GN=Kansl1 PE=1 SV=1	6.76749	7.00491	0.27289	0.125096	-1.16945	-0.225828	-1.44873	0.17566	0.432386	7.10214	6.86145	6.62646	6.47991	7.02956	6.96234	7.16282	6.86494
P1539	[K].EAGLSQSHDDLSNTTATPSVR.[K]	Q80X80	Q80X80 [656-676]	Q80X80 1xPhospho [S662(99.4)]	Phospholipid transfer protein C2CD2L OS=Mus musculus OX=10090 GN=C2cd2l PE=1 SV=3	6.61627	6.50263	0.242546	0.408204	1.06793	0.0948103	0.526682	0.609002	0.796152	6.72704	6.74672	6.73867	6.25266	6.59973	6.97607	5.98981	6.44491
P154	[R].SASSGAEGDVSSEREP.[-]	Q9DD18	Q9DD18 [194-209]	Q9DD18 2xPhospho [S196(100); S197(100)]	D-aminoacyl-tRNA deacylase 1 OS=Mus musculus OX=10090 GN=Dtd1 PE=1 SV=2	5.96028	5.76678	0.250058	0.305787	1.13431	0.181812	0.781104	0.451431	0.694211	6.32628	5.91424	5.78763	5.81297	5.389	5.65765	5.94965	6.07084
P1540	[K].EAADTDVENSPQHK.[A]	Q9CZX5	Q9CZX5 [224-237]	Q9CZX5 2xPhospho [T228(100); S233(100)]	PIN2/TERF1-interacting telomerase inhibitor 1 OS=Mus musculus OX=10090 GN=Pinx1 PE=1 SV=2	6.06506	5.88195	0.357877	0.324659	1.14988	0.201477	0.857479	0.409702	0.657909	5.98803	5.64635	6.51305	6.11283	5.85962	5.65765	5.66249	6.34804
P1541	[K].EAEQGSGEEKEEK.[E]	Q6P542	Q6P542 [220-232]	Q6P542 1xPhospho [S225(100)]	ATP-binding cassette sub-family F member 1 OS=Mus musculus OX=10090 GN=Abcf1 PE=1 SV=1	9.78908	9.5726	0.179988	0.128388	1.16092	0.215265	2.03035	0.0675356	0.247372	9.84553	9.74551	9.56815	9.99715	9.45694	9.47447	9.72187	9.63712
P1542	[K].EAADTDVENSPQHK.[A]	Q9CZX5	Q9CZX5 [224-237]	Q9CZX5 1xPhospho [S233(100)]	PIN2/TERF1-interacting telomerase inhibitor 1 OS=Mus musculus OX=10090 GN=Pinx1 PE=1 SV=2	6.2984	6.31417	0.247468	0.354243	-1.00332	-0.00478221	-0.0228335	0.982197	0.991576	6.5166	6.44155	6.27635	5.95909	6.67644	5.9803	6.55819	6.04176
P1543	[K].DYEIENQNPLASPTNTLLGSAK.[E]	Q5F2E7	Q5F2E7 [615-636]		Nuclear fragile X mental retardation-interacting protein 2 OS=Mus musculus OX=10090 GN=Nufip2 PE=1 SV=1	8.06617	8.4135	0.124464	0.0950021	-1.2714	-0.346418	-3.1906	0.00872779	0.0774963	8.05847	7.8932	8.1471	8.1659	8.50485	8.45944	8.28487	8.40485
P1544	[K].DYEEVGADSAEGDDEGEEY.[-]	P68373	P68373 [431-449]	P68373 1xPhospho [S439(100)]	Tubulin alpha-1C chain OS=Mus musculus OX=10090 GN=Tuba1c PE=1 SV=1	7.1001	6.9708	0.338246	0.110919	1.10236	0.140595	0.918816	0.378145	0.633535	7.07924	7.57641	6.79422	6.95056	6.98892	7.11953	6.87092	6.90382
P1545	[R].DYDDMSPR.[R]	P61979	P61979 [279-286]	P61979 1xPhospho [S284(100)]	Heterogeneous nuclear ribonucleoprotein K OS=Mus musculus OX=10090 GN=Hnrnpk PE=1 SV=1	10.3986	10.8202	0.447618	0.300371	-1.33905	-0.421206	-2.14885	0.0550642	0.220564	10.1315	11.0622	10.1272	10.2733	10.5621	11.2127	10.896	10.6099
P1546	[K].DWEDDSDEDMSNFDR.[F]	Q9R0Q7	Q9R0Q7 [108-122]	Q9R0Q7 1xPhospho [S113(100)]	Prostaglandin E synthase 3 OS=Mus musculus OX=10090 GN=Ptges3 PE=1 SV=1	10.3719	10.1136	0.0917885	0.140752	1.19594	0.258141	2.83017	0.0165531	0.111181	10.495	10.2923	10.3125	10.3878	10.1002	10.2174	10.2174	9.91946
P1547	[K].DWEDDSDEDMSNFDR.[F]	Q9R0Q7	Q9R0Q7 [108-122]	Q9R0Q7 1xPhospho [S113(100)]	Prostaglandin E synthase 3 OS=Mus musculus OX=10090 GN=Ptges3 PE=1 SV=1	9.51613	9.249	0.10626	0.0558697	1.20382	0.267615	3.41267	0.00590068	0.0593795	9.45832	9.41144	9.54095	9.65381	9.21915	9.18665	9.30803	9.28218
P1548	[R].EAANEAGDSSQDEAEEDVK.[Q]	Q9CZT4	Q9CZT4 [153-171]	Q9CZT4 2xPhospho [S161(100); S162(100)]	DNA-directed RNA polymerase III subunit RPC5 OS=Mus musculus OX=10090 GN=Polr3e PE=1 SV=2	6.54694	6.31091	0.471705	0.37727	1.19579	0.257962	1.21044	0.251791	0.508327	5.91315	6.46439	6.87023	6.94	6.13268	6.0139	6.86005	6.23699
P1549	[R].EAAPASPVLELQAGTQWLHANLSGGER.[L]	Q63ZW7	Q63ZW7 [897-923]	Q63ZW7 1xPhospho [S902(100)]	InaD-like protein OS=Mus musculus OX=10090 GN=Patj PE=1 SV=2	6.20485	6.48316	0.158941	0.342579	-1.2348	-0.304282	-1.5169	0.157844	0.407483	6.43443	6.13221	6.17876	6.07399	6.1745	6.2188	6.87631	6.66304
P155	[R].SASSSQELGEEEPAR.[T]	Q5SX79	Q5SX79 [186-200]	Q5SX79 1xPhospho [S188(99.6)]	Protein Shroom1 OS=Mus musculus OX=10090 GN=Shroom1 PE=1 SV=2	6.10763	6.18288	0.551579	0.643473	-1.05809	-0.0814665	-0.320723	0.754506	0.880503	6.05651	6.88582	5.60228	5.88594	6.22878	6.90382	6.26114	5.33778
P1550	[R].EADSKPVSQKSPPPAEK.[V]	Q9JLV1	Q9JLV1 [350-366]	Q9JLV1 1xPhospho [S357(98.5)]	BAG family molecular chaperone regulator 3 OS=Mus musculus OX=10090 GN=Bag3 PE=1 SV=2	6.69268	7.35396	0.266505	0.231179	-1.58313	-0.662783	-3.67636	0.00372543	0.0464544	6.82537	6.36546	6.60358	6.97633	7.26847	7.66553	7.36417	7.11765
P1551	[K].EADEEDSDEETSYPERSEQEEELESEPGVAK.[D]	Q9CQF4	Q9CQF4 [100-130]	Q9CQF4 1xPhospho [S106(100)]	Mitochondrial transcription rescue factor 1 OS=Mus musculus OX=10090 GN=Mtres1 PE=1 SV=1	8.03728	8.37863	0.121692	0.250031	-1.26768	-0.342195	-2.47798	0.030933	0.156742	8.1471	7.8932	8.12863	7.98017	8.48277	8.43428	8.01515	8.58232
P1552	[K].EADEEDSDEETSYPER.[S]	Q9CQF4	Q9CQF4 [100-115]	Q9CQF4 1xPhospho [S106(100)]	Mitochondrial transcription rescue factor 1 OS=Mus musculus OX=10090 GN=Mtres1 PE=1 SV=1	8.2928	8.61747	0.0587012	0.059562	-1.25235	-0.324639	-3.50709	0.00500127	0.0560406	8.23395	8.25644	8.36298	8.31784	8.64867	8.67756	8.60257	8.54107
P1553	[R].EADEDSEPEREVR.[A]	Q3TIX9	Q3TIX9 [76-88]	Q3TIX9 1xPhospho [S81(100)]	U4/U6.U5 tri-snRNP-associated protein 2 OS=Mus musculus OX=10090 GN=Usp39 PE=1 SV=2	9.02049	9.35199	0.132788	0.0549847	-1.25826	-0.331435	-3.57208	0.00446516	0.052484	9.06013	8.9508	9.1872	8.88383	9.33745	9.34802	9.42709	9.2954
P1554	[R].EAEALLQSMGLTTDSPIVPPPMSPSSK.[S]	O88487	O88487 [59-85]	O88487 1xPhospho [S83(98.7)]	Cytoplasmic dynein 1 intermediate chain 2 OS=Mus musculus OX=10090 GN=Dync1i2 PE=1 SV=1	6.88283	6.85241	0.465601	0.204405	1.04687	0.0660779	0.346222	0.73579	0.87536	6.66673	6.34504	7.38279	7.13676	6.62036	6.93628	6.76297	7.09004
P1555	[R].EAEALLQSMGLTTDSPIVPPPMSPSSK.[S]	O88487	O88487 [59-85]	O88487 1xPhospho [S81(99.2)]	Cytoplasmic dynein 1 intermediate chain 2 OS=Mus musculus OX=10090 GN=Dync1i2 PE=1 SV=1	5.78439	6.26582	1.03772	1.11067	-1.43832	-0.524389	-2.08847	0.0611179	0.234968	5.01977	4.79663	6.40094	6.92024	5.1854	5.43411	7.13929	7.30448
P1556	[R].EADEDSEPER.[E]	Q3TIX9	Q3TIX9 [76-85]	Q3TIX9 1xPhospho [S81(100)]	U4/U6.U5 tri-snRNP-associated protein 2 OS=Mus musculus OX=10090 GN=Usp39 PE=1 SV=2	7.14421	6.90992	0.381284	0.172912	1.18652	0.246735	1.24684	0.238675	0.496562	6.72413	7.08189	7.12139	7.64944	7.08956	6.90812	6.67676	6.96523
P1557	[K].EAEDSDSDDNIKR.[G]	Q8C1D8	Q8C1D8 [454-466]	Q8C1D8 2xPhospho [S458(100); S460(100)]	Protein IWS1 homolog OS=Mus musculus OX=10090 GN=Iws1 PE=1 SV=1	7.82489	7.74051	0.205891	0.144499	1.0596	0.0835207	0.597008	0.56274	0.768783	7.88428	7.88361	7.52791	8.00378	7.64375	7.6751	7.68773	7.95548
P1558	[R].EADDESLDEQASASK.[L]	Q9JM96	Q9JM96 [59-73]	Q9JM96 1xPhospho [S64(100)]	Cdc42 effector protein 4 OS=Mus musculus OX=10090 GN=Cdc42ep4 PE=1 SV=1	8.01964	7.60612	0.471932	0.614603	1.31478	0.394822	2.46874	0.0314424	0.158193	8.39616	8.38744	7.40862	7.88633	7.73586	8.39422	7.33966	6.95475
P1559	[K].EAAQSPVPPSLVNVK.[T]	Q8VC19	Q8VC19 [145-159]	Q8VC19 1xPhospho [S149(100)]	5-aminolevulinate synthase, nonspecific, mitochondrial OS=Mus musculus OX=10090 GN=Alas1 PE=1 SV=2	5.17235	5.15051	0.387424	0.453251	1.01527	0.0218628	0.0705245	0.945058	0.979554	5.40794	4.63035	5.16111	5.48999	5.3782	4.60588	4.97913	5.63885
P156	[K].SASTLCLPEVGLAR.[S]	Q8BWR8	Q8BWR8 [652-665]	Q8BWR8 1xPhospho [S654(99.6)]	Rhophilin-2 OS=Mus musculus OX=10090 GN=Rhpn2 PE=1 SV=2	5.37467	5.3034	0.697685	0.743439	1.09468	0.130504	0.398088	0.698278	0.850387	4.86324	4.70737	5.7926	6.13544	5.6182	4.19613	5.60228	5.79698
P1560	[R].EAEEESSEDD.[-]	Q8CHW4	Q8CHW4 [708-717]	Q8CHW4 2xPhospho [S713(100); S714(100)]	Translation initiation factor eIF-2B subunit epsilon OS=Mus musculus OX=10090 GN=Eif2b5 PE=1 SV=1	7.52252	7.40589	0.326455	0.152877	1.08282	0.114792	0.655904	0.525536	0.747638	7.09575	7.77199	7.4385	7.78384	7.58825	7.46858	7.24526	7.32147
P1561	[K].EAEEESSGGEEEDEDENIEVVYSK.[T]	P59325	P59325 [382-405]		Eukaryotic translation initiation factor 5 OS=Mus musculus OX=10090 GN=Eif5 PE=1 SV=1	5.31173	4.62351	0.351727	0.423797	1.57466	0.655037	2.22954	0.0478591	0.205787	5.74268	4.96161	5.09873	5.44389	5.1602	4.7478	4.38489	4.20115
P1562	[K].EAEEESSGGEEEDEDENIEVVYSK.[T]	P59325	P59325 [382-405]	P59325 2xPhospho [S387(100); S388(100)]	Eukaryotic translation initiation factor 5 OS=Mus musculus OX=10090 GN=Eif5 PE=1 SV=1	10.4728	10.1856	0.0604062	0.138959	1.22015	0.287059	3.44044	0.0056201	0.0577722	10.4446	10.4296	10.4549	10.5621	10.1081	10.1202	10.3939	10.1202
P1563	[K].DWDKESEGEEPAGGR.[A]	Q9CYX7	Q9CYX7 [260-274]	Q9CYX7 1xPhospho [S265(100)]	RRP15-like protein OS=Mus musculus OX=10090 GN=Rrp15 PE=1 SV=2	8.77817	8.91649	0.0260192	0.131001	-1.10158	-0.139575	-1.53135	0.154275	0.401872	8.74501	8.79893	8.76981	8.79893	8.92323	8.74351	9.06165	8.93758
P1564	[R].DVYLSPRDDGYSTK.[D]	Q91VM5	Q91VM5 [201-214]	Q91VM5 1xPhospho [S205(100)]	RNA binding motif protein, X-linked-like-1 OS=Mus musculus OX=10090 GN=Rbmxl1 PE=2 SV=1	11.668	11.8644	0.0705221	0.167456	-1.14585	-0.196413	-2.06493	0.0636452	0.241078	11.5896	11.6287	11.7392	11.7145	12.1009	11.8526	11.7145	11.7896
P1565	[K].EAISDDEDEALYQK.[V]	Q8C3S2	Q8C3S2 [558-571]	Q8C3S2 1xPhospho [S561(100)]	Transport and Golgi organization protein 6 homolog OS=Mus musculus OX=10090 GN=Tango6 PE=1 SV=1	7.16754	6.81157	0.228295	0.221013	1.27656	0.352257	2.07177	0.0629009	0.239695	7.41835	6.87424	7.2459	7.13166	6.88706	6.96234	6.91352	6.48337
P1566	[R].DTSPDKGELVSDEEEDT.[-]	Q3U0J8	Q3U0J8 [949-965]	Q3U0J8 1xPhospho [S959(100)]	TBC1 domain family member 2B OS=Mus musculus OX=10090 GN=Tbc1d2b PE=1 SV=2	7.68819	7.53131	0.143659	0.244324	1.10825	0.148277	1.15298	0.27366	0.530668	7.57641	7.64944	7.89871	7.62819	7.40183	7.2565	7.78384	7.68306
P1567	[R].EDAPPEDKESESEAKLDGETASDSESR.[A]	Q99L43	Q99L43 [11-37]	Q99L43 1xPhospho [S32(100)]	Phosphatidate cytidylyltransferase 2 OS=Mus musculus OX=10090 GN=Cds2 PE=1 SV=1	9.66178	9.50094	0.0946155	0.203536	1.11643	0.158893	1.49583	0.163177	0.417106	9.79298	9.58433	9.66808	9.60174	9.46985	9.26483	9.76077	9.50833
P1568	[K].DTLNPVAVPVSSPTATKPSPANTASPCTSNINPPR.[A]	Q8BWW4	Q8BWW4 [568-602]		La-related protein 4 OS=Mus musculus OX=10090 GN=Larp4 PE=1 SV=2	5.88696	5.97835	0.243474	0.428076	-1.09627	-0.132601	-0.585134	0.570413	0.773525	6.09277	5.53936	5.9099	6.00582	5.44876	5.81497	6.28975	6.35994
P1569	[R].EDENDASDDEDDDEKRR.[I]	P58501	P58501 [258-274]	P58501 1xPhospho [S264(100)]	PAX3- and PAX7-binding protein 1 OS=Mus musculus OX=10090 GN=Paxbp1 PE=1 SV=3	5.9784	6.03533	0.257735	0.149906	-1.04124	-0.058296	-0.295614	0.7731	0.890462	5.81411	6.19233	6.20387	5.70329	6.14694	6.09277	5.81411	6.08749
P157	[R].SAGSSSPEAGEDSDHEDGNYCPPVKR.[E]	Q9CT10	Q9CT10 [28-53]	Q9CT10 2xPhospho [S32(98.4); S33(100)]	Ran-binding protein 3 OS=Mus musculus OX=10090 GN=Ranbp3 PE=1 SV=2	7.00259	7.00746	0.315918	0.296993	-1.00197	-0.00283385	-0.0148379	0.988431	0.995372	7.08693	6.62102	6.92479	7.37762	7.22652	6.57195	7.15769	7.07369
P1570	[R].DSVINLSESVEDGPR.[G]	P27046	P27046 [74-88]	P27046 2xPhospho [S80(100); S82(100)]	Alpha-mannosidase 2 OS=Mus musculus OX=10090 GN=Man2a1 PE=1 SV=2	6.46656	7.45152	0.528087	0.362026	-2.016	-1.0115	-4.09215	0.00183005	0.0310567	6.91944	6.03311	5.98597	6.92774	7.11882	7.18376	7.62819	7.8753
P1571	[R].DSVINLSESVEDGPR.[G]	P27046	P27046 [74-88]		Alpha-mannosidase 2 OS=Mus musculus OX=10090 GN=Man2a1 PE=1 SV=2	8.39801	8.59252	0.124936	0.102969	-1.14277	-0.192533	-1.93586	0.0793324	0.271834	8.25218	8.34607	8.53757	8.45621	8.6648	8.4732	8.691	8.54107
P1572	[R].EDGGLEDNEKNFYESEEEEEEKEK.[S]	Q9Z1T1	Q9Z1T1 [262-285]	Q9Z1T1 1xPhospho [S276(100)]	AP-3 complex subunit beta-1 OS=Mus musculus OX=10090 GN=Ap3b1 PE=1 SV=2	7.75454	7.71355	0.229817	0.168325	1.03124	0.044376	0.308494	0.763542	0.886575	7.98081	7.75854	7.84029	7.4385	7.82027	7.58318	7.8932	7.55754
P1573	[R].EDGIDAVEVAADRPGSPR.[S]	Q8K1J5	Q8K1J5 [254-271]	Q8K1J5 1xPhospho [S269(100)]	Replication stress response regulator SDE2 OS=Mus musculus OX=10090 GN=Sde2 PE=1 SV=1	8.75645	8.88014	0.0894466	0.154502	-1.08923	-0.123308	-1.2167	0.249495	0.506406	8.78092	8.82422	8.79565	8.62502	9.07257	8.76083	8.74957	8.93758
P1574	[R].EDMAALEKDYEEVGADSAEGDDEGEEY.[-]	P68373	P68373 [423-449]	P68373 1xPhospho [S439(100)]	Tubulin alpha-1C chain OS=Mus musculus OX=10090 GN=Tuba1c PE=1 SV=1	7.47142	7.41785	0.36713	0.14921	1.04977	0.0700706	0.52661	0.609051	0.796152	7.91092	7.61	7.07079	7.29396	7.51551	7.56268	7.23796	7.35525
P1575	[K].EDSDEDEDEEDEDDSDEDEDDEEEDEFEPPIVK.[G]	P09405	P09405 [143-175]	P09405 2xPhospho [S145(100); S157(100)]	Nucleolin OS=Mus musculus OX=10090 GN=Ncl PE=1 SV=2	6.26748	5.11625	0.626556	0.592117	2.18557	1.12801	2.92753	0.0139207	0.0998112	6.992	5.47064	6.39088	6.21639	5.46252	4.2302	5.40984	5.36246
P1576	[R].EDSGTFSLGK.[M]	Q9WTX2	Q9WTX2 [16-25]	Q9WTX2 1xPhospho [S18(100)]	Interferon-inducible double-stranded RNA-dependent protein kinase activator A OS=Mus musculus OX=10090 GN=Prkra PE=1 SV=1	10.0295	9.84209	0.101275	0.0895473	1.13872	0.187417	2.16095	0.0539209	0.218425	10.1315	10.0865	9.90274	9.99715	9.75286	9.77759	9.92657	9.91136
P1577	[K].EDSKKEETPGTPK.[K]	Q8BU14	Q8BU14 [148-160]	Q8BU14 1xPhospho [T158(100)]	Translocation protein SEC62 OS=Mus musculus OX=10090 GN=Sec62 PE=1 SV=1	9.2099	8.72471	0.212982	0.2635	1.39656	0.481876	3.3127	0.00703489	0.0668082	9.33949	8.97492	9.43365	9.09152	9.01969	8.72017	8.77834	8.38064
P1578	[R].EATLPPVSPPKAALSVDEVEKK.[S]	Q6NZJ6	Q6NZJ6 [1224-1245]		Eukaryotic translation initiation factor 4 gamma 1 OS=Mus musculus OX=10090 GN=Eif4g1 PE=1 SV=1	9.31026	9.76175	0.185582	0.0937187	-1.36614	-0.450104	-4.75914	0.000611991	0.0150919	9.28893	9.09211	9.54533	9.31468	9.64857	9.78641	9.87314	9.73886
P1579	[R].EALVEPASESPRPALAR.[S]	P70441	P70441 [266-282]	P70441 1xPhospho [S275(99.6)]	Na(+)/H(+) exchange regulatory cofactor NHE-RF1 OS=Mus musculus OX=10090 GN=Slc9a3r1 PE=1 SV=3	11.4722	11.0983	0.110996	0.195974	1.29587	0.373916	3.50284	0.00503858	0.0560406	11.4669	11.3474	11.6175	11.4571	11.0423	11.1576	11.3297	10.8637
P158	[R].SAGEDNDGPVLTDEQK.[S]	Q9JM93	Q9JM93 [140-155]	Q9JM93 1xPhospho [S140(100)]	ADP-ribosylation factor-like protein 6-interacting protein 4 OS=Mus musculus OX=10090 GN=Arl6ip4 PE=1 SV=1	7.96017	8.12225	0.321625	0.314452	-1.1198	-0.163245	-0.849767	0.413793	0.660779	8.23395	7.64944	7.71584	8.24146	8.42485	7.69873	8.08681	8.27861
P1580	[K].EANGDAGEKSPK.[L]	Q9JIK5	Q9JIK5 [135-146]; [172-183]	Q9JIK5 1xPhospho [S144(100)]; 1xPhospho [S181(100)]	Nucleolar RNA helicase 2 OS=Mus musculus OX=10090 GN=Ddx21 PE=1 SV=3	7.59782	7.91349	0.225699	0.174039	-1.23991	-0.310238	-2.26339	0.0451133	0.199182	7.80728	7.69873	7.28358	7.60169	7.99489	7.85929	8.10106	7.69873
P1581	[K].DVSGQVPSAGKSSPTVDK.[A]	Q99LI2	Q99LI2 [486-503]		Chloride channel CLIC-like protein 1 OS=Mus musculus OX=10090 GN=Clcc1 PE=1 SV=1	5.7672	5.62794	0.506236	0.661879	1.14417	0.194296	0.559128	0.587417	0.783484	5.40794	5.25733	6.16931	6.23422	5.33296	5.55391	5.05296	6.57195
P1582	[R].EAPGSPPLSPR.[G]	Q67FY2	Q67FY2 [17-27]	Q67FY2 2xPhospho [S21(100); S25(100)]	B-cell CLL/lymphoma 9-like protein OS=Mus musculus OX=10090 GN=Bcl9l PE=1 SV=1	7.59856	7.4944	0.228524	0.0969594	1.07472	0.103965	0.72293	0.484999	0.719223	7.31227	7.86975	7.62903	7.58318	7.48699	7.46481	7.62819	7.39759
P1583	[K].DVQDAIAQSPEKEAK.[D]	Q8CH25	Q8CH25 [281-295]	Q8CH25 1xPhospho [S289(100)]	SAFB-like transcription modulator OS=Mus musculus OX=10090 GN=Sltm PE=1 SV=1	9.27885	9.29923	0.0216524	0.0495332	-1.01434	-0.0205437	-0.264747	0.796161	0.902883	9.27381	9.27014	9.31033	9.26112	9.3515	9.31468	9.29773	9.23299
P1584	[K].DVQDAIAQSPEK.[E]	Q8CH25	Q8CH25 [281-292]	Q8CH25 1xPhospho [S289(100)]	SAFB-like transcription modulator OS=Mus musculus OX=10090 GN=Sltm PE=1 SV=1	8.69148	8.72288	0.119699	0.35297	-1.03295	-0.046768	-0.415348	0.685974	0.842013	8.65194	8.54625	8.74351	8.82422	8.44459	8.40581	9.11688	8.92423
P1585	[K].DVEDSLPIKESAQAVAVALSPK.[E]	Q9QX47	Q9QX47 [1704-1725]	Q9QX47 1xPhospho [S1723(100)]	Protein SON OS=Mus musculus OX=10090 GN=Son PE=1 SV=2	7.9119	7.83675	0.165765	0.180343	1.04974	0.0700282	0.595123	0.563954	0.769467	8.15625	7.79706	7.82316	7.87112	8.04251	7.93372	7.68773	7.68306
P1586	[K].EATAQKPTASSGSTVTTPPPLVR.[G]	Q8CHY6	Q8CHY6 [169-191]	Q8CHY6 1xPhospho [T185(98.1)]	Transcriptional repressor p66 alpha OS=Mus musculus OX=10090 GN=Gatad2a PE=1 SV=2	5.87963	6.07777	0.417552	0.16752	-1.14142	-0.190832	-0.847615	0.41494	0.661986	6.0139	5.36562	6.35994	5.77905	5.87022	6.02341	6.25266	6.16479
P1587	[R].EATLPPVSPPK.[A]	Q6NZJ6	Q6NZJ6 [1224-1234]	Q6NZJ6 1xPhospho [S1231(100)]	Eukaryotic translation initiation factor 4 gamma 1 OS=Mus musculus OX=10090 GN=Eif4g1 PE=1 SV=1	10.2541	10.3123	0.261399	0.141429	-1.04067	-0.0575076	-0.634529	0.538871	0.753965	10.1948	9.91136	10.4152	10.495	10.1572	10.2489	10.485	10.3582
P1588	[R].EATLPPVSPPKAALSVDEVEK.[K]	Q6NZJ6	Q6NZJ6 [1224-1244]	Q6NZJ6 1xPhospho [S1231(100)]	Eukaryotic translation initiation factor 4 gamma 1 OS=Mus musculus OX=10090 GN=Eif4g1 PE=1 SV=1	8.3552	8.67684	0.175235	0.0448057	-1.24578	-0.317049	-3.31491	0.0070076	0.0668082	8.21437	8.20005	8.55017	8.45621	8.6242	8.664	8.7313	8.68785
P1589	[K].DTVIIVSEPSEDEESHDLPSVTR.[R]	Q04692	Q04692 [118-140]	Q04692 2xPhospho [S124(100); S127(100)]	SWI/SNF-related matrix-associated actin-dependent regulator of chromatin subfamily A containing DEAD/H box 1 OS=Mus musculus OX=10090 GN=Smarcad1 PE=1 SV=2	6.44162	6.39661	0.147791	0.337753	1.03171	0.0450419	0.225103	0.826078	0.919178	6.51305	6.53178	6.5009	6.22075	6.62036	6.03437	6.74096	6.19077
P159	[K].RTEGYAAFQEDSSGDEAESPSK.[V]	Q62172	Q62172 [81-102]	Q62172 2xPhospho [S92(100); S93(100)]	RalA-binding protein 1 OS=Mus musculus OX=10090 GN=Ralbp1 PE=1 SV=4	6.48404	6.27113	0.158121	0.299749	1.15457	0.207354	1.09194	0.298486	0.559881	6.57092	6.35717	6.34504	6.66304	6.62036	6.15335	6.38662	5.92418
P1590	[K].EGEEPTVYSDDEEPKDETAR.[K]	O55022	O55022 [173-192]	O55022 1xPhospho [S181(100)]	Membrane-associated progesterone receptor component 1 OS=Mus musculus OX=10090 GN=Pgrmc1 PE=1 SV=4	14.5289	14.2828	0	0.2668	1.18596	0.246059	2.0466	0.0656804	0.244071	14.5289	14.5289	14.5289	14.5289	14.5289	13.9118	14.2842	14.4065
P1591	[K].EGEEPTVYSDDEEPKDETARK.[N]	O55022	O55022 [173-193]	O55022 1xPhospho [S181(100)]	Membrane-associated progesterone receptor component 1 OS=Mus musculus OX=10090 GN=Pgrmc1 PE=1 SV=4	10.9638	10.6518	0.251485	0.234694	1.24137	0.311939	2.52261	0.028585	0.150979	11.0229	10.67	11.2714	10.8908	10.7326	10.3019	10.7919	10.7808
P1592	[R].DIYETDYYRK.[G-]	Anapsec	Anapsec [3-12]	Anapsec 2xPhospho [Y9(99.7); Y10(99.7)]	Phosphopeptide 1.3|TRDIYETD-pY-YRK	10.0964	9.90251	0.308558	0.394398	1.14143	0.190843	1.64626	0.128307	0.359837	10.0922	9.66228	10.3388	10.2923	9.46222	9.71038	10.3527	10.0847
P1593	[K].DDSHSAEDSEDEKDDHK.[N]	Q80XU3	Q80XU3 [71-87]	Q80XU3 2xPhospho [S75(100); S79(100)]	Nuclear ubiquitous casein and cyclin-dependent kinase substrate 1 OS=Mus musculus OX=10090 GN=Nucks1 PE=1 SV=1	8.84609	8.81582	0.204426	0.130379	1.02111	0.0301438	0.249063	0.807959	0.90891	9.09925	8.78648	8.60968	8.88896	8.67676	8.76981	8.98715	8.82958
P1594	[R].DDGSWEVIEGYR.[A]	P26443	P26443 [125-136]	P26443 1xPhospho [S128(100)]	Glutamate dehydrogenase 1, mitochondrial OS=Mus musculus OX=10090 GN=Glud1 PE=1 SV=1	6.66533	6.4627	0.243816	0.178899	1.15774	0.211306	1.20484	0.253861	0.510928	6.77682	6.91702	6.61905	6.34844	6.54	6.22856	6.43405	6.64817
P1595	[R].DDGDEEGLLTHSEEELEHSQDTDAEDGALQ.[-]	Q64012	Q64012 [283-312]	Q64012 3xPhospho [T292(100); S294(100); S/T]	RNA-binding protein Raly OS=Mus musculus OX=10090 GN=Raly PE=1 SV=3	7.39793	7.57392	0.51374	0.208369	-1.10562	-0.144859	-0.730532	0.480526	0.71555	7.35167	6.71782	7.93903	7.58318	7.74952	7.27289	7.65827	7.61498
P1596	[R].DDGDEEGLLTHSEEELEHSQDTDAEDGALQ.[-]	Q64012	Q64012 [283-312]	Q64012 2xPhospho [T292(98.8); T304(98.8)]	RNA-binding protein Raly OS=Mus musculus OX=10090 GN=Raly PE=1 SV=3	7.27443	7.43632	0.346228	0.208106	-1.12084	-0.164576	-0.938842	0.368221	0.628231	7.35823	6.98149	7.72894	7.02906	7.40919	7.15326	7.61329	7.56954
P1597	[R].DDGDEEGLLTHSEEELEHSQDTDAEDGALQ.[-]	Q64012	Q64012 [283-312]		RNA-binding protein Raly OS=Mus musculus OX=10090 GN=Raly PE=1 SV=3	7.38153	6.94477	0.279709	0.656815	1.34911	0.432012	1.63995	0.129627	0.36235	7.33081	7.04957	7.72894	7.41682	7.22108	6.21507	7.7112	6.63172
P1598	[K].DDDDIDLFGSDDEEESEEAK.[K]	O70251	O70251 [97-116]	O70251 1xPhospho [S106(100)]	Elongation factor 1-beta OS=Mus musculus OX=10090 GN=Eef1b PE=1 SV=5	9.27436	8.87752	0.104067	0.211598	1.3128	0.392646	3.8586	0.00272166	0.0392248	9.36488	9.12451	9.31033	9.29773	8.71012	8.70819	9.1482	8.94355
P1599	[K].DCQDIQQLDSEENDHQLSGDDEHGSHVQDPR.[I]	P24721	P24721 [4-34]		Asialoglycoprotein receptor 2 OS=Mus musculus OX=10090 GN=Asgr2 PE=1 SV=1	5.18494	6.38276	0.464736	0.236693	-2.27376	-1.18508	-5.58349	0.000172139	0.00796283	5.79027	5.13073	5.16111	4.65767	6.47337	6.67613	6.18455	6.197
P16	[K].QDGPLPKPHSVSLNDTETR.[K]	Q9WV55	Q9WV55 [155-173]	Q9WV55 1xPhospho [S166(99.6)]	Vesicle-associated membrane protein-associated protein A OS=Mus musculus OX=10090 GN=Vapa PE=1 SV=2	7.18867	6.98515	0.18557	0.291574	1.15207	0.204229	1.20178	0.254998	0.512166	7.10366	7.39941	6.97788	7.27373	7.00916	7.07996	6.58046	7.271
P160	[R].RTPSPPPR.[R]	Q52KI8	Q52KI8 [599-606]	Q52KI8 2xPhospho [T600(100); S602(100)]	Serine/arginine repetitive matrix protein 1 OS=Mus musculus OX=10090 GN=Srrm1 PE=1 SV=2	6.4504	6.58808	0.518492	0.202807	-1.09206	-0.127046	-0.570825	0.579736	0.77841	6.87562	6.4531	5.71966	6.75322	6.46052	6.88939	6.47628	6.52614
P1600	[R].ELVEPLTPSGEAPNQAHLR.[I]	Q01279	Q01279 [689-707]	Q01279 1xPhospho [T695(100)]	Epidermal growth factor receptor OS=Mus musculus OX=10090 GN=Egfr PE=1 SV=1	10.9042	11.2581	0.26786	0.241052	-1.27791	-0.353783	-2.75082	0.0190626	0.120955	10.546	10.8694	11.0353	11.166	10.9441	11.4473	11.1935	11.4473
P1601	[R].ELVGDTGSQEGDNEQPSGSETEEDPSASPQK.[I]	E9Q942	E9Q942 [43-73]		Small integral membrane protein 13 OS=Mus musculus OX=10090 GN=Smim13 PE=1 SV=1	6.40199	6.39997	0.148204	0.357641	-1.00329	-0.00474106	-0.0233832	0.981769	0.991576	6.37293	6.31938	6.61905	6.29659	6.92492	6.18144	6.32871	6.16479
P1602	[K].DDDDIDLFGSDDEEESEEAKK.[L]	O70251	O70251 [97-117]	O70251 1xPhospho [S106(100)]	Elongation factor 1-beta OS=Mus musculus OX=10090 GN=Eef1b PE=1 SV=5	7.61088	7.2309	0.272669	0.463855	1.27061	0.345518	1.76745	0.105196	0.316719	7.82027	7.27646	7.50086	7.84595	6.92492	6.78613	7.79631	7.41625
P1603	[K].DDSHSAEDSEDEKDDHKNVR.[Q]	Q80XU3	Q80XU3 [71-90]	Q80XU3 2xPhospho [S75(99.5); S79(100)]	Nuclear ubiquitous casein and cyclin-dependent kinase substrate 1 OS=Mus musculus OX=10090 GN=Nucks1 PE=1 SV=1	6.82846	6.95939	0.18807	0.134332	-1.09256	-0.127717	-0.854625	0.411213	0.658124	6.61905	6.80327	6.81517	7.07634	7.01734	6.82437	6.87631	7.11953
P1604	[R].ELSPEQSTAGKPSDGSSALDR.[A]	Q8CI11	Q8CI11 [503-523]	Q8CI11 1xPhospho [S505(100)]	Guanine nucleotide-binding protein-like 3 OS=Mus musculus OX=10090 GN=Gnl3 PE=1 SV=2	7.06108	7.06122	0.295541	0.178293	-1.00005	-6.76874e-05	-0.000380558	0.999703	0.999703	6.64037	7.32979	7.16236	7.11178	7.20406	7.09052	6.80298	7.14733
P1605	[R].ELILSSEPSPAVTPVTPTTLIAPR.[I]	Q9CWK8	Q9CWK8 [89-112]	Q9CWK8 1xPhospho [T104(100)]	Sorting nexin-2 OS=Mus musculus OX=10090 GN=Snx2 PE=1 SV=2	7.77706	7.88299	0.250997	0.247449	-1.07128	-0.0993411	-0.821951	0.428779	0.671621	7.93238	8.04745	7.58825	7.54018	7.89595	8.16646	7.56268	7.90685
P1606	[K].EIITEEPSEEEADMPKPK.[K]	Q9JIK5	Q9JIK5 [111-128]	Q9JIK5 1xPhospho [S118(100)]	Nucleolar RNA helicase 2 OS=Mus musculus OX=10090 GN=Ddx21 PE=1 SV=3	8.67053	8.49594	0.104552	0.256956	1.12301	0.167365	1.65739	0.126011	0.356761	8.60758	8.55666	8.76981	8.74804	8.39616	8.18559	8.76308	8.63892
P1607	[K].EIITEEPSEEEADMPKPK.[K]	Q9JIK5	Q9JIK5 [111-128]	Q9JIK5 1xPhospho [S118(100)]	Nucleolar RNA helicase 2 OS=Mus musculus OX=10090 GN=Ddx21 PE=1 SV=3	7.32122	7.16406	0.131958	0.193409	1.1147	0.156659	1.07041	0.307643	0.571451	7.40375	7.4111	7.34106	7.12898	7.24654	6.88308	7.32147	7.20517
P1608	[K].DFDISEQNDSSDEEKQR.[K]	Q61712	Q61712 [468-484]	Q61712 2xPhospho [S477(100); S478(100)]	DnaJ homolog subfamily C member 1 OS=Mus musculus OX=10090 GN=Dnajc1 PE=1 SV=1	8.77347	8.4291	0.342157	0.252599	1.27538	0.35093	3.16669	0.00910498	0.0790565	8.66801	8.33506	9.0448	9.04601	8.25804	8.19672	8.74652	8.51512
P1609	[K].EIQNGTLRESDSEHVPR.[D]	Q61595	Q61595 [66-82]	Q61595 1xPhospho [S75(99.5)]	Kinectin OS=Mus musculus OX=10090 GN=Ktn1 PE=1 SV=1	4.99045	4.77535	0.580048	1.29798	1.17252	0.229618	0.392944	0.701963	0.853064	4.20617	5.40946	5.44876	4.89742	5.36562	4.25859	3.24929	6.22792
P161	[R].RTSETSISPPGSSIGSPNR.[V]	Q69ZX8	Q69ZX8 [275-293]	Q69ZX8 3xPhospho [T279(99); S282(100); T/S]	Actin-binding LIM protein 3 OS=Mus musculus OX=10090 GN=Ablim3 PE=1 SV=2	6.7998	6.33456	0.289642	0.380052	1.36624	0.450207	2.09788	0.0601345	0.233062	6.59115	6.86591	7.18221	6.55993	6.41889	5.77905	6.62762	6.51269
P1610	[R].DFASEAPTAPLSDACPLSPHRR.[A]	P97434	P97434 [347-368]	P97434 1xPhospho [S364(100)]	Myosin phosphatase Rho-interacting protein OS=Mus musculus OX=10090 GN=Mprip PE=1 SV=2	6.22962	6.00511	0.132957	0.410753	1.17008	0.226601	1.02327	0.328429	0.593609	6.24407	6.28933	6.34504	6.04005	6.14373	5.92871	5.48453	6.46347
P1611	[K].EISDDEAEEEK.[G]	P11499	P11499 [224-234]	P11499 1xPhospho [S226(100)]	Heat shock protein HSP 90-beta OS=Mus musculus OX=10090 GN=Hsp90ab1 PE=1 SV=3	8.15216	8.0764	0.371596	0.35637	1.05412	0.0760378	0.358628	0.726747	0.869912	7.65185	8.50756	8.34109	8.10816	7.8087	8.25537	8.49047	7.75106
P1612	[R].DELSSEDGEAK.[A]	Q8CCP0	Q8CCP0 [734-744]	Q8CCP0 2xPhospho [S737(100); S738(100)]	Nuclear export mediator factor Nemf OS=Mus musculus OX=10090 GN=Nemf PE=1 SV=2	6.92519	6.69269	0.191376	0.456037	1.16424	0.219393	1.10001	0.29511	0.556094	6.95554	6.68373	6.91165	7.14983	6.01589	6.87631	6.86675	7.01182
P1613	[K].DEILPTTPISEQK.[G]	P62908	P62908 [215-227]	P62908 1xPhospho [T221(100)]	40S ribosomal protein S3 OS=Mus musculus OX=10090 GN=Rps3 PE=1 SV=1	10.8171	11.2704	0.24749	0.202371	-1.36914	-0.45327	-5.17191	0.00032039	0.0110708	10.5569	10.7035	10.875	11.133	11.1744	11.0423	11.365	11.4999
P1614	[K].DEDSDDESQSSHGGK.[K]	Q8CCJ3	Q8CCJ3 [455-469]	Q8CCJ3 1xPhospho [S458(100)]	E3 UFM1-protein ligase 1 OS=Mus musculus OX=10090 GN=Ufl1 PE=1 SV=2	6.63883	6.41835	0.235127	0.125757	1.16408	0.219191	1.26163	0.233501	0.493405	6.91621	6.34504	6.61191	6.68215	6.52155	6.41355	6.49549	6.24279
P1615	[K].ELSHSPPR.[E]	Q8BTI8	Q8BTI8 [1274-1281]	Q8BTI8 1xPhospho [S1278(100)]	Serine/arginine repetitive matrix protein 2 OS=Mus musculus OX=10090 GN=Srrm2 PE=1 SV=3	6.23637	5.95073	0.286911	0.385382	1.20181	0.265214	1.12926	0.283112	0.541247	6.47592	5.83159	6.24129	6.39669	6.02341	6.36507	5.98107	5.43335
P1616	[K].ELSHSPPRENSFESSLEFK.[N]	Q8BTI8	Q8BTI8 [1274-1292]	Q8BTI8 1xPhospho [S1278(99.5)]	Serine/arginine repetitive matrix protein 2 OS=Mus musculus OX=10090 GN=Srrm2 PE=1 SV=3	9.8103	9.6867	0.105566	0.0631895	1.08954	0.123718	1.46481	0.17131	0.424647	9.89469	9.65626	9.83626	9.85398	9.75286	9.61904	9.64857	9.72632
P1617	[R].ELVGDTGSQEGDNEQPSGSETEEDPSASPQK.[I]	E9Q942	E9Q942 [43-73]		Small integral membrane protein 13 OS=Mus musculus OX=10090 GN=Smim13 PE=1 SV=1	7.13637	7.27892	0.142242	0.268469	-1.10431	-0.143146	-0.876804	0.399571	0.651118	6.99634	7.2302	7.03454	7.28441	7.49027	7.20462	6.93054	7.49027
P1618	[R].EMAPQSVSPR.[E]	P48437	P48437 [192-201]	P48437 1xPhospho [S199(100)]	Prospero homeobox protein 1 OS=Mus musculus OX=10090 GN=Prox1 PE=1 SV=2	7.34879	7.62237	0.24921	0.25453	-1.20391	-0.267732	-1.54806	0.150234	0.396022	6.99405	7.36938	7.46987	7.56184	7.86417	7.53405	7.30448	7.78678
P1619	[R].EMAPQSVSPR.[E]	P48437	P48437 [192-201]	P48437 1xPhospho [S199(100)]	Prospero homeobox protein 1 OS=Mus musculus OX=10090 GN=Prox1 PE=1 SV=2	7.97341	8.15621	0.144041	0.201037	-1.13857	-0.187222	-1.47478	0.168659	0.422458	7.86975	8.03821	7.84029	8.14539	8.1659	8.4101	7.91965	8.12921
P162	[R].RTSMGGTQQQFVEGVR.[M]	Q02248	Q02248 [550-565]		Catenin beta-1 OS=Mus musculus OX=10090 GN=Ctnnb1 PE=1 SV=1	8.90559	8.86048	0.129419	0.158088	1.03179	0.0451536	0.499526	0.627373	0.808676	9.03529	8.98652	8.75183	8.84872	8.87109	9.0448	8.86763	8.65839
P1620	[R].DATIPVESDTDDEGAPR.[I]	Q99L48	Q99L48 [461-477]	Q99L48 2xPhospho [S468(100); T470(100)]	60S ribosomal export protein NMD3 OS=Mus musculus OX=10090 GN=Nmd3 PE=1 SV=1	6.62697	6.29346	0.211553	0.402506	1.2608	0.334345	1.55475	0.148643	0.393375	6.32262	6.73334	6.79919	6.65272	5.78851	6.64914	6.5842	6.15198
P1621	[K].DADSQNPDAPEGK.[R]	Q8CIE6	Q8CIE6 [399-411]	Q8CIE6 1xPhospho [S402(100)]	Coatomer subunit alpha OS=Mus musculus OX=10090 GN=Copa PE=1 SV=2	7.18571	6.9086	0.302777	0.326677	1.21153	0.276826	1.34547	0.205889	0.464952	6.94752	7.43437	7.46012	6.90083	6.60792	7.2796	7.08514	6.66175
P1622	[R].DADSGDSQNPPNQPSK.[Q]	Q62313	Q62313 [25-40]	Q62313 1xPhospho [S28(100)]	Trans-Golgi network integral membrane protein 1 OS=Mus musculus OX=10090 GN=Tgoln1 PE=1 SV=1	6.62304	7.23051	0.445688	0.127755	-1.52364	-0.607521	-2.94001	0.0136151	0.0988711	6.02489	7.10366	6.69258	6.67103	7.17279	7.41682	7.20264	7.1298
P1623	[R].DAAQSSPAFGDRR.[C]	P10518	P10518 [210-222]		Delta-aminolevulinic acid dehydratase OS=Mus musculus OX=10090 GN=Alad PE=1 SV=1	7.42059	6.54616	0.159762	0.330496	1.83215	0.873534	4.80947	0.00056483	0.0143674	7.3856	7.64944	7.27793	7.36938	6.63418	6.20387	6.38137	6.96523
P1624	[K].CVACNNPVTPSLSTAPPSFK.[F]	Q9ERU9	Q9ERU9 [1518-1537]	Q9ERU9 1xPhospho [T1526(98.4)]	E3 SUMO-protein ligase RanBP2 OS=Mus musculus OX=10090 GN=Ranbp2 PE=1 SV=2	7.22536	7.29945	0.338087	0.434086	-1.05282	-0.0742616	-0.314496	0.759103	0.883104	7.50186	6.75848	7.19733	7.44376	6.877	7.90685	7.18711	7.22685
P1625	[R].ENGSDNLPPSPGSGDQTLPDHAPF.[-]	Q9CYZ2	Q9CYZ2 [197-220]	Q9CYZ2 1xPhospho [T213(99.2)]	Tumor protein D54 OS=Mus musculus OX=10090 GN=Tpd52l2 PE=1 SV=1	9.0511	9.12338	0.096019	0.128654	-1.0515	-0.0724435	-0.740199	0.474876	0.710191	9.0059	9.04721	8.9652	9.18609	9.0021	9.3029	9.11688	9.07165
P1626	[K].CTVCNEATPIKTPPTGK.[K]	Q9CZX7	Q9CZX7 [78-94]	Q9CZX7 1xPhospho [T89(100)]	Type 2 phosphatidylinositol 4,5-bisphosphate 4-phosphatase OS=Mus musculus OX=10090 GN=Pip4p2 PE=1 SV=1	8.04988	7.90472	0.177829	0.191809	1.10443	0.1433	1.09431	0.297492	0.558382	8.25218	7.91629	7.88564	8.14539	8.06334	7.93372	7.62819	7.99363
P1627	[R].CSSPTPGPPPLPQK.[S]	O35711	O35711 [360-373]		Liprin-beta-2 OS=Mus musculus OX=10090 GN=Ppfibp2 PE=1 SV=3	7.41473	7.29214	0.0909264	0.125494	1.0876	0.121142	0.945815	0.364809	0.62651	7.54977	7.36761	7.35525	7.38628	7.2276	7.17065	7.31093	7.45937
P1628	[K].DADSQNPDAPEGKR.[S]	Q8CIE6	Q8CIE6 [399-412]	Q8CIE6 1xPhospho [S402(100)]	Coatomer subunit alpha OS=Mus musculus OX=10090 GN=Copa PE=1 SV=2	7.84451	7.66152	0.205723	0.30702	1.13103	0.177632	1.3477	0.205192	0.464342	7.84595	8.12863	7.75401	7.64944	7.8753	7.84595	7.7112	7.21364
P1629	[R].DGAERESPRPPAAAEAPAGSDGEDGGRR.[D]	Q6ZQ58	Q6ZQ58 [62-89]	Q6ZQ58 2xPhospho [S68(100); S81(100)]	La-related protein 1 OS=Mus musculus OX=10090 GN=Larp1 PE=1 SV=3	5.55088	6.15241	0.892101	0.690094	-1.39662	-0.481935	-1.4318	0.180343	0.439817	5.13165	4.50919	6.45384	6.10884	6.29888	5.20491	6.86005	6.24581
P163	[R].RTSMGGTQQQFVEGVR.[M]	Q02248	Q02248 [550-565]		Catenin beta-1 OS=Mus musculus OX=10090 GN=Ctnnb1 PE=1 SV=1	7.8213	7.77294	0.143795	0.379156	1.02315	0.0330219	0.190705	0.852274	0.929586	7.6719	7.75854	8.00882	7.84595	7.89595	8.16646	7.76752	7.26181
P1630	[R].DAEQSSSPR.[T]	P70255	P70255 [188-196]		Nuclear factor 1 C-type OS=Mus musculus OX=10090 GN=Nfic PE=1 SV=1	7.77106	7.80177	0.468031	0.394716	-1.01409	-0.0201823	-0.111085	0.913575	0.966148	8.1471	7.98081	7.86558	7.09075	8.11756	7.90685	7.95745	7.22523
P1631	[R].DAPFFRESPVGR.[K]	Q8K2H1	Q8K2H1 [140-151]	Q8K2H1 1xPhospho [S147(100)]	Periphilin-1 OS=Mus musculus OX=10090 GN=Pphln1 PE=1 SV=1	8.30487	8.70946	0.253367	0.153329	-1.32403	-0.404935	-2.92966	0.0138681	0.0996833	8.01515	8.59418	8.19339	8.41677	8.52703	8.84767	8.82422	8.63892
P1632	[R].DATIPVESDTDDEGAPR.[I]	Q99L48	Q99L48 [461-477]	Q99L48 1xPhospho [T470(100)]	60S ribosomal export protein NMD3 OS=Mus musculus OX=10090 GN=Nmd3 PE=1 SV=1	7.53257	7.4888	0.372141	0.135347	1.03466	0.0491503	0.277371	0.786703	0.899268	7.56268	7.81742	6.99838	7.7518	7.62986	7.30448	7.50186	7.51903
P1633	[R].EMCEGLLEESDGEDEHEAGR.[A]	Q8BK35	Q8BK35 [296-315]	Q8BK35 1xPhospho [S305(100)]	Ribosome biogenesis protein NOP53 OS=Mus musculus OX=10090 GN=Nop53 PE=1 SV=1	5.29544	4.76715	0.860554	0.842236	1.54597	0.628514	1.77555	0.103793	0.313454	4.65767	4.4501	6.02039	6.05357	3.5082	5.11295	5.16608	5.28136
P1634	[R].DASPSSSSAVASSK.[A]	Q8K2H1	Q8K2H1 [217-230]	Q8K2H1 1xPhospho [S219(100)]	Periphilin-1 OS=Mus musculus OX=10090 GN=Pphln1 PE=1 SV=1	6.49682	6.8179	0.0759203	0.111897	-1.25122	-0.32333	-2.24402	0.0466654	0.203399	6.56783	6.39611	6.48283	6.54052	6.78274	6.67867	6.93456	6.87562
P1635	[R].DASPPPAFKPEPPK.[A]	Q9Z0U1	Q9Z0U1 [966-979]	Q9Z0U1 1xPhospho [S968(100)]	Tight junction protein ZO-2 OS=Mus musculus OX=10090 GN=Tjp2 PE=1 SV=2	10.2652	10.1606	0.0650475	0.0521859	1.07519	0.104585	1.38239	0.194614	0.455835	10.3168	10.221	10.3249	10.198	10.0893	10.1572	10.1857	10.2101
P1636	[R].EMDESLANLSEDEYYSEEER.[N]	Q6ZQ88	Q6ZQ88 [123-142]	Q6ZQ88 2xPhospho [S132(100); S138(100)]	Lysine-specific histone demethylase 1A OS=Mus musculus OX=10090 GN=Kdm1a PE=1 SV=2	5.538	5.27194	0.47646	1.02047	1.20669	0.271049	0.586177	0.569737	0.773525	5.5636	5.02778	6.16931	5.39131	5.37351	5.53725	6.30835	3.86866
P1637	[K].DASPGSPLEK.[L]	P54869	P54869 [428-437]	P54869 1xPhospho [S433(100)]	Hydroxymethylglutaryl-CoA synthase, mitochondrial OS=Mus musculus OX=10090 GN=Hmgcs2 PE=1 SV=2	7.28593	7.73542	0.229346	0.256856	-1.36984	-0.454003	-3.49811	0.00508039	0.0560406	7.49562	7.35525	7.33363	6.95921	8.04251	7.82461	7.44469	7.62986
P1638	[K].DAQSPLLEVDAASVK.[Y]	Q69ZR9-2	Q69ZR9-2 [833-847]	Q69ZR9-2 1xPhospho [S836(100)]	Isoform 2 of Protein TASOR OS=Mus musculus OX=10090 GN=Tasor	6.01421	6.71848	0.490828	0.175063	-1.6143	-0.690907	-2.95899	0.0131634	0.0972061	6.70292	5.77725	6.00075	5.57593	6.46366	6.75848	6.79172	6.86005
P1639	[R].EMSSLSSEGEVQNR.[T]	B2RX12	B2RX12 [901-914]	B2RX12 1xPhospho [S903(99.8)]	Canalicular multispecific organic anion transporter 2 OS=Mus musculus OX=10090 GN=Abcc3 PE=1 SV=1	7.30347	6.9763	0.341796	0.215556	1.25295	0.32533	1.67166	0.123119	0.353012	7.6719	6.85697	7.42099	7.26403	6.85641	7.28939	6.81517	6.94423
P164	[R].RTSSDDESEEDEDDLLQR.[T]	Q5SSI6	Q5SSI6 [199-216]	Q5SSI6 3xPhospho [S202(99.6); S206(100); T/S]	U3 small nucleolar RNA-associated protein 18 homolog OS=Mus musculus OX=10090 GN=Utp18 PE=1 SV=1	7.28317	7.33481	0.199669	0.320386	-1.0313	-0.044459	-0.254222	0.804073	0.907524	7.10588	7.12139	7.40519	7.50023	7.60503	7.0098	7.10942	7.61498
P1640	[R].EMSSLSSEGEVQNR.[T]	B2RX12	B2RX12 [901-914]	B2RX12 1xPhospho [S906(99.3)]	Canalicular multispecific organic anion transporter 2 OS=Mus musculus OX=10090 GN=Abcc3 PE=1 SV=1	7.27794	7.05692	0.0876546	0.517294	1.14598	0.196583	0.970688	0.352824	0.616259	7.30591	7.20264	7.38957	7.21364	7.56355	7.17065	7.15952	6.33398
P1641	[R].EMSSLSSEGEVQNR.[T]	B2RX12	B2RX12 [901-914]	B2RX12 2xPhospho [S903(99.7); S906(100)]	Canalicular multispecific organic anion transporter 2 OS=Mus musculus OX=10090 GN=Abcc3 PE=1 SV=1	7.56939	6.8864	0.34084	0.220568	1.6061	0.683563	3.78001	0.00311491	0.0419416	7.56268	7.78384	7.84029	7.09075	7.08237	6.9146	6.57229	6.97633
P1642	[R].EMSSLSSEGEVQNR.[T]	B2RX12	B2RX12 [901-914]	B2RX12 2xPhospho [S903(100); S906(100)]	Canalicular multispecific organic anion transporter 2 OS=Mus musculus OX=10090 GN=Abcc3 PE=1 SV=1	8.1943	7.55087	0.172403	0.133991	1.562	0.643398	5.24909	0.000284634	0.010552	8.34507	8.17605	8.29734	7.95875	7.74952	7.50195	7.45604	7.49599
P1643	[K].DGELPVEDDIDLSDVELDDLEKDEL.[-]	Q922R8	Q922R8 [416-440]	Q922R8 1xPhospho [S428(100)]	Protein disulfide-isomerase A6 OS=Mus musculus OX=10090 GN=Pdia6 PE=1 SV=3	6.55301	6.26148	0.633717	0.277741	1.22341	0.29091	1.02086	0.329519	0.594481	7.40134	6.02987	6.67198	6.10884	6.65499	6.21334	6.00331	6.17428
P1644	[K].ELFDYSPPLHK.[S]	Q8K019	Q8K019 [505-515]	Q8K019 1xPhospho [S510(100)]	Bcl-2-associated transcription factor 1 OS=Mus musculus OX=10090 GN=Bclaf1 PE=1 SV=2	9.79373	9.73167	0.0947535	0.0337968	1.04419	0.062382	0.796482	0.442813	0.687169	9.79298	9.66708	9.82018	9.89469	9.76941	9.68751	9.73886	9.73089
P1645	[R].EGSQGELTPANSQSR.[M]	Q99LD4	Q99LD4 [452-466]	Q99LD4 1xPhospho [S454(100)]	COP9 signalosome complex subunit 1 OS=Mus musculus OX=10090 GN=Gps1 PE=1 SV=1	6.27049	6.32957	0.313741	0.182625	-1.04149	-0.0586552	-0.28815	0.778656	0.892917	6.10459	6.33337	6.68152	5.96247	6.18546	6.59165	6.31324	6.22792
P1646	[R].DLFSLDSEGPSPTSPPLR.[S]	Q99L02	Q99L02 [223-240]	Q99L02 1xPhospho [S236(100)]	PAXIP1-associated glutamate-rich protein 1A OS=Mus musculus OX=10090 GN=Pagr1a PE=1 SV=1	6.36099	6.34305	0.378089	0.380555	1.00552	0.00794578	0.0316379	0.975335	0.989776	6.38545	6.39068	5.87244	6.79538	6.57229	5.78939	6.61191	6.39863
P1647	[K].EGVGEETLSPR.[R]	Q6AW69	Q6AW69 [244-254]	Q6AW69 1xPhospho [S252(100)]	Cingulin-like protein 1 OS=Mus musculus OX=10090 GN=Cgnl1 PE=1 SV=2	9.43795	9.53319	0.108	0.302927	-1.06817	-0.0951403	-0.675749	0.51333	0.740932	9.29953	9.42709	9.46475	9.56041	9.30134	9.91946	9.28218	9.62976
P1648	[K].EGVILTNENAASPEQPGDEDAK.[Q]	Q1HFZ0	Q1HFZ0 [712-733]	Q1HFZ0 1xPhospho [S723(100)]	RNA cytosine C(5)-methyltransferase NSUN2 OS=Mus musculus OX=10090 GN=Nsun2 PE=1 SV=2	6.77458	6.81033	0.419481	0.172071	-1.02151	-0.0307052	-0.146358	0.88632	0.953855	6.86494	7.01559	6.15793	7.05987	6.55301	6.9146	6.88308	6.89062
P1649	[R].EHQEQEPELGGAHAANVASVPIATYGPVSPTVSFQPLPR.[T]	Q8VCF0	Q8VCF0 [192-230]	Q8VCF0 1xPhospho [S220(100)]	Mitochondrial antiviral-signaling protein OS=Mus musculus OX=10090 GN=Mavs PE=1 SV=1	7.16687	6.98264	0.293572	0.399952	1.13962	0.18855	0.870608	0.4028	0.653531	7.32055	6.73334	7.36938	7.24419	7.41968	6.53458	7.19799	6.7783
P165	[K].RVPSPTPVPK.[E]	Q8BTI8	Q8BTI8 [2532-2541]		Serine/arginine repetitive matrix protein 2 OS=Mus musculus OX=10090 GN=Srrm2 PE=1 SV=3	8.62781	8.7293	0.114986	0.0694404	-1.07267	-0.101208	-1.11735	0.287952	0.545961	8.45944	8.66959	8.71901	8.6632	8.71477	8.6369	8.78277	8.78277
P1650	[R].DLEPGEVPSDSDEDAEHR.[S]	Q62504	Q62504 [1387-1404]	Q62504 2xPhospho [S1395(100); S1397(100)]	Msx2-interacting protein OS=Mus musculus OX=10090 GN=Spen PE=1 SV=2	5.60915	5.78301	0.696019	0.505198	-1.06519	-0.0911152	-0.341678	0.739113	0.87625	4.94578	5.07482	6.28054	6.13544	5.75781	5.13581	5.87413	6.36428
P1651	[R].DLEFCSTEEEKETDR.[K]	Q05CL8	Q05CL8 [329-343]	Q05CL8 2xPhospho [S334(100); T335(100)]	La-related protein 7 OS=Mus musculus OX=10090 GN=Larp7 PE=1 SV=2	6.78745	7.18394	0.626023	0.217509	-1.29284	-0.370548	-1.4964	0.163032	0.417105	7.0313	5.88868	6.89811	7.33172	6.87893	7.37066	7.18376	7.30242
P1652	[R].EHSPSESEKEVVIADPR.[G]	B1AY10	B1AY10 [145-161]	B1AY10 1xPhospho [S147(100)]	Transcriptional repressor NF-X1 OS=Mus musculus OX=10090 GN=Nfx1 PE=1 SV=1	7.95896	7.86392	0.131273	0.0496822	1.06834	0.0953715	0.860776	0.407961	0.656584	8.01515	8.00378	7.76453	8.05238	7.83317	7.90685	7.90548	7.81017
P1653	[R].EGSPIPHDPDLGSK.[L]	P42128	P42128 [429-442]	P42128 1xPhospho [S431(100)]	Forkhead box protein K1 OS=Mus musculus OX=10090 GN=Foxk1 PE=1 SV=2	7.89981	8.31357	0.334608	0.248088	-1.32812	-0.40939	-2.37115	0.0373456	0.177037	7.40776	8.10874	7.97048	8.11225	8.00378	8.53581	8.49047	8.22421
P1654	[K].DLDLLASVPSPSSVSR.[K]	Q7TN29	Q7TN29 [210-225]	Q7TN29 1xPhospho [S219(100)]	Stromal membrane-associated protein 2 OS=Mus musculus OX=10090 GN=Smap2 PE=1 SV=1	5.63462	6.15844	0.457972	0.265659	-1.43044	-0.516454	-1.98388	0.0731162	0.258203	5.75388	5.2168	6.22878	5.339	5.80977	6.40573	6.31835	6.09989
P1655	[K].DLGHPVEEEDESGDQEDDDDEIDDGDKDQDI.[-]	Q9Z1Z0	Q9Z1Z0 [929-959]	Q9Z1Z0 1xPhospho [S940(100)]	General vesicular transport factor p115 OS=Mus musculus OX=10090 GN=Uso1 PE=1 SV=2	8.7561	8.64768	0.179454	0.141852	1.07875	0.109363	0.93286	0.371166	0.630058	9.01627	8.65595	8.6209	8.7313	8.78611	8.45944	8.72017	8.62502
P1656	[K].DIKEESDEEDDDDEESGRLR.[F]	Q9CXK9	Q9CXK9 [238-257]	Q9CXK9 1xPhospho [S243(100)]	RNA-binding protein 33 OS=Mus musculus OX=10090 GN=Rbm33 PE=1 SV=2	6.28806	6.54548	0.186271	0.148686	-1.1916	-0.252904	-1.58657	0.141272	0.380798	6.14096	6.12757	6.37333	6.51038	6.55819	6.34504	6.70401	6.57467
P1657	[R].DLVQPDKPASPK.[F]	Q8BJ05	Q8BJ05 [506-517]	Q8BJ05 1xPhospho [S515(100)]	Zinc finger CCCH domain-containing protein 14 OS=Mus musculus OX=10090 GN=Zc3h14 PE=1 SV=1	8.61132	8.69338	0.164933	0.125984	-1.05829	-0.0817395	-0.720115	0.486662	0.719828	8.76196	8.39471	8.71439	8.57424	8.79051	8.65395	8.53231	8.79674
P1658	[R].DLQSPDFTAGFHSDKVEGK.[A]	Q6ZPR6	Q6ZPR6 [1043-1061]	Q6ZPR6 1xPhospho [S1046(100)]	Inhibitor of Bruton tyrosine kinase OS=Mus musculus OX=10090 GN=Ibtk PE=1 SV=3	6.885	6.75195	0.160035	0.0717505	1.09628	0.132622	0.907491	0.383839	0.638418	6.75171	7.03836	6.74202	7.0079	6.72367	6.82437	6.7948	6.66498
P1659	[K].DIPSPLHVGSK.[F]	Q8BJ34	Q8BJ34 [62-72]	Q8BJ34 1xPhospho [S65(100)]	Meiosis regulator and mRNA stability factor 1 OS=Mus musculus OX=10090 GN=Marf1 PE=1 SV=3	7.15667	7.14113	0.38334	0.349955	1.01082	0.0155262	0.0794624	0.93811	0.978008	7.0623	7.61	7.26181	6.69258	6.98764	7.66553	6.95056	6.96077
P166	[K].RVQSSPNLLAAGR.[E]	Q3UTJ2-2; Q3UTJ2-5	Q3UTJ2-2 [24-36]; Q3UTJ2-5 [24-36]	Q3UTJ2-2 1xPhospho [S27(100)]; Q3UTJ2-5 1xPhospho [S27(100)]	Isoform 2 of Sorbin and SH3 domain-containing protein 2 OS=Mus musculus OX=10090 GN=Sorbs2 Isoform 5 of Sorbin and SH3 domain-containing protein 2 OS=Mus musculus OX=10090 GN=Sorbs2	7.17148	7.50265	0.242635	0.14911	-1.25663	-0.329565	-2.17977	0.0521888	0.215674	7.02284	7.50249	6.96129	7.19931	7.6719	7.37439	7.58404	7.38026
P1660	[R].EGHPAPPPVKPPPSPVNIR.[T]	Q6PEV3	Q6PEV3 [222-240]	Q6PEV3 1xPhospho [S235(100)]	WAS/WASL-interacting protein family member 2 OS=Mus musculus OX=10090 GN=Wipf2 PE=1 SV=1	6.04268	6.45455	0.324645	0.191887	-1.32071	-0.401316	-2.18658	0.0515745	0.214396	6.12197	6.35717	5.58747	6.10413	6.39863	6.6902	6.23117	6.49819
P1661	[K].DIPSDTQSPVSTK.[R]	Q7TPV4	Q7TPV4 [1157-1169]	Q7TPV4 1xPhospho [S1164(100)]	Myb-binding protein 1A OS=Mus musculus OX=10090 GN=Mybbp1a PE=1 SV=2	5.79301	6.11571	0.266563	0.244981	-1.255	-0.327687	-1.53894	0.152428	0.398966	5.79027	5.60594	5.60495	6.1709	5.75267	6.18766	6.24237	6.28013
P1662	[K].DLPDGHVAVSPR.[N]	Q80VC9-14	Q80VC9-14 [353-364]	Q80VC9-14 1xPhospho [S362(100)]	Isoform 14 of Calmodulin-regulated spectrin-associated protein 3 OS=Mus musculus OX=10090 GN=Camsap3	6.71789	6.59269	0.0828768	0.617228	1.03832	0.0542569	0.27447	0.788874	0.900044	6.81777	6.71132	6.61541	6.72704	7.15952	7.03552	5.84722	6.32851
P1663	[K].DLPDGHAVSPR.[N]	Q80VC9	Q80VC9 [326-336]	Q80VC9 1xPhospho [S334(100)]	Calmodulin-regulated spectrin-associated protein 3 OS=Mus musculus OX=10090 GN=Camsap3 PE=1 SV=1	7.93014	8.15789	0.286284	0.421524	-1.16554	-0.220998	-1.26811	0.231266	0.492041	8.21437	8.11992	7.78458	7.60169	7.88428	8.78388	7.93571	8.02767
P1664	[K].EGINPGYDDYADSDEDQHDAYLER.[M]	Q08943	Q08943 [432-455]	Q08943 1xPhospho [S444(100)]	FACT complex subunit SSRP1 OS=Mus musculus OX=10090 GN=Ssrp1 PE=1 SV=2	8.60383	8.60998	0.0798331	0.202235	-1.00544	-0.00783154	-0.074189	0.942209	0.978751	8.55017	8.53757	8.61551	8.71206	8.691	8.3112	8.67914	8.75858
P1665	[K].EGPEPPEEVPPPTTPPAPK.[M]	Q7TSC1	Q7TSC1 [596-614]	Q7TSC1 1xPhospho [T609(100)]	Protein PRRC2A OS=Mus musculus OX=10090 GN=Prrc2a PE=1 SV=1	9.02908	9.12566	0.112846	0.126523	-1.06932	-0.0966973	-0.969352	0.35346	0.61662	8.98073	9.02627	8.92323	9.18609	8.98652	9.25372	9.20931	9.05308
P1666	[R].EGQESPASPPEWK.[D]	Q9DBT9	Q9DBT9 [28-40]	Q9DBT9 1xPhospho [S35(99.7)]	Dimethylglycine dehydrogenase, mitochondrial OS=Mus musculus OX=10090 GN=Dmgdh PE=1 SV=1	7.54145	7.47689	0.223573	0.233183	1.04797	0.067592	0.494491	0.630809	0.809979	7.26212	7.4615	7.74345	7.69873	7.30016	7.38676	7.82027	7.40038
P1667	[R].EGQESPASPPEWKDR.[A]	Q9DBT9	Q9DBT9 [28-42]	Q9DBT9 1xPhospho [S35(100)]	Dimethylglycine dehydrogenase, mitochondrial OS=Mus musculus OX=10090 GN=Dmgdh PE=1 SV=1	6.78684	6.68554	0.101591	0.161429	1.07132	0.0993842	0.665587	0.519559	0.745394	6.78746	6.75171	6.92479	6.68341	6.44491	6.74308	6.76702	6.78716
P1668	[K].DIKEESDEEDDDDEESGR.[L]	Q9CXK9	Q9CXK9 [238-255]	Q9CXK9 1xPhospho [S243(100)]	RNA-binding protein 33 OS=Mus musculus OX=10090 GN=Rbm33 PE=1 SV=2	7.18425	7.26439	0.0638542	0.313515	-1.0693	-0.0966645	-0.627594	0.543239	0.756683	7.15952	7.25427	7.21495	7.10825	6.90476	7.09881	7.5173	7.53671
P1669	[SR].ENPPSPPTSPAAPQPR.[E]	Q8BP27	Q8BP27 [63-78]; [79-94]; [95-110]	Q8BP27 1xPhospho [S67(100)]; 1xPhospho [S83(100)]; 1xPhospho [S99(100)]	Swi5-dependent recombination DNA repair protein 1 homolog OS=Mus musculus OX=10090 GN=Sfr1 PE=1 SV=2	8.01635	8.19649	0.224418	0.120289	-1.13326	-0.180482	-1.371	0.198036	0.458408	7.76752	8.28383	7.9136	8.10045	8.30967	8.17605	8.03636	8.26387
P167	[R].RYSPPIQR.[R]	Q52KI8	Q52KI8 [614-621]	Q52KI8 1xPhospho [S616(100)]	Serine/arginine repetitive matrix protein 1 OS=Mus musculus OX=10090 GN=Srrm1 PE=1 SV=2	11.4689	11.6744	0.0940104	0.0141477	-1.15313	-0.205558	-2.65483	0.0226094	0.132807	11.3474	11.5632	11.4473	11.5176	11.6707	11.6855	11.656	11.6855
P1670	[K].EKSPELPEPSVR.[M]	Q52KI8	Q52KI8 [218-229]	Q52KI8 1xPhospho [S220(100)]	Serine/arginine repetitive matrix protein 1 OS=Mus musculus OX=10090 GN=Srrm1 PE=1 SV=2	11.0077	11.1101	0.11196	0.0574112	-1.07358	-0.102425	-1.24482	0.239387	0.496949	10.989	10.9728	10.9029	11.166	11.0923	11.0923	11.1935	11.0622
P1671	[R].DGSISPVSSECSAVER.[T]	Q8R0A2	Q8R0A2 [157-172]	Q8R0A2 1xPhospho [S161(99.5)]	Zinc finger and BTB domain-containing protein 44 OS=Mus musculus OX=10090 GN=Zbtb44 PE=1 SV=2	8.13831	7.94834	0.152599	0.230979	1.13954	0.188456	1.67793	0.121866	0.350915	8.32546	8.20005	8.00882	8.01891	7.90548	8.28435	7.76752	7.836
P1672	[R].DGSEEDEDNSKR.[S]	Q05D44	Q05D44 [163-174]	Q05D44 1xPhospho [S165(100)]	Eukaryotic translation initiation factor 5B OS=Mus musculus OX=10090 GN=Eif5b PE=1 SV=2	8.52033	8.5929	0.195126	0.262348	-1.05506	-0.077325	-0.558663	0.587724	0.783484	8.62502	8.32393	8.39229	8.7401	8.60634	8.28435	8.92423	8.55666
P1673	[R].DGSEEDEDNSK.[R]	Q05D44	Q05D44 [163-173]	Q05D44 1xPhospho [S165(100)]	Eukaryotic translation initiation factor 5B OS=Mus musculus OX=10090 GN=Eif5b PE=1 SV=2	6.13283	6.09399	0.465527	0.489783	1.01813	0.0259275	0.111058	0.913596	0.966148	5.81411	5.7996	6.79422	6.12338	5.96273	5.46473	6.56714	6.38137
P1674	[R].ELEEEEENSDEDELDSHTMVK.[T]	Q9JI10	Q9JI10 [308-328]	Q9JI10 1xPhospho [S316(100)]	Serine/threonine-protein kinase 3 OS=Mus musculus OX=10090 GN=Stk3 PE=1 SV=1	5.28502	5.44205	0.492294	0.376671	-1.10751	-0.147315	-0.606816	0.556444	0.765044	5.81871	5.36562	4.6264	5.32936	5.64116	5.74907	4.90293	5.47505
P1675	[R].DGQAEPAQPEQAAEAPAESSAQPNQLEPGASSPER.[S]	Q8K0L9	Q8K0L9 [401-435]	Q8K0L9 1xPhospho [S432(98.8)]	Zinc finger and BTB domain-containing protein 20 OS=Mus musculus OX=10090 GN=Zbtb20 PE=1 SV=1	6.42102	6.48348	0.40162	0.285963	-1.04727	-0.0666393	-0.300299	0.769619	0.88931	6.54819	6.37569	5.89931	6.86089	6.73196	6.47117	6.08652	6.64428
P1676	[R].EKPDSDDDLDIESFVTAK.[L]	Q8R4U7	Q8R4U7 [656-673]	Q8R4U7 1xPhospho [S660(100)]	Leucine zipper protein 1 OS=Mus musculus OX=10090 GN=Luzp1 PE=1 SV=2	7.49493	7.43021	0.218237	0.0619412	1.04754	0.0670052	0.489852	0.633982	0.811624	7.6719	7.52613	7.17998	7.60169	7.35823	7.46481	7.40183	7.49599
P1677	[K].EKLSQVNGATPVSPIEPESK.[K]	Q7TPV4	Q7TPV4 [1268-1287]	Q7TPV4 1xPhospho [S1280(99.5)]	Myb-binding protein 1A OS=Mus musculus OX=10090 GN=Mybbp1a PE=1 SV=2	5.86387	6.35245	0.251806	0.351324	-1.39771	-0.483066	-2.07222	0.0628521	0.239695	5.72519	5.74907	6.24129	5.73993	5.89875	6.73257	6.4821	6.29639
P1678	[K].EKEVDGLLTSDPMGSPVSSK.[T]	Q7TQH0	Q7TQH0 [583-602]		Ataxin-2-like protein OS=Mus musculus OX=10090 GN=Atxn2l PE=1 SV=1	5.29602	5.66768	0.2299	0.462822	-1.33849	-0.420602	-1.71669	0.114377	0.33507	5.02778	5.548	5.19695	5.41136	6.05161	6.05357	5.44087	5.12467
P1679	[R].DKYEPAAVSEHGDKK.[G]	Q8VDN2	Q8VDN2 [8-22]	Q8VDN2 1xPhospho [S16(100)]	Sodium/potassium-transporting ATPase subunit alpha-1 OS=Mus musculus OX=10090 GN=Atp1a1 PE=1 SV=1	7.4954	7.388	0.27135	0.430952	1.07718	0.107264	0.491277	0.633007	0.811562	7.26636	7.638	7.26995	7.80728	7.86417	6.83053	7.33826	7.51903
P168	[R].SAEDLTDGSYDDILNAEQLKK.[L]	Q9D0L7	Q9D0L7 [43-63]	Q9D0L7 1xPhospho [S43(100)]	Armadillo repeat-containing protein 10 OS=Mus musculus OX=10090 GN=Armc10 PE=1 SV=1	8.88397	8.85768	0.171432	0.182351	1.01944	0.027783	0.245916	0.810333	0.90951	8.89583	8.65595	9.07165	8.91245	9.01437	8.59418	8.91682	8.90534
P1680	[K].DKSPVREPIDNLTPEER.[D]	Q8VH51	Q8VH51 [134-150]	Q8VH51 1xPhospho [S136(100)]	RNA-binding protein 39 OS=Mus musculus OX=10090 GN=Rbm39 PE=1 SV=2	10.2568	10.483	0.160157	0.111769	-1.1696	-0.226011	-2.8911	0.0148526	0.104265	10.331	10.4473	10.1315	10.1173	10.642	10.4748	10.4275	10.3878
P1681	[R].DKFSPTQDRPESSTVLK.[V]	Q8BTI8	Q8BTI8 [1148-1164]	Q8BTI8 1xPhospho [S1151(100)]	Serine/arginine repetitive matrix protein 2 OS=Mus musculus OX=10090 GN=Srrm2 PE=1 SV=3	10.6627	10.8032	0.0672277	0.064382	-1.1023	-0.14052	-1.84071	0.0931206	0.294092	10.599	10.7574	10.642	10.6525	10.7919	10.8637	10.7177	10.8396
P1682	[R].DKEVSDDEAEEK.[E]	P07901	P07901 [227-238]	P07901 1xPhospho [S231(100)]	Heat shock protein HSP 90-alpha OS=Mus musculus OX=10090 GN=Hsp90aa1 PE=1 SV=4	9.41356	8.90429	0.107168	0.397326	1.41736	0.503202	3.11708	0.00994158	0.0831267	9.47721	9.3634	9.28893	9.52471	8.72017	8.69729	9.50008	8.69963
P1683	[R].DKDDQEWESTSPPKPTVFISGVIAR.[G]	Q91XC8	Q91XC8 [41-65]	Q91XC8 1xPhospho [S51(99.5)]	Death-associated protein 1 OS=Mus musculus OX=10090 GN=Dap PE=1 SV=3	9.68292	9.8234	0.112219	0.151414	-1.1029	-0.141308	-1.73458	0.111062	0.327103	9.61904	9.59903	9.66808	9.84553	9.63569	9.76941	9.91761	9.97089
P1684	[R].DHSSQSEEEVVEGEKEVEALKK.[S]	Q9Z2F7	Q9Z2F7 [114-135]	Q9Z2F7 1xPhospho [S119(99.2)]	BCL2/adenovirus E1B 19 kDa protein-interacting protein 3-like OS=Mus musculus OX=10090 GN=Bnip3l PE=1 SV=1	6.90875	7.02018	0.31849	0.200387	-1.07308	-0.10176	-0.686419	0.506838	0.737125	6.61541	6.70182	7.31748	7.00028	6.93575	6.79172	7.2547	7.09857
P1685	[R].EKEISDDEAEEEK.[G]	P11499	P11499 [222-234]	P11499 1xPhospho [S226(100)]	Heat shock protein HSP 90-beta OS=Mus musculus OX=10090 GN=Hsp90ab1 PE=1 SV=3	9.2976	9.10829	0.0615718	0.413167	1.13254	0.179556	1.14691	0.276055	0.53279	9.34976	9.26112	9.22977	9.34976	8.75446	8.93394	9.70181	9.04297
P1686	[R].EKEISDDEAEEEKGEK.[E]	P11499	P11499 [222-237]	P11499 1xPhospho [S226(100)]	Heat shock protein HSP 90-beta OS=Mus musculus OX=10090 GN=Hsp90ab1 PE=1 SV=3	8.81313	8.54087	0.119856	0.23957	1.20564	0.269798	2.09828	0.0600936	0.233062	8.95997	8.81452	8.6664	8.81164	8.39616	8.43428	8.89923	8.43381
P1687	[R].DHSPTPSVFNSDEERYR.[Y]	Q9D824	Q9D824 [477-493]	Q9D824 2xPhospho [S479(100); S487(100)]	Pre-mRNA 3'-end-processing factor FIP1 OS=Mus musculus OX=10090 GN=Fip1l1 PE=1 SV=1	7.54756	7.6933	0.108636	0.0874821	-1.10679	-0.146387	-1.22932	0.244919	0.501585	7.43297	7.68773	7.50086	7.56868	7.56355	7.71896	7.75029	7.7404
P1688	[R].DHSPTPSVFNSDEER.[Y]	Q9D824	Q9D824 [477-491]	Q9D824 2xPhospho [S479(100); S487(100)]	Pre-mRNA 3'-end-processing factor FIP1 OS=Mus musculus OX=10090 GN=Fip1l1 PE=1 SV=1	6.66034	6.99082	0.394717	0.122337	-1.24396	-0.314941	-1.73444	0.111087	0.327103	6.42801	6.37569	6.60358	7.23408	6.91001	6.93188	7.17279	6.94858
P1689	[R].DHSPTPSVFNSDEER.[Y]	Q9D824	Q9D824 [477-491]	Q9D824 1xPhospho [S479(100)]	Pre-mRNA 3'-end-processing factor FIP1 OS=Mus musculus OX=10090 GN=Fip1l1 PE=1 SV=1	8.52079	8.55326	0.175647	0.108581	-1.01999	-0.0285599	-0.290769	0.776705	0.892075	8.4101	8.34009	8.61551	8.71747	8.48277	8.50485	8.51025	8.71515
P169	[R].SAEEGEVTESK.[S]	P58871	P58871 [1657-1667]	P58871 1xPhospho [S1657(100)]	182 kDa tankyrase-1-binding protein OS=Mus musculus OX=10090 GN=Tnks1bp1 PE=1 SV=2	8.68915	8.9798	0.163662	0.162394	-1.22337	-0.290859	-2.70617	0.020638	0.127564	8.5984	8.93163	8.58318	8.64341	8.92323	9.19416	8.99449	8.80732
P1690	[R].DGTAPPPQSPSSPGSGQDEDWSDEESPRK.[V]	Q99JB8	Q99JB8 [333-361]	Q99JB8 1xPhospho [S354(100)]	Protein kinase C and casein kinase II substrate protein 3 OS=Mus musculus OX=10090 GN=Pacsin3 PE=1 SV=1	8.18155	7.67248	0.205071	0.139293	1.42284	0.508777	4.20188	0.00152214	0.0274533	8.21437	7.92838	8.42721	8.15625	7.52436	7.58318	7.78384	7.79854
P1691	[R].DGTAPPPQSPSSPGSGQDEDWSDEESPR.[K]	Q99JB8	Q99JB8 [333-360]	Q99JB8 1xPhospho [S354(100)]	Protein kinase C and casein kinase II substrate protein 3 OS=Mus musculus OX=10090 GN=Pacsin3 PE=1 SV=1	7.48874	6.854	0.265874	0.25518	1.55645	0.638262	3.50157	0.00504974	0.0560406	7.64293	7.11917	7.71584	7.477	6.90083	6.8484	6.52332	7.14344
P1692	[R].EKFPEFCSSPSPPVEVK.[I]	Q7TPD0	Q7TPD0 [490-506]	Q7TPD0 1xPhospho [S500(99.4)]	Integrator complex subunit 3 OS=Mus musculus OX=10090 GN=Ints3 PE=1 SV=2	6.56885	6.49073	0.435883	0.214338	1.07234	0.100767	0.589257	0.567742	0.77231	7.02234	6.74202	6.51819	5.99286	6.52155	6.7783	6.28975	6.37333
P1693	[R].ANFDEENAYFEDEEEDSSNVDLPYIPAENSPTR.[Q]	Q810A7	Q810A7 [67-99]	Q810A7 1xPhospho [S96(99.3)]	ATP-dependent RNA helicase DDX42 OS=Mus musculus OX=10090 GN=Ddx42 PE=1 SV=3	6.42584	6.50316	0.428565	0.114678	-1.04755	-0.0670257	-0.316039	0.757963	0.882239	6.54575	6.72658	5.7926	6.63842	6.42308	6.39611	6.64183	6.55164
P1694	[K].EADIDSSDESDVEEDVDQPSAHK.[T]	O35218	O35218 [414-436]	O35218 3xPhospho [S419(100); S420(100); S423(100)]	Cleavage and polyadenylation specificity factor subunit 2 OS=Mus musculus OX=10090 GN=Cpsf2 PE=1 SV=1	8.81055	8.82239	0.0931594	0.131621	-1.00894	-0.0128376	-0.129975	0.898962	0.960948	8.8138	8.80803	8.69612	8.92423	8.87728	8.62584	8.90534	8.88109
P1695	[K].AGPLGGSSYEEEEEEEGGGGGERK.[V]	Q9JKF6	Q9JKF6 [427-450]	Q9JKF6 2xPhospho [S433(100); S434(100)]	Nectin-1 OS=Mus musculus OX=10090 GN=Nectin1 PE=1 SV=3	7.65521	7.41332	0.190223	0.14038	1.18121	0.240266	1.71382	0.114918	0.33631	7.43081	7.88361	7.59833	7.70808	7.22457	7.44731	7.56268	7.41873
P1696	[K].AEEDEILNRSPR.[N]	P35564	P35564 [573-584]	P35564 1xPhospho [S582(100)]	Calnexin OS=Mus musculus OX=10090 GN=Canx PE=1 SV=1	12.648	12.7017	0.235777	0.106833	-1.038	-0.0538044	-0.506782	0.622437	0.805573	12.6775	12.3328	12.9042	12.6775	12.7845	12.5605	12.6775	12.7845
P1697	[K].AALLAQYADVTDEEDEADKKDDAGASTANVSSDR.[TS]	Q9CR29	Q9CR29 [127-160]		Coiled-coil domain-containing protein 43 OS=Mus musculus OX=10090 GN=Ccdc43 PE=1 SV=1	7.07511	6.91547	0.217047	0.256432	1.1102	0.150822	0.98254	0.347214	0.610177	7.17177	6.7783	7.06596	7.28441	6.72367	6.68215	7.03946	7.21659
P1698	[K].AGPWTPEAAVEHPEAVR.[Q]	O35490	O35490 [41-57]	O35490 1xPhospho [T45(100)]	Betaine--homocysteine S-methyltransferase 1 OS=Mus musculus OX=10090 GN=Bhmt PE=1 SV=1	5.46902	5.70601	0.547465	0.247404	-1.13583	-0.183746	-0.670808	0.516354	0.743425	5.0705	5.0446	5.54764	6.21334	5.91424	5.35571	5.83815	5.71595
P1699	[K].AEDSDSEPEPEDNVR.[L]	Q9DBR1	Q9DBR1 [496-510]	Q9DBR1 2xPhospho [S499(100); S501(100)]	5'-3' exoribonuclease 2 OS=Mus musculus OX=10090 GN=Xrn2 PE=1 SV=1	7.04664	7.00122	0.241927	0.2275	1.02687	0.0382566	0.243115	0.812447	0.910353	6.86145	7.34397	7.14321	6.83794	7.11343	7.2547	6.74232	6.89445
P17	[R].NVPQEESLEDSDVDADFK.[A]	O35344	O35344 [50-67]	O35344 1xPhospho [S60(100)]	Importin subunit alpha-4 OS=Mus musculus OX=10090 GN=Kpna3 PE=1 SV=1	9.55663	9.54653	0.118905	0.0963488	1.00716	0.0102865	0.118594	0.907762	0.963848	9.73296	9.49558	9.52075	9.47721	9.66808	9.51966	9.43646	9.56192
P170	[K].SAEPLANTVLASETEEEGNAQALGPTAK.[S]	O08784	O08784 [158-185]		Treacle protein OS=Mus musculus OX=10090 GN=Tcof1 PE=1 SV=1	6.72939	6.63875	0.26394	0.589056	1.05855	0.082087	0.341849	0.738987	0.87625	6.36388	6.71132	6.94858	6.89377	5.7926	6.96936	7.1	6.69305
P1700	[K].AGSDAAASRPR.[A]	P47911	P47911 [19-29]	P47911 1xPhospho [S21(100)]	60S ribosomal protein L6 OS=Mus musculus OX=10090 GN=Rpl6 PE=1 SV=3	6.51534	6.69698	0.36178	0.135425	-1.13276	-0.179839	-0.926061	0.374533	0.632705	6.83751	5.99769	6.58319	6.64297	6.51305	6.79172	6.80574	6.6774
P1701	[K].GSASESPSASVAEATTTDVQVTPTALLQLDR.[E]	Q8BVY0	Q8BVY0 [3-33]	Q8BVY0 1xPhospho [S8(98.8)]	Ribosomal L1 domain-containing protein 1 OS=Mus musculus OX=10090 GN=Rsl1d1 PE=1 SV=1	5.75833	5.8984	0.0953436	0.225353	-1.10791	-0.147847	-0.728391	0.481783	0.717005	5.66887	5.88868	5.71105	5.7647	5.65091	5.8551	6.197	5.89058
P1702	[K].AALGLQDSDDEDAAVDIDEQIESMFNSK.[K]	Q569Z5	Q569Z5 [797-824]	Q569Z5 1xPhospho [S804(100)]	Probable ATP-dependent RNA helicase DDX46 OS=Mus musculus OX=10090 GN=Ddx46 PE=1 SV=2	5.54877	5.10888	0.816284	0.590141	1.36938	0.453527	1.12103	0.286448	0.544423	4.35273	6.03634	5.70329	6.10271	5.16608	4.46265	4.92881	5.87797
P1703	[R].GLGPPSPPAPPR.[G]	Q61235	Q61235 [70-81]	Q61235 1xPhospho [S75(100)]	Beta-2-syntrophin OS=Mus musculus OX=10090 GN=Sntb2 PE=1 SV=2	6.1208	6.2879	0.0635121	0.0941948	-1.12276	-0.167048	-1.03991	0.320979	0.587813	6.10979	6.21246	6.09325	6.0677	6.24237	6.42194	6.20717	6.28013
P1704	[R].AEAPPLQREDSGTFSLGK.[M]	Q9WTX2	Q9WTX2 [8-25]	Q9WTX2 1xPhospho [S18(100)]	Interferon-inducible double-stranded RNA-dependent protein kinase activator A OS=Mus musculus OX=10090 GN=Prkra PE=1 SV=1	8.37988	8.50251	0.0852889	0.0746989	-1.08842	-0.122239	-1.33933	0.207814	0.46746	8.4101	8.47	8.26705	8.37234	8.61386	8.4732	8.45388	8.46909
P1705	[K].AEAPAGPALGLPSPEVESGLER.[G]	Q8BZR9	Q8BZR9 [13-34]	Q8BZR9 1xPhospho [S25(100)]	Nuclear cap-binding protein subunit 3 OS=Mus musculus OX=10090 GN=Ncbp3 PE=1 SV=1	7.7398	7.65519	0.208875	0.0765918	1.06389	0.0893431	0.683764	0.508449	0.737296	8.02767	7.74192	7.64944	7.54018	7.54892	7.64944	7.7112	7.7112
P1706	[R].AGSGEDPVLAPSGTPPPSIPPDETFGGR.[V]	Q9DBD5	Q9DBD5 [738-765]		Proline-, glutamic acid- and leucine-rich protein 1 OS=Mus musculus OX=10090 GN=Pelp1 PE=1 SV=2	7.49073	7.57594	0.187953	0.152962	-1.05824	-0.0816717	-0.621779	0.546916	0.759324	7.26636	7.44056	7.71584	7.54018	7.41454	7.61995	7.76752	7.50177
P1707	[K].GLGCSDWKPEAGLSPPR.[K]	P23881	P23881 [100-116]	P23881 1xPhospho [S113(100)]	Transcription elongation factor A protein 3 OS=Mus musculus OX=10090 GN=Tcea3 PE=1 SV=3	8.92133	9.40648	0.136605	0.116996	-1.39943	-0.484838	-4.81493	0.000559948	0.0143674	9.05646	8.92423	8.7336	8.97105	9.39269	9.37617	9.56815	9.28893
P1708	[K].AEALSSLHGDDQDSEDEVLTVPEVK.[V]	Q07113	Q07113 [2388-2412]	Q07113 1xPhospho [S2401(100)]	Cation-independent mannose-6-phosphate receptor OS=Mus musculus OX=10090 GN=Igf2r PE=1 SV=1	6.82323	6.60628	0.494974	0.502598	1.16339	0.218331	1.36448	0.200017	0.460287	6.46439	6.33337	7.30293	7.19222	6.05456	6.32302	7.13467	6.91285
P1709	[R].AGSPKPEANLSVEAEEIGER.[L]	Q63ZW7	Q63ZW7 [480-499]	Q63ZW7 1xPhospho [S482(100)]	InaD-like protein OS=Mus musculus OX=10090 GN=Patj PE=1 SV=2	7.89169	7.54232	0.109191	0.265078	1.27288	0.348093	2.40734	0.0350406	0.168618	7.86975	7.93637	8.00882	7.7518	7.74952	7.45604	7.75854	7.20517
P171	[R].SAFTPATATGSSPSPVLGQGEK.[V]	Q9Z0R4	Q9Z0R4 [884-905]		Intersectin-1 OS=Mus musculus OX=10090 GN=Itsn1 PE=1 SV=2	6.63617	6.46894	0.247745	0.289237	1.12282	0.16713	0.983577	0.346726	0.610177	6.36034	6.53458	6.70977	6.94	6.07156	6.49549	6.76297	6.54575
P1710	[K].GSDSDSEGDNPEK.[K]	Q8VEJ9	Q8VEJ9 [94-106]	Q8VEJ9 1xPhospho [S97(100)]	Vacuolar protein sorting-associated protein 4A OS=Mus musculus OX=10090 GN=Vps4a PE=1 SV=1	6.64843	6.48662	0.103486	0.31066	1.1056	0.144829	0.855241	0.410886	0.658124	6.49927	6.72106	6.65773	6.71566	6.32832	6.15335	6.60474	6.86005
P1711	[R].AGSPQLDDIR.[V]	Q8CHW4	Q8CHW4 [538-547]	Q8CHW4 1xPhospho [S540(100)]	Translation initiation factor eIF-2B subunit epsilon OS=Mus musculus OX=10090 GN=Eif2b5 PE=1 SV=1	12.3463	12.0456	0.106782	0.145547	1.23177	0.300729	3.63511	0.0040016	0.0488451	12.4057	12.2021	12.4448	12.3328	11.8814	11.9717	12.1271	12.2021
P1712	[K].AEAKEESEESDEDMGFGLFD.[-]	P14869	P14869 [298-317]	P14869 2xPhospho [S304(100); S307(100)]	60S acidic ribosomal protein P0 OS=Mus musculus OX=10090 GN=Rplp0 PE=1 SV=3	9.65504	9.56158	0.160472	0.186899	1.06688	0.0933975	0.799832	0.44095	0.685074	9.87314	9.48652	9.62481	9.63569	9.76077	9.3329	9.65504	9.49762
P1713	[K].GLHSSDSEEEEPKR.[Q]	Q8C1D8	Q8C1D8 [303-316]	Q8C1D8 3xPhospho [S306(100); S307(100); S309(100)]	Protein IWS1 homolog OS=Mus musculus OX=10090 GN=Iws1 PE=1 SV=1	6.8686	6.77262	0.0944125	0.256844	1.06901	0.0962742	0.583873	0.571232	0.773866	6.78539	6.89199	6.80502	6.992	6.87493	6.75848	6.42575	7.0313
P1714	[R].GLDDSEEPSPPEDK.[M]	Q8K1Y2	Q8K1Y2 [356-369]	Q8K1Y2 1xPhospho [S364(100)]	Serine/threonine-protein kinase D3 OS=Mus musculus OX=10090 GN=Prkd3 PE=1 SV=1	6.44923	6.23716	0.383328	0.405776	1.1689	0.225147	1.14881	0.275305	0.532265	6.58046	6.91083	6.28472	6.0209	6.8405	6.08196	5.96091	6.06528
P1715	[R].AASPPASASDLIEQQQK.[R]	Q8C079	Q8C079 [333-349]	Q8C079 1xPhospho [S335(100)]	Striatin-interacting protein 1 OS=Mus musculus OX=10090 GN=Strip1 PE=1 SV=2	6.88719	6.74412	0.298538	0.159077	1.10242	0.140671	0.770869	0.457226	0.699372	7.26212	6.60642	6.98764	6.69258	6.61408	6.64395	6.75322	6.96523
P1716	[K].GILAADESVGTMGNR.[L]	Q91Y97	Q91Y97 [29-43]	Q91Y97 1xPhospho [S36(100)]	Fructose-bisphosphate aldolase B OS=Mus musculus OX=10090 GN=Aldob PE=1 SV=3	7.11634	7.22823	0.515332	0.3685	-1.07961	-0.110517	-0.557588	0.588433	0.783484	7.28546	6.34884	7.41654	7.41454	6.86256	7.02284	7.69873	7.32878
P1717	[R].AGETRFTDTR.[K]	P58252	P58252 [51-60]	P58252 1xPhospho [T57(100)]	Elongation factor 2 OS=Mus musculus OX=10090 GN=Eef2 PE=1 SV=2	10.3825	12.1322	0.907783	0.159743	-3.36136	-1.74904	-5.13673	0.00033824	0.0112799	9.14705	11.133	10.989	10.2609	11.9417	12.3328	12.1271	12.1271
P1718	[K].AEEGGESEGDASEK.[D]	Q8BGC0	Q8BGC0 [435-448]	Q8BGC0 1xPhospho [S441(100)]	HIV Tat-specific factor 1 homolog OS=Mus musculus OX=10090 GN=Htatsf1 PE=1 SV=1	6.41495	6.7253	0.0957234	0.336791	-1.24444	-0.315492	-1.61657	0.134617	0.370521	6.50771	6.48717	6.33781	6.3271	6.43443	6.72305	7.19799	6.54575
P1719	[R].AGGAGGEGSDDDTSLT.[-]	Q9JMD3	Q9JMD3 [276-291]	Q9JMD3 1xPhospho [S284(100)]	START domain-containing protein 10 OS=Mus musculus OX=10090 GN=Stard10 PE=1 SV=1	11.3658	11.1616	0.0680385	0.0745048	1.15203	0.204175	2.66395	0.022246	0.131164	11.3474	11.2936	11.365	11.4571	11.2309	11.0698	11.133	11.2127
P172	[R].RVSVCAETFNPDEEEEDNDPR.[V]	P12367	P12367 [94-114]	P12367 1xPhospho [S96(100)]	cAMP-dependent protein kinase type II-alpha regulatory subunit OS=Mus musculus OX=10090 GN=Prkar2a PE=1 SV=2	10.0523	9.60221	0.273522	0.206217	1.36749	0.451531	5.02533	0.000402057	0.0123989	10.3969	10.1352	9.77759	9.89949	9.86358	9.67048	9.44911	9.42568
P1720	[R].GLLSQNGSFGPSPVSGGECSPPLPAEPPGRPLSATLSR.[R]	Q8BI84	Q8BI84 [1686-1723]		Transport and Golgi organization protein 1 homolog OS=Mus musculus OX=10090 GN=Mia3 PE=1 SV=2	6.11794	5.81663	0.376257	0.436364	1.21762	0.284068	1.10175	0.294385	0.555458	6.63123	5.7387	5.98597	6.11586	6.41126	5.6828	5.36993	5.80252
P1721	[R].AGGAGGEGSDDDTSLT.[-]	Q9JMD3	Q9JMD3 [276-291]	Q9JMD3 2xPhospho [S284(100); T291(100)]	START domain-containing protein 10 OS=Mus musculus OX=10090 GN=Stard10 PE=1 SV=1	9.1379	9.09753	0.161925	0.154046	1.02992	0.0425388	0.421584	0.681551	0.838922	9.32382	9.21915	8.97428	9.03435	8.96813	9.29307	9.1482	8.98073
P1722	[K].GSAEGSSDEEGK.[L]	P51859	P51859 [127-138]	P51859 2xPhospho [S132(100); S133(100)]	Hepatoma-derived growth factor OS=Mus musculus OX=10090 GN=Hdgf PE=1 SV=2	5.01914	5.24423	0.920689	0.499482	-1.14115	-0.190494	-0.486255	0.636448	0.811849	5.23591	3.79747	5.02229	6.0209	4.69228	5.07291	5.88235	5.32936
P1723	[K].GVQAGNSDTEGGQPGR.[K]	Q9JIX8	Q9JIX8 [832-847]	Q9JIX8 1xPhospho [S838(100)]	Apoptotic chromatin condensation inducer in the nucleus OS=Mus musculus OX=10090 GN=Acin1 PE=1 SV=3	5.82563	6.14671	0.398463	0.791113	-1.24704	-0.318508	-0.842421	0.417716	0.662983	5.46914	6.27004	5.50976	6.05357	5.58172	6.76417	5.35375	6.8872
P1724	[K].GSAEGSSDEEGKLVIDEPAK.[E]	P51859	P51859 [127-146]		Hepatoma-derived growth factor OS=Mus musculus OX=10090 GN=Hdgf PE=1 SV=2	5.90366	5.88649	0.318295	0.163482	1.02546	0.0362722	0.173727	0.865276	0.938227	5.8424	5.47798	6.13268	6.16159	5.77725	5.87413	6.12151	5.77309
P1725	[K].GILRTPDTIRR.[F]	Q68FD5	Q68FD5 [390-400]	Q68FD5 1xPhospho [T394(100)]	Clathrin heavy chain 1 OS=Mus musculus OX=10090 GN=Cltc PE=1 SV=3	6.91907	7.03083	0.151893	0.399442	-1.09129	-0.126034	-0.691927	0.503506	0.734372	6.89566	7.00448	7.06048	6.71566	7.54892	6.98892	7.01081	6.57467
P1726	[K].GILRTPDTIR.[R]	Q68FD5	Q68FD5 [390-399]	Q68FD5 1xPhospho [T394(100)]	Clathrin heavy chain 1 OS=Mus musculus OX=10090 GN=Cltc PE=1 SV=3	8.14225	8.16726	0.201751	0.169878	-1.01542	-0.0220811	-0.19353	0.850115	0.929166	8.4101	8.15738	8.07182	7.9297	8.40867	8.10874	8.13962	8.01199
P1727	[K].AAPGGASPTIFSR.[I]	Q9D0S9	Q9D0S9 [46-58]	Q9D0S9 1xPhospho [S52(100)]	Histidine triad nucleotide-binding protein 2, mitochondrial OS=Mus musculus OX=10090 GN=Hint2 PE=1 SV=1	7.94764	7.61494	0.174541	0.275796	1.25388	0.326396	2.64324	0.0230796	0.13431	7.72198	7.90276	8.11343	8.05238	7.54892	7.26921	7.91965	7.72198
P1728	[K].GSAEGSSDEEGKLVIDEPAK.[E]	P51859	P51859 [127-146]	P51859 2xPhospho [S132(100); S133(100)]	Hepatoma-derived growth factor OS=Mus musculus OX=10090 GN=Hdgf PE=1 SV=2	6.25356	6.60371	0.545093	0.418366	-1.31388	-0.393831	-1.37833	0.19583	0.456186	6.197	6.29329	5.59623	6.92774	6.21334	6.27213	6.99749	6.93188
P1729	[K].AGNSDSEEDDANERVDLILEPK.[D]	Q6PGL7	Q6PGL7 [154-175]	Q6PGL7 2xPhospho [S157(100); S159(100)]	WASH complex subunit 2 OS=Mus musculus OX=10090 GN=Washc2 PE=1 SV=1	7.02034	6.74148	0.216301	0.388916	1.21805	0.284574	1.37218	0.19768	0.458324	6.99405	6.78746	7.31093	6.98892	6.75171	6.73944	6.26114	7.21364
P173	[K].SATPPPAEPASLPQEPPK.[A]	P97379	P97379 [225-242]	P97379 1xPhospho [T227(100)]	Ras GTPase-activating protein-binding protein 2 OS=Mus musculus OX=10090 GN=G3bp2 PE=1 SV=2	10.753	10.2916	0.0998544	0.140829	1.37678	0.461293	5.7956	0.000126154	0.00665585	10.8694	10.7864	10.6331	10.7231	10.495	10.2733	10.2174	10.1808
P1730	[K].AGPLGGSSYEEEEEEEGGGGGER.[K]	Q9JKF6	Q9JKF6 [427-449]		Nectin-1 OS=Mus musculus OX=10090 GN=Nectin1 PE=1 SV=3	6.58022	6.22922	0.462597	0.582894	1.24993	0.321844	1.75217	0.107887	0.322314	6.32262	6.06185	6.91406	7.02234	5.66762	5.80832	6.86897	6.57195
P1731	[K].AAIPPPVYEEPDRPRSPTGPSNSFLANMGGTVAHK.[I]	Q8JZX4	Q8JZX4 [207-241]		Splicing factor 45 OS=Mus musculus OX=10090 GN=Rbm17 PE=1 SV=1	7.37067	7.4314	0.19202	0.174626	-1.04502	-0.0635245	-0.437972	0.669989	0.830891	7.41187	7.29303	7.61498	7.16282	7.45121	7.18066	7.57471	7.51903
P1732	[K].GSAEGTSDLEQEGLGEIEPTEIR.[G]	A6H619	A6H619 [913-935]		PHD and RING finger domain-containing protein 1 OS=Mus musculus OX=10090 GN=Phrf1 PE=1 SV=2	5.86437	6.30586	0.719593	0.487727	-1.34623	-0.42892	-1.83722	0.0936658	0.295202	6.61905	5.96247	5.99056	4.88542	6.91191	6.46714	5.80832	6.03609
P1733	[K].AGPLGGSSYEEEEEEEGGGGGER.[K]	Q9JKF6	Q9JKF6 [427-449]	Q9JKF6 2xPhospho [S433(100); S434(100)]	Nectin-1 OS=Mus musculus OX=10090 GN=Nectin1 PE=1 SV=3	6.56114	6.73615	0.410331	0.201398	-1.11312	-0.154613	-0.879615	0.398112	0.649731	6.00582	6.50627	6.92774	6.80472	6.48391	6.70073	6.96781	6.79216
P1734	[R].GSAPHSESDIPEQEEEILGSDDDEQEDPNDYCK.[G]	O70551	O70551 [32-64]	O70551 1xPhospho [S51(100)]	SRSF protein kinase 1 OS=Mus musculus OX=10090 GN=Srpk1 PE=1 SV=2	6.76008	6.58294	0.38153	0.156689	1.1498	0.201379	1.10784	0.291862	0.551787	6.55336	6.36546	6.8913	7.2302	6.36625	6.70292	6.56955	6.69305
P1735	[K].GILAADESVGTMGNR.[L]	Q91Y97	Q91Y97 [29-43]	Q91Y97 1xPhospho [S36(100)]	Fructose-bisphosphate aldolase B OS=Mus musculus OX=10090 GN=Aldob PE=1 SV=3	5.62647	5.49789	0.338431	0.358379	1.08505	0.117756	0.455445	0.657759	0.822701	5.59555	5.66377	6.03634	5.21021	5.99209	5.36993	5.48453	5.14501
P1736	[K].GLAVAPASPGK.[A]	A2A7S8-2	A2A7S8-2 [593-603]	A2A7S8-2 1xPhospho [S600(100)]	Isoform 2 of Uncharacterized protein KIAA1522 OS=Mus musculus OX=10090 GN=Kiaa1522	7.06417	6.54371	0.0664544	0.287698	1.42663	0.512615	3.15164	0.00935103	0.0803127	6.96884	7.11484	7.10377	7.06922	6.4531	6.96936	6.41355	6.33882
P1737	[K].AEAKEESEESDEDMGFGLFD.[-]	P14869	P14869 [298-317]	P14869 1xPhospho [S307(100)]	60S acidic ribosomal protein P0 OS=Mus musculus OX=10090 GN=Rplp0 PE=1 SV=3	9.41721	8.70373	0.376953	0.308077	1.65359	0.725604	3.93127	0.00240384	0.0372661	9.38202	8.89753	9.67186	9.71741	9.03435	8.4732	8.41154	8.89583
P1738	[K].AAKESEEEEEEEETEEK.[K]	E9Q5C9	E9Q5C9 [559-575]	E9Q5C9 1xPhospho [S563(100)]	Nucleolar and coiled-body phosphoprotein 1 OS=Mus musculus OX=10090 GN=Nolc1 PE=1 SV=1	10.0483	9.73008	0.147903	0.332072	1.24267	0.31344	2.96367	0.0130542	0.0972061	10.0578	9.85398	10.2138	10.0675	9.50455	9.40811	10.1187	9.88891
P1739	[R].GSGTGHPVPGVAQAPDSPAGVR.[T]	Q99L88	Q99L88 [70-91]	Q99L88 1xPhospho [S86(100)]	Beta-1-syntrophin OS=Mus musculus OX=10090 GN=Sntb1 PE=1 SV=4	9.01692	8.35808	0.154273	0.352535	1.57247	0.653037	5.14103	0.000336004	0.0112799	8.91245	8.87109	9.07921	9.20491	8.45667	7.836	8.54886	8.5908
P174	[R].SDSLRPALNSPVERPSPDLEEGEASVQTER.[V]	Q9R049	Q9R049 [507-536]	Q9R049 1xPhospho [S516(100)]	E3 ubiquitin-protein ligase AMFR OS=Mus musculus OX=10090 GN=Amfr PE=1 SV=2	8.14146	7.7918	0.226761	0.203989	1.2694	0.344145	2.62796	0.0237145	0.136299	8.10874	8.31274	8.3112	7.83317	8.04251	7.86975	7.65827	7.59668
P1740	[R].GHPSAGAEEEGGSDGSAAEAEPR.[A]	Q8JZQ9	Q8JZQ9 [108-130]	Q8JZQ9 2xPhospho [S120(100); S123(100)]	Eukaryotic translation initiation factor 3 subunit B OS=Mus musculus OX=10090 GN=Eif3b PE=1 SV=1	7.5144	7.12553	0.233778	0.567847	1.26675	0.341135	2.04093	0.0663224	0.245753	7.21122	7.45438	7.66072	7.73126	6.74717	6.54697	7.47828	7.72971
P1741	[R].GHPSAGAEEEGGSDGSAAEAEPR.[A]	Q8JZQ9	Q8JZQ9 [108-130]	Q8JZQ9 1xPhospho [S120(100)]	Eukaryotic translation initiation factor 3 subunit B OS=Mus musculus OX=10090 GN=Eif3b PE=1 SV=1	6.45801	6.30587	0.106268	0.596166	1.11031	0.150969	0.57295	0.578347	0.776908	6.54819	6.462	6.30773	6.51411	5.79872	6.80298	6.84092	5.78085
P1742	[R].HEAEDCKFSDDSDDDFVQPR.[K]	Q64127	Q64127 [1018-1037]	Q64127 2xPhospho [S1026(100); S1029(100)]	Transcription intermediary factor 1-alpha OS=Mus musculus OX=10090 GN=Trim24 PE=1 SV=1	4.72431	4.42826	0.0580418	0.296924	1.22678	0.294878	1.01663	0.331442	0.594481	4.75209	4.66604	4.68724	4.79187	4.13988	4.82859	4.45828	4.28629
P1743	[R].AASPSPQSVR.[R]	Q52KI8	Q52KI8 [777-786]	Q52KI8 1xPhospho [S779(99.7)]	Serine/arginine repetitive matrix protein 1 OS=Mus musculus OX=10090 GN=Srrm1 PE=1 SV=2	10.387	10.4372	0.0749996	0.110719	-1.03547	-0.0502797	-0.648217	0.530309	0.750704	10.2923	10.3809	10.3999	10.4748	10.4473	10.2923	10.4473	10.5621
P1744	[R].GHLSRPEAQSLSPYTTSANR.[A]	Q9R190	Q9R190 [424-443]	Q9R190 1xPhospho [S435(99.2)]	Metastasis-associated protein MTA2 OS=Mus musculus OX=10090 GN=Mta2 PE=1 SV=1	4.89832	4.94961	0.500731	1.01204	-1.04429	-0.0625248	-0.128228	0.900312	0.96174	5.11112	5.10823	5.22247	4.15147	3.49197	5.82387	5.32333	5.15928
P1745	[R].ADSVPNLEPSEESLVTK.[-]	Q7TQ95	Q7TQ95 [409-425]	Q7TQ95 1xPhospho [S411(100)]	Endoplasmic reticulum junction formation protein lunapark OS=Mus musculus OX=10090 GN=Lnpk PE=1 SV=1	9.45892	9.07124	0.0575513	0.042197	1.30819	0.387571	4.90588	0.000484876	0.0133766	9.42214	9.52075	9.49354	9.39924	9.12101	9.09152	9.03622	9.03622
P1746	[R].GHGHSDEEDEEQPR.[H]	Q8N7N5	Q8N7N5 [96-109]	Q8N7N5 1xPhospho [S100(100)]	DDB1- and CUL4-associated factor 8 OS=Mus musculus OX=10090 GN=Dcaf8 PE=1 SV=1	9.02033	8.86826	0.0887882	0.0773632	1.11132	0.152276	1.78096	0.102867	0.311864	8.99862	9.15106	8.97428	8.95735	8.98137	8.83562	8.84872	8.80732
P1747	[R].ADSHGELDLAR.[VT]	O55137	O55137 [54-64]	O55137 1xPhospho [S56(100)]	Acyl-coenzyme A thioesterase 1 OS=Mus musculus OX=10090 GN=Acot1 PE=1 SV=1	9.93726	7.67232	0.213493	0.42694	4.80439	2.26435	12.0594	1.2534e-07	4.49345e-05	9.7735	10.2138	9.99715	9.76454	7.16759	8.04868	8.00315	7.46987
P1748	[R].GSGVNAAGDGTIR.[E]	Q9JLF6	Q9JLF6 [93-105]	Q9JLF6 1xPhospho [S94(100)]	Protein-glutamine gamma-glutamyltransferase K OS=Mus musculus OX=10090 GN=Tgm1 PE=1 SV=2	7.53282	7.26837	0.4147	0.36458	1.18797	0.248496	1.0633	0.310716	0.573815	7.60666	7.51551	8.00882	7.00028	7.13166	6.86675	7.34538	7.72971
P1749	[R].ADSDSDSTPAEAGQA.[-]	Q8C0C0	Q8C0C0 [822-836]	Q8C0C0 2xPhospho [S824(100); S826(100)]	Zinc fingers and homeoboxes protein 2 OS=Mus musculus OX=10090 GN=Zhx2 PE=1 SV=1	5.32346	5.23309	0.260888	0.620135	1.05848	0.0819946	0.254606	0.803784	0.907524	5.11112	5.09635	5.61722	5.46914	4.87101	5.07291	6.15018	4.83826
P175	[R].SDSVLPASHGHLPQAGSLER.[N]	Q9JM52	Q9JM52 [713-732]	Q9JM52 1xPhospho [S729(100)]	Misshapen-like kinase 1 OS=Mus musculus OX=10090 GN=Mink1 PE=1 SV=3	7.8091	7.43485	0.279489	0.313431	1.29187	0.369466	2.67512	0.0218088	0.130307	7.76752	7.45084	7.89871	8.11932	7.37017	7.01759	7.68773	7.66393
P1750	[R].ADSDGDLSENDDGAGDLRSGDEEFRGEDDLCDSR.[K]	Q9DBR0	Q9DBR0 [318-351]	Q9DBR0 3xPhospho [S320(100); S325(100); S336(100)]	A-kinase anchor protein 8 OS=Mus musculus OX=10090 GN=Akap8 PE=1 SV=1	5.68835	5.89849	0.538353	0.780864	-1.2327	-0.301824	-0.756907	0.465208	0.704816	5.93216	5.79202	6.12244	4.90678	5.88594	4.82054	6.63418	6.25329
P1751	[R].ADSDGDLSENDDGAGDLR.[S]	Q9DBR0	Q9DBR0 [318-335]	Q9DBR0 2xPhospho [S320(100); S325(100)]	A-kinase anchor protein 8 OS=Mus musculus OX=10090 GN=Akap8 PE=1 SV=1	7.29143	7.32759	0.588898	0.262965	-1.00387	-0.00557867	-0.0223333	0.982587	0.991576	7.39421	6.47208	7.8753	7.42412	7.6719	7.04613	7.35823	7.23408
P1752	[R].ADSDGDLSENDDGAGDLR.[S]	Q9DBR0	Q9DBR0 [318-335]	Q9DBR0 1xPhospho [S320(100)]	A-kinase anchor protein 8 OS=Mus musculus OX=10090 GN=Akap8 PE=1 SV=1	5.80168	6.00955	0.957235	0.238135	-1.14024	-0.189343	-0.478436	0.641825	0.813307	4.42998	6.65385	6.11706	6.00582	6.34884	5.93908	5.79174	5.95857
P1753	[R].GGSSGEELEDEEPVKK.[R]	Q3UMU9-2; Q3UMU9	Q3UMU9-2 [363-378]; Q3UMU9 [364-379]	Q3UMU9-2 2xPhospho [S365(100); S366(100)]; Q3UMU9 2xPhospho [S366(100); S367(100)]	Isoform 2 of Hepatoma-derived growth factor-related protein 2 OS=Mus musculus OX=10090 GN=Hdgfl2 Hepatoma-derived growth factor-related protein 2 OS=Mus musculus OX=10090 GN=Hdgfl2 PE=1 SV=1	6.80125	6.55754	0.341905	0.0772017	1.18362	0.243207	1.27696	0.22824	0.48886	6.40898	7.2276	6.69916	6.86925	6.5837	6.60358	6.6004	6.44247
P1754	[R].GGSSGEELEDEEPVK.[K]	Q3UMU9-2; Q3UMU9	Q3UMU9-2 [363-377]; Q3UMU9 [364-378]	Q3UMU9-2 2xPhospho [S365(100); S366(100)]; Q3UMU9 2xPhospho [S366(100); S367(100)]	Isoform 2 of Hepatoma-derived growth factor-related protein 2 OS=Mus musculus OX=10090 GN=Hdgfl2 Hepatoma-derived growth factor-related protein 2 OS=Mus musculus OX=10090 GN=Hdgfl2 PE=1 SV=1	9.79751	9.47021	0.0604345	0.117175	1.25412	0.326673	3.87799	0.00263283	0.038532	9.75907	9.83233	9.73504	9.86358	9.30134	9.48106	9.54314	9.55528
P1755	[R].GSLASLDSLR.[K]	P30999	P30999 [345-354]	P30999 1xPhospho [S349(100)]	Catenin delta-1 OS=Mus musculus OX=10090 GN=Ctnnd1 PE=1 SV=2	9.75367	9.4643	0.380071	0.213745	1.22427	0.29192	1.79066	0.101225	0.309831	9.79298	9.36809	10.2609	9.59275	9.62193	9.15334	9.58433	9.49762
P1756	[R].GGSSGEELEDEEPVK.[K]	Q3UMU9-2; Q3UMU9	Q3UMU9-2 [363-377]; Q3UMU9 [364-378]	Q3UMU9-2 1xPhospho [S365(99.6)]; Q3UMU9 1xPhospho [S366(99.6)]	Isoform 2 of Hepatoma-derived growth factor-related protein 2 OS=Mus musculus OX=10090 GN=Hdgfl2 Hepatoma-derived growth factor-related protein 2 OS=Mus musculus OX=10090 GN=Hdgfl2 PE=1 SV=1	7.14709	7.23778	0.827069	0.292295	1.01689	0.0241569	0.0959804	0.925284	0.972134	6.29742	6.59905	8.00882	7.68306	7.40183	6.8101	7.29303	7.44619
P1757	[K].HFKDEEEDEEEASPDGSGR.[L]	O88939	O88939 [525-543]	O88939 1xPhospho [S537(100)]	Zinc finger and BTB domain-containing protein 7A OS=Mus musculus OX=10090 GN=Zbtb7a PE=1 SV=2	4.55037	5.08794	0.581651	0.746549	-1.57247	-0.653031	-1.9239	0.0809554	0.275437	4.89742	4.33694	3.83547	5.13165	5.9247	5.50976	4.42775	4.48956
P1758	[R].GSGTASDDEFENLR.[I]	Q7TMY8	Q7TMY8 [1902-1915]	Q7TMY8 1xPhospho [S1907(100)]	E3 ubiquitin-protein ligase HUWE1 OS=Mus musculus OX=10090 GN=Huwe1 PE=1 SV=5	8.50039	8.3579	0.0828826	0.145845	1.10386	0.142556	1.33031	0.210673	0.470569	8.46955	8.59924	8.40485	8.5279	8.47412	8.16646	8.32191	8.46909
P1759	[K].AEAKEESEESDEDMGFGLFD.[-]	P14869	P14869 [298-317]	P14869 2xPhospho [S304(100); S307(100)]	60S acidic ribosomal protein P0 OS=Mus musculus OX=10090 GN=Rplp0 PE=1 SV=3	7.64851	7.6063	0.338424	0.239166	1.03216	0.0456656	0.267112	0.794386	0.902476	7.64293	7.31093	7.52791	8.11225	7.73586	7.2487	7.74192	7.69873
P176	[K].SEAAAPHAAGGGLSSDEEEGTSSQAEAAR.[V]	P51612	P51612 [862-890]	P51612 2xPhospho [S875(100); S876(100)]	DNA repair protein complementing XP-C cells homolog OS=Mus musculus OX=10090 GN=Xpc PE=1 SV=2	4.92368	3.89114	0.70178	0.880977	2.14557	1.10136	2.30898	0.0416532	0.189923	4.03536	4.7635	5.68566	5.21021	5.06419	2.92659	3.79747	3.77631
P1760	[K].AEAEKAEEELEEDDDDELDETLSER.[L]	Q9CPQ3	Q9CPQ3 [23-47]	Q9CPQ3 1xPhospho [S45(100)]	Mitochondrial import receptor subunit TOM22 homolog OS=Mus musculus OX=10090 GN=Tomm22 PE=1 SV=3	5.48148	5.308	0.372517	0.435185	1.11758	0.160373	0.663182	0.52104	0.745394	5.14179	5.22463	5.61092	5.94859	5.04854	4.85477	5.80832	5.52038
P1761	[K].AGSSPTQGAQNEAPR.[L]	Q9EPQ8	Q9EPQ8 [585-599]	Q9EPQ8 1xPhospho [S588(99.6)]	Transcription factor 20 OS=Mus musculus OX=10090 GN=Tcf20 PE=1 SV=3	5.59675	5.817	0.351156	0.275237	-1.16434	-0.219517	-0.879307	0.398271	0.649731	5.64309	5.66377	5.96247	5.11765	5.8441	5.73993	6.17316	5.51082
P1762	[K].AEAKEESEESDEDMGFGLFD.[-]	P14869	P14869 [298-317]	P14869 1xPhospho [S307(100)]	60S acidic ribosomal protein P0 OS=Mus musculus OX=10090 GN=Rplp0 PE=1 SV=3	8.84987	8.15715	0.422433	0.392952	1.63936	0.713135	3.38811	0.00616063	0.0613496	8.78092	8.31274	9.32382	8.98201	8.59418	7.71896	7.95745	8.35803
P1763	[R].AAKPCPTEASPPAASPSGDSSPPATAPYDPR.[V]	Q6ZPZ3	Q6ZPZ3 [1095-1125]		Zinc finger CCCH domain-containing protein 4 OS=Mus musculus OX=10090 GN=Zc3h4 PE=1 SV=2	4.42178	5.4278	0.781203	0.249723	-1.85822	-0.893921	-2.99069	0.0124421	0.0954114	5.16474	4.92935	3.4506	4.14242	5.58172	5.44275	5.0705	5.61624
P1764	[K].AHNLQDGQLSDTGDLGEDIASN.[-]	Q9QXL2	Q9QXL2 [1651-1672]	Q9QXL2 1xPhospho [S1660(100)]	Kinesin-like protein KIF21A OS=Mus musculus OX=10090 GN=Kif21a PE=1 SV=2	7.46506	7.35835	0.277177	0.13848	1.08491	0.117576	0.982928	0.347031	0.610177	7.70808	7.69873	7.26678	7.18666	7.4832	7.44469	7.33081	7.17469
P1765	[K].GLASPTSITPISSPLCSK.[S]	Q8K4L3-3	Q8K4L3-3 [774-791]	Q8K4L3-3 1xPhospho [S777(99.6)]	Isoform 2 of Supervillin OS=Mus musculus OX=10090 GN=Svil	7.1948	7.72361	0.278319	0.341319	-1.44388	-0.529949	-3.26198	0.00769327	0.0702685	7.37017	7.36938	7.25427	6.78539	7.61666	8.2171	7.43081	7.62986
P1766	[R].GIAIAYEDEGSS.[-]	Q9CR25	Q9CR25 [478-489]		2-(3-amino-3-carboxypropyl)histidine synthase subunit 2 OS=Mus musculus OX=10090 GN=Dph2 PE=1 SV=1	6.94663	7.04981	0.274161	0.170728	-1.07115	-0.0991651	-0.58894	0.567948	0.77231	6.67246	6.93535	6.85543	7.3233	7.01734	7.01759	7.28618	6.87811
P1767	[R].HDTPDPSPPR.[KR]	Q8R149	Q8R149 [142-151]; [168-177]; [181-190]; [220-229]	Q8R149 2xPhospho [T144(100); S148(100)]; 2xPhospho [T170(100); S174(100)]; 2xPhospho [T183(100); S187(100)]; 2xPhospho [T222(100); S226(100)]	BUD13 homolog OS=Mus musculus OX=10090 GN=Bud13 PE=1 SV=1	4.92451	4.49482	0.635641	0.705119	1.30641	0.385604	1.18185	0.262494	0.519553	4.99034	5.52461	5.15096	4.03211	4.58653	5.44013	3.8153	4.13733
P1768	[K].GHSSVGAPETEAFLQPER.[S]	Q9R1S7	Q9R1S7 [274-291]		Multidrug resistance-associated protein 6 OS=Mus musculus OX=10090 GN=Abcc6 PE=1 SV=3	5.17015	4.86358	0.759946	0.677929	1.24396	0.314936	0.958702	0.358563	0.620746	4.40222	4.77778	6.14763	5.35295	4.09724	4.50919	5.28635	5.56155
P1769	[K].GSETPGATPGSK.[I]	Q99NB9	Q99NB9 [241-252]	Q99NB9 1xPhospho [T244(100)]	Splicing factor 3B subunit 1 OS=Mus musculus OX=10090 GN=Sf3b1 PE=1 SV=1	5.2622	5.12963	0.165409	0.791966	1.09745	0.13415	0.365667	0.721635	0.86705	5.03816	5.43411	5.31033	5.26622	5.03671	5.35571	4.11093	6.01515
P177	[K].SEAQQPMHPKPLSPDAR.[T]	Q9ERG0	Q9ERG0 [348-364]	Q9ERG0 1xPhospho [S360(100)]	LIM domain and actin-binding protein 1 OS=Mus musculus OX=10090 GN=Lima1 PE=1 SV=3	7.04471	7.25479	0.415914	0.342296	-1.15601	-0.209157	-0.904942	0.38513	0.639173	6.48717	7.47162	7.20307	7.01696	6.80908	7.6315	7.35465	7.22391
P1770	[K].AAKESEEEEEEEETEEKK.[K]	E9Q5C9	E9Q5C9 [559-576]	E9Q5C9 1xPhospho [S563(100)]	Nucleolar and coiled-body phosphoprotein 1 OS=Mus musculus OX=10090 GN=Nolc1 PE=1 SV=1	7.40289	7.16271	0.200054	0.134243	1.18218	0.241448	1.6704	0.123372	0.353125	7.65185	7.29665	7.19623	7.46683	7.271	7.07996	7.01734	7.28253
P1771	[K].GHSDSSASESEVSLLSPVK.[N]	Q0VGB7	Q0VGB7 [211-229]	Q0VGB7 1xPhospho [S226(100)]	Serine/threonine-protein phosphatase 4 regulatory subunit 2 OS=Mus musculus OX=10090 GN=Ppp4r2 PE=1 SV=1	6.76126	6.89266	0.0890253	0.266238	-1.0987	-0.135798	-0.832224	0.423203	0.66726	6.81777	6.64849	6.73334	6.84544	6.83538	7.22391	6.57945	6.93188
P1772	[R].AHSLLFENSDSFSEDTGTLGR.[T]	Q501J7	Q501J7 [434-454]	Q501J7 1xPhospho [S436(100)]	Phosphatase and actin regulator 4 OS=Mus musculus OX=10090 GN=Phactr4 PE=1 SV=2	6.36157	6.23623	0.730498	0.361234	1.15345	0.20595	1.01903	0.330351	0.594481	6.57945	7.30016	5.82675	5.73993	6.65612	6.40898	6.00961	5.87022
P1773	[R].AASPQEVTPQADEK.[T]	O88491	O88491 [2367-2380]	O88491 1xPhospho [S2369(100)]	Histone-lysine N-methyltransferase, H3 lysine-36 and H4 lysine-20 specific OS=Mus musculus OX=10090 GN=Nsd1 PE=1 SV=1	5.69196	5.75702	0.150671	0.284736	-1.04605	-0.0649493	-0.291225	0.776365	0.892075	5.57662	5.68941	5.90558	5.59623	5.62381	6.04917	5.42507	5.93004
P1774	[K].AEAENNSGVESSGYGSPGPTWDR.[G]	O70133-2	O70133-2 [122-144]	O70133-2 1xPhospho [S137(100)]	Isoform 2 of ATP-dependent RNA helicase A OS=Mus musculus OX=10090 GN=Dhx9	8.32474	8.42038	0.377804	0.330281	-1.05828	-0.0817184	-0.558701	0.587699	0.783484	7.86975	8.16646	8.56782	8.69494	7.94694	8.52703	8.71439	8.49318
P1775	[K].GSETPGATPGSK.[I]	Q99NB9	Q99NB9 [241-252]	Q99NB9 2xPhospho [T244(100); T248(100)]	Splicing factor 3B subunit 1 OS=Mus musculus OX=10090 GN=Sf3b1 PE=1 SV=1	4.53265	4.72181	0.555886	0.489693	-1.15727	-0.21073	-0.578156	0.57495	0.775189	3.83547	4.91808	5.03768	4.33935	4.75209	4.04481	4.88542	5.20491
P1776	[K].AGEQQLSEPEDMEMEAGDTDDPPR.[I]	Q6A4J8	Q6A4J8 [13-36]	Q6A4J8 1xPhospho [S19(100)]	Ubiquitin carboxyl-terminal hydrolase 7 OS=Mus musculus OX=10090 GN=Usp7 PE=1 SV=1	5.05429	4.46534	0.938884	0.761789	1.56364	0.644912	2.70258	0.0207701	0.128105	5.75087	5.9247	4.56567	3.9759	5.10252	5.11295	4.03536	3.61054
P1777	[R].GPAEAEATTD.[-]	Q91YR1	Q91YR1 [341-350]	Q91YR1 1xPhospho [T349(99.7)]	Twinfilin-1 OS=Mus musculus OX=10090 GN=Twf1 PE=1 SV=2	6.86855	7.11911	0.263304	0.422478	-1.19804	-0.260677	-1.30221	0.219781	0.481341	6.71628	7.21407	6.61905	6.92479	6.9673	7.71896	6.7335	7.0567
P1778	[R].GNVVPSPLPTRR.[T]	Q9CR86	Q9CR86 [37-48]	Q9CR86 1xPhospho [S42(100)]	Calcium-regulated heat stable protein 1 OS=Mus musculus OX=10090 GN=Carhsp1 PE=1 SV=1	8.61204	8.58969	0.164277	0.336695	1.01207	0.0173079	0.120258	0.906474	0.963448	8.67676	8.38744	8.60968	8.77427	8.74501	8.08861	8.81309	8.71206
P1779	[R].GNVVPSPLPTR.[R]	Q9CR86	Q9CR86 [37-47]	Q9CR86 1xPhospho [S42(100)]	Calcium-regulated heat stable protein 1 OS=Mus musculus OX=10090 GN=Carhsp1 PE=1 SV=1	10.4147	10.2951	0.162443	0.140082	1.08624	0.119346	1.19292	0.25831	0.514825	10.5621	10.2489	10.3019	10.546	10.2338	10.147	10.3249	10.4748
P178	[K].SEAQQPMHPKPLSPDAR.[T]	Q9ERG0	Q9ERG0 [348-364]	Q9ERG0 1xPhospho [S360(100)]	LIM domain and actin-binding protein 1 OS=Mus musculus OX=10090 GN=Lima1 PE=1 SV=3	7.97148	8.4478	0.214764	0.462983	-1.39086	-0.475977	-2.28146	0.0437099	0.196182	8.07543	8.07423	8.08681	7.64944	8.00378	9.09925	8.34507	8.34308
P1780	[K].AESCGSFDETESEESSK.[L]	Q9CRB0	Q9CRB0 [111-127]	Q9CRB0 1xPhospho [S116(100)]	Sorting nexin-24 OS=Mus musculus OX=10090 GN=Snx24 PE=1 SV=1	7.06285	6.98381	0.268726	0.223554	1.05383	0.0756452	0.490854	0.633296	0.81157	7.46012	6.91594	6.88335	6.992	7.05914	7.25041	6.72704	6.89866
P1781	[R].GNSDGYIIPINK.[E]	Q8JZZ7	Q8JZZ7 [1456-1467]	Q8JZZ7 1xPhospho [S1458(100)]	Adhesion G protein-coupled receptor L2 OS=Mus musculus OX=10090 GN=Adgrl2 PE=1 SV=3	7.01674	6.60421	0.15017	0.377969	1.32687	0.408024	2.20716	0.0497617	0.209877	7.20264	6.89838	7.07465	6.8913	6.76073	6.74308	6.04349	6.86953
P1782	[K].GQGLTGPSLPPGTPTR.[K]	Q9DBM2	Q9DBM2 [531-546]	Q9DBM2 1xPhospho [T543(99.6)]	Peroxisomal bifunctional enzyme OS=Mus musculus OX=10090 GN=Ehhadh PE=1 SV=4	7.59167	7.44778	0.369448	0.22543	1.11857	0.161657	1.23686	0.242213	0.499498	7.82027	7.98081	7.36938	7.19623	7.76603	7.4385	7.25234	7.33424
P1783	[K].AESCGSFDETESEESSK.[L]	Q9CRB0	Q9CRB0 [111-127]	Q9CRB0 2xPhospho [S113(100); S116(100)]	Sorting nexin-24 OS=Mus musculus OX=10090 GN=Snx24 PE=1 SV=1	6.67635	6.6501	0.414708	0.173847	1.02572	0.0366434	0.182914	0.858235	0.933062	6.11586	6.79977	6.68152	7.10825	6.56028	6.56783	6.91083	6.56148
P1784	[R].AEIDSHSFGEKNSTLSEEDYIER.[R]	O55003	O55003 [73-95]	O55003 2xPhospho [S85(99.1); S88(100)]	BCL2/adenovirus E1B 19 kDa protein-interacting protein 3 OS=Mus musculus OX=10090 GN=Bnip3 PE=1 SV=1	8.11829	7.87858	0.0715878	0.174187	1.17914	0.237741	2.06915	0.0631846	0.240336	8.1659	8.01891	8.11343	8.17492	7.91897	7.64944	7.8753	8.07062
P1785	[R].AEIDSHSFGEKNSTLSEEDYIER.[R]	O55003	O55003 [73-95]	O55003 1xPhospho [S85(99.4)]	BCL2/adenovirus E1B 19 kDa protein-interacting protein 3 OS=Mus musculus OX=10090 GN=Bnip3 PE=1 SV=1	6.90614	6.63402	0.126792	0.435565	1.1961	0.258341	1.32482	0.212429	0.472137	6.92479	6.73777	6.91648	7.04552	6.12197	6.65773	6.57229	7.18409
P1786	[R].GNLETHEDSQVFSPK.[K]	E9Q784	E9Q784 [1057-1071]	E9Q784 1xPhospho [S1069(100)]	Zinc finger CCCH domain-containing protein 13 OS=Mus musculus OX=10090 GN=Zc3h13 PE=1 SV=1	6.81909	6.83177	0.312487	0.155869	-1.01027	-0.0147371	-0.0807907	0.937078	0.977957	6.94423	6.57534	7.20307	6.55371	6.87493	7.02284	6.65515	6.77416
P1787	[R].AEIDSHSFGEK.[N]	O55003	O55003 [73-83]	O55003 1xPhospho [S79(100)]	BCL2/adenovirus E1B 19 kDa protein-interacting protein 3 OS=Mus musculus OX=10090 GN=Bnip3 PE=1 SV=1	9.60968	9.45635	0.0738608	0.147062	1.11261	0.153943	1.64547	0.128471	0.359837	9.64857	9.69005	9.57541	9.52471	9.52866	9.36982	9.30212	9.62481
P1788	[K].GNDSDGEAESDDPEK.[K]	P46467	P46467 [99-113]	P46467 1xPhospho [S102(100)]	Vacuolar protein sorting-associated protein 4B OS=Mus musculus OX=10090 GN=Vps4b PE=1 SV=2	6.19297	6.11622	0.390936	0.259279	1.06375	0.089155	0.382327	0.709594	0.857252	6.77682	6.04967	5.96894	5.97644	5.89875	6.11096	6.4821	5.97308
P1789	[K].GNASPVLDPSDLILTR.[G]	Q8VCE2	Q8VCE2 [311-326]	Q8VCE2 1xPhospho [S314(100)]	GPN-loop GTPase 1 OS=Mus musculus OX=10090 GN=Gpn1 PE=1 SV=1	5.69428	5.27038	0.531069	0.541655	1.34655	0.429264	1.89245	0.0853706	0.282402	5.88179	6.3536	5.17689	5.36482	5.34262	6.00582	4.80372	4.92935
P179	[R].SECDSSPEPK.[A]	Q8BTI8	Q8BTI8 [1434-1443]	Q8BTI8 1xPhospho [S1438(99.7)]	Serine/arginine repetitive matrix protein 2 OS=Mus musculus OX=10090 GN=Srrm2 PE=1 SV=3	7.62592	6.76757	0.54211	0.589056	1.80964	0.855705	2.68854	0.0212948	0.128847	8.1471	6.96391	7.98081	7.41187	7.30242	5.96247	6.71535	7.09004
P1790	[R].GQLHGSSDESEVENEAK.[D]	Q5SSI6	Q5SSI6 [109-125]	Q5SSI6 3xPhospho [S114(100); S115(100); S118(100)]	U3 small nucleolar RNA-associated protein 18 homolog OS=Mus musculus OX=10090 GN=Utp18 PE=1 SV=1	7.93017	8.18432	0.132972	0.199002	-1.19754	-0.26007	-2.03048	0.0675209	0.247372	7.86975	8.10874	7.79854	7.94365	8.10166	7.94694	8.39133	8.29734
P1791	[R].AEKTSPTPSVFVELGEEELEAVTARPEAVER.[A]	P59017	P59017 [339-369]	P59017 1xPhospho [S343(99.1)]	Bcl-2-like protein 13 OS=Mus musculus OX=10090 GN=Bcl2l13 PE=1 SV=2	7.36966	7.1631	0.178496	0.316137	1.14955	0.201067	1.19643	0.256993	0.5139	7.34307	7.26921	7.62903	7.23732	7.23182	6.77209	7.53671	7.11178
P1792	[R].GWSPPPEVRR.[S]	Q9QXG4	Q9QXG4 [28-37]	Q9QXG4 1xPhospho [S30(100)]	Acetyl-coenzyme A synthetase, cytoplasmic OS=Mus musculus OX=10090 GN=Acss2 PE=1 SV=2	9.11832	8.90641	0.403272	0.467029	1.15629	0.209497	1.32375	0.21277	0.472137	9.14072	9.65626	8.98137	8.69494	9.20107	9.21643	8.98395	8.22421
P1793	[K].AEGEPQEESPLKSK.[S]	Q8K019	Q8K019 [169-182]	Q8K019 1xPhospho [S177(100)]	Bcl-2-associated transcription factor 1 OS=Mus musculus OX=10090 GN=Bclaf1 PE=1 SV=2	5.48306	5.31409	0.440523	0.263348	1.14807	0.199209	0.987451	0.344908	0.608362	5.84806	5.8796	5.07291	5.13165	5.49108	5.58747	5.10583	5.07197
P1794	[R].AASPEHNCVR.[T]	Q8BGA8	Q8BGA8 [208-217]	Q8BGA8 1xPhospho [S210(100)]	Acyl-coenzyme A synthetase ACSM5, mitochondrial OS=Mus musculus OX=10090 GN=Acsm5 PE=1 SV=1	5.93648	5.58992	0.548312	1.04669	1.22947	0.298032	0.908789	0.383183	0.638194	6.00075	6.56714	5.22942	5.94859	5.74449	6.47555	4.08558	6.05407
P1795	[K].AEGEPQEESPLK.[S]	Q8K019	Q8K019 [169-180]	Q8K019 1xPhospho [S177(100)]	Bcl-2-associated transcription factor 1 OS=Mus musculus OX=10090 GN=Bclaf1 PE=1 SV=2	7.86916	7.52686	0.186468	0.20078	1.27165	0.346703	2.78139	0.0180537	0.117208	7.98081	8.05604	7.79854	7.64127	7.47764	7.74192	7.27289	7.61498
P1796	[R].AERGGSSGEELEDEEPVK.[K]	Q3UMU9-2; Q3UMU9	Q3UMU9-2 [360-377]; Q3UMU9 [361-378]	Q3UMU9-2 2xPhospho [S365(100); S366(100)]; Q3UMU9 2xPhospho [S366(100); S367(100)]	Isoform 2 of Hepatoma-derived growth factor-related protein 2 OS=Mus musculus OX=10090 GN=Hdgfl2 Hepatoma-derived growth factor-related protein 2 OS=Mus musculus OX=10090 GN=Hdgfl2 PE=1 SV=1	7.15923	7.29518	0.253608	0.256587	-1.10571	-0.144973	-0.913563	0.380779	0.635438	6.93495	7.49562	6.99545	7.21089	7.56355	7.41968	7.22685	6.97065
P1797	[R].GPAGSPCEEGDDVEEDGTSDLRDEASSVTR.[E]	Q0P678	Q0P678 [88-117]	Q0P678 2xPhospho [S92(100); S/T]	Zinc finger CCCH domain-containing protein 18 OS=Mus musculus OX=10090 GN=Zc3h18 PE=1 SV=1	7.26848	7.01191	0.281504	0.492208	1.1879	0.248419	1.17284	0.265941	0.521494	7.09575	7.6735	7.06048	7.24419	7.13814	7.29438	7.33081	6.28432
P1798	[R].AELGMNDSPSQSPPVK.[R]	Q9QXG4	Q9QXG4 [256-271]	Q9QXG4 1xPhospho [S267(99.6)]	Acetyl-coenzyme A synthetase, cytoplasmic OS=Mus musculus OX=10090 GN=Acss2 PE=1 SV=2	6.20868	5.99438	0.516698	0.421384	1.19477	0.256732	1.18014	0.263145	0.51965	6.42117	6.7964	5.59623	6.0209	5.89194	6.50233	5.48999	6.09325
P1799	[R].AELGMNDSPSQSPPVK.[R]	Q9QXG4	Q9QXG4 [256-271]		Acetyl-coenzyme A synthetase, cytoplasmic OS=Mus musculus OX=10090 GN=Acss2 PE=1 SV=2	6.11144	5.96968	0.264638	0.403128	1.07786	0.108174	0.462507	0.652845	0.821316	5.80048	6.37569	6.28054	5.98905	5.54764	5.7844	6.48627	6.0604
P18	[R].NVPQEESLEDSDVDADFK.[A]	O35344	O35344 [50-67]	O35344 2xPhospho [S56(100); S60(100)]	Importin subunit alpha-4 OS=Mus musculus OX=10090 GN=Kpna3 PE=1 SV=1	6.61616	6.54094	0.730767	0.345497	1.08363	0.115867	0.465775	0.650577	0.820156	6.75412	5.548	7.0127	7.14983	6.39068	6.13452	6.7315	6.90705
P180	[K].SEDDSAKFDSNEEDTASVFAPSFGLK.[Q]	Q64511	Q64511 [1444-1469]	Q64511 1xPhospho [S1453(100)]	DNA topoisomerase 2-beta OS=Mus musculus OX=10090 GN=Top2b PE=1 SV=2	6.39029	6.48975	0.533934	0.396757	-1.05149	-0.0724416	-0.341321	0.739374	0.87625	6.229	5.73317	6.62267	6.97633	6.40573	6.0139	6.97221	6.56714
P1800	[R].AEIDSHSFGEKNSTLSEEDYIER.[R]	O55003	O55003 [73-95]	O55003 3xPhospho [S79(98.8); S85(98.8); S88(100)]	BCL2/adenovirus E1B 19 kDa protein-interacting protein 3 OS=Mus musculus OX=10090 GN=Bnip3 PE=1 SV=1	7.81425	7.96725	0.0760248	0.420614	-1.12162	-0.16559	-0.924279	0.375419	0.632705	7.86975	7.77199	7.72894	7.88633	8.15738	7.34036	8.12979	8.24146
P1801	[K].GPPQSPVFEGVYNNSR.[M]	Q7TQH0	Q7TQH0 [105-120]	Q7TQH0 1xPhospho [S109(100)]	Ataxin-2-like protein OS=Mus musculus OX=10090 GN=Atxn2l PE=1 SV=1	8.95052	8.79883	0.14693	0.24394	1.10711	0.146792	1.2327	0.243702	0.50139	8.85577	9.07257	9.07921	8.79453	8.84767	9.09152	8.75484	8.50129
P1802	[K].GPPPSSPGDHTLLANSTELK.[V]	Q8C5W0	Q8C5W0 [532-551]		Calmin OS=Mus musculus OX=10090 GN=Clmn PE=1 SV=2	9.77896	9.67359	0.0823734	0.104342	1.07575	0.105345	1.20952	0.25213	0.508327	9.85816	9.76941	9.82018	9.66808	9.52075	9.73089	9.69437	9.74834
P1803	[K].GPPDFSSDEEREPTPVLGSGASVGR.[G]	Q61029; Q61033	Q61029 [61-85]; Q61033 [61-85]	Q61029 3xPhospho [S66(100); S67(100); T74(100)]; Q61033 3xPhospho [S66(100); S67(100); T74(100)]	Lamina-associated polypeptide 2, isoforms beta/delta/epsilon/gamma OS=Mus musculus OX=10090 GN=Tmpo PE=1 SV=4 Lamina-associated polypeptide 2, isoforms alpha/zeta OS=Mus musculus OX=10090 GN=Tmpo PE=1 SV=4	5.96349	6.08833	0.379401	0.15616	-1.06517	-0.091079	-0.448967	0.662281	0.825836	6.38545	6.1435	5.80427	5.52074	6.22878	5.92418	5.98571	6.21464
P1804	[K].AENQRPAEDSALSPGPLAGAK.[C]	Q3UZ39	Q3UZ39 [290-310]	Q3UZ39 1xPhospho [S302(100)]	Leucine-rich repeat flightless-interacting protein 1 OS=Mus musculus OX=10090 GN=Lrrfip1 PE=1 SV=2	5.25929	6.07632	0.222458	0.411659	-1.76245	-0.817578	-3.00542	0.0121207	0.0934411	5.54696	5.00419	5.25011	5.23591	5.5323	6.52667	6.07204	6.17428
P1805	[K].GPPDFSSDEEREPTPVLGSGASVGR.[G]	Q61029; Q61033	Q61029 [61-85]; Q61033 [61-85]	Q61029 2xPhospho [S66(100); S67(100)]; Q61033 2xPhospho [S66(100); S67(100)]	Lamina-associated polypeptide 2, isoforms beta/delta/epsilon/gamma OS=Mus musculus OX=10090 GN=Tmpo PE=1 SV=4 Lamina-associated polypeptide 2, isoforms alpha/zeta OS=Mus musculus OX=10090 GN=Tmpo PE=1 SV=4	6.39332	6.46795	0.212595	0.28426	-1.0575	-0.0806521	-0.41924	0.683212	0.839526	6.62497	6.10979	6.40936	6.42914	6.05161	6.60358	6.53319	6.68341
P1806	[R].AASLNYLNQPNAAPLQVSR.[G]	Q9DBS5	Q9DBS5 [588-606]	Q9DBS5 1xPhospho [S590(100)]	Kinesin light chain 4 OS=Mus musculus OX=10090 GN=Klc4 PE=1 SV=1	8.14594	7.80536	0.251572	0.163184	1.27195	0.347046	3.29556	0.00725069	0.0684046	8.25218	8.45017	7.97048	7.91092	7.87112	8.00378	7.69873	7.64781
P1807	[R].GPLELSPAYGPPGSALGFPESSR.[S]	E9QAT4	E9QAT4 [1990-2012]	E9QAT4 1xPhospho [S1995(100)]	Protein transport protein Sec16A OS=Mus musculus OX=10090 GN=Sec16a PE=1 SV=1	5.62659	5.51794	0.248385	0.618543	1.03964	0.056085	0.218248	0.831282	0.920154	5.99363	5.53514	5.53371	5.44389	5.50474	6.37766	4.93626	5.2531
P1808	[R].AEQSLHDLQER.[L]	P70302	P70302 [254-264]	P70302 1xPhospho [S257(100)]	Stromal interaction molecule 1 OS=Mus musculus OX=10090 GN=Stim1 PE=1 SV=2	8.43446	8.6833	0.296808	0.158589	-1.18557	-0.245576	-2.03438	0.0670705	0.247372	8.34507	8.15738	8.38064	8.85473	8.61386	8.49408	8.78648	8.8388
P1809	[R].GQAATPETPQPSPPSGSGSESYK.[L]	P49698	P49698 [425-447]	P49698 1xPhospho [S436(99.4)]	Hepatocyte nuclear factor 4-alpha OS=Mus musculus OX=10090 GN=Hnf4a PE=1 SV=2	6.93949	7.15341	0.601974	0.26756	-1.12659	-0.171957	-0.929221	0.372965	0.63107	6.75743	6.18766	7.56868	7.24419	6.90083	6.96234	7.46481	7.28566
P181	[R].SEDRPSSPQVSVAAVETK.[E]	P70399	P70399 [262-279]		TP53-binding protein 1 OS=Mus musculus OX=10090 GN=Tp53bp1 PE=1 SV=3	7.06176	7.05337	0.184854	0.213907	1.00801	0.0115079	0.0762063	0.940641	0.978751	7.15371	7.21407	6.7964	7.08285	7.32147	6.8913	6.87092	7.1298
P1810	[R].GPAGSPCEEGDDVEEDGTSDLRDEASSVTR.[E]	Q0P678	Q0P678 [88-117]	Q0P678 3xPhospho [S92(100); T/S]	Zinc finger CCCH domain-containing protein 18 OS=Mus musculus OX=10090 GN=Zc3h18 PE=1 SV=1	4.69959	4.65215	1.42634	1.0488	1.13539	0.183188	0.320333	0.754794	0.880503	2.60572	5.06661	5.34698	5.77905	5.21021	3.0894	5.29874	5.01023
P1811	[R].GPAGSPCEEGDDVEEDGTSDLRDEASSVTR.[E]	Q0P678	Q0P678 [88-117]	Q0P678 1xPhospho [S92(100)]	Zinc finger CCCH domain-containing protein 18 OS=Mus musculus OX=10090 GN=Zc3h18 PE=1 SV=1	7.84212	7.56354	0.250501	0.299952	1.21021	0.275257	1.89398	0.0851507	0.282326	8.21437	7.75854	7.6751	7.72047	7.60503	7.89664	7.16759	7.58489
P1812	[R].AESPETSAVESTQSTPQK.[G]	Q4VA53	Q4VA53 [1354-1371]	Q4VA53 1xPhospho [S1356(100)]	Sister chromatid cohesion protein PDS5 homolog B OS=Mus musculus OX=10090 GN=Pds5b PE=1 SV=1	7.54949	7.7136	0.134876	0.190077	-1.12253	-0.166751	-1.20942	0.252169	0.508327	7.65185	7.56268	7.35525	7.62819	7.73586	7.47162	7.93571	7.7112
P1813	[R].GWSPPPEVR.[R]	Q9QXG4	Q9QXG4 [28-36]	Q9QXG4 1xPhospho [S30(100)]	Acetyl-coenzyme A synthetase, cytoplasmic OS=Mus musculus OX=10090 GN=Acss2 PE=1 SV=2	12.5784	12.2491	0.221909	0.27566	1.25642	0.329314	2.28503	0.0434378	0.196182	12.5019	12.9042	12.5019	12.4057	12.0106	12.4733	12.5019	12.0106
P1814	[K].AEEKSPVSINVK.[T]	Q52KE7	Q52KE7 [354-365]	Q52KE7 1xPhospho [S358(100)]	Cyclin-L1 OS=Mus musculus OX=10090 GN=Ccnl1 PE=1 SV=1	7.72059	7.82891	0.259362	0.101531	-1.07716	-0.107233	-0.761164	0.462765	0.702966	7.59079	7.99489	7.42554	7.87112	7.79927	7.92167	7.69873	7.89595
P1815	[K].AFLSSPEHVNRPINGNGK.[Q]	P19157	P19157 [192-209]		Glutathione S-transferase P 1 OS=Mus musculus OX=10090 GN=Gstp1 PE=1 SV=2	6.30568	6.92723	0.175327	0.246126	-1.53728	-0.620376	-3.4128	0.00589931	0.0593795	6.43047	6.3271	6.05161	6.41355	6.98047	6.78156	6.6965	7.25041
P1816	[R].AFPDKFHLEPTSPPTTDGFK.[Y]	Q8VCB3	Q8VCB3 [616-635]	Q8VCB3 1xPhospho [T626(99.5)]	Glycogen [starch] synthase, liver OS=Mus musculus OX=10090 GN=Gys2 PE=1 SV=2	9.16895	10.1063	0.193284	0.0798236	-1.91568	-0.937854	-8.96304	2.39074e-06	0.000403332	9.21643	9.18665	8.90465	9.36809	10.0142	10.0654	10.1647	10.1808
P1817	[R].GREDVSNFDDEFTSEAPILTPPREPR.[I]	Q8BWW9	Q8BWW9 [938-963]	Q8BWW9 1xPhospho [T957(100)]	Serine/threonine-protein kinase N2 OS=Mus musculus OX=10090 GN=Pkn2 PE=1 SV=3	7.88017	7.76673	0.190242	0.127635	1.08653	0.119724	1.07047	0.307618	0.571451	7.99997	8.08441	7.71584	7.72047	7.76603	7.8891	7.59079	7.821
P1818	[R].GVSQEKDGQISSAIVSSVQSK.[I]	Q3USH5	Q3USH5 [901-921]	Q3USH5 1xPhospho [S903(100)]	Splicing factor, suppressor of white-apricot homolog OS=Mus musculus OX=10090 GN=Sfswap PE=1 SV=2	5.50946	5.93497	0.358918	0.333548	-1.34889	-0.431778	-1.64622	0.128316	0.359837	5.96741	5.36562	5.1214	5.58341	5.81411	5.63655	5.87797	6.41126
P1819	[K].HAVSEGTK.[A]	Q64475	Q64475 [110-117]	Q64475 1xPhospho [S113(100)]	Histone H2B type 1-B OS=Mus musculus OX=10090 GN=Hist1h2bb PE=1 SV=3	7.05286	7.29471	0.0799706	0.224305	-1.184	-0.243675	-1.62831	0.13209	0.366024	7.0481	7.16236	7.02956	6.97143	7.30396	7.06414	7.21407	7.59668
P182	[R].SEDSDEDEPCAISGK.[W]	Q9R0Z9	Q9R0Z9 [86-100]		Rho GTPase-activating protein 7 OS=Mus musculus OX=10090 GN=Dlc1 PE=1 SV=2	5.50762	5.50057	0.237616	0.266	1.00044	0.000632196	0.00261317	0.997962	0.999138	5.80427	5.23117	5.44876	5.54629	5.58172	5.15379	5.79174	5.47505
P1820	[R].GLSASTVDLSSSS.[-]	Q9DBS5	Q9DBS5 [607-619]	Q9DBS5 1xPhospho [S611(99.7)]	Kinesin light chain 4 OS=Mus musculus OX=10090 GN=Klc4 PE=1 SV=1	7.88505	7.77668	0.140623	0.142708	1.07883	0.109468	0.915749	0.379681	0.634202	7.88428	8.03821	7.69873	7.91897	7.68306	7.9581	7.64456	7.821
P1821	[K].GLSASLPDLDSESWIEVK.[K]	Q6ZQ58	Q6ZQ58 [521-538]	Q6ZQ58 1xPhospho [S525(99.7)]	La-related protein 1 OS=Mus musculus OX=10090 GN=Larp1 PE=1 SV=3	9.33094	9.36683	0.0898716	0.184717	-1.02615	-0.0372409	-0.373362	0.716063	0.863249	9.40477	9.21507	9.39924	9.3047	9.40477	9.10983	9.40261	9.55011
P1822	[K].GRKDEDSDDESQSSHGGK.[K]	Q8CCJ3	Q8CCJ3 [452-469]		E3 UFM1-protein ligase 1 OS=Mus musculus OX=10090 GN=Ufl1 PE=1 SV=2	6.72613	6.43636	0.288896	0.424145	1.2211	0.288183	1.21566	0.249875	0.506819	6.75743	6.61324	7.10849	6.42536	6.36191	6.27802	6.06185	7.04367
P1823	[R].AGAEASEEVPQTSLSSARPGTPSDHQPQEATQFER.[K]	Q6Y7W8	Q6Y7W8 [363-397]		GRB10-interacting GYF protein 2 OS=Mus musculus OX=10090 GN=Gigyf2 PE=1 SV=2	6.77045	6.70499	0.47827	0.285968	1.07435	0.103469	0.550347	0.593219	0.78718	6.32933	6.39068	7.10849	7.2533	6.67103	6.42612	7.10377	6.61905
P1824	[K].AAPSPAPAEPAAPK.[S]	Q9JLV1	Q9JLV1 [401-414]	Q9JLV1 1xPhospho [S404(100)]	BAG family molecular chaperone regulator 3 OS=Mus musculus OX=10090 GN=Bag3 PE=1 SV=2	7.21474	7.57418	0.268366	0.072778	-1.27595	-0.351574	-2.54575	0.0274371	0.147635	7.21998	6.83495	7.37321	7.43081	7.5014	7.56268	7.6751	7.55754
P1825	[K].AGAVTSSASLSSPALAK.[G]	O08784	O08784 [582-598]	O08784 1xPhospho [S588(97.6)]	Treacle protein OS=Mus musculus OX=10090 GN=Tcof1 PE=1 SV=1	4.88059	5.71703	0.58269	0.811237	-1.94777	-0.96182	-2.86034	0.0156879	0.107638	4.29866	5.68941	4.76596	4.76832	6.20232	6.51819	5.44087	4.70674
P1826	[R].GRLSPVPVPR.[A]	Q64012	Q64012 [132-141]	Q64012 1xPhospho [S135(100)]	RNA-binding protein Raly OS=Mus musculus OX=10090 GN=Raly PE=1 SV=3	9.84983	10.1772	0.126136	0.0860476	-1.25448	-0.327085	-4.36828	0.00115454	0.0229945	9.89949	9.99715	9.70571	9.79698	10.2489	10.2406	10.0654	10.1539
P1827	[K].AEEGGESEGDASEKDAK.[E]	Q8BGC0	Q8BGC0 [435-451]	Q8BGC0 2xPhospho [S441(100); S446(100)]	HIV Tat-specific factor 1 homolog OS=Mus musculus OX=10090 GN=Htatsf1 PE=1 SV=1	6.47538	6.36763	0.295911	0.0651403	1.07708	0.107125	0.574637	0.577245	0.776382	6.84177	6.11706	6.47446	6.46824	6.27635	6.38662	6.43047	6.37707
P1828	[K].AEEGGESEGDASEKDAK.[E]	Q8BGC0	Q8BGC0 [435-451]	Q8BGC0 1xPhospho [S441(100)]	HIV Tat-specific factor 1 homolog OS=Mus musculus OX=10090 GN=Htatsf1 PE=1 SV=1	8.77344	8.73644	0.177992	0.203668	1.02437	0.0347384	0.360365	0.725484	0.869126	8.73895	8.55666	8.98652	8.81164	8.57123	8.56782	8.98395	8.82278
P1829	[R].AGDVLEDSPK.[R]	P51859	P51859 [158-167]	P51859 1xPhospho [S165(100)]	Hepatoma-derived growth factor OS=Mus musculus OX=10090 GN=Hdgf PE=1 SV=2	10.3272	10.2834	0.0594826	0.0746931	1.03077	0.0437241	0.562464	0.585221	0.78271	10.3739	10.3388	10.2406	10.3554	10.2254	10.2338	10.3878	10.2866
P183	[R].SEKPAQSASSPEATSGSAGPVEK.[K]	Q6P2L6	Q6P2L6 [552-574]	Q6P2L6 1xPhospho [S561(99.5)]	Histone-lysine N-methyltransferase NSD3 OS=Mus musculus OX=10090 GN=Nsd3 PE=1 SV=2	6.10822	6.34901	0.359799	0.290957	-1.19016	-0.251155	-1.2515	0.237035	0.495706	5.58747	6.28348	6.16523	6.39669	6.04547	6.16998	6.67198	6.5086
P1830	[R].GRSECDSSPEPK.[A]	Q8BTI8	Q8BTI8 [1432-1443]	Q8BTI8 3xPhospho [S1434(100); S1438(100); S1439(100)]	Serine/arginine repetitive matrix protein 2 OS=Mus musculus OX=10090 GN=Srrm2 PE=1 SV=3	8.76805	9.29327	0.244606	0.109391	-1.43326	-0.519298	-4.34599	0.00119784	0.0230564	8.95145	9.0059	8.54063	8.57424	9.1601	9.27198	9.42427	9.31672
P1831	[R].AGDVLEDSPKRPK.[E]	P51859	P51859 [158-170]	P51859 1xPhospho [S165(100)]	Hepatoma-derived growth factor OS=Mus musculus OX=10090 GN=Hdgf PE=1 SV=2	14.0493	14.1667	0	0.135635	-1.08463	-0.117205	-1.48964	0.164772	0.41891	14.0493	14.0493	14.0493	14.0493	14.2842	14.2842	14.0493	14.0493
P1832	[K].GIPLPTGDTSPEPELLPGDPLPPPKEVINGNIK.[T]	Q9Z1D1	Q9Z1D1 [33-65]	Q9Z1D1 1xPhospho [S42(99.1)]	Eukaryotic translation initiation factor 3 subunit G OS=Mus musculus OX=10090 GN=Eif3g PE=1 SV=2	8.7618	8.7936	0.12159	0.0428135	-1.02119	-0.0302461	-0.331513	0.746565	0.879418	8.92121	8.78648	8.69612	8.64341	8.82278	8.73207	8.79674	8.82278
P1833	[K].GIPLPTGDTSPEPELLPGDPLPPPK.[E]	Q9Z1D1	Q9Z1D1 [33-57]		Eukaryotic translation initiation factor 3 subunit G OS=Mus musculus OX=10090 GN=Eif3g PE=1 SV=2	8.23752	8.07557	0.192355	0.287482	1.11232	0.15357	0.994727	0.341513	0.604419	8.50129	8.06334	8.13325	8.25218	7.78458	7.98465	8.06395	8.46909
P1834	[R].AFLSPPTLLEGPLR.[L]	Q91ZV0	Q91ZV0 [1128-1141]	Q91ZV0 1xPhospho [S1131(100)]	Melanoma inhibitory activity protein 2 OS=Mus musculus OX=10090 GN=Mia2 PE=1 SV=3	8.054	7.85605	0.837397	0.733641	1.1574	0.210889	0.558601	0.587765	0.783484	8.5984	6.81647	8.26705	8.53406	8.41535	6.77608	8.1146	8.11815
P1835	[K].AASADSTTEGTPTDGFTVLSTK.[S]	Q9QZQ8	Q9QZQ8 [168-189]	Q9QZQ8 1xPhospho [T178(99)]	Core histone macro-H2A.1 OS=Mus musculus OX=10090 GN=H2afy PE=1 SV=3	8.72025	8.82639	0.104685	0.140236	-1.07663	-0.106516	-1.06886	0.30831	0.572245	8.8697	8.63852	8.71439	8.65839	8.76981	9.00998	8.67914	8.84662
P1836	[R].GQTPLTEGSEDLDGHSDPEESFAR.[D]	Q9CQV4	Q9CQV4 [305-328]	Q9CQV4 3xPhospho [T310(98.8); S313(100); S320(100)]	Reticulophagy regulator 3 OS=Mus musculus OX=10090 GN=Retreg3 PE=1 SV=1	7.70568	6.7415	0.40166	0.483313	1.94271	0.958074	6.29018	6.26135e-05	0.00382075	7.36219	7.36041	7.98081	8.11932	6.44247	6.2822	6.88308	7.35823
P1837	[R].AEEQLPPLLSPPSPSTPHSR.[R]	P97434	P97434 [280-299]	P97434 1xPhospho [S292(99.6)]	Myosin phosphatase Rho-interacting protein OS=Mus musculus OX=10090 GN=Mprip PE=1 SV=2	7.66955	7.6692	0.250032	0.196549	1.00847	0.012163	0.0859205	0.933093	0.975615	7.48283	7.42554	7.89871	7.87112	7.7112	7.53405	7.50186	7.9297
P1838	[R].GLVAAYSGESDSEEEQERGGPEREEK.[L]	Q99KG3	Q99KG3 [727-752]		RNA-binding protein 10 OS=Mus musculus OX=10090 GN=Rbm10 PE=1 SV=1	5.71158	6.13295	0.216542	0.0688155	-1.33404	-0.415802	-2.15104	0.054855	0.22033	5.7387	5.43411	5.96247	5.71105	6.06308	6.20806	6.17316	6.08749
P1839	[R].AEEPPASPGPK.[A]	Q80T85	Q80T85 [793-803]	Q80T85 1xPhospho [S799(100)]	DDB1- and CUL4-associated factor 5 OS=Mus musculus OX=10090 GN=Dcaf5 PE=1 SV=2	6.25161	6.56705	0.610395	0.667307	-1.25951	-0.332857	-0.913393	0.380864	0.635438	5.47871	6.94792	6.16228	6.41755	6.06308	7.53405	6.47628	6.19479
P184	[K].SEPPGSGSPAPPR.[R]	A2A6A1	A2A6A1 [728-740]		G patch domain-containing protein 8 OS=Mus musculus OX=10090 GN=Gpatch8 PE=1 SV=1	6.81713	7.21238	0.122636	0.291307	-1.32193	-0.402647	-2.5006	0.0297205	0.155154	6.6872	6.97065	6.75848	6.8522	7.57641	7.19898	6.86326	7.21089
P1840	[R].HASSSPESLKPTPAPGSR.[R]	Q8BTI8	Q8BTI8 [431-448]		Serine/arginine repetitive matrix protein 2 OS=Mus musculus OX=10090 GN=Srrm2 PE=1 SV=3	5.93184	5.24964	0.669205	0.821112	1.49913	0.584128	1.33352	0.209652	0.469386	6.37293	5.32894	6.63418	5.39131	5.25436	4.125	5.55391	6.06528
P1841	[R].GLVAAYSGESDSEEEQER.[G]	Q99KG3	Q99KG3 [727-744]	Q99KG3 3xPhospho [S733(100); S736(100); S738(100)]	RNA-binding protein 10 OS=Mus musculus OX=10090 GN=Rbm10 PE=1 SV=1	5.52882	6.15486	0.576585	0.26075	-1.52195	-0.605921	-2.48101	0.0307678	0.156742	5.68566	4.70737	5.66474	6.0575	5.99209	5.87413	6.36388	6.38934
P1842	[K].AESSDSGAESEEEEAQEELKGAEQSGSDDKK.[T]	Q5XG73	Q5XG73 [182-212]	Q5XG73 2xPhospho [S187(99.1); S191(100)]	Acyl-CoA-binding domain-containing protein 5 OS=Mus musculus OX=10090 GN=Acbd5 PE=1 SV=1	8.10428	7.72784	0.311774	0.493712	1.29387	0.371695	2.26019	0.045366	0.199249	7.79927	7.88361	8.44365	8.29059	7.86417	6.99659	8.00315	8.04745
P1843	[K].AESSDSGAESEEEEAQEELKGAEQSGSDDKK.[T]	Q5XG73	Q5XG73 [182-212]	Q5XG73 3xPhospho [S184(100); S185(100); S187(100)]	Acyl-CoA-binding domain-containing protein 5 OS=Mus musculus OX=10090 GN=Acbd5 PE=1 SV=1	6.3362	5.91525	0.269844	0.567007	1.34449	0.427055	1.62263	0.133309	0.367979	6.28996	6.02489	6.68152	6.34844	6.46366	5.12654	6.1154	5.95542
P1844	[K].AETSESSGSAPAVPEASASPK.[Q]	Q9Z2D6	Q9Z2D6 [62-82]	Q9Z2D6 1xPhospho [S80(100)]	Methyl-CpG-binding protein 2 OS=Mus musculus OX=10090 GN=Mecp2 PE=1 SV=1	5.67467	5.49608	0.29398	0.338557	1.10949	0.149893	0.633163	0.539729	0.754359	5.39831	5.95437	5.44426	5.90176	5.82245	5.75388	5.19252	5.21548
P1845	[R].GLVAAYSGESDSEEEQER.[G]	Q99KG3	Q99KG3 [727-744]	Q99KG3 1xPhospho [S736(100)]	RNA-binding protein 10 OS=Mus musculus OX=10090 GN=Rbm10 PE=1 SV=1	5.56872	5.17218	0.595692	0.701004	1.32468	0.405639	1.02441	0.327914	0.593348	5.14179	6.39611	5.61092	5.12608	4.49684	5.65186	5.89005	4.64996
P1846	[R].GQTPLTEGSEDLDGHSDPEESFAR.[D]	Q9CQV4	Q9CQV4 [305-328]	Q9CQV4 1xPhospho [S320(100)]	Reticulophagy regulator 3 OS=Mus musculus OX=10090 GN=Retreg3 PE=1 SV=1	7.85842	6.9343	0.290235	0.653501	1.81437	0.859466	5.04436	0.000390314	0.0121676	8.1867	7.93637	7.82316	7.48744	7.26551	7.68694	6.48627	6.29846
P1847	[R].GQTPLTEGSEDLDGHSDPEESFAR.[D]	Q9CQV4	Q9CQV4 [305-328]	Q9CQV4 2xPhospho [S313(100); S320(100)]	Reticulophagy regulator 3 OS=Mus musculus OX=10090 GN=Retreg3 PE=1 SV=1	8.3027	7.75387	0.360544	0.204758	1.47525	0.560961	3.91134	0.00248697	0.0373525	8.03821	8.04745	8.80732	8.31784	7.7112	7.50195	7.8087	7.99363
P1848	[K].GLTHPSSSPLLK.[K]	O88286	O88286 [1009-1020]		Protein Wiz OS=Mus musculus OX=10090 GN=Wiz PE=1 SV=2	5.66342	5.92681	0.887786	0.74172	-1.15037	-0.202097	-0.590356	0.567032	0.772197	5.80891	6.67373	4.51339	5.65765	5.64116	6.98892	5.27464	5.80252
P1849	[K].AETSLGIPSPTEISAEVK.[Q]	Q8VE88	Q8VE88 [111-128]		Protein FAM114A2 OS=Mus musculus OX=10090 GN=Fam114a2 PE=1 SV=2	7.35158	7.54617	0.169273	0.352309	-1.14247	-0.192156	-1.04761	0.31757	0.583839	7.31042	7.18621	7.58825	7.32147	7.13467	7.9581	7.6751	7.41682
P185	[K].SEQPLSQVLPSLSPEHK.[E]	Q8BTI8	Q8BTI8 [1204-1220]	Q8BTI8 1xPhospho [S1216(100)]	Serine/arginine repetitive matrix protein 2 OS=Mus musculus OX=10090 GN=Srrm2 PE=1 SV=3	9.44464	9.32858	0.028577	0.104887	1.0834	0.115562	1.39113	0.192024	0.452611	9.42709	9.48652	9.43927	9.42568	9.28218	9.23299	9.32332	9.47584
P1850	[R].AETSPPPVAAKPVALPGSQGTSLNLK.[T]	Q3UMF0	Q3UMF0 [1089-1114]	Q3UMF0 1xPhospho [S1092(99.1)]	Cordon-bleu protein-like 1 OS=Mus musculus OX=10090 GN=Cobll1 PE=1 SV=2	8.37188	8.35745	0.106947	0.388434	-1.00013	-0.000189757	-0.00117026	0.999087	0.999436	8.21437	8.4201	8.45109	8.40195	8.29579	8.92423	8.10106	8.10874
P1851	[K].AEENNSGVESSGYGSPGPTWDR.[G]	O70133	O70133 [122-143]	O70133 1xPhospho [S136(100)]	ATP-dependent RNA helicase A OS=Mus musculus OX=10090 GN=Dhx9 PE=1 SV=2	5.15233	5.68898	0.79818	0.424069	-1.36136	-0.44505	-1.70912	0.115808	0.338569	5.93216	5.56567	4.09724	5.01423	5.97155	5.9099	5.81411	5.06034
P1852	[R].GLVAAYSGESDSEEEQER.[G]	Q99KG3	Q99KG3 [727-744]	Q99KG3 2xPhospho [S736(100); S738(100)]	RNA-binding protein 10 OS=Mus musculus OX=10090 GN=Rbm10 PE=1 SV=1	6.75807	6.87463	0.224929	0.287978	-1.08121	-0.112649	-0.648748	0.529979	0.750704	6.52332	6.64362	6.82637	7.03897	6.5837	6.94344	7.24526	6.72613
P1853	[R].GGSSEELHDSPR.[D]	Q3UMU9	Q3UMU9 [626-637]	Q3UMU9 3xPhospho [S628(100); S629(100); S635(100)]	Hepatoma-derived growth factor-related protein 2 OS=Mus musculus OX=10090 GN=Hdgfl2 PE=1 SV=1	5.82901	5.37103	0.531029	1.04693	1.31829	0.398669	0.934919	0.37015	0.629276	5.05588	6.24923	5.93696	6.07399	3.83547	5.99363	6.07838	5.57662
P1854	[R].AKPAAQSEEETATSPAASPTPQSAER.[S]	Q8JZQ9	Q8JZQ9 [62-87]		Eukaryotic translation initiation factor 3 subunit B OS=Mus musculus OX=10090 GN=Eif3b PE=1 SV=1	6.95447	6.86632	0.404779	0.302984	1.06457	0.0902689	0.462143	0.653098	0.821316	7.054	6.42117	6.94423	7.39846	6.91527	6.43065	6.99481	7.12456
P1855	[K].AAVLSDSEDDAGNASAK.[K]	Q8C1D8	Q8C1D8 [339-355]	Q8C1D8 2xPhospho [S343(100); S345(100)]	Protein IWS1 homolog OS=Mus musculus OX=10090 GN=Iws1 PE=1 SV=1	7.86704	7.80618	0.181962	0.130915	1.04286	0.0605424	0.461634	0.653452	0.821316	7.63068	8.05604	7.94826	7.83317	7.78458	7.76603	7.99105	7.68306
P1856	[R].GFGDGYNGYGGGPGGGNFGGSPGYGGGR.[G]	O88569	O88569 [239-266]	O88569 1xPhospho [S259(100)]	Heterogeneous nuclear ribonucleoproteins A2/B1 OS=Mus musculus OX=10090 GN=Hnrnpa2b1 PE=1 SV=2	7.28539	7.37643	0.612321	0.0823805	-1.02531	-0.0360648	-0.165679	0.871453	0.942076	6.49315	7.12456	7.85439	7.66948	7.41654	7.33313	7.28618	7.46987
P1857	[K].AIHSSDEDEDDDDEEDFEDDDEWED.[-]	Q91YD9	Q91YD9 [477-501]	Q91YD9 2xPhospho [S480(100); S481(100)]	Neural Wiskott-Aldrich syndrome protein OS=Mus musculus OX=10090 GN=Wasl PE=1 SV=1	5.95624	5.77402	0.391394	0.747886	1.10737	0.147138	0.470422	0.647358	0.817896	6.24792	5.97155	5.39831	6.20717	5.39831	6.8405	5.71228	5.14501
P1858	[K].GSSWSPPPVEIK.[L]	Q8CJF7	Q8CJF7 [2184-2195]	Q8CJF7 1xPhospho [S2188(99.1)]	Protein ELYS OS=Mus musculus OX=10090 GN=Ahctf1 PE=1 SV=1	7.40292	7.48457	0.222618	0.229828	-1.06237	-0.0872901	-0.54662	0.59569	0.789064	7.36219	7.26403	7.72894	7.2565	7.72198	7.60503	7.41416	7.19711
P1859	[K].AAADDGEEPKSEPETK.[K]	P28352	P28352 [8-23]	P28352 1xPhospho [S18(100)]	DNA-(apurinic or apyrimidinic site) lyase OS=Mus musculus OX=10090 GN=Apex1 PE=1 SV=2	6.08432	5.98967	0.389238	0.295813	1.08312	0.115199	0.478146	0.642025	0.813307	6.21771	6.51127	6.02489	5.58341	5.60495	6.06721	6.31835	5.96817
P186	[K].SEQQAEALDSPQKK.[T]	Q3UZ39	Q3UZ39 [538-551]	Q3UZ39 1xPhospho [S547(100)]	Leucine-rich repeat flightless-interacting protein 1 OS=Mus musculus OX=10090 GN=Lrrfip1 PE=1 SV=2	5.22377	5.73943	0.845005	0.852327	-1.30326	-0.382121	-1.01854	0.330574	0.594481	5.8424	6.05456	4.59588	4.40222	5.25436	6.86089	5.91315	4.92935
P1860	[R].ALLSPTFTSGK.[L]	Q64459	Q64459 [131-141]	Q64459 1xPhospho [S134(100)]	Cytochrome P450 3A11 OS=Mus musculus OX=10090 GN=Cyp3a11 PE=1 SV=1	7.66843	6.12661	0.163306	0.363153	2.86415	1.51811	8.41581	4.37664e-06	0.000589473	7.84595	7.5014	7.76453	7.56184	6.20673	6.56989	6.03186	5.69796
P1861	[R].AKGPSPPGAK.[R]	Q91XU0	Q91XU0 [61-70]	Q91XU0 1xPhospho [S65(100)]	ATPase WRNIP1 OS=Mus musculus OX=10090 GN=Wrnip1 PE=1 SV=2	7.55266	7.63924	0.166785	0.0958643	-1.06195	-0.0867141	-0.693105	0.502795	0.73385	7.41187	7.56268	7.45224	7.78384	7.50249	7.64944	7.68306	7.72198
P1862	[K].ALVVPEPEPDSDSNQER.[K]	Q5DTM8	Q5DTM8 [126-142]	Q5DTM8 1xPhospho [S138(100)]	E3 ubiquitin-protein ligase BRE1A OS=Mus musculus OX=10090 GN=Rnf20 PE=1 SV=2	7.2626	7.09774	0.242606	0.350547	1.12345	0.167937	0.941102	0.367112	0.627498	7.22955	7.61	7.15735	7.05351	6.82208	7.60503	6.91675	7.04712
P1863	[R].GTLDEEDEEADSDTDDIDHR.[V]	Q8VCE2	Q8VCE2 [327-346]	Q8VCE2 1xPhospho [S338(99.7)]	GPN-loop GTPase 1 OS=Mus musculus OX=10090 GN=Gpn1 PE=1 SV=1	7.77348	7.51726	0.206457	0.154038	1.19809	0.260736	1.95478	0.076827	0.26579	7.64293	7.62736	8.07182	7.7518	7.57641	7.34307	7.45084	7.69873
P1864	[R].HGSPTAPIGAGSPEFTEQGR.[S]	Q3UIL6	Q3UIL6 [531-550]	Q3UIL6 1xPhospho [S533(100)]	Pleckstrin homology domain-containing family A member 7 OS=Mus musculus OX=10090 GN=Plekha7 PE=1 SV=2	6.33682	4.92111	0.096992	1.28335	2.28448	1.19187	3.35383	0.00654341	0.0638317	6.46052	6.27635	6.36546	6.24493	5.57214	5.99363	3.0894	5.02927
P1865	[K].GSTSPDLLMHQGPPDTAEIIK.[S]	Q9CQX8	Q9CQX8 [57-77]		28S ribosomal protein S36, mitochondrial OS=Mus musculus OX=10090 GN=Mrps36 PE=1 SV=1	7.52852	7.49475	0.201742	0.235247	1.02739	0.0389901	0.289198	0.777875	0.892378	7.74877	7.64944	7.33826	7.37762	7.76603	7.41148	7.21659	7.58489
P1866	[R].GESSYDRLSDAPR.[A]	Q91ZV0	Q91ZV0 [1170-1182]	Q91ZV0 1xPhospho [S1178(100)]	Melanoma inhibitory activity protein 2 OS=Mus musculus OX=10090 GN=Mia2 PE=1 SV=3	6.65175	6.88767	0.554792	0.700558	-1.12901	-0.175058	-0.532494	0.605106	0.794254	6.24792	6.10083	7.10659	7.15166	5.99209	7.69873	6.86326	6.99659
P1867	[R].GFSDSGGGPPAK.[Q]	O35691	O35691 [64-75]	O35691 1xPhospho [S66(100)]	Pinin OS=Mus musculus OX=10090 GN=Pnn PE=1 SV=4	7.34325	7.38186	0.160316	0.305597	-1.0312	-0.0443222	-0.305714	0.765602	0.887435	7.30129	7.57641	7.21089	7.28441	7.48918	7.64944	6.94264	7.44619
P1868	[K].ADDDIIQKPAETSPPPVAPKPMTLR.[A]	Q3UMF0	Q3UMF0 [1016-1040]		Cordon-bleu protein-like 1 OS=Mus musculus OX=10090 GN=Cobll1 PE=1 SV=2	8.40259	8.21037	0.145609	0.227466	1.14481	0.195108	1.47595	0.16835	0.422422	8.21437	8.36742	8.48277	8.54582	7.98593	8.50485	8.08681	8.26387
P1869	[K].ADDDIIQKPAETSPPPVAPKPMTLR.[A]	Q3UMF0	Q3UMF0 [1016-1040]		Cordon-bleu protein-like 1 OS=Mus musculus OX=10090 GN=Cobll1 PE=1 SV=2	7.32055	7.06557	0.122403	0.241832	1.19113	0.252337	1.80507	0.0988282	0.305924	7.2598	7.18956	7.46987	7.36298	6.71147	7.13745	7.25703	7.15632
P187	[K].SESARGSDSEDEVLR.[L]	Q5XJE5	Q5XJE5 [272-286]	Q5XJE5 2xPhospho [S278(100); S280(100)]	RNA polymerase-associated protein LEO1 OS=Mus musculus OX=10090 GN=Leo1 PE=1 SV=2	7.3165	7.01121	0.206824	0.210422	1.23553	0.305127	1.87902	0.0873233	0.284595	7.43494	7.10518	7.54368	7.18221	6.96339	6.98547	7.30016	6.79582
P1870	[R].GGEATWSGSEFEISFPDSPGAQAQADHLPR.[L]	Q91X51	Q91X51 [359-388]	Q91X51 1xPhospho [S376(100)]	Golgi reassembly-stacking protein 1 OS=Mus musculus OX=10090 GN=Gorasp1 PE=1 SV=3	4.82809	5.4879	1.2218	0.19291	-1.33255	-0.414192	-1.11801	0.287682	0.545961	6.24407	5.2168	3.33674	4.51476	5.40946	5.65765	5.25184	5.63264
P1871	[K].ALESPERPFLAILGGAK.[V]	P09411	P09411 [200-216]	P09411 1xPhospho [S203(100)]	Phosphoglycerate kinase 1 OS=Mus musculus OX=10090 GN=Pgk1 PE=1 SV=4	6.36686	6.60975	0.298579	0.322468	-1.18786	-0.248361	-1.45203	0.17476	0.430965	6.24129	6.04967	6.75111	6.42536	6.21989	6.4821	6.93839	6.7986
P1872	[K].GTVAVGDSEEDGEDVFEVER.[I]	Q3TYA6	Q3TYA6 [44-63]	Q3TYA6 1xPhospho [S51(100)]	M-phase phosphoprotein 8 OS=Mus musculus OX=10090 GN=Mphosph8 PE=1 SV=1	7.86428	7.86931	0.159376	0.152014	-1.00452	-0.00650479	-0.0505767	0.960581	0.986022	7.6719	7.98081	8.00882	7.79557	8.09216	7.82461	7.75029	7.81017
P1873	[K].HGPAQAVTGTSVTSPIK.[M]	Q7TQK0	Q7TQK0 [464-480]		Cyclin-T2 OS=Mus musculus OX=10090 GN=Ccnt2 PE=1 SV=1	6.08354	6.03173	0.281435	0.150149	1.04089	0.0578162	0.311072	0.761634	0.885384	6.50161	5.98571	5.9549	5.89194	6.00582	6.25095	5.9247	5.94543
P1874	[K].AAETPAVASCWSGPQVSPEHK.[E]	Q8BTI8	Q8BTI8 [1253-1273]	Q8BTI8 1xPhospho [S1269(100)]	Serine/arginine repetitive matrix protein 2 OS=Mus musculus OX=10090 GN=Srrm2 PE=1 SV=3	7.99898	8.07629	0.197046	0.160215	-1.05653	-0.0793335	-0.718905	0.487378	0.720515	8.05847	8.14253	8.08681	7.70808	8.21437	8.21437	7.95745	7.91897
P1875	[K].AITSLLGGGSPK.[N]	Q6KCD5; Q6KCD5-2	Q6KCD5 [2643-2654]; Q6KCD5-2 [2643-2654]	Q6KCD5 1xPhospho [S2652(100)]; Q6KCD5-2 1xPhospho [S2652(100)]	Nipped-B-like protein OS=Mus musculus OX=10090 GN=Nipbl PE=1 SV=1 Isoform 2 of Nipped-B-like protein OS=Mus musculus OX=10090 GN=Nipbl	7.25066	7.14208	0.312519	0.114276	1.08917	0.123235	0.823261	0.428065	0.670924	7.13814	6.86145	7.46288	7.54018	7.21407	6.98277	7.23473	7.13676
P1876	[K].AIGGIILTASHNPGGPNGDFGIK.[F]	Q9D0F9	Q9D0F9 [108-130]	Q9D0F9 1xPhospho [S117(99.5)]	Phosphoglucomutase-1 OS=Mus musculus OX=10090 GN=Pgm1 PE=1 SV=4	13.3165	12.9876	0.19017	0.0566773	1.256	0.328838	3.3415	0.00668698	0.0647914	13.4116	13.0312	13.4116	13.4116	13.0074	13.0074	12.9042	13.0312
P1877	[K].AATPPNPSNPADSAGNLVAP.[-]	Q9JLV1	Q9JLV1 [558-577]	Q9JLV1 1xPhospho [T560(100)]	BAG family molecular chaperone regulator 3 OS=Mus musculus OX=10090 GN=Bag3 PE=1 SV=2	7.88277	7.88217	0.311724	0.0953216	1.01019	0.0146196	0.114633	0.910828	0.964287	8.28383	7.9581	7.56868	7.72047	7.94694	7.92167	7.91965	7.7404
P1878	[R].AADTEEVDIDMDSGDEA.[-]	Q9Z2E1	Q9Z2E1 [398-414]	Q9Z2E1 1xPhospho [S410(100)]	Methyl-CpG-binding domain protein 2 OS=Mus musculus OX=10090 GN=Mbd2 PE=2 SV=2	7.78302	7.67166	0.284	0.20854	1.08935	0.123468	0.865862	0.405286	0.654685	7.50249	7.61	8.13325	7.88633	7.82027	7.36909	7.69873	7.79854
P1879	[K].GDMSDEDDENEFFDAPEIITMPENLGHK.[R]	Q3B7Z2	Q3B7Z2 [346-373]	Q3B7Z2 1xPhospho [S349(100)]	Oxysterol-binding protein 1 OS=Mus musculus OX=10090 GN=Osbp PE=1 SV=3	5.65472	5.46341	0.170076	0.116382	1.14451	0.194728	0.927809	0.373665	0.631881	5.67741	5.8407	5.67267	5.42811	5.45439	5.43411	5.62215	5.34301
P188	[R].SESLIDASEDSQLEAAIR.[A]	Q6P5G6	Q6P5G6 [256-273]	Q6P5G6 1xPhospho [S258(100)]	UBX domain-containing protein 7 OS=Mus musculus OX=10090 GN=Ubxn7 PE=1 SV=2	7.50113	7.31859	0.312441	0.125947	1.13455	0.182125	1.06838	0.308518	0.572245	7.64293	7.56268	7.04712	7.7518	7.17796	7.26212	7.46813	7.36614
P1880	[R].AADTEEVDIDMDSGDEA.[-]	Q9Z2E1	Q9Z2E1 [398-414]	Q9Z2E1 1xPhospho [S410(100)]	Methyl-CpG-binding domain protein 2 OS=Mus musculus OX=10090 GN=Mbd2 PE=2 SV=2	6.6909	6.61941	0.253274	0.0277912	1.05436	0.0763726	0.468789	0.648489	0.818752	6.79582	6.31938	6.88692	6.76148	6.57996	6.64395	6.63172	6.62201
P1881	[K].GDNQSPIELHTK.[D]	P16015	P16015 [25-36]	P16015 1xPhospho [S29(100)]	Carbonic anhydrase 3 OS=Mus musculus OX=10090 GN=Ca3 PE=1 SV=3	7.24657	6.73954	0.303209	0.250749	1.4271	0.51309	2.78321	0.0179955	0.117208	7.11882	7.04957	7.69873	7.11917	6.38137	6.96234	6.77949	6.83495
P1882	[R].GGDSIGETPTPGASK.[R]	Q99NB9	Q99NB9 [319-333]		Splicing factor 3B subunit 1 OS=Mus musculus OX=10090 GN=Sf3b1 PE=1 SV=1	4.56509	4.5379	0.361351	0.824795	1.00115	0.00166159	0.00450639	0.996486	0.998924	4.57439	4.93839	4.07455	4.67305	4.47589	5.32412	3.41532	4.93626
P1883	[K].ALHGAQTSDEER.[F]	Q9D8T7	Q9D8T7 [98-109]	Q9D8T7 1xPhospho [S105(99.7)]	SRA stem-loop-interacting RNA-binding protein, mitochondrial OS=Mus musculus OX=10090 GN=Slirp PE=1 SV=2	5.14819	6.28048	0.752077	0.330085	-2.06736	-1.04779	-3.44464	0.00557883	0.0577722	4.125	5.10823	5.88373	5.47579	6.42612	5.839	6.24537	6.61142
P1884	[K].GGEDEDGSDEDVVHNEDIHFEPIVSLPEVEVK.[S]	Q9ERU9	Q9ERU9 [2722-2753]	Q9ERU9 1xPhospho [S2729(100)]	E3 SUMO-protein ligase RanBP2 OS=Mus musculus OX=10090 GN=Ranbp2 PE=1 SV=2	7.95331	7.73748	0.142444	0.1552	1.15987	0.213961	1.84013	0.0932112	0.294092	8.01515	7.74192	8.05238	8.00378	7.7112	7.53405	7.8087	7.89595
P1885	[K].AAADDGEEPKSEPETKK.[S]	P28352	P28352 [8-24]	P28352 1xPhospho [S18(100)]	DNA-(apurinic or apyrimidinic site) lyase OS=Mus musculus OX=10090 GN=Apex1 PE=1 SV=2	7.24216	7.86544	0.343023	0.207607	-1.54139	-0.624236	-3.44379	0.00558716	0.0577722	6.93495	7.51551	6.95632	7.56184	7.69873	8.10045	7.97953	7.68306
P1886	[R].GESIEPLDPSEK.[A]	Q61526	Q61526 [682-693]	Q61526 1xPhospho [S684(100)]	Receptor tyrosine-protein kinase erbB-3 OS=Mus musculus OX=10090 GN=Erbb3 PE=1 SV=2	8.93158	8.62365	0.231742	0.297593	1.23161	0.30055	2.78109	0.0180635	0.117208	8.95145	9.20107	8.93892	8.63487	8.82278	8.9202	8.46311	8.28852
P1887	[R].GSYGSDPEEEEYRQQLAAHSK.[R]	Q9Z0U1	Q9Z0U1 [1132-1152]	Q9Z0U1 1xPhospho [S1136(100)]	Tight junction protein ZO-2 OS=Mus musculus OX=10090 GN=Tjp2 PE=1 SV=2	8.07414	8.12039	0.0920533	0.0307544	-1.03235	-0.0459347	-0.454813	0.658199	0.822893	8.1659	8.07423	7.94826	8.10816	8.12921	8.07602	8.1471	8.12921
P1888	[R].HKMSPPPSSFNEPR.[S]	Q9CW46	Q9CW46 [623-636]	Q9CW46 1xPhospho [S626(100)]	Ribonucleoprotein PTB-binding 1 OS=Mus musculus OX=10090 GN=Raver1 PE=1 SV=2	6.44807	6.29501	0.306443	0.24569	1.11298	0.154431	0.850476	0.413416	0.660779	6.43893	6.7783	6.04152	6.53353	6.35538	6.50699	6.37727	5.9404
P1889	[R].GSVSDEEMMELR.[E]	Q61233	Q61233 [4-15]	Q61233 1xPhospho [S5(100)]	Plastin-2 OS=Mus musculus OX=10090 GN=Lcp1 PE=1 SV=4	7.25401	7.18108	0.155899	0.337935	1.05017	0.0706226	0.453189	0.659332	0.823232	7.3856	7.39074	7.09857	7.14114	7.00727	7.68694	6.98892	7.04119
P189	[R].SESPPAELPSLR.[R]	G5E870	G5E870 [310-321]	G5E870 1xPhospho [S312(99.8)]	E3 ubiquitin-protein ligase TRIP12 OS=Mus musculus OX=10090 GN=Trip12 PE=1 SV=1	7.46507	7.48647	0.260181	0.223342	-1.01113	-0.0159657	-0.102775	0.920015	0.970164	7.20264	7.39074	7.82316	7.44376	7.62986	7.19334	7.68773	7.43494
P1890	[R].GSYGSDPEEEEYR.[Q]	Q9Z0U1	Q9Z0U1 [1132-1144]	Q9Z0U1 1xPhospho [S1136(100)]	Tight junction protein ZO-2 OS=Mus musculus OX=10090 GN=Tjp2 PE=1 SV=2	6.74331	6.88406	0.437011	0.37973	-1.0979	-0.134744	-0.89394	0.390732	0.642644	6.49315	6.27277	7.22457	6.98277	6.56904	6.54332	7.24526	7.17863
P1891	[R].GDVSEDEPSLGR.[L]	Q9D0L8	Q9D0L8 [97-108]	Q9D0L8 1xPhospho [S100(100)]	mRNA cap guanine-N7 methyltransferase OS=Mus musculus OX=10090 GN=Rnmt PE=1 SV=1	5.7165	5.65341	0.829197	0.832211	1.1372	0.185483	0.385795	0.707098	0.856039	4.62436	5.58747	6.55906	6.09513	5.2346	6.10271	6.56011	4.71621
P1892	[R].GSVSDEEMMELR.[E]	Q61233	Q61233 [4-15]	Q61233 1xPhospho [S5(99.7)]	Plastin-2 OS=Mus musculus OX=10090 GN=Lcp1 PE=1 SV=4	7.13086	6.68578	0.150535	0.591051	1.34128	0.42361	1.75626	0.107161	0.320812	7.03836	7.00916	7.13386	7.34206	6.74232	7.21735	6.93456	5.8489
P1893	[R].ALSSGPASPK.[R]	Q9R194	Q9R194 [550-559]	Q9R194 1xPhospho [S557(100)]	Cryptochrome-2 OS=Mus musculus OX=10090 GN=Cry2 PE=1 SV=1	6.66424	6.73272	0.205175	0.22797	-1.04981	-0.0701224	-0.406892	0.691991	0.846685	6.93495	6.47208	6.54436	6.70558	7.06632	6.55993	6.68262	6.62201
P1894	[R].ALSSGGSITSPPLSPALPK.[Y]	Q6Y7W8	Q6Y7W8 [17-35]	Q6Y7W8 1xPhospho [S23(100)]	GRB10-interacting GYF protein 2 OS=Mus musculus OX=10090 GN=Gigyf2 PE=1 SV=2	8.01745	7.83494	0.269663	0.432118	1.1353	0.183068	0.906761	0.384208	0.638418	8.12863	7.6735	7.96005	8.30762	8.21437	7.24225	7.79631	8.08681
P1895	[K].ACTLELGPHQSPALPK.[S]	F8VPU2	F8VPU2 [417-432]	F8VPU2 1xPhospho [S427(100)]	FERM, ARHGEF and pleckstrin domain-containing protein 1 OS=Mus musculus OX=10090 GN=Farp1 PE=1 SV=1	6.26363	6.45234	0.199043	0.466791	-1.14757	-0.198578	-0.815541	0.432283	0.675907	6.50949	6.3026	6.21157	6.03086	6.70604	5.75388	6.71054	6.63891
P1896	[R].GDSTEAAAEER.[G]	Q148V8	Q148V8 [1039-1049]	Q148V8 1xPhospho [S1041(100)]	Protein FAM83H OS=Mus musculus OX=10090 GN=Fam83h PE=1 SV=1	9.22011	8.99977	0.0862705	0.141578	1.16494	0.22026	2.24961	0.0462117	0.202653	9.31672	9.1113	9.20299	9.24945	9.08795	8.83562	8.93163	9.14388
P1897	[R].GDSLKEPTSIADSSR.[H]	Q8VDZ4	Q8VDZ4 [378-392]	Q8VDZ4 1xPhospho [S380(100)]	Palmitoyltransferase ZDHHC5 OS=Mus musculus OX=10090 GN=Zdhhc5 PE=1 SV=1	9.99139	9.78073	0.111813	0.0930477	1.15756	0.211088	2.66672	0.0221368	0.131164	9.95482	9.8494	10.0865	10.0748	9.81043	9.65626	9.77759	9.87865
P1898	[K].GDSIEEILADSEDEDEEEERGR.[G]	Q6P5B0	Q6P5B0 [1071-1092]	Q6P5B0 1xPhospho [S1081(100)]	RRP12-like protein OS=Mus musculus OX=10090 GN=Rrp12 PE=1 SV=1	8.42334	8.33901	0.117096	0.273596	1.05976	0.0837389	0.615536	0.550881	0.761347	8.45944	8.25644	8.53011	8.44739	8.50935	8.02767	8.62007	8.19894
P1899	[K].AADPPAENSSAPEAEQGGAE.[-]	P62960	P62960 [303-322]		Y-box-binding protein 1 OS=Mus musculus OX=10090 GN=Ybx1 PE=1 SV=3	7.7164	8.11495	0.143827	0.208512	-1.32007	-0.400613	-3.27451	0.00752499	0.0696183	7.78384	7.79706	7.50086	7.78384	8.34009	8.12632	7.836	8.15738
P19	[R].NWTEDIEGGISSPVKK.[T]	P70255	P70255 [312-327]	P70255 1xPhospho [S323(99.6)]	Nuclear factor 1 C-type OS=Mus musculus OX=10090 GN=Nfic PE=1 SV=1	7.62687	7.88517	0.310966	0.463123	-1.19665	-0.259001	-1.10531	0.292907	0.553398	7.2487	7.99489	7.55581	7.70808	7.37674	8.4732	7.97953	7.7112
P190	[R].SESPPAELPSLRR.[S]	G5E870	G5E870 [310-322]	G5E870 1xPhospho [S312(100)]	E3 ubiquitin-protein ligase TRIP12 OS=Mus musculus OX=10090 GN=Trip12 PE=1 SV=1	7.41995	7.51805	0.0342113	0.0800637	-1.0704	-0.0981551	-0.845403	0.416121	0.661986	7.39015	7.46767	7.40134	7.42062	7.43297	7.61995	7.53671	7.48256
P1900	[K].ACPGLAGSASGSKSPPATR.[A]	Q924A2	Q924A2 [7-25]		Protein capicua homolog OS=Mus musculus OX=10090 GN=Cic PE=1 SV=2	5.00919	4.98982	0.649338	0.228071	1.06605	0.0922795	0.323578	0.752402	0.880503	5.79728	5.2168	4.28217	4.74052	4.99552	5.13165	5.16608	4.66604
P1901	[K].GTPSQSPVVGR.[S]	Q8K2K6	Q8K2K6 [176-186]	Q8K2K6 1xPhospho [S181(100)]	Arf-GAP domain and FG repeat-containing protein 1 OS=Mus musculus OX=10090 GN=Agfg1 PE=1 SV=2	7.23644	7.52879	0.289582	0.289041	-1.21661	-0.282867	-1.488	0.165198	0.41891	7.03503	6.94792	7.54368	7.41911	7.39132	7.9581	7.33363	7.43212
P1902	[R].GEPNVSYICSR.[Y]	Q2NL51	Q2NL51 [273-283]	Q2NL51 1xPhospho [Y279(99.7)]	Glycogen synthase kinase-3 alpha OS=Mus musculus OX=10090 GN=Gsk3a PE=1 SV=2	8.44005	8.12695	0.196836	0.377839	1.23766	0.30761	2.18651	0.0515806	0.214396	8.58996	8.55666	8.15738	8.45621	8.30352	8.36298	7.56268	8.27861
P1903	[K].AAATEDATPAALEK.[G]	O08705	O08705 [323-336]	O08705 1xPhospho [T330(100)]	Sodium/bile acid cotransporter OS=Mus musculus OX=10090 GN=Slc10a1 PE=1 SV=1	8.8481	8.9036	0.155361	0.105696	-1.03937	-0.055711	-0.525453	0.609827	0.796514	8.65839	9.03868	8.84058	8.85473	8.95145	8.81019	9.02996	8.82278
P1904	[R].ADDADEFGYSR.[-]	Q78PY7	Q78PY7 [900-910]	Q78PY7 1xPhospho [S909(100)]	Staphylococcal nuclease domain-containing protein 1 OS=Mus musculus OX=10090 GN=Snd1 PE=1 SV=1	7.13801	7.01802	1.43618	1.6043	1.17418	0.231659	0.355897	0.728734	0.871563	7.0567	9.19416	6.19233	6.10884	6.08268	9.4181	6.20387	6.36742
P1905	[R].ALNAETPKSSPLPAK.[G]	Q8K3A9	Q8K3A9 [183-197]		7SK snRNA methylphosphate capping enzyme OS=Mus musculus OX=10090 GN=Mepce PE=1 SV=2	5.90553	5.87375	0.297669	0.294047	1.02007	0.0286663	0.124091	0.90351	0.96174	5.80891	5.97748	6.27213	5.5636	5.7387	6.23422	5.55391	5.96817
P1906	[R].GDSHSPGHK.[R]	Q8BTI8	Q8BTI8 [2677-2685]	Q8BTI8 1xPhospho [S2681(100)]	Serine/arginine repetitive matrix protein 2 OS=Mus musculus OX=10090 GN=Srrm2 PE=1 SV=3	8.31211	7.87139	0.382389	0.432876	1.3611	0.444775	2.22376	0.0483434	0.206996	8.44878	7.74192	8.55017	8.50756	8.1659	7.22804	8.06395	8.02767
P1907	[R].GDSETDLEALFNAVMNPK.[T]	P46938	P46938 [44-61]	P46938 1xPhospho [S46(100)]	Transcriptional coactivator YAP1 OS=Mus musculus OX=10090 GN=Yap1 PE=1 SV=2	6.74143	6.54673	0.254519	0.355622	1.137	0.185233	1.00134	0.338449	0.601293	6.6511	6.50627	6.70682	7.10154	6.37392	6.24581	7.0545	6.51269
P1908	[K].AAATPTDTTSSK.[E]	Q3UH06	Q3UH06 [1116-1127]	Q3UH06 1xPhospho [T1119(99.6)]	Ras-responsive element-binding protein 1 OS=Mus musculus OX=10090 GN=Rreb1 PE=1 SV=2	5.67012	5.93126	0.592961	0.771922	-1.18844	-0.24907	-0.610705	0.553959	0.763091	5.76861	6.00127	6.10459	4.80601	4.88542	6.73257	6.15793	5.94912
P1909	[R].GSVSDEEMMELR.[E]	Q61233	Q61233 [4-15]	Q61233 1xPhospho [S5(100)]	Plastin-2 OS=Mus musculus OX=10090 GN=Lcp1 PE=1 SV=4	7.97072	7.72882	0.169348	0.376176	1.17141	0.228248	1.67528	0.122395	0.351732	8.17831	8.01137	7.77422	7.91897	7.78458	8.19672	7.28618	7.64781
P191	[R].SESPPPLSEPK.[Q]	Q8K2F0	Q8K2F0 [260-270]	Q8K2F0 1xPhospho [S262(100)]	Bromodomain-containing protein 3 OS=Mus musculus OX=10090 GN=Brd3 PE=1 SV=2	8.27827	8.25727	0.0938068	0.0666528	1.0156	0.0223348	0.22584	0.82552	0.919095	8.17437	8.22528	8.34109	8.37234	8.31784	8.2171	8.30967	8.18447
P1910	[R].AAVQELSGSILTSEDPEER.[G]	P49769	P49769 [359-377]	P49769 2xPhospho [S367(100); T370(99.6)]	Presenilin-1 OS=Mus musculus OX=10090 GN=Psen1 PE=1 SV=1	5.2419	5.03379	1.91195	0.788225	1.69809	0.763913	1.05915	0.312515	0.576766	5.05588	2.60572	6.64297	6.66304	4.77778	4.84286	6.16886	4.34566
P1911	[R].AISAPTSPTR.[L]	Q8BGV8	Q8BGV8 [53-62]	Q8BGV8 1xPhospho [S59(99.3)]	Mitochondrial dynamics protein MID51 OS=Mus musculus OX=10090 GN=Mief1 PE=1 SV=1	8.01458	8.12495	0.218828	0.300517	-1.07875	-0.10936	-0.649649	0.529418	0.750704	7.80728	8.23072	8.17437	7.84595	7.89595	8.36298	7.836	8.40485
P1912	[K].AADRLPNLASPSAEGPPRPSPGTAPR.[R]	O88746	O88746 [453-478]	O88746 1xPhospho [S472(100)]	Target of Myb protein 1 OS=Mus musculus OX=10090 GN=Tom1 PE=1 SV=1	7.63673	7.81667	0.106104	0.494116	-1.13711	-0.185377	-0.869159	0.403558	0.653531	7.49662	7.70808	7.72894	7.61329	7.19556	8.15625	8.26705	7.64781
P1913	[K].ADASSTENILYK.[V]	A2ALU4	A2ALU4 [232-243]	A2ALU4 1xPhospho [S236(99.3)]	Protein Shroom2 OS=Mus musculus OX=10090 GN=Shroom2 PE=1 SV=1	8.93823	8.4065	0.107473	0.196041	1.44137	0.527443	4.8389	0.000539038	0.0141452	8.82744	9.02627	8.86484	9.03435	8.37675	8.14539	8.59629	8.50756
P1914	[R].ALPSFPTSECVSDVEPDTR.[E]	Q8K4L0	Q8K4L0 [63-81]	Q8K4L0 1xPhospho [S74(100)]	ATP-dependent RNA helicase DDX54 OS=Mus musculus OX=10090 GN=Ddx54 PE=1 SV=1	4.76599	4.76863	0.476454	0.644718	-1.03968	-0.0561445	-0.188844	0.853697	0.930245	4.63035	5.44275	4.66604	4.32482	5.59894	4.95423	4.3202	4.20115
P1915	[K].GTVTGERQSGDGQESTEPVENK.[V]	Q8K3W3	Q8K3W3 [137-158]		Protein CASC3 OS=Mus musculus OX=10090 GN=Casc3 PE=1 SV=3	6.21541	6.46311	0.279715	0.265753	-1.19149	-0.252765	-1.22305	0.247183	0.503636	6.08556	6.00582	6.14397	6.6263	6.80574	6.52667	6.32302	6.197
P1916	[R].GGDVSPSPYSSSSWR.[R]	Q69ZA1	Q69ZA1 [380-394]	Q69ZA1 1xPhospho [S384(100)]	Cyclin-dependent kinase 13 OS=Mus musculus OX=10090 GN=Cdk13 PE=1 SV=3	7.46038	7.24375	0.114479	0.294033	1.15391	0.206533	1.33648	0.208715	0.468752	7.35167	7.56268	7.55581	7.37135	7.09373	6.98892	7.65827	7.23408
P1917	[K].GGEFDEFVNDDTDDDLPVSK.[K]	Q62018	Q62018 [914-933]	Q62018 1xPhospho [T925(100)]	RNA polymerase-associated protein CTR9 homolog OS=Mus musculus OX=10090 GN=Ctr9 PE=1 SV=2	7.32327	7.30445	0.118293	0.087127	1.01335	0.0191282	0.149268	0.884077	0.952796	7.41968	7.16713	7.29603	7.41024	7.32462	7.29355	7.19445	7.40519
P1918	[R].GSLSSLEQGSVTGTEAR.[H]	Q99PE8	Q99PE8 [20-36]	Q99PE8 2xPhospho [S21(100); S23(99.6)]	ATP-binding cassette sub-family G member 5 OS=Mus musculus OX=10090 GN=Abcg5 PE=1 SV=1	5.80353	5.85766	0.481676	0.400083	-1.03732	-0.0528576	-0.185503	0.856253	0.931897	5.98803	5.82103	5.13627	6.26877	5.44013	6.39863	5.74299	5.8489
P1919	[R].AKPVVSDDDSEEEQEEDR.[S]	Q3TKT4	Q3TKT4 [1588-1605]	Q3TKT4 2xPhospho [S1593(100); S1597(100)]	Transcription activator BRG1 OS=Mus musculus OX=10090 GN=Smarca4 PE=1 SV=1	5.22703	5.09685	0.268461	0.503347	1.06622	0.0925025	0.297398	0.771774	0.890119	5.39131	5.51046	5.06903	4.93733	4.61052	4.7605	5.69796	5.31843
P192	[R].SESSGNLPSVADTR.[S]	O08715	O08715 [101-114]	O08715 1xPhospho [S103(99.8)]	A-kinase anchor protein 1, mitochondrial OS=Mus musculus OX=10090 GN=Akap1 PE=1 SV=4	8.9407	8.87333	0.0927556	0.111943	1.04779	0.067354	0.70215	0.497357	0.728137	8.86484	8.96813	8.8697	9.06013	8.73207	9.00371	8.89583	8.86169
P1920	[R].GDGGSTPTPGDSLQNPDTASEALSEPESQRR.[E]	Q8BK03	Q8BK03 [201-231]	Q8BK03 3xPhospho [T206(96.3); S228(100); S/T]	Mitoguardin 2 OS=Mus musculus OX=10090 GN=Miga2 PE=1 SV=1	6.2044	5.96998	0.361892	0.350135	1.16966	0.226084	0.907709	0.383729	0.638418	6.40152	5.69414	6.21157	6.51038	5.99209	6.3631	6.0139	5.51082
P1921	[R].GSPGALSSDSELPENPYSQVK.[G]	P59242-2	P59242-2 [83-103]	P59242-2 1xPhospho [S90(99.1)]	Isoform 2 of Cingulin OS=Mus musculus OX=10090 GN=Cgn	6.98782	7.23989	0.302367	0.411543	-1.19557	-0.257703	-1.7227	0.113253	0.332457	7.18299	7.28305	6.62267	6.86256	7.3614	7.69873	6.71054	7.18889
P1922	[K].AKSEDSDAELSD.[-]	A2A791	A2A791 [1538-1549]	A2A791 2xPhospho [S1543(100); S1548(100)]	Zinc finger MYM-type protein 4 OS=Mus musculus OX=10090 GN=Zmym4 PE=1 SV=1	7.18741	7.04947	0.258091	0.246516	1.10638	0.145844	0.868222	0.404048	0.653764	7.11107	6.8962	7.51551	7.22685	7.29438	6.71983	7.16282	7.02085
P1923	[R].ADGYEPPVQESV.[-]	P97351	P97351 [253-264]	P97351 1xPhospho [S263(100)]	40S ribosomal protein S3a OS=Mus musculus OX=10090 GN=Rps3a PE=1 SV=3	7.13326	7.23916	0.191409	0.285178	-1.07779	-0.10808	-0.619238	0.548528	0.76042	7.02559	6.91917	7.31309	7.2752	7.53582	7.3233	6.85332	7.24419
P1924	[R].ADGIPNDSSDSEMEDR.[T]	B2RR83	B2RR83 [1097-1112]		3'-5' RNA helicase YTHDC2 OS=Mus musculus OX=10090 GN=Ythdc2 PE=1 SV=1	5.16991	4.90456	0.629426	0.638353	1.19225	0.253692	0.616771	0.550095	0.761347	5.56739	5.42582	4.2302	5.45625	3.9647	5.09442	5.38406	5.17507
P1925	[K].GDHSISVNGPLSGAYAK.[T]	Q9Z329	Q9Z329 [1706-1722]	Q9Z329 1xPhospho [S1709(100)]	Inositol 1,4,5-trisphosphate receptor type 2 OS=Mus musculus OX=10090 GN=Itpr2 PE=1 SV=4	6.29915	6.24794	0.302978	0.21519	1.02869	0.0408099	0.199203	0.845784	0.92655	6.29742	6.22684	6.70182	5.9705	6.00887	6.12455	6.44975	6.40861
P1926	[R].AKSPQPPVEEEDEHFDDTVVCLDTYNCDLHFK.[I]	Q8VEK3	Q8VEK3 [245-276]	Q8VEK3 1xPhospho [S247(100)]	Heterogeneous nuclear ribonucleoprotein U OS=Mus musculus OX=10090 GN=Hnrnpu PE=1 SV=1	9.70429	9.74846	0.11034	0.0501922	-1.03098	-0.0440134	-0.522532	0.611792	0.797867	9.81874	9.67186	9.76077	9.56578	9.76454	9.70726	9.81242	9.70959
P1927	[R].AASPSPQSVR.[R]	Q52KI8	Q52KI8 [777-786]	Q52KI8 3xPhospho [S779(100); S781(100); S784(100)]	Serine/arginine repetitive matrix protein 1 OS=Mus musculus OX=10090 GN=Srrm1 PE=1 SV=2	6.35577	6.48552	0.628406	0.836474	-1.18021	-0.239048	-0.686908	0.506542	0.737068	5.75087	7.23796	6.185	6.24923	6.52827	7.64944	5.96741	5.79698
P1928	[K].GTEETSWSGEER.[T]	Q5U4C3	Q5U4C3 [905-916]	Q5U4C3 1xPhospho [S912(100)]	Splicing factor, arginine/serine-rich 19 OS=Mus musculus OX=10090 GN=Scaf1 PE=1 SV=1	5.08551	4.73275	0.417221	0.905741	1.23199	0.300991	0.680398	0.510495	0.737936	5.26791	5.51046	5.03077	4.53291	4.83197	3.61054	5.82245	4.66604
P1929	[K].GGNVFEALIQDDSEEEEEEEENRVLKPAKPEK.[N]	Q6P542	Q6P542 [126-157]	Q6P542 1xPhospho [S138(100)]	ATP-binding cassette sub-family F member 1 OS=Mus musculus OX=10090 GN=Abcf1 PE=1 SV=1	6.97371	6.8745	0.148755	0.296108	1.06463	0.0903506	0.666503	0.518996	0.745394	7.09575	7.10896	6.8522	6.83794	7.01734	7.19023	6.50771	6.78274
P193	[K].SETNWESPK.[Q]	Q80WJ7	Q80WJ7 [559-567]	Q80WJ7 1xPhospho [S565(100)]	Protein LYRIC OS=Mus musculus OX=10090 GN=Mtdh PE=1 SV=1	7.82586	8.0631	0.238272	0.329819	-1.18586	-0.245928	-1.49248	0.164037	0.418553	7.68694	8.01891	8.03574	7.56184	8.24845	8.23825	8.19616	7.56954
P1930	[K].GGNVFEALIQDDSEEEEEEEENR.[V]	Q6P542	Q6P542 [126-148]	Q6P542 1xPhospho [S138(100)]	ATP-binding cassette sub-family F member 1 OS=Mus musculus OX=10090 GN=Abcf1 PE=1 SV=1	8.2909	8.12146	0.134528	0.167089	1.12484	0.169723	1.58276	0.142138	0.382771	8.36001	8.40581	8.29734	8.10045	8.05238	8.37087	8.01515	8.04745
P1931	[K].AAVQMEFLASSESV.[-]	P14246	P14246 [510-523]	P14246 1xPhospho [S522(99.2)]	Solute carrier family 2, facilitated glucose transporter member 2 OS=Mus musculus OX=10090 GN=Slc2a2 PE=1 SV=3	5.18051	6.02574	0.81241	0.540221	-1.75315	-0.809953	-2.04197	0.0662036	0.24563	5.85822	5.55391	5.29874	4.01118	5.89875	5.31519	6.40113	6.48789
P1932	[R].AIAEPESPGESR.[Y]	Q9QXY1	Q9QXY1 [337-348]	Q9QXY1 1xPhospho [S343(100)]	Tight junction protein ZO-3 OS=Mus musculus OX=10090 GN=Tjp3 PE=1 SV=1	8.37952	8.90246	0.258747	0.211243	-1.43656	-0.522619	-3.49991	0.00506444	0.0560406	8.1659	8.6122	8.5946	8.14539	8.6369	9.1459	8.95735	8.8697
P1933	[K].HLEELEEKSATPPPAEPASLPQEPPK.[A]	P97379	P97379 [217-242]	P97379 1xPhospho [T227(100)]	Ras GTPase-activating protein-binding protein 2 OS=Mus musculus OX=10090 GN=G3bp2 PE=1 SV=2	5.29623	5.47584	0.391008	0.285299	-1.12296	-0.167303	-0.603088	0.558832	0.765758	4.92127	5.30373	5.83387	5.12608	5.77309	5.19252	5.27464	5.66313
P1934	[K].HGLTHEELKSPR.[E]	Q569Z6	Q569Z6 [686-697]	Q569Z6 1xPhospho [S695(100)]	Thyroid hormone receptor-associated protein 3 OS=Mus musculus OX=10090 GN=Thrap3 PE=1 SV=1	6.87414	6.85229	0.148876	0.20321	1.01349	0.0193318	0.148902	0.88436	0.952796	6.98098	7.02259	6.7315	6.76148	6.992	7.03995	6.6004	6.77682
P1935	[K].ADKLAEEHGS.[-]	P56480	P56480 [520-529]	P56480 1xPhospho [S529(100)]	ATP synthase subunit beta, mitochondrial OS=Mus musculus OX=10090 GN=Atp5f1b PE=1 SV=2	7.63856	8.22805	0.119469	0.0900912	-1.50464	-0.589423	-5.17933	0.000316752	0.0110708	7.62405	7.59499	7.52791	7.80728	8.30352	8.19672	8.1146	8.29734
P1936	[R].AMSEVTSLHEDDWR.[S]	Q99KG5	Q99KG5 [373-386]	Q99KG5 2xPhospho [S375(100); S379(100)]	Lipolysis-stimulated lipoprotein receptor OS=Mus musculus OX=10090 GN=Lsr PE=1 SV=1	6.92253	7.06208	0.474122	0.3431	-1.0818	-0.113428	-0.593514	0.564992	0.770517	6.54575	6.54384	7.52791	7.0726	6.60358	7.12758	7.43381	7.08333
P1937	[R].GGSSEELHDSPR.[D]	Q3UMU9	Q3UMU9 [626-637]	Q3UMU9 1xPhospho [S635(100)]	Hepatoma-derived growth factor-related protein 2 OS=Mus musculus OX=10090 GN=Hdgfl2 PE=1 SV=1	5.1087	4.73935	1.58514	1.57767	1.32641	0.407527	0.965493	0.355303	0.617956	3.58835	3.94658	6.07691	6.82294	2.78269	4.13733	6.05554	5.98185
P1938	[R].GDGGSTPTPGDSLQNPDTASEALSEPESQRR.[E]	Q8BK03	Q8BK03 [201-231]	Q8BK03 1xPhospho [T206(98.1)]	Mitoguardin 2 OS=Mus musculus OX=10090 GN=Miga2 PE=1 SV=1	7.21746	6.65026	0.21687	0.282276	1.47976	0.565368	3.08095	0.0105995	0.0858739	7.51816	7.02931	7.09432	7.22804	6.68089	6.39611	6.48952	7.03454
P1939	[R].GSLASLDSLR.[K]	P30999	P30999 [345-354]	P30999 2xPhospho [S349(100); S352(100)]	Catenin delta-1 OS=Mus musculus OX=10090 GN=Ctnnd1 PE=1 SV=2	8.13995	7.31433	0.265551	0.321348	1.77762	0.829948	4.83483	0.000542528	0.0141452	8.15625	7.81742	8.46681	8.11932	7.53582	6.90812	7.20837	7.60503
P194	[R].SDSGGSSSEPFER.[H]	Q7TSC1	Q7TSC1 [759-771]	Q7TSC1 1xPhospho [S761(99.8)]	Protein PRRC2A OS=Mus musculus OX=10090 GN=Prrc2a PE=1 SV=1	6.38754	7.07607	0.451241	0.402984	-1.61185	-0.688718	-2.63091	0.0235903	0.135889	6.40152	6.90178	5.80194	6.44491	6.49441	7.13745	7.40604	7.26636
P1940	[R].AKPAAQSEEETATSPAASPTPQSAER.[S]	Q8JZQ9	Q8JZQ9 [62-87]	Q8JZQ9 2xPhospho [S75(99.4); S79(100)]	Eukaryotic translation initiation factor 3 subunit B OS=Mus musculus OX=10090 GN=Eif3b PE=1 SV=1	9.28302	9.16584	0.0410484	0.150022	1.08391	0.116246	1.27361	0.229382	0.489849	9.3047	9.22977	9.32382	9.27381	9.17849	8.99226	9.35649	9.13614
P1941	[R].AKPAAQSEEETATSPAASPTPQSAER.[S]	Q8JZQ9	Q8JZQ9 [62-87]	Q8JZQ9 3xPhospho [S68(100); S79(100); T/S]	Eukaryotic translation initiation factor 3 subunit B OS=Mus musculus OX=10090 GN=Eif3b PE=1 SV=1	7.11656	7.30973	0.185764	0.0829052	-1.14345	-0.193394	-1.37678	0.196295	0.456588	7.06837	7.09159	6.93188	7.37439	7.37938	7.2565	7.38153	7.22152
P1942	[R].GGSISVQVNSVKFDSE.[-]	E9Q5C9	E9Q5C9 [687-702]	E9Q5C9 1xPhospho [S701(100)]	Nucleolar and coiled-body phosphoprotein 1 OS=Mus musculus OX=10090 GN=Nolc1 PE=1 SV=1	9.18613	9.10225	0.0884723	0.140593	1.05926	0.0830586	1.01007	0.334435	0.597979	9.09211	9.13381	9.28374	9.23487	9.05646	8.92895	9.17202	9.25158
P1943	[R].ADRPSSLPLDFNDEFSDLDGVVR.[Q]	Q6PEM6	Q6PEM6 [250-272]		GRAM domain-containing protein 2B OS=Mus musculus OX=10090 GN=Gramd2b PE=1 SV=2	6.72176	6.48594	0.242999	0.316386	1.16479	0.220067	1.28643	0.225037	0.485998	6.63613	6.97982	6.84572	6.42536	6.72889	6.73655	6.40746	6.07084
P1944	[R].AASPSPQSVR.[R]	Q52KI8	Q52KI8 [777-786]	Q52KI8 2xPhospho [S779(100); S781(100)]	Serine/arginine repetitive matrix protein 1 OS=Mus musculus OX=10090 GN=Srrm1 PE=1 SV=2	10.3324	10.5957	0.0319638	0.210288	-1.20033	-0.263429	-2.55612	0.0269377	0.146321	10.3582	10.3582	10.2923	10.3209	10.7117	10.2866	10.642	10.7424
P1945	[R].GDGGSTPTPGDSLQNPDTASEALSEPESQRR.[E]	Q8BK03	Q8BK03 [201-231]	Q8BK03 2xPhospho [S224(97.7); S/T]	Mitoguardin 2 OS=Mus musculus OX=10090 GN=Miga2 PE=1 SV=1	5.92921	5.43759	0.93571	0.256367	1.53431	0.617591	1.64944	0.127647	0.359433	4.57439	6.05456	6.64297	6.44491	5.70486	5.09442	5.42507	5.52601
P1946	[K].GTGDCSDEEVDGKADGADAK.[A]	Q8VDD5	Q8VDD5 [1938-1957]	Q8VDD5 1xPhospho [S1943(100)]	Myosin-9 OS=Mus musculus OX=10090 GN=Myh9 PE=1 SV=4	8.98796	9.39472	0.113774	0.169056	-1.32627	-0.407373	-4.22244	0.00147076	0.0269567	8.94652	9.15786	8.92323	8.92423	9.33039	9.64715	9.291	9.31033
P1947	[K].GSLDSDNDDSDCPYSEK.[V]	O88343	O88343 [1025-1041]	O88343 1xPhospho [S1029(100)]	Electrogenic sodium bicarbonate cotransporter 1 OS=Mus musculus OX=10090 GN=Slc4a4 PE=1 SV=2	6.37167	4.60087	0.803813	0.756303	3.52464	1.81747	4.34644	0.00119695	0.0230564	6.53353	5.19161	6.90569	6.85585	4.51476	4.03373	4.16148	5.69351
P1948	[K].GSLDSDNDDSDCPYSEK.[V]	O88343	O88343 [1025-1041]	O88343 2xPhospho [S1029(100); S1034(100)]	Electrogenic sodium bicarbonate cotransporter 1 OS=Mus musculus OX=10090 GN=Slc4a4 PE=1 SV=2	7.97546	6.95223	0.161136	0.476937	2.0147	1.01057	5.38499	0.000231577	0.00922447	7.99997	7.78384	8.17437	7.94365	6.28849	7.12758	6.98213	7.41072
P1949	[R].AIAEPESPGESRYDIYR.[V]	Q9QXY1	Q9QXY1 [337-353]	Q9QXY1 1xPhospho [S343(100)]	Tight junction protein ZO-3 OS=Mus musculus OX=10090 GN=Tjp3 PE=1 SV=1	6.20778	6.42196	0.447202	0.209601	-1.14159	-0.191045	-0.840606	0.41869	0.663523	5.54696	6.3536	6.53388	6.39669	6.16886	6.68215	6.42117	6.41565
P195	[K].SDNEETLGRPAQPPNAGESPHSPGVEDAPIAK.[V]	Q9ERG0	Q9ERG0 [467-498]	Q9ERG0 1xPhospho [S488(100)]	LIM domain and actin-binding protein 1 OS=Mus musculus OX=10090 GN=Lima1 PE=1 SV=3	9.63946	9.79862	0.184944	0.206661	-1.1151	-0.157175	-1.32348	0.212857	0.472137	9.55785	9.41906	9.76077	9.82018	9.58433	10.0323	9.90598	9.67186
P1950	[K].GSPVSEIGWETPPPESPR.[L]	Q99L88	Q99L88 [203-220]	Q99L88 2xPhospho [T213(100); S218(100)]	Beta-1-syntrophin OS=Mus musculus OX=10090 GN=Sntb1 PE=1 SV=4	6.51736	6.40448	0.514871	0.371838	1.1038	0.142477	0.969494	0.353392	0.61662	6.85697	7.05755	6.05407	6.10083	6.7986	6.63613	6.16228	6.0209
P1951	[K].AAVQMEFLASSESV.[-]	P14246	P14246 [510-523]	P14246 1xPhospho [S522(99.6)]	Solute carrier family 2, facilitated glucose transporter member 2 OS=Mus musculus OX=10090 GN=Slc2a2 PE=1 SV=3	6.69963	7.25535	0.504275	0.511675	-1.43384	-0.519884	-1.89308	0.08528	0.282402	7.27877	6.86925	6.08196	6.56853	7.89595	6.66785	7.10942	7.34817
P1952	[R].AMSEVTSLHEDDWR.[S]	Q99KG5	Q99KG5 [373-386]	Q99KG5 2xPhospho [S375(100); S379(99.5)]	Lipolysis-stimulated lipoprotein receptor OS=Mus musculus OX=10090 GN=Lsr PE=1 SV=1	6.97973	7.22435	0.216168	0.36787	-1.18332	-0.24284	-1.19758	0.256562	0.5139	6.68373	6.96391	7.09266	7.17863	7.28305	7.39518	7.52613	6.69305
P1953	[K].ADEPSPPAEEKDEGGGKEAAADAAPGPSASFR.[L]	Q8BMQ2	Q8BMQ2 [13-44]	Q8BMQ2 1xPhospho [S17(100)]	General transcription factor 3C polypeptide 4 OS=Mus musculus OX=10090 GN=Gtf3c4 PE=1 SV=2	4.97106	5.58889	0.508116	0.238235	-1.51162	-0.596097	-2.09978	0.0599377	0.233062	5.13165	5.32894	5.20491	4.21873	5.82675	5.26622	5.57662	5.68597
P1954	[R].AMSEVTSLHEDDWR.[S]	Q99KG5	Q99KG5 [373-386]		Lipolysis-stimulated lipoprotein receptor OS=Mus musculus OX=10090 GN=Lsr PE=1 SV=1	6.26178	6.10417	0.454738	0.378766	1.15078	0.202618	0.767253	0.459285	0.700514	5.66887	6.1435	6.64849	6.58625	5.8489	6.49873	5.71841	6.35062
P1955	[R].GVAPADSPDAPR.[R]	Q6ZPS6	Q6ZPS6 [732-743]	Q6ZPS6 1xPhospho [S738(100)]	Ankyrin repeat and IBR domain-containing protein 1 OS=Mus musculus OX=10090 GN=Ankib1 PE=1 SV=2	6.03937	5.38601	0.524976	0.474565	1.57442	0.654822	2.26589	0.0449164	0.199104	5.41363	6.04572	6.69792	6.00023	5.44013	4.72235	5.84326	5.53831
P1956	[R].ADEATAGGSRSEDEDEDDEDYVPYVPLR.[Q]	Q91VN6	Q91VN6 [13-40]	Q91VN6 2xPhospho [S21(99.1); S23(99.1)]	Probable ATP-dependent RNA helicase DDX41 OS=Mus musculus OX=10090 GN=Ddx41 PE=1 SV=2	6.65528	6.76047	0.193764	0.26839	-1.07937	-0.110189	-0.664247	0.520384	0.745394	6.88459	6.55993	6.4434	6.73319	6.95632	6.87327	6.36388	6.8484
P1957	[R].GGGGSGQDNGLEGLGSDGR.[D]	Q62376	Q62376 [404-422]	Q62376 1xPhospho [S408(100)]	U1 small nuclear ribonucleoprotein 70 kDa OS=Mus musculus OX=10090 GN=Snrnp70 PE=1 SV=2	6.79424	6.73778	0.21201	0.168688	1.03912	0.0553554	0.346396	0.735662	0.87536	7.04552	6.64849	6.8913	6.59165	6.98547	6.66785	6.60809	6.68973
P1958	[R].GSPVRHSPPELSQEEFGESFADPGSSR.[T]	E9QAT4	E9QAT4 [2052-2078]	E9QAT4 2xPhospho [S2053(100); S2058(100)]	Protein transport protein Sec16A OS=Mus musculus OX=10090 GN=Sec16a PE=1 SV=1	5.32983	4.90364	0.345853	0.552832	1.34101	0.42332	1.46298	0.1718	0.425494	4.96161	5.10823	5.63523	5.61423	4.16877	5.02778	5.50474	4.91325
P1959	[K].GSPVSEIGWETPPPESPR.[L]	Q99L88	Q99L88 [203-220]	Q99L88 1xPhospho [S218(100)]	Beta-1-syntrophin OS=Mus musculus OX=10090 GN=Sntb1 PE=1 SV=4	8.72081	8.26067	0.116243	0.139124	1.37578	0.460255	4.90563	0.000485067	0.0133766	8.58996	8.65595	8.81309	8.82422	8.06334	8.27075	8.38161	8.32698
P196	[K].SAVRPSPSPER.[S]	Q8BTI8	Q8BTI8 [344-354]	Q8BTI8 2xPhospho [S349(100); S351(100)]	Serine/arginine repetitive matrix protein 2 OS=Mus musculus OX=10090 GN=Srrm2 PE=1 SV=3	7.82178	7.92483	0.159477	0.169377	-1.07367	-0.102555	-0.785032	0.449219	0.691923	7.89595	7.85929	7.58825	7.94365	8.1431	7.72971	7.91965	7.90685
P1960	[R].AMSEVTSLHEDDWR.[S]	Q99KG5	Q99KG5 [373-386]	Q99KG5 1xPhospho [S379(99.7)]	Lipolysis-stimulated lipoprotein receptor OS=Mus musculus OX=10090 GN=Lsr PE=1 SV=1	7.91699	7.8703	0.117066	0.183298	1.02997	0.0426059	0.34205	0.73884	0.87625	7.99997	7.75854	7.89871	8.01073	7.98593	8.01641	7.61329	7.86558
P1961	[R].GGGSGGGDESEGEEVDED.[-]	O35295	O35295 [307-324]	O35295 1xPhospho [S316(100)]	Transcriptional activator protein Pur-beta OS=Mus musculus OX=10090 GN=Purb PE=1 SV=3	7.15693	6.87474	0.272535	0.346288	1.21402	0.279789	1.36855	0.198779	0.458915	7.42931	6.88183	7.34927	6.9673	7.11882	6.44716	7.19067	6.74232
P1962	[K].ALDISLSSEEEEEGDEEEAVAETK.[Q]	Q9DBE9	Q9DBE9 [329-352]	Q9DBE9 2xPhospho [S335(99.3); S336(99.3)]	pre-rRNA 2'-O-ribose RNA methyltransferase FTSJ3 OS=Mus musculus OX=10090 GN=Ftsj3 PE=1 SV=1	6.7996	6.97796	0.202861	0.410633	-1.14822	-0.199399	-1.01153	0.333768	0.597159	6.82537	6.73104	6.57893	7.06304	6.99481	6.39184	7.26339	7.26181
P1963	[R].ADGDWDDQEVLDYFSDKESAK.[Q]	Q8K019	Q8K019 [369-389]	Q8K019 1xPhospho [S383(100)]	Bcl-2-associated transcription factor 1 OS=Mus musculus OX=10090 GN=Bclaf1 PE=1 SV=2	8.10747	8.07209	0.209652	0.185019	1.02078	0.0296669	0.22302	0.827658	0.919664	8.33307	7.84736	8.04499	8.20445	8.01389	7.836	8.23072	8.20777
P1964	[R].GSYQDSLRASIR.[Q]	Q9QY30	Q9QY30 [687-698]	Q9QY30 2xPhospho [S692(100); S696(100)]	Bile salt export pump OS=Mus musculus OX=10090 GN=Abcb11 PE=1 SV=2	11.1945	10.249	0.17697	0.187137	1.9259	0.945535	8.03815	6.76133e-06	0.000745827	11.4064	11.0229	11.2714	11.0774	10.3939	9.98747	10.2406	10.3739
P1965	[R].ADGDSDAEDPGAPPEAVGAGQPEDEEDDAEYFR.[Q]	Q91YU8	Q91YU8 [358-390]	Q91YU8 1xPhospho [S362(100)]	Suppressor of SWI4 1 homolog OS=Mus musculus OX=10090 GN=Ppan PE=1 SV=2	7.24537	6.98662	0.273151	0.453141	1.20076	0.26395	1.22375	0.246931	0.503636	6.85009	7.29665	7.36358	7.47116	7.42327	6.38662	7.22955	6.90705
P1966	[R].GSRGSLNEQIALVLIR.[L]	Q5XG73	Q5XG73 [417-432]	Q5XG73 1xPhospho [S421(100)]	Acyl-CoA-binding domain-containing protein 5 OS=Mus musculus OX=10090 GN=Acbd5 PE=1 SV=1	8.85485	9.02711	0.194212	0.212732	-1.12717	-0.17271	-1.29683	0.221563	0.482798	8.89583	8.59418	9.06316	8.86624	9.33745	8.95997	8.95735	8.85368
P1967	[R].ALEPEQPREPRPETPGSPR.[L]	Q91Z58	Q91Z58 [352-370]	Q91Z58 1xPhospho [S368(99.3)]	Uncharacterized protein C6orf132 homolog OS=Mus musculus OX=10090 PE=1 SV=2	8.17383	8.17794	0.0746222	0.110127	-1.00309	-0.00444464	-0.0444292	0.965369	0.987755	8.21437	8.21437	8.06211	8.20445	8.25804	8.21437	8.01515	8.22421
P1968	[R].GDLSDVEEEEEEEMDVDEATGAPK.[K]	Q60520	Q60520 [830-853]	Q60520 1xPhospho [S833(100)]	Paired amphipathic helix protein Sin3a OS=Mus musculus OX=10090 GN=Sin3a PE=1 SV=3	6.35564	6.33958	0.167107	0.593014	-1.02615	-0.0372433	-0.181064	0.859652	0.933541	6.59604	6.33841	6.26389	6.22423	6.84417	6.65515	6.35637	5.50261
P1969	[K].HLEELEEKSATPPPAEPASLPQEPPKPR.[V]	P97379-2	P97379-2 [217-244]	P97379-2 1xPhospho [T227(99.1)]	Isoform B of Ras GTPase-activating protein-binding protein 2 OS=Mus musculus OX=10090 GN=G3bp2	6.57579	6.81528	0.311595	0.326705	-1.19419	-0.256038	-1.4711	0.169634	0.423491	6.39513	6.99264	6.62646	6.28891	7.18376	6.99609	6.51978	6.56148
P197	[K].SAYFSDEEELSD.[-]	Q9CZ96	Q9CZ96 [206-217]	Q9CZ96 2xPhospho [S210(100); S216(100)]	Zinc finger CCHC-type and RNA-binding motif-containing protein 1 OS=Mus musculus OX=10090 GN=Zcrb1 PE=1 SV=1	6.28221	6.74455	0.684673	0.437813	-1.41509	-0.500894	-1.60043	0.138162	0.377021	6.95214	5.36562	6.197	6.61408	7.2132	7.0127	6.29846	6.45384
P1970	[R].KAEDSDSEPEPEDNVR.[L]	Q9DBR1	Q9DBR1 [495-510]	Q9DBR1 1xPhospho [S499(99.4)]	5'-3' exoribonuclease 2 OS=Mus musculus OX=10090 GN=Xrn2 PE=1 SV=1	6.50432	6.27508	0.213829	0.516478	1.16039	0.214604	0.99133	0.343095	0.606283	6.75743	6.54645	6.47446	6.23892	6.99901	6.05895	6.24537	5.79698
P1971	[R].SRSRTPPVTR.[R]	Q8BTI8	Q8BTI8 [1876-1885]; [1898-1907]; [1910-1919]	Q8BTI8 3xPhospho [S1876(100); S1878(100); T1880(100)]; 3xPhospho [S1898(100); S1900(100); T1902(100)]; 3xPhospho [S1910(100); S1912(100); T1914(100)]	Serine/arginine repetitive matrix protein 2 OS=Mus musculus OX=10090 GN=Srrm2 PE=1 SV=3	7.7093	7.81499	0.227267	0.206989	-1.07109	-0.099076	-0.758093	0.464527	0.704156	7.54977	7.49562	7.81164	7.98017	7.91897	7.51551	7.84595	7.97953
P1972	[R].GQGASPVAMQK.[A]	Q64727	Q64727 [342-352]	Q64727 1xPhospho [S346(100)]	Vinculin OS=Mus musculus OX=10090 GN=Vcl PE=1 SV=4	7.04472	6.71934	0.195754	0.135221	1.25764	0.330716	2.16951	0.0531263	0.217876	7.10942	7.26657	7.0027	6.8002	6.58862	6.75246	6.64183	6.89445
P1973	[R].SRSRSFDYNYR.[R]	Q9R0U0	Q9R0U0 [129-139]	Q9R0U0 3xPhospho [S129(100); S131(100); S133(100)]	Serine/arginine-rich splicing factor 10 OS=Mus musculus OX=10090 GN=Srsf10 PE=1 SV=2	8.14244	8.33382	0.146421	0.112632	-1.14124	-0.190598	-1.85136	0.0914748	0.290971	8.20114	8.25644	7.92771	8.18447	8.44459	8.35602	8.17663	8.35803
P1974	[K].SRSISPCPK.[V]	Q8BTI8	Q8BTI8 [924-932]	Q8BTI8 3xPhospho [S924(100); S926(100); S928(100)]	Serine/arginine repetitive matrix protein 2 OS=Mus musculus OX=10090 GN=Srrm2 PE=1 SV=3	9.30008	9.35445	0.0583034	0.137692	-1.03914	-0.0553887	-0.627827	0.543091	0.756683	9.36982	9.23918	9.32382	9.26748	9.49558	9.40045	9.16778	9.354
P1975	[R].GSYQDSLRASIR.[Q]	Q9QY30	Q9QY30 [687-698]	Q9QY30 1xPhospho [S696(100)]	Bile salt export pump OS=Mus musculus OX=10090 GN=Abcb11 PE=1 SV=2	9.62096	9.00798	0.136385	0.122332	1.52883	0.612428	6.5712	4.26744e-05	0.00284628	9.70571	9.41906	9.70181	9.65727	8.93758	8.91245	9.18327	8.99862
P1976	[R].SRSPQAFR.[G]	P97868	P97868 [771-778]	P97868 1xPhospho [S773(100)]	E3 ubiquitin-protein ligase RBBP6 OS=Mus musculus OX=10090 GN=Rbbp6 PE=1 SV=5	5.75518	5.56709	0.784504	0.274622	1.1979	0.260508	0.739774	0.475123	0.710191	5.97155	4.61771	6.41755	6.0139	5.65733	5.50976	5.22332	5.87797
P1977	[R].SRSPPPVSK.[R]	Q62093	Q62093 [189-197]	Q62093 1xPhospho [S191(99.6)]	Serine/arginine-rich splicing factor 2 OS=Mus musculus OX=10090 GN=Srsf2 PE=1 SV=4	6.84209	4.66264	0.987869	1.03273	4.95861	2.30993	4.67333	0.000702236	0.0163741	6.84177	5.45439	7.6751	7.39711	5.74176	3.31969	4.48089	5.10823
P1978	[R].DRSPIRGSPR.[R]	Q91W39	Q91W39 [27-36]	Q91W39 2xPhospho [S29(100); S34(100)]	Nuclear receptor coactivator 5 OS=Mus musculus OX=10090 GN=Ncoa5 PE=1 SV=1	7.42165	7.78424	0.127239	0.206917	-1.28702	-0.36403	-2.63345	0.0234842	0.135889	7.29105	7.57641	7.46987	7.34927	8.08441	7.64944	7.64456	7.75854
P1979	[R].RAGEQDPVPTPAELTSPGR.[A]	Q62417-2	Q62417-2 [171-189]		Isoform 2 of Sorbin and SH3 domain-containing protein 1 OS=Mus musculus OX=10090 GN=Sorbs1	6.33553	6.53602	0.115998	0.114442	-1.14995	-0.201574	-1.33465	0.209294	0.468949	6.27468	6.50949	6.28054	6.2774	6.60358	6.62267	6.54645	6.37137
P198	[K].SAYQDYDSDSDVPEELKR.[D]	Q8CI71	Q8CI71 [552-569]		Syndetin OS=Mus musculus OX=10090 GN=Vps50 PE=1 SV=2	5.70101	5.68934	0.276972	0.348614	1.01655	0.0236831	0.0979571	0.923751	0.971513	5.37351	5.56943	5.9404	5.92069	5.53831	5.61223	6.197	5.40984
P1980	[R].SLSPLGGRDESPVSHR.[A]	Q69ZA1	Q69ZA1 [316-331]	Q69ZA1 3xPhospho [S316(100); S318(100); S326(100)]	Cyclin-dependent kinase 13 OS=Mus musculus OX=10090 GN=Cdk13 PE=1 SV=3	5.85797	6.18405	0.263084	0.350313	-1.25791	-0.331033	-1.39114	0.192022	0.452611	5.85399	5.7996	5.57113	6.20717	6.30383	5.81497	6.00331	6.61408
P1981	[K].VPDSESEPDTAQR.[Q]	Q91YK2	Q91YK2 [402-414]	Q91YK2 2xPhospho [S405(100); S407(100)]	Ribosomal RNA processing protein 1 homolog B OS=Mus musculus OX=10090 GN=Rrp1b PE=1 SV=2	4.90935	5.10621	0.321889	0.415434	-1.14518	-0.195574	-0.669152	0.517369	0.744513	4.48592	4.88542	5.00875	5.25733	4.61052	5.19252	5.61157	5.01023
P1982	[R].KFTDEGNPEPVNNNGYSCVPSDEKNSETPL.[-]	Q9JJL3	Q9JJL3 [660-689]	Q9JJL3 1xPhospho [T662(100)]	Solute carrier organic anion transporter family member 1B2 OS=Mus musculus OX=10090 GN=Slco1b2 PE=1 SV=1	6.76255	5.07435	0.515766	0.649145	3.28568	1.71619	4.89127	0.000496178	0.0134249	6.64362	6.197	7.44376	6.76582	5.4889	4.91004	5.66825	4.2302
P1983	[R].VVSSTSEEEEAFTEK.[F]	Q4KMM3	Q4KMM3 [199-213]	Q4KMM3 1xPhospho [S201(99.8)]	Oxidation resistance protein 1 OS=Mus musculus OX=10090 GN=Oxr1 PE=1 SV=3	9.00676	8.6952	0.252035	0.123415	1.24186	0.312507	2.57568	0.0260197	0.142685	8.64867	9.1459	9.01876	9.21371	8.52703	8.71439	8.82422	8.71515
P1984	[K].SPVGKSPPATGSAYGSSQKEESAASGGAAYSK.[R]	Q569Z6	Q569Z6 [315-346]	Q569Z6 1xPhospho [S320(100)]	Thyroid hormone receptor-associated protein 3 OS=Mus musculus OX=10090 GN=Thrap3 PE=1 SV=1	5.90468	5.74175	0.385568	0.0726237	1.14201	0.191578	0.936844	0.369202	0.628411	6.40152	5.98571	5.50261	5.72887	5.72091	5.839	5.66474	5.74237
P1985	[K].SQDFGNLFSFPSYSQK.[S]	Q64511	Q64511 [1428-1443]	Q64511 1xPhospho [S1439(99.1)]	DNA topoisomerase 2-beta OS=Mus musculus OX=10090 GN=Top2b PE=1 SV=2	5.95151	6.06292	0.375396	0.289615	-1.06587	-0.0920351	-0.433122	0.673402	0.833542	5.44275	5.89358	6.2355	6.23422	6.09419	5.69414	6.06185	6.40152
P1986	[K].SNSSDAPGEESSSETEK.[E]	Q9JIK5	Q9JIK5 [233-249]		Nucleolar RNA helicase 2 OS=Mus musculus OX=10090 GN=Ddx21 PE=1 SV=3	4.38145	4.81526	0.868972	0.417615	-1.29887	-0.377257	-0.924165	0.375476	0.632705	3.49197	4.20824	4.24964	5.57593	4.68724	4.37798	4.81878	5.37704
P1987	[K].GSSAVGSDSD.[-]	Q7TPD0	Q7TPD0 [1032-1041]	Q7TPD0 2xPhospho [S1038(100); S1040(100)]	Integrator complex subunit 3 OS=Mus musculus OX=10090 GN=Ints3 PE=1 SV=2	5.9009	6.01883	0.577489	0.263702	-1.05355	-0.0752581	-0.297267	0.771871	0.890119	5.07965	5.9669	6.41355	6.1435	5.91152	5.80136	5.96091	6.40152
P1988	[K].SIFREESPLR.[I]	Q8K019	Q8K019 [523-532]	Q8K019 1xPhospho [S529(100)]	Bcl-2-associated transcription factor 1 OS=Mus musculus OX=10090 GN=Bclaf1 PE=1 SV=2	10.2305	10.175	0.0607544	0.0975914	1.03914	0.0553863	0.728016	0.482004	0.717005	10.2064	10.3168	10.2232	10.1758	10.2671	10.2174	10.1758	10.0397
P1989	[R].KKSHTGEAAAVR.[G]	P59017	P59017 [385-396]	P59017 1xPhospho [S387(99.6)]	Bcl-2-like protein 13 OS=Mus musculus OX=10090 GN=Bcl2l13 PE=1 SV=2	9.00716	8.93325	0.0795668	0.0719671	1.05301	0.0745229	0.85518	0.410919	0.658124	8.98073	8.91245	9.03622	9.09925	8.93029	8.95145	8.8388	9.01247
P199	[R].SCSVPLPSNHGEVDELR.[Q]	A2AJ88	A2AJ88 [377-393]	A2AJ88 1xPhospho [S379(100)]	Patatin-like phospholipase domain-containing protein 7 OS=Mus musculus OX=10090 GN=Pnpla7 PE=1 SV=1	7.72502	7.60026	0.184411	0.174389	1.09467	0.130499	0.958096	0.358855	0.620746	7.6719	7.48744	7.85439	7.88633	7.5014	7.68694	7.41416	7.79854
P1990	[R].RIDISPSALR.[K]	Q8K019	Q8K019 [652-661]	Q8K019 1xPhospho [S656(100)]	Bcl-2-associated transcription factor 1 OS=Mus musculus OX=10090 GN=Bclaf1 PE=1 SV=2	9.57676	9.52601	0.127118	0.145166	1.03633	0.0514825	0.509093	0.62087	0.80427	9.57541	9.43365	9.74269	9.55528	9.65504	9.42709	9.37617	9.64574
P1991	[R].VSSIPHDLCHNGEK.[S]	P83093	P83093 [717-730]		Stromal interaction molecule 2 OS=Mus musculus OX=10090 GN=Stim2 PE=1 SV=2	6.83036	7.35783	0.589833	0.44207	-1.41647	-0.502298	-2.9594	0.0131537	0.0972061	6.12197	6.57996	7.21089	7.40862	7.10284	6.89566	7.8753	7.55754
P1992	[K].EKENGFSSPPR.[I]	Q04750	Q04750 [107-117]	Q04750 1xPhospho [S114(100)]	DNA topoisomerase 1 OS=Mus musculus OX=10090 GN=Top1 PE=1 SV=2	8.3555	8.50686	0.194398	0.136333	-1.11015	-0.150751	-1.21721	0.24931	0.506388	8.32546	8.63852	8.24254	8.21547	8.40867	8.37087	8.63405	8.61386
P1993	[K].EENVNSPEDKR.[V]	Q61687	Q61687 [907-917]	Q61687 1xPhospho [S912(100)]	Transcriptional regulator ATRX OS=Mus musculus OX=10090 GN=Atrx PE=1 SV=3	5.37815	5.85259	0.245407	0.349693	-1.41336	-0.499127	-2.15174	0.0547886	0.22033	5.43675	5.13073	5.69414	5.25097	5.56705	5.55391	6.03186	6.25753
P1994	[R].SAPSPESEPEPHLYR.[S]	Q0VAV2	Q0VAV2 [1747-1761]	Q0VAV2 1xPhospho [S1747(99.4)]	Exophilin-5 OS=Mus musculus OX=10090 GN=Exph5 PE=1 SV=1	5.84929	5.22187	0.46736	0.459272	1.59747	0.675793	2.67557	0.0217913	0.130307	6.16568	6.33337	5.43411	5.46398	4.97192	5.6828	5.52601	4.70674
P1995	[R].SASEPSLNR.[A]	P28028	P28028 [764-772]	P28028 1xPhospho [S766(100)]	Serine/threonine-protein kinase B-raf OS=Mus musculus OX=10090 GN=Braf PE=1 SV=3	10.1921	10.1826	0.0743751	0.0657048	1.00663	0.00952697	0.127325	0.90101	0.96174	10.3019	10.1724	10.1539	10.1401	10.2138	10.2254	10.2064	10.0847
P1996	[R].SPSPPPK.[V]	O35126	O35126 [731-737]	O35126 2xPhospho [S731(100); S733(100)]	Atrophin-1 OS=Mus musculus OX=10090 GN=Atn1 PE=1 SV=1	6.75173	6.65595	0.215625	0.192276	1.06464	0.090368	0.550068	0.593404	0.78718	6.60308	6.91285	6.95921	6.53178	6.89377	6.71333	6.44716	6.56955
P1997	[K].SPELPEPSVR.[M]	Q52KI8	Q52KI8 [220-229]	Q52KI8 1xPhospho [S220(100)]	Serine/arginine repetitive matrix protein 1 OS=Mus musculus OX=10090 GN=Srrm1 PE=1 SV=2	8.65679	8.6915	0.22124	0.2594	-1.02119	-0.0302517	-0.242001	0.813287	0.910425	8.50129	8.44459	8.91146	8.76981	8.86484	8.3112	8.84872	8.74124
P1998	[R].KNSATIPESDDL.[-]	P35492	P35492 [646-657]	P35492 1xPhospho [S648(100)]	Histidine ammonia-lyase OS=Mus musculus OX=10090 GN=Hal PE=1 SV=1	6.7815	10.3814	0.825242	0.159521	-12.0625	-3.59246	-13.4822	4.00373e-08	2.2499e-05	6.13175	7.836	6.11706	7.04119	10.3582	10.5077	10.1647	10.495
P1999	[R].RIDISPSTFR.[K]	Q569Z6	Q569Z6 [675-684]	Q569Z6 1xPhospho [S679(100)]	Thyroid hormone receptor-associated protein 3 OS=Mus musculus OX=10090 GN=Thrap3 PE=1 SV=1	9.62809	9.64815	0.10282	0.0490773	-1.01371	-0.0196402	-0.240129	0.814702	0.911297	9.48652	9.64574	9.64715	9.73296	9.65504	9.63712	9.59087	9.70959
P2	[R].QDSNPKPKPSNEITR.[E]	Q3UMF0	Q3UMF0 [792-806]	Q3UMF0 1xPhospho [S794(100)]	Cordon-bleu protein-like 1 OS=Mus musculus OX=10090 GN=Cobll1 PE=1 SV=2	9.72778	9.33933	0.128997	0.188584	1.30911	0.388585	3.48297	0.0052167	0.0562084	9.65727	9.78898	9.58898	9.87589	9.43037	9.28789	9.10161	9.53744
P20	[R].NYQQNYQNSESGEKNEGSESAPEGQAQQR.[R]	P62960	P62960 [155-183]	P62960 1xPhospho [S172(98.9)]	Y-box-binding protein 1 OS=Mus musculus OX=10090 GN=Ybx1 PE=1 SV=3	7.80522	8.2311	0.222188	0.221746	-1.35026	-0.433232	-3.05062	0.0111857	0.0886203	7.64293	7.91629	7.59833	8.06334	8.1659	7.97048	8.49951	8.28852
P200	[R].SCVPAPRPSAPDLSPTR.[T]	Q3UTJ2-2	Q3UTJ2-2 [360-376]	Q3UTJ2-2 1xPhospho [S373(100)]	Isoform 2 of Sorbin and SH3 domain-containing protein 2 OS=Mus musculus OX=10090 GN=Sorbs2	10.8491	11.0351	0.111096	0.0803701	-1.13758	-0.18597	-2.20546	0.0499087	0.210013	10.989	10.815	10.7231	10.8694	11.133	10.9366	11.0423	11.0283
P2000	[K].DIFHCDDDSDEGSPEEPSASDVQ.[-]	Q62187	Q62187 [837-859]	Q62187 1xPhospho [S845(100)]	Transcription termination factor 1 OS=Mus musculus OX=10090 GN=Ttf1 PE=1 SV=2	5.28002	5.02733	0.122828	0.557821	1.19072	0.25184	0.834127	0.422175	0.66642	5.17283	5.33376	5.1854	5.42811	5.14364	5.09442	4.26531	5.60594
P2001	[R].VVSSTSEEEEAFTEK.[F]	Q4KMM3	Q4KMM3 [199-213]		Oxidation resistance protein 1 OS=Mus musculus OX=10090 GN=Oxr1 PE=1 SV=3	7.12872	6.57966	0.199104	0.474981	1.46289	0.548817	2.49505	0.0300137	0.155154	7.00916	7.39711	6.95056	7.15803	6.11494	7.17065	6.74414	6.28891
P2002	[R].ELPRPGASPPAEK.[S]	Q05915	Q05915 [17-29]	Q05915 1xPhospho [S24(100)]	GTP cyclohydrolase 1 OS=Mus musculus OX=10090 GN=Gch1 PE=1 SV=1	9.58598	9.28226	0.107896	0.160009	1.23397	0.303312	3.17808	0.00892329	0.0786356	9.70959	9.55011	9.45694	9.62729	9.41906	9.3029	9.05308	9.354
P2003	[K].SASPGLPKGEK.[E]	Q9EQU5	Q9EQU5 [28-38]	Q9EQU5 1xPhospho [S30(99.7)]	Protein SET OS=Mus musculus OX=10090 GN=Set PE=1 SV=1	7.13083	7.54059	0.141744	0.328614	-1.3367	-0.41868	-2.43914	0.0331295	0.163497	7.04057	7.09881	7.04428	7.33966	7.44954	8.02767	7.34307	7.34206
P2004	[R].SLTRSPPAIR.[R]	Q8BTI8	Q8BTI8 [2019-2028]	Q8BTI8 3xPhospho [S2019(100); T2021(100); S2023(100)]	Serine/arginine repetitive matrix protein 2 OS=Mus musculus OX=10090 GN=Srrm2 PE=1 SV=3	9.04779	9.06532	0.230311	0.124389	-1.00899	-0.0129057	-0.124552	0.903153	0.96174	9.14705	9.31468	8.79051	8.93892	8.99449	9.21643	8.93758	9.11277
P2005	[R].SIEDLHR.[G]	A2APV2	A2APV2 [171-177]	A2APV2 1xPhospho [S171(100)]	Formin-like protein 2 OS=Mus musculus OX=10090 GN=Fmnl2 PE=1 SV=2	6.59825	7.2223	0.233861	0.433834	-1.55246	-0.634555	-2.82701	0.0166463	0.111546	6.78274	6.47592	6.80502	6.32933	6.57229	7.46481	7.43794	7.41416
P2006	[R].EISSSPTSK.[N]	Q8BTI8	Q8BTI8 [450-458]	Q8BTI8 1xPhospho [S453(99.6)]	Serine/arginine repetitive matrix protein 2 OS=Mus musculus OX=10090 GN=Srrm2 PE=1 SV=3	7.79149	7.06625	0.354809	0.369052	1.65465	0.72653	3.26483	0.00765468	0.0701394	7.93238	7.38676	8.20555	7.64127	7.52436	6.85739	6.69258	7.19067
P2007	[R].SLSYSPVER.[R]	Q8BTI8	Q8BTI8 [2644-2652]	Q8BTI8 2xPhospho [S2646(100); S2648(100)]	Serine/arginine repetitive matrix protein 2 OS=Mus musculus OX=10090 GN=Srrm2 PE=1 SV=3	9.58272	9.89496	0.176886	0.110204	-1.2404	-0.310809	-3.09795	0.0102847	0.0842291	9.33039	9.59087	9.71741	9.69221	9.9691	9.84093	9.76697	10.0028
P2008	[R].RDYDDMSPR.[R]	P61979	P61979 [278-286]	P61979 1xPhospho [S284(100)]	Heterogeneous nuclear ribonucleoprotein K OS=Mus musculus OX=10090 GN=Hnrnpk PE=1 SV=1	7.45183	8.29625	0.533394	0.276026	-1.80347	-0.850774	-3.86161	0.00270767	0.0392202	6.88459	8.16646	7.44954	7.30673	8.25804	8.69729	8.12979	8.09987
P2009	[R].RSTSPIIGSPPVR.[A]	Q3TC46	Q3TC46 [176-188]		Protein PAT1 homolog 1 OS=Mus musculus OX=10090 GN=Patl1 PE=1 SV=2	6.70306	6.51839	0.180777	0.273767	1.13647	0.184558	1.00589	0.336353	0.59954	6.58794	6.96832	6.58828	6.66769	6.58574	6.33559	6.87631	6.27593
P201	[K].SDAEEDGVTGSQDEEDSKPK.[A]	P35564	P35564 [553-572]	P35564 1xPhospho [S563(100)]	Calnexin OS=Mus musculus OX=10090 GN=Canx PE=1 SV=1	9.88396	9.58188	0.313426	0.316427	1.23105	0.299892	1.8994	0.0843763	0.280407	10.0397	9.50833	10.2232	9.76454	9.61261	9.17653	9.9494	9.58898
P2010	[K].DDEKEPEEGEDDRDSANGEDDS.[-]	Q9Z204	Q9Z204 [292-313]	Q9Z204 1xPhospho [S313(100)]	Heterogeneous nuclear ribonucleoproteins C1/C2 OS=Mus musculus OX=10090 GN=Hnrnpc PE=1 SV=1	5.92142	6.13753	0.364011	0.47526	-1.17182	-0.228757	-1.0765	0.305034	0.568077	5.70856	5.51898	6.25095	6.20717	5.93216	5.62644	6.73822	6.25329
P2011	[R].SLSSPPSSK.[R]	P97863	P97863 [262-270]	P97863 1xPhospho [S264(99.3)]	Nuclear factor 1 B-type OS=Mus musculus OX=10090 GN=Nfib PE=1 SV=2	8.09318	8.01998	0.249949	0.303313	1.05078	0.0714557	0.65429	0.526536	0.748689	8.34507	8.26811	7.9136	7.84595	8.41915	8.07602	7.86277	7.72198
P2012	[R].SLPTTVPESPNYR.[N]	Q6ZQ58	Q6ZQ58 [743-755]	Q6ZQ58 2xPhospho [S743(100); S751(100)]	La-related protein 1 OS=Mus musculus OX=10090 GN=Larp1 PE=1 SV=3	5.71055	6.20694	1.1268	0.536337	-1.27761	-0.353448	-0.715951	0.489128	0.722236	4.26868	5.86242	5.69414	7.01696	6.17021	6.32222	5.51758	6.81777
P2013	[K].DMDEPSPVPNVEEVTLPK.[T]	Q6PDG5	Q6PDG5 [342-359]	Q6PDG5 1xPhospho [S347(100)]	SWI/SNF complex subunit SMARCC2 OS=Mus musculus OX=10090 GN=Smarcc2 PE=1 SV=2	5.80219	5.96039	0.420389	0.261952	-1.10803	-0.148	-0.585607	0.570107	0.773525	6.27468	5.8407	5.8424	5.25097	5.71228	5.80832	6.01713	6.30383
P2014	[K].SASPGLPK.[G]	Q9EQU5	Q9EQU5 [28-35]	Q9EQU5 1xPhospho [S30(100)]	Protein SET OS=Mus musculus OX=10090 GN=Set PE=1 SV=1	9.897	10.1754	0.1829	0.222474	-1.21294	-0.278503	-2.17469	0.0526513	0.216907	9.91136	9.86233	9.68497	10.1294	9.89469	10.4296	10.1401	10.2372
P2015	[R].SITSTPLSGK.[E]	Q9EP71	Q9EP71 [293-302]	Q9EP71 1xPhospho [S296(99.7)]	Ankycorbin OS=Mus musculus OX=10090 GN=Rai14 PE=1 SV=1	7.71216	7.2163	0.635578	0.600639	1.39063	0.475737	1.85111	0.0915118	0.290971	7.54018	8.47	6.95214	7.88633	7.53582	7.71896	6.36388	7.24654
P2016	[R].KHSPDRQDGPVPK.[T]	Q56A08	Q56A08 [346-358]	Q56A08 1xPhospho [S348(100)]	G-patch domain and KOW motifs-containing protein OS=Mus musculus OX=10090 GN=Gpkow PE=1 SV=2	7.28367	7.26179	0.425085	0.191931	1.03415	0.0484388	0.304988	0.76614	0.887435	6.80835	7.04957	7.56868	7.70808	7.19931	7.09052	7.53671	7.22064
P2017	[R].RSPGTGAGLAEK.[S]	P28230	P28230 [265-276]	P28230 1xPhospho [S266(100)]	Gap junction beta-1 protein OS=Mus musculus OX=10090 GN=Gjb1 PE=1 SV=3	7.32849	7.75309	0.569553	0.3448	-1.33215	-0.413756	-2.07148	0.0629324	0.239695	7.26995	6.6902	8.07662	7.27719	7.57641	7.36712	8.12979	7.93903
P2018	[R].VVGNPFDSRTEQGPQVDETQFK.[K]	P47738	P47738 [349-370]		Aldehyde dehydrogenase, mitochondrial OS=Mus musculus OX=10090 GN=Aldh2 PE=1 SV=1	4.8836	4.62986	0.493775	0.911708	1.10826	0.148291	0.31851	0.756138	0.881205	5.22161	4.95423	4.16512	5.19343	4.45828	3.53058	4.79187	5.7387
P2019	[K].RFVSEGDGGR.[L]	Q61823	Q61823 [454-463]	Q61823 1xPhospho [S457(100)]	Programmed cell death protein 4 OS=Mus musculus OX=10090 GN=Pdcd4 PE=1 SV=1	7.06415	7.69026	0.519914	0.415017	-1.55047	-0.632704	-2.93851	0.0136517	0.0988711	6.76223	7.836	6.91165	6.74672	7.7112	8.24845	7.26467	7.53671
P202	[K].SDAEEDGVTGSQDEEDSKPK.[A]	P35564	P35564 [553-572]	P35564 2xPhospho [S553(100); T/S]	Calnexin OS=Mus musculus OX=10090 GN=Canx PE=1 SV=1	5.87411	5.72818	0.248804	0.608317	1.06104	0.0854755	0.348631	0.73403	0.875342	5.77995	5.57662	5.99363	6.14625	5.58172	4.95423	6.3702	6.00659
P2020	[R].RFSVSTLR.[ND]	P24456; Q8CIM7	P24456 [136-143]; Q8CIM7 [136-143]	P24456 1xPhospho [S138(100)]; Q8CIM7 1xPhospho [S138(100)]	Cytochrome P450 2D10 OS=Mus musculus OX=10090 GN=Cyp2d10 PE=1 SV=2 Cytochrome P450 2D26 OS=Mus musculus OX=10090 GN=Cyp2d26 PE=1 SV=1	10.9505	10.1566	0.174186	0.348533	1.73326	0.793487	6.41722	5.25819e-05	0.00335122	11.133	11.0229	10.7231	10.9232	10.3249	10.3999	9.64084	10.2609
P2021	[R].DIYETDYYRK.[G-]	Anapsec	Anapsec [3-12]	Anapsec 3xPhospho [Y5(99.6); Y9(99.6); Y10(99.6)]	Phosphopeptide 1.3|TRDIYETD-pY-YRK	10.7857	10.6268	0.296202	0.323695	1.11649	0.158968	1.5314	0.154262	0.401872	10.67	10.4203	11.0103	11.0423	10.4296	10.3582	11.0774	10.642
P2022	[R].VQSQEETRSDEEDRASEPK.[S]	Q0P678	Q0P678 [56-74]	Q0P678 2xPhospho [S58(97.4); S71(100)]	Zinc finger CCCH domain-containing protein 18 OS=Mus musculus OX=10090 GN=Zc3h18 PE=1 SV=1	5.99468	5.96816	0.320771	0.362621	1.01233	0.0176832	0.100048	0.922129	0.970164	6.41889	6.06721	5.75267	5.73993	6.13776	6.38313	5.78233	5.56943
P2023	[R].TFSDESNIL.[-]	Q9QZW0	Q9QZW0 [1121-1129]	Q9QZW0 1xPhospho [S1123(100)]	Phospholipid-transporting ATPase 11C OS=Mus musculus OX=10090 GN=Atp11c PE=1 SV=2	12.7617	11.8148	0.189752	0.182221	1.92768	0.946869	8.04401	6.7151e-06	0.000745827	12.9042	12.5605	12.9418	12.6402	11.9717	11.5764	11.7694	11.9417
P2024	[R].LLSPRPSLLTPAGDPR.[A]	Q9WU42	Q9WU42 [936-951]	Q9WU42 1xPhospho [S938(100)]	Nuclear receptor corepressor 2 OS=Mus musculus OX=10090 GN=Ncor2 PE=1 SV=3	8.08128	8.0686	0.0760526	0.113098	1.00807	0.0116018	0.112872	0.912191	0.965374	8.12863	8.09276	8.13325	7.97048	8.05238	8.22909	8.02767	7.96526
P2025	[R].GGPAEAPSPR.[G]	B1AZA5	B1AZA5 [5-14]	B1AZA5 1xPhospho [S12(100)]	Transmembrane protein 245 OS=Mus musculus OX=10090 GN=Tmem245 PE=1 SV=1	7.69312	7.44674	0.524007	0.158016	1.18851	0.249149	1.0724	0.306791	0.570607	8.09454	7.07007	8.15738	7.45047	7.56355	7.23796	7.57471	7.41072
P2026	[R].TGEPDEEEGTFR.[S]	Q9Z239	Q9Z239 [70-81]	Q9Z239 1xPhospho [T79(100)]	Phospholemman OS=Mus musculus OX=10090 GN=Fxyd1 PE=1 SV=1	5.78772	6.12109	0.519352	0.822706	-1.32078	-0.401387	-2.09225	0.0607209	0.2347	6.18612	6.28598	5.32977	5.349	6.69258	6.83053	5.0446	5.91665
P2027	[K].ASGDPGAGGASPR.[A]	Q6PHZ5	Q6PHZ5 [97-109]	Q6PHZ5 1xPhospho [S107(100)]	Putative RNA-binding protein 15B OS=Mus musculus OX=10090 GN=Rbm15b PE=1 SV=2	5.8791	6.4737	0.493447	0.291167	-1.46681	-0.552687	-3.03365	0.0115278	0.0899534	6.16568	6.41031	5.59623	5.34418	6.88308	6.47628	6.29846	6.23699
P2028	[R].SFSSPEDYQR.[Q]	Q9CQT2	Q9CQT2 [134-143]	Q9CQT2 1xPhospho [S136(99.7)]	RNA-binding protein 7 OS=Mus musculus OX=10090 GN=Rbm7 PE=1 SV=1	8.33674	8.23845	0.12414	0.126122	1.06939	0.0967938	0.924254	0.375431	0.632705	8.23395	8.51644	8.28383	8.31274	8.23072	8.41915	8.15682	8.1471
P2029	[K].TGQGEDPSSDELDKEQHDVTNATR.[K]	Q8CCJ3	Q8CCJ3 [745-768]		E3 UFM1-protein ligase 1 OS=Mus musculus OX=10090 GN=Ufl1 PE=1 SV=2	5.74246	5.76228	0.380427	0.538989	-1.04547	-0.0641464	-0.215824	0.833124	0.921452	5.34496	6.23074	5.82675	5.56739	4.98784	5.80832	6.17316	6.07981
P203	[K].SDAEEDGVTGSQDEEDSKPKAEEDEILNR.[S]	P35564	P35564 [553-581]		Calnexin OS=Mus musculus OX=10090 GN=Canx PE=1 SV=1	7.3922	7.0022	0.295542	0.411279	1.30861	0.38803	2.13804	0.0561038	0.222245	7.80728	7.36417	7.28253	7.11484	7.60503	6.83053	6.68262	6.89062
P2030	[KR].AQYEDIANRSR.[AT]	P11679	P11679 [271-281]	P11679 1xPhospho [S280(100)]	Keratin, type II cytoskeletal 8 OS=Mus musculus OX=10090 GN=Krt8 PE=1 SV=4	6.74936	6.17305	0.121706	0.148251	1.49413	0.579303	3.68357	0.00367915	0.0460778	6.87893	6.80835	6.59855	6.71162	6.01589	6.35895	6.10271	6.21464
P2031	[K].SGLLPAHSR.[H]	Q6ZPJ0	Q6ZPJ0 [726-734]	Q6ZPJ0 1xPhospho [S733(100)]	Testis-expressed protein 2 OS=Mus musculus OX=10090 GN=Tex2 PE=1 SV=2	6.5368	6.44403	0.0859292	0.646663	1.06487	0.0906779	0.327314	0.749652	0.879905	6.50161	6.6263	6.58523	6.43405	7.28305	5.7596	6.55405	6.17943
P2032	[K].GGFSDADVK.[M]	Q569Z6	Q569Z6 [376-384]	Q569Z6 1xPhospho [S379(100)]	Thyroid hormone receptor-associated protein 3 OS=Mus musculus OX=10090 GN=Thrap3 PE=1 SV=1	10.5658	10.6549	0.197382	0.151924	-1.06354	-0.08887	-0.883702	0.395996	0.648981	10.8462	10.5621	10.4275	10.4275	10.8462	10.5621	10.5077	10.7035
P2033	[R].LPEEPSSEDEQQPEK.[K]	Q9Z0R4	Q9Z0R4 [329-343]	Q9Z0R4 2xPhospho [S334(100); S335(100)]	Intersectin-1 OS=Mus musculus OX=10090 GN=Itsn1 PE=1 SV=2	7.48231	7.06029	0.107177	0.158144	1.34096	0.423265	3.1448	0.00946502	0.0803127	7.54977	7.57641	7.46481	7.33826	7.1619	6.90382	7.22685	6.94858
P2034	[R].INPYMSSPCHIEMILTEK.[E]	Q9CPR4	Q9CPR4 [136-153]		60S ribosomal protein L17 OS=Mus musculus OX=10090 GN=Rpl17 PE=1 SV=3	6.22779	6.11637	0.520864	0.454135	1.07741	0.107571	0.596734	0.562916	0.768783	6.60909	6.57534	5.4878	6.23892	6.38603	6.59855	5.86465	5.61624
P2035	[R].TVSDNSLSSSK.[E]	Q80TY0	Q80TY0 [294-304]	Q80TY0 2xPhospho [S296(99.6); S299(100)]	Formin-binding protein 1 OS=Mus musculus OX=10090 GN=Fnbp1 PE=1 SV=2	5.74403	5.45688	0.360919	0.50351	1.19627	0.258542	0.930886	0.372141	0.630419	5.34496	6.21464	5.76949	5.64702	6.01589	5.49936	4.79187	5.52038
P2036	[R].SECDSSPEPK.[A]	Q8BTI8	Q8BTI8 [1434-1443]	Q8BTI8 2xPhospho [S1438(100); S1439(100)]	Serine/arginine repetitive matrix protein 2 OS=Mus musculus OX=10090 GN=Srrm2 PE=1 SV=3	7.02851	6.86188	0.311207	0.471912	1.11225	0.153477	0.880366	0.397722	0.649731	6.90029	6.66094	7.18666	7.36614	6.82208	6.22684	7.06596	7.33262
P2037	[K].NSASLHVLK.[T]	Q9JJL3	Q9JJL3 [287-295]	Q9JJL3 1xPhospho [S290(100)]	Solute carrier organic anion transporter family member 1B2 OS=Mus musculus OX=10090 GN=Slco1b2 PE=1 SV=1	9.86484	7.90049	0.389026	0.482974	3.90989	1.96713	8.75851	2.98674e-06	0.000475888	10.0397	9.30803	10.198	9.91356	8.21437	7.31799	8.37087	7.69873
P2038	[K].ASSFADMMGILK.[D]	Q9CWE0	Q9CWE0 [233-244]		Mitochondrial fission regulator 1-like OS=Mus musculus OX=10090 GN=Mtfr1l PE=1 SV=1	7.9469	8.01986	0.199116	0.175947	-1.05464	-0.0767501	-0.624375	0.545273	0.758381	7.65185	8.08441	8.00882	8.04251	7.83317	7.92167	8.22474	8.09987
P2039	[K].EVADSPPPLTR.[S]	Q922B9	Q922B9 [277-287]	Q922B9 1xPhospho [S281(100)]	Protein ITPRID2 OS=Mus musculus OX=10090 GN=Itprid2 PE=1 SV=3	4.5756	4.8985	0.385916	0.34808	-1.25067	-0.3227	-1.036	0.322717	0.589149	4.16148	4.59049	5.08777	4.46265	4.91489	4.48736	5.33697	4.85477
P204	[K].SATPPPAEPASLPQEPPKPR.[V]	P97379-2	P97379-2 [225-244]	P97379-2 1xPhospho [T227(100)]	Isoform B of Ras GTPase-activating protein-binding protein 2 OS=Mus musculus OX=10090 GN=G3bp2	10.2376	10.0469	0.0742331	0.0560591	1.14141	0.190814	2.4663	0.031578	0.158193	10.3388	10.2406	10.1647	10.2064	10.0323	10.0209	10.0052	10.1294
P2040	[K].YNLDASEEEDSNK.[K]	Q9R020	Q9R020 [183-195]	Q9R020 1xPhospho [S188(100)]	Zinc finger Ran-binding domain-containing protein 2 OS=Mus musculus OX=10090 GN=Zranb2 PE=1 SV=2	5.77036	5.85491	0.48533	0.457281	-1.06941	-0.0968154	-0.326249	0.750435	0.879905	5.11112	6.27972	5.81928	5.87133	6.13268	5.17104	6.05554	6.0604
P2041	[R].EVLTPTSTSDNETR.[D]	Q6ZQ93	Q6ZQ93 [3415-3428]	Q6ZQ93 2xPhospho [T3418(100); T/S]	Ubiquitin carboxyl-terminal hydrolase 34 OS=Mus musculus OX=10090 GN=Usp34 PE=1 SV=3	5.9939	5.68346	0.490898	0.551975	1.22819	0.296529	1.45105	0.175027	0.431253	6.22075	6.47592	5.94595	5.33296	6.16523	6.0264	4.93626	5.60594
P2042	[R].SGSIIGSR.[Y]	Q8BL97	Q8BL97 [210-217]	Q8BL97 2xPhospho [S210(100); S212(100)]	Serine/arginine-rich splicing factor 7 OS=Mus musculus OX=10090 GN=Srsf7 PE=1 SV=1	11.3709	11.6464	0.127586	0.111114	-1.2104	-0.275483	-2.95185	0.0133315	0.0980381	11.5345	11.2491	11.4064	11.2936	11.7392	11.5176	11.7392	11.5896
P2043	[K].MSSPPPSPQK.[C]	Q8BX90	Q8BX90 [201-210]		Fibronectin type-III domain-containing protein 3A OS=Mus musculus OX=10090 GN=Fndc3a PE=1 SV=3	7.15736	6.79397	0.586224	0.459592	1.30613	0.385299	2.02654	0.0679769	0.248038	6.74399	6.63613	7.34927	7.90005	6.5774	6.2822	6.98547	7.33081
P2044	[R].DYSPPYAPSHQQYSSSHNAPLPK.[K]	Q6ZPZ3	Q6ZPZ3 [157-179]	Q6ZPZ3 1xPhospho [S159(100)]	Zinc finger CCCH domain-containing protein 4 OS=Mus musculus OX=10090 GN=Zc3h4 PE=1 SV=2	5.31743	5.52906	0.602442	0.643939	-1.11641	-0.15887	-0.423244	0.680376	0.838555	4.48592	5.34102	5.53371	5.90909	4.77778	6.17472	5.22332	5.9404
P2045	[K].APKPEPVPEPKEPSPEKNSK.[K]	Q52KI8	Q52KI8 [247-266]	Q52KI8 1xPhospho [S260(100)]	Serine/arginine repetitive matrix protein 1 OS=Mus musculus OX=10090 GN=Srrm1 PE=1 SV=2	6.61336	6.73396	0.216766	0.337592	-1.09563	-0.131763	-0.937479	0.36889	0.628411	6.79977	6.7964	6.38137	6.47592	7.09099	6.92492	6.34202	6.57791
P2046	[K].LSMEDSKSPPPK.[A]	Q9CSU0	Q9CSU0 [127-138]		Regulation of nuclear pre-mRNA domain-containing protein 1B OS=Mus musculus OX=10090 GN=Rprd1b PE=1 SV=2	6.75663	6.83158	0.198819	0.165469	-1.05201	-0.0731517	-0.509361	0.620688	0.80427	6.49693	6.71782	6.85543	6.95632	6.61408	6.79977	6.91917	6.99329
P2047	[R].GDSHSPGHK.[R]	Q8BTI8	Q8BTI8 [2677-2685]	Q8BTI8 2xPhospho [S2679(100); S2681(100)]	Serine/arginine repetitive matrix protein 2 OS=Mus musculus OX=10090 GN=Srrm2 PE=1 SV=3	6.31543	7.09776	0.375475	0.462869	-1.69286	-0.759466	-3.03379	0.011525	0.0899534	6.36625	6.7964	6.20387	5.89521	6.76866	7.47162	6.63172	7.51903
P2048	[R].ALTPSIEAK.[D]	O70305	O70305 [708-716]	O70305 1xPhospho [T710(99.8)]	Ataxin-2 OS=Mus musculus OX=10090 GN=Atxn2 PE=1 SV=1	9.51665	9.81039	0.101324	0.0726648	-1.22551	-0.293388	-3.44645	0.00556122	0.0577722	9.61572	9.57541	9.38735	9.48813	9.77759	9.75738	9.91761	9.78898
P2049	[R].EAEDEESDHN.[-]	Q6NZJ6	Q6NZJ6 [1591-1600]	Q6NZJ6 1xPhospho [S1597(100)]	Eukaryotic translation initiation factor 4 gamma 1 OS=Mus musculus OX=10090 GN=Eif4g1 PE=1 SV=1	8.50288	8.08066	0.2814	0.261849	1.34603	0.428708	2.75566	0.0188991	0.12055	8.5279	8.1146	8.78499	8.58402	8.1431	7.90685	8.4239	7.84877
P205	[K].SDAEEDGVTGSQDEEDSKPKAEEDEILNRSPR.[N]	P35564	P35564 [553-584]	P35564 1xPhospho [S582(100)]	Calnexin OS=Mus musculus OX=10090 GN=Canx PE=1 SV=1	7.07416	7.26271	0.495429	0.275167	-1.12923	-0.175343	-0.76936	0.458084	0.699566	6.90569	6.75638	7.81164	6.82294	7.4832	6.86256	7.38628	7.31881
P2050	[R].TSDSDQQTYLFQR.[G]	Q8K3K8	Q8K3K8 [529-541]		Optineurin OS=Mus musculus OX=10090 GN=Optn PE=1 SV=1	6.47275	6.17357	0.162627	0.307301	1.22187	0.289088	1.60603	0.136923	0.374758	6.28263	6.41355	6.53178	6.66304	5.98545	5.94859	6.61674	6.1435
P2051	[R].TPSASHEEQQE.[-]	Q8BJU0	Q8BJU0 [305-315]	Q8BJU0 1xPhospho [S307(99.7)]	Small glutamine-rich tetratricopeptide repeat-containing protein alpha OS=Mus musculus OX=10090 GN=Sgta PE=1 SV=2	7.48621	7.51655	0.649849	0.828724	-1.01743	-0.0249317	-0.0777778	0.939419	0.978483	7.41968	8.4201	6.96832	7.13676	7.1249	8.72017	7.36417	6.85697
P2052	[K].HLGNAATSPK.[S]	Q9JJ48	Q9JJ48 [60-69]		Zinc finger CCCH domain-containing protein 8 OS=Mus musculus OX=10090 GN=Zc3h8 PE=1 SV=2	4.89843	5.15222	0.707502	0.27014	-1.15616	-0.209338	-0.705374	0.495427	0.726795	4.93626	5.69983	3.9759	4.98171	5.24882	5.38406	5.21373	4.76227
P2053	[R].LTELESNC.[-]	P31649	P31649 [595-602]	P31649 1xPhospho [S600(100)]	Sodium- and chloride-dependent GABA transporter 2 OS=Mus musculus OX=10090 GN=Slc6a13 PE=1 SV=1	7.33027	7.3883	0.531048	0.43405	-1.04256	-0.0601312	-0.227982	0.823895	0.918	7.80728	6.58574	7.34488	7.58318	7.7112	6.74778	7.53671	7.55754
P2054	[K].LTEKESECTDVCR.[S]	Q9QXZ6	Q9QXZ6 [644-656]	Q9QXZ6 1xPhospho [S649(100)]	Solute carrier organic anion transporter family member 1A1 OS=Mus musculus OX=10090 GN=Slco1a1 PE=1 SV=1	7.67923	7.25201	0.299267	0.166893	1.3456	0.428255	2.59654	0.0250746	0.139639	8.10874	7.43794	7.64944	7.5208	7.47764	7.15166	7.2752	7.10354
P2055	[K].IPSKDEDADTPSPTLLTYSSSLKR.[S]	P57016	P57016 [356-379]		Ladinin-1 OS=Mus musculus OX=10090 GN=Lad1 PE=1 SV=1	5.47606	4.7615	0.462618	0.38304	1.61429	0.6909	2.21431	0.0491457	0.208728	5.88179	4.83826	5.44426	5.73993	4.29866	4.62231	4.94997	5.17507
P2056	[R].SGEGEVSGLLR.[K]	Q62318	Q62318 [473-483]	Q62318 1xPhospho [S473(100)]	Transcription intermediary factor 1-beta OS=Mus musculus OX=10090 GN=Trim28 PE=1 SV=3	8.37465	8.21904	0.349122	0.369881	1.10619	0.145599	0.827239	0.425903	0.669676	8.1659	8.83667	8.44365	8.05238	8.20114	8.71439	8.13962	7.821
P2057	[K].EAFLVLSDEEDLSCGKDESEAVAQSK.[M]	Q7TT18	Q7TT18 [527-552]		Activating transcription factor 7-interacting protein 1 OS=Mus musculus OX=10090 GN=Atf7ip PE=1 SV=1	5.44271	5.54092	0.634438	0.516978	-1.03081	-0.0437757	-0.181726	0.859144	0.933541	5.75569	6.185	4.94471	4.88542	5.50474	6.23699	5.43262	4.98934
P2058	[R].TSSPTSLPPLAR.[S]	Q80XI3	Q80XI3 [265-276]	Q80XI3 1xPhospho [S267(99.6)]	Eukaryotic translation initiation factor 4 gamma 3 OS=Mus musculus OX=10090 GN=Eif4g3 PE=1 SV=2	8.78437	8.454	0.0891903	0.0657589	1.25701	0.329999	3.73301	0.00337776	0.0440361	8.76981	8.88485	8.67118	8.81164	8.51644	8.50485	8.4034	8.39133
P2059	[R].TSSLTHSEEK.[S]	Q9CT10	Q9CT10 [56-65]		Ran-binding protein 3 OS=Mus musculus OX=10090 GN=Ranbp3 PE=1 SV=2	6.47847	6.7455	0.72169	0.254213	-1.2048	-0.268791	-0.873479	0.401301	0.652826	5.63523	7.39941	6.42725	6.45198	6.56028	7.11953	6.62069	6.68152
P206	[K].SDAEEDGVTGSQDEEDSKPKAEEDEILNRSPR.[N]	P35564	P35564 [553-584]	P35564 3xPhospho [S553(100); T/S]	Calnexin OS=Mus musculus OX=10090 GN=Canx PE=1 SV=1	5.30636	5.25803	0.585686	0.752674	1.00246	0.00354306	0.013574	0.989416	0.995651	4.70737	4.90293	5.85822	5.75691	4.8083	4.44332	5.7596	6.0209
P2060	[R].TSSKESSPVPSPTLDR.[K]	Q62261	Q62261 [2158-2173]	Q62261 3xPhospho [S2168(100); S/T]	Spectrin beta chain, non-erythrocytic 1 OS=Mus musculus OX=10090 GN=Sptbn1 PE=1 SV=2	7.53947	7.43024	0.331202	0.275404	1.08553	0.118404	0.88818	0.393688	0.645936	7.33966	7.18066	7.86558	7.77199	7.40919	7.05179	7.6751	7.58489
P2061	[R].MLQAISPK.[Q]	P49586	P49586 [310-317]	P49586 1xPhospho [S315(100)]	Choline-phosphate cytidylyltransferase A OS=Mus musculus OX=10090 GN=Pcyt1a PE=1 SV=1	8.53383	8.13674	0.131547	0.0530658	1.31757	0.397875	3.84934	0.00276521	0.0392739	8.69729	8.48277	8.56782	8.38744	8.18559	8.07602	8.17663	8.10874
P2062	[K].MLAESDDSGDEESVSQTDK.[T]	Q3B7Z2	Q3B7Z2 [184-202]	Q3B7Z2 2xPhospho [S188(100); S191(100)]	Oxysterol-binding protein 1 OS=Mus musculus OX=10090 GN=Osbp PE=1 SV=3	6.54626	6.42996	0.323696	0.360167	1.06486	0.0906694	0.453584	0.659057	0.823232	6.65934	6.18233	6.40936	6.93403	6.14373	6.09513	6.77416	6.70682
P2063	[K].TSPSSSPASLSR.[C]	P49586	P49586 [342-353]	P49586 2xPhospho [S346(99.3); S347(100)]	Choline-phosphate cytidylyltransferase A OS=Mus musculus OX=10090 GN=Pcyt1a PE=1 SV=1	6.6727	7.25765	1.14394	1.35595	-1.43766	-0.52372	-0.812487	0.433959	0.677146	6.14832	8.38744	6.10932	6.04572	6.04795	9.17061	7.17593	6.63613
P2064	[R].APSVTSAAHSGYR.[L]	Q9Z0S3	Q9Z0S3 [222-234]	Q9Z0S3 3xPhospho [S224(100); S227(99.5); S231(100)]	Claudin-14 OS=Mus musculus OX=10090 GN=Cldn14 PE=1 SV=2	6.41783	6.54223	0.101308	0.312628	-1.09559	-0.131703	-0.701415	0.497797	0.728221	6.56783	6.34504	6.37707	6.38137	6.10413	6.65773	6.56955	6.83751
P2065	[R].HMSESPNR.[K]	A2AR02	A2AR02 [409-416]	A2AR02 2xPhospho [S411(100); S413(100)]	Peptidyl-prolyl cis-trans isomerase G OS=Mus musculus OX=10090 GN=Ppig PE=1 SV=1	4.82566	5.42089	0.614599	0.900831	-1.49469	-0.579843	-1.40088	0.189168	0.450302	4.15147	4.46265	5.27716	5.41136	5.66762	4.25859	6.42801	5.32936
P2066	[R].MDSFDEDLARPSGLLAQER.[K]	Q569Z6	Q569Z6 [570-588]	Q569Z6 1xPhospho [S572(100)]	Thyroid hormone receptor-associated protein 3 OS=Mus musculus OX=10090 GN=Thrap3 PE=1 SV=1	6.85926	6.53902	0.291415	0.111251	1.25844	0.331634	1.88946	0.0858018	0.282525	6.53353	6.77209	7.23278	6.89866	6.70292	6.47774	6.46274	6.51269
P2067	[R].SDSGGSSSEPFER.[H]	Q7TSC1	Q7TSC1 [759-771]	Q7TSC1 2xPhospho [S764(99.2); S]	Protein PRRC2A OS=Mus musculus OX=10090 GN=Prrc2a PE=1 SV=1	5.8708	6.40178	0.440133	0.403612	-1.48467	-0.570141	-2.15453	0.0545246	0.219939	5.70856	6.07765	5.34301	6.354	5.97773	6.15931	6.61674	6.85332
P2068	[R].SSSEDKITVHFK.[N]	P46656	P46656 [65-76]		Adrenodoxin, mitochondrial OS=Mus musculus OX=10090 GN=Fdx1 PE=1 SV=1	8.12927	7.71913	0.128407	0.174306	1.32896	0.4103	3.21409	0.00837256	0.0750391	8.19561	8.1471	8.23072	7.94365	7.78458	7.53405	7.62819	7.9297
P2069	[R].SSSPVTELTAR.[S]	Q8BTI8	Q8BTI8 [1066-1076]	Q8BTI8 1xPhospho [S1068(99.6)]	Serine/arginine repetitive matrix protein 2 OS=Mus musculus OX=10090 GN=Srrm2 PE=1 SV=3	10.7503	10.77	0.05958	0.118709	-1.0138	-0.0197779	-0.266183	0.795084	0.902476	10.7231	10.6951	10.7499	10.8331	10.7231	10.6279	10.8331	10.896
P207	[R].SDDDYACGDSPEVLELK.[Q]	Q5HZI1	Q5HZI1 [141-157]	Q5HZI1 1xPhospho [S150(100)]	Microtubule-associated tumor suppressor 1 homolog OS=Mus musculus OX=10090 GN=Mtus1 PE=1 SV=2	6.63137	5.97268	0.281682	0.44694	1.58192	0.661672	2.69045	0.0212229	0.128684	6.44529	6.54087	7.04981	6.48952	5.89194	6.20387	6.41126	5.38366
P2070	[R].AVSPLDPAK.[E]	Q8BM75	Q8BM75 [1030-1038]	Q8BM75 1xPhospho [S1032(100)]	AT-rich interactive domain-containing protein 5B OS=Mus musculus OX=10090 GN=Arid5b PE=1 SV=3	6.67956	6.38362	0.402766	0.724797	1.20038	0.263487	1.02508	0.327613	0.593348	6.47592	6.22162	6.91917	7.10154	6.29017	5.53725	6.40113	7.30591
P2071	[K].RYTMGDAPDFDR.[S]	P10649	P10649 [32-43]	P10649 1xPhospho [T34(100)]	Glutathione S-transferase Mu 1 OS=Mus musculus OX=10090 GN=Gstm1 PE=1 SV=2	6.6801	6.25903	0.267578	0.392243	1.33571	0.417604	2.5349	0.0279696	0.149102	6.91621	6.88939	6.54697	6.36782	6.66769	6.354	5.72551	6.28891
P2072	[R].ERGSPVSGR.[A]	A2A5R2	A2A5R2 [273-281]	A2A5R2 1xPhospho [S276(100)]	Brefeldin A-inhibited guanine nucleotide-exchange protein 2 OS=Mus musculus OX=10090 GN=Arfgef2 PE=1 SV=1	8.63672	8.85042	0.124973	0.0512023	-1.1591	-0.213001	-2.31823	0.0409835	0.188065	8.72324	8.68547	8.45109	8.68706	8.82278	8.91245	8.79674	8.8697
P2073	[R].LGASTPSDK.[T]	Q91Z96	Q91Z96 [640-648]	Q91Z96 1xPhospho [S643(99.8)]	BMP-2-inducible protein kinase OS=Mus musculus OX=10090 GN=Bmp2k PE=1 SV=1	4.92291	4.97844	0.9662	1.01724	1.03044	0.0432649	0.0728383	0.943259	0.979105	5.09873	3.5082	5.52109	5.5636	5.14364	5.33859	3.53058	5.90094
P2074	[K].AAPQSPSVPK.[K]	Q99P88	Q99P88 [988-997]	Q99P88 1xPhospho [S992(100)]	Nuclear pore complex protein Nup155 OS=Mus musculus OX=10090 GN=Nup155 PE=1 SV=1	6.85592	7.14963	0.228953	0.0843594	-1.22104	-0.288106	-1.98426	0.0730681	0.258203	6.64784	6.76462	7.17998	6.83124	7.07634	7.13235	7.11882	7.271
P2075	[K].SRVSVSPGR.[T]	Q52KI8	Q52KI8 [424-432]	Q52KI8 2xPhospho [S427(100); S429(100)]	Serine/arginine repetitive matrix protein 1 OS=Mus musculus OX=10090 GN=Srrm1 PE=1 SV=2	9.48847	9.92224	0.381037	0.235313	-1.35072	-0.433733	-2.40871	0.0349559	0.168493	9.01627	9.9494	9.50008	9.48813	9.63569	10.198	9.99041	9.86482
P2076	[R].LCSSSSSDTSPR.[S]	Q80YV2	Q80YV2 [404-415]	Q80YV2 2xPhospho [S408(100); S409(99.4)]	Nuclear-interacting partner of ALK OS=Mus musculus OX=10090 GN=Zc3hc1 PE=1 SV=1	6.02052	5.95979	0.332664	0.334265	1.0546	0.076692	0.318343	0.756262	0.881205	6.39049	6.20806	5.69414	5.78939	5.49792	6.04152	6.00331	6.29639
P2077	[R].LCSSSSSDTSPR.[S]	Q80YV2	Q80YV2 [404-415]	Q80YV2 3xPhospho [S408(100); S409(99.3); S410(99.3)]	Nuclear-interacting partner of ALK OS=Mus musculus OX=10090 GN=Zc3hc1 PE=1 SV=1	6.38574	6.33042	0.492583	0.429085	1.04472	0.0631176	0.415146	0.686117	0.842013	6.89566	6.67373	6.16931	5.80427	6.64037	6.75848	5.94254	5.9803
P2078	[R].VMHTQCHSTPDSAEDVRK.[L]	P29699	P29699 [127-144]	P29699 1xPhospho [S138(100)]	Alpha-2-HS-glycoprotein OS=Mus musculus OX=10090 GN=Ahsg PE=1 SV=1	6.20811	7.01277	0.331417	0.28711	-1.71966	-0.782126	-3.63094	0.0040307	0.0489833	6.05651	5.8167	6.53388	6.42536	7.41225	6.74308	6.89062	7.00511
P2079	[R].QSCSGSSPR.[V]	Q8BTI8	Q8BTI8 [864-872]	Q8BTI8 1xPhospho [S870(99.7)]	Serine/arginine repetitive matrix protein 2 OS=Mus musculus OX=10090 GN=Srrm2 PE=1 SV=3	7.22196	7.44266	0.204517	0.152863	-1.16401	-0.21911	-1.46881	0.170241	0.424197	7.29603	6.95135	7.20307	7.43738	7.60503	7.3919	7.2547	7.51903
P208	[R].SDEEDEDSDFGEEQR.[D]	Q61586	Q61586 [687-701]	Q61586 1xPhospho [S694(100)]	Glycerol-3-phosphate acyltransferase 1, mitochondrial OS=Mus musculus OX=10090 GN=Gpam PE=1 SV=2	7.75047	7.04564	0.357007	0.13857	1.62875	0.703764	3.68869	0.0036467	0.0460737	7.99997	7.46435	8.11343	7.42412	6.88939	7.02856	7.03775	7.22685
P2080	[K].CPSPISEHNGLIK.[G]	Q8BX90	Q8BX90 [211-223]	Q8BX90 1xPhospho [S213(100)]	Fibronectin type-III domain-containing protein 3A OS=Mus musculus OX=10090 GN=Fndc3a PE=1 SV=3	8.40265	8.32787	0.327238	0.213272	1.05806	0.0814192	0.53679	0.602235	0.792661	8.52264	7.91629	8.62584	8.54582	8.35803	8.12632	8.21328	8.61386
P2081	[K].LDSSPVLSPGNK.[A]	Q9JM52	Q9JM52 [743-754]		Misshapen-like kinase 1 OS=Mus musculus OX=10090 GN=Mink1 PE=1 SV=3	6.88537	6.89896	0.31796	0.181655	-1.00304	-0.00437441	-0.0273191	0.978701	0.990796	6.95881	7.23408	6.46549	6.88308	7.16986	6.80298	6.78804	6.83495
P2082	[K].SAVFSGEGK.[V]	Q7TQG1	Q7TQG1 [933-941]	Q7TQG1 1xPhospho [S933(100)]	Pleckstrin homology domain-containing family A member 6 OS=Mus musculus OX=10090 GN=Plekha6 PE=1 SV=1	6.66277	7.48201	1.01197	0.22127	-1.56904	-0.649884	-2.49815	0.0298495	0.155154	7.33966	7.59499	5.38366	6.33276	7.39614	7.78531	7.48256	7.26403
P2083	[R].SVDEVNYWDK.[Q]	P50136	P50136 [344-353]	P50136 1xPhospho [S344(100)]	2-oxoisovalerate dehydrogenase subunit alpha, mitochondrial OS=Mus musculus OX=10090 GN=Bckdha PE=1 SV=1	7.17005	7.05822	0.134519	0.184242	1.07849	0.109009	0.771067	0.457114	0.699372	7.0567	7.33363	7.22685	7.06304	7.02259	7.31145	7.02931	6.86953
P2084	[K].GTGDCSDEEVDGK.[A]	Q8VDD5	Q8VDD5 [1938-1950]	Q8VDD5 1xPhospho [S1943(100)]	Myosin-9 OS=Mus musculus OX=10090 GN=Myh9 PE=1 SV=4	6.57737	6.96767	0.307387	0.273179	-1.31148	-0.391191	-1.93213	0.0798356	0.272906	6.23828	6.91594	6.41355	6.74172	6.65272	7.21364	7.17796	6.82637
P2085	[K].VDGPRSPSYGR.[S]	Q6PDM2	Q6PDM2 [194-204]	Q6PDM2 1xPhospho [S199(100)]	Serine/arginine-rich splicing factor 1 OS=Mus musculus OX=10090 GN=Srsf1 PE=1 SV=3	6.92118	6.9442	0.284039	0.291434	-1.0176	-0.0251743	-0.12802	0.900472	0.96174	7.1512	6.58574	7.16236	6.78539	7.36909	6.73257	6.89566	6.77949
P2086	[K].SYESEISM.[-]	Q5U5V2	Q5U5V2 [369-376]	Q5U5V2 1xPhospho [S375(100)]	Hydroxylysine kinase OS=Mus musculus OX=10090 GN=Hykk PE=1 SV=2	6.30897	6.58828	0.168901	0.297015	-1.21177	-0.277113	-1.433	0.180006	0.439817	6.36388	6.40516	6.40936	6.0575	6.22878	6.95475	6.60809	6.56148
P2087	[K].QADLSFSSPVEMKNEK.[S]	Q9Z204	Q9Z204 [225-240]		Heterogeneous nuclear ribonucleoproteins C1/C2 OS=Mus musculus OX=10090 GN=Hnrnpc PE=1 SV=1	5.8028	6.14036	0.102028	0.113563	-1.26425	-0.33828	-1.85488	0.0909366	0.290971	5.68566	5.9247	5.76411	5.83672	6.13776	6.03437	6.09084	6.29846
P2088	[R].AGSPSRDVGPSLGLK.[K]	Q99NH2	Q99NH2 [867-881]	Q99NH2 1xPhospho [S869(100)]	Partitioning defective 3 homolog OS=Mus musculus OX=10090 GN=Pard3 PE=1 SV=2	7.70279	7.56335	0.0886832	0.0678823	1.10206	0.140209	1.23019	0.244604	0.501585	7.72198	7.57641	7.72894	7.78384	7.58825	7.51551	7.50186	7.64781
P2089	[K].ATISDEEIER.[Q]	Q8BJF9	Q8BJF9 [196-205]	Q8BJF9 1xPhospho [S199(100)]	Charged multivesicular body protein 2b OS=Mus musculus OX=10090 GN=Chmp2b PE=1 SV=1	8.84187	9.02062	0.146385	0.207269	-1.13359	-0.180903	-1.48683	0.165501	0.418957	8.95997	8.80803	8.64867	8.9508	8.72017	9.08494	9.19609	9.0813
P209	[R].SDEEDEDSDFGEEQRDCYLK.[V]	Q61586	Q61586 [687-706]	Q61586 1xPhospho [S694(100)]	Glycerol-3-phosphate acyltransferase 1, mitochondrial OS=Mus musculus OX=10090 GN=Gpam PE=1 SV=2	8.97489	8.49953	0.309226	0.115632	1.39019	0.475281	3.15073	0.00936605	0.0803127	9.10807	8.7687	9.34601	8.67676	8.49408	8.41915	8.6648	8.4201
P2090	[R].NVEPQSGDL.[-]	Q9D3S3	Q9D3S3 [810-818]	Q9D3S3 1xPhospho [S815(100)]	Sorting nexin-29 OS=Mus musculus OX=10090 GN=Snx29 PE=1 SV=2	8.30432	8.23471	0.130721	0.13895	1.0494	0.0695608	0.603914	0.558303	0.765758	8.1659	8.45621	8.23072	8.36446	8.21437	8.17605	8.1146	8.43381
P2091	[K].VDNLTYRTSPDTLRR.[V]	Q62093	Q62093 [18-32]		Serine/arginine-rich splicing factor 2 OS=Mus musculus OX=10090 GN=Srsf2 PE=1 SV=4	6.53357	6.66566	0.211561	0.412636	-1.09379	-0.12933	-0.57781	0.575175	0.775189	6.40898	6.49042	6.84417	6.39068	6.9339	6.50233	6.16228	7.06414
P2092	[R].EDAPPEDKESESEAKLDGETASDSESR.[A]	Q99L43	Q99L43 [11-37]		Phosphatidate cytidylyltransferase 2 OS=Mus musculus OX=10090 GN=Cds2 PE=1 SV=1	7.20851	7.15316	0.493714	0.431504	1.05669	0.0795463	0.382672	0.709346	0.857252	6.92506	6.6902	7.43494	7.78384	6.96391	6.87092	7.79631	6.98149
P2093	[R].ESQSPDSAK.[G]	Q3UTJ2-5	Q3UTJ2-5 [37-45]	Q3UTJ2-5 1xPhospho [S40(99.8)]	Isoform 5 of Sorbin and SH3 domain-containing protein 2 OS=Mus musculus OX=10090 GN=Sorbs2	5.96539	7.33628	0.701661	0.540236	-2.47209	-1.30573	-5.83613	0.000118966	0.00643823	6.71628	6.36546	5.17689	5.60295	7.37017	7.98977	7.31748	6.66769
P2094	[R].RSPSPYYSR.[YG]	Q6PFR5; P62996	Q6PFR5 [258-266]; P62996 [263-271]	Q6PFR5 2xPhospho [S259(100); S261(100)]; P62996 2xPhospho [S264(100); S266(100)]	Transformer-2 protein homolog alpha OS=Mus musculus OX=10090 GN=Tra2a PE=1 SV=1 Transformer-2 protein homolog beta OS=Mus musculus OX=10090 GN=Tra2b PE=1 SV=1	7.5637	7.68391	0.206167	0.221844	-1.08883	-0.122773	-0.901818	0.386715	0.639618	7.46012	7.43437	7.48918	7.87112	7.62986	7.42931	7.7112	7.96526
P2095	[R].VGSSSSSFR.[G]	P11679	P11679 [41-49]	P11679 1xPhospho [S43(100)]	Keratin, type II cytoskeletal 8 OS=Mus musculus OX=10090 GN=Krt8 PE=1 SV=4	10.0956	10.3848	0.342964	0.41771	-1.22069	-0.287693	-1.62492	0.132816	0.367681	10.3969	10.3072	9.63201	10.0465	10.044	10.989	10.3146	10.1915
P2096	[K].VDGPRSPSYGR.[S]	Q6PDM2	Q6PDM2 [194-204]	Q6PDM2 2xPhospho [S199(100); S201(100)]	Serine/arginine-rich splicing factor 1 OS=Mus musculus OX=10090 GN=Srsf1 PE=1 SV=3	7.39182	6.98438	0.309152	0.331762	1.32663	0.407765	2.26126	0.0452813	0.199182	7.5089	6.93256	7.60503	7.5208	7.14892	6.48717	7.16759	7.13386
P2097	[R].EGESLEDLMK.[L]	Q61233	Q61233 [254-263]	Q61233 1xPhospho [S257(100)]	Plastin-2 OS=Mus musculus OX=10090 GN=Lcp1 PE=1 SV=4	6.81017	6.70775	0.389835	0.135743	1.09239	0.127488	0.855772	0.410605	0.658124	7.12816	7.14114	6.354	6.6174	6.80574	6.82437	6.53319	6.66769
P2098	[R].SPSPSPTPEAK.[K]	Q6PDG5	Q6PDG5 [302-312]	Q6PDG5 3xPhospho [S302(100); S304(100); S306(100)]	SWI/SNF complex subunit SMARCC2 OS=Mus musculus OX=10090 GN=Smarcc2 PE=1 SV=2	6.34861	6.48267	0.272962	0.434864	-1.12437	-0.169115	-0.979584	0.348607	0.611875	6.33841	6.67373	6.00659	6.37569	6.98213	6.71132	6.10271	6.13452
P2099	[R].ANSLDNERCPDTR.[S]	Q3V3Q7	Q3V3Q7 [422-434]	Q3V3Q7 1xPhospho [S424(100)]	Phosphofurin acidic cluster sorting protein 2 OS=Mus musculus OX=10090 GN=Pacs2 PE=1 SV=2	5.99064	5.45365	0.482624	0.572016	1.43104	0.517064	2.6245	0.0238604	0.13659	6.27468	6.48391	5.7926	5.41136	5.66762	6.16228	4.92881	5.05588
P21	[K].QADLSFSSPVEMK.[N]	Q9Z204	Q9Z204 [225-237]	Q9Z204 1xPhospho [S232(99.6)]	Heterogeneous nuclear ribonucleoproteins C1/C2 OS=Mus musculus OX=10090 GN=Hnrnpc PE=1 SV=1	7.58353	7.81282	0.22691	0.201372	-1.17728	-0.235453	-1.60095	0.138047	0.377021	7.30448	7.85929	7.56868	7.60169	7.57641	7.74192	8.04868	7.88428
P210	[R].SDEEDEDSDFGEEQRDCYLK.[V]	Q61586	Q61586 [687-706]	Q61586 2xPhospho [S687(100); S694(100)]	Glycerol-3-phosphate acyltransferase 1, mitochondrial OS=Mus musculus OX=10090 GN=Gpam PE=1 SV=2	4.79565	4.60541	0.106008	0.45805	1.10582	0.145115	0.483364	0.638434	0.811849	4.69228	4.88542	4.88871	4.71621	4.24323	4.17576	4.99242	5.01023
P2100	[R].HLPGSGQQPSPPAR.[S]	Q8CGB6	Q8CGB6 [1078-1091]	Q8CGB6 1xPhospho [S1087(99.5)]	Tensin-2 OS=Mus musculus OX=10090 GN=Tns2 PE=1 SV=1	4.81259	5.17563	0.413382	0.60184	-1.34378	-0.426293	-1.39398	0.191186	0.452611	4.93626	4.26531	5.2569	4.79187	4.69861	4.63551	5.52601	5.8424
P2101	[R].SRDDLYDPDDPRDLPHSR.[D]	Q99KG5	Q99KG5 [473-490]	Q99KG5 1xPhospho [S473(100)]	Lipolysis-stimulated lipoprotein receptor OS=Mus musculus OX=10090 GN=Lsr PE=1 SV=1	7.72192	7.61401	0.337165	0.1847	1.08945	0.123603	0.933721	0.370741	0.629908	7.9443	8.03821	7.60503	7.30016	7.85439	7.58318	7.61329	7.40519
P2102	[R].SRDDLYDPDDPR.[D]	Q99KG5	Q99KG5 [473-484]	Q99KG5 1xPhospho [S473(100)]	Lipolysis-stimulated lipoprotein receptor OS=Mus musculus OX=10090 GN=Lsr PE=1 SV=1	9.20763	8.99044	0.0698533	0.236957	1.1591	0.212999	1.88066	0.087082	0.284595	9.19858	9.30803	9.17427	9.14963	8.67676	8.94223	9.13786	9.20491
P2103	[K].LGIHEDSTNR.[R]	P11499	P11499 [439-448]		Heat shock protein HSP 90-beta OS=Mus musculus OX=10090 GN=Hsp90ab1 PE=1 SV=3	4.75095	4.71412	0.436725	0.639844	1.0203	0.0289895	0.0741546	0.942235	0.978751	4.64211	4.60123	4.37798	5.38247	4.11093	4.88706	4.3202	5.53831
P2104	[R].RQVSASELCTSGILDRDTMR.[E]	Q8R0W0	Q8R0W0 [2702-2721]; [3217-3236]; [3732-3751]; [4247-4266]; [4762-4781]; [5277-5296]; [5792-5811]; [6307-6326]	Q8R0W0 1xPhospho [S2705(100)]; 1xPhospho [S3220(100)]; 1xPhospho [S3735(100)]; 1xPhospho [S4250(100)]; 1xPhospho [S4765(100)]; 1xPhospho [S5280(100)]; 1xPhospho [S5795(100)]; 1xPhospho [S6310(100)]	Epiplakin OS=Mus musculus OX=10090 GN=Eppk1 PE=1 SV=2	6.07748	7.08853	0.236609	0.146498	-2.00435	-1.00313	-5.93723	0.00010287	0.00614646	6.35796	6.12244	5.7838	6.04572	7.20264	6.97607	7.22685	6.94858
P2105	[K].EVIEASDKEGLSPAKR.[T]	Q61136	Q61136 [83-98]	Q61136 1xPhospho [S94(100)]	Serine/threonine-protein kinase PRP4 homolog OS=Mus musculus OX=10090 GN=Prpf4b PE=1 SV=3	7.57727	7.70754	0.337296	0.276438	-1.09323	-0.128593	-0.666092	0.519249	0.745394	7.15952	7.836	7.86558	7.44796	7.39826	8.01641	7.84595	7.56954
P2106	[K].NKKSPEIHR.[R]	Q569Z6	Q569Z6 [666-674]	Q569Z6 1xPhospho [S669(100)]	Thyroid hormone receptor-associated protein 3 OS=Mus musculus OX=10090 GN=Thrap3 PE=1 SV=1	8.18069	8.39577	0.0858073	0.198388	-1.16476	-0.220033	-1.86184	0.0898807	0.289912	8.22528	8.23072	8.21437	8.05238	8.34708	8.14539	8.60968	8.48095
P2107	[R].RPSLSRGDSTEAAAEER.[G]	Q148V8	Q148V8 [1033-1049]	Q148V8 2xPhospho [S1041(100); S/T]	Protein FAM83H OS=Mus musculus OX=10090 GN=Fam83h PE=1 SV=1	5.05941	5.35157	1.05303	0.853008	-1.24599	-0.317293	-0.778408	0.452952	0.695432	4.97499	5.97567	3.61054	5.67646	5.40946	6.28807	5.48999	4.21873
P2108	[R].LSNGEAE.[-]	Q3TJ91	Q3TJ91 [1021-1027]	Q3TJ91 1xPhospho [S1022(100)]	LLGL scribble cell polarity complex component 2 OS=Mus musculus OX=10090 GN=Llgl2 PE=1 SV=2	6.35473	7.10748	0.176762	0.173467	-1.68646	-0.754002	-4.58573	0.000808955	0.0184134	6.59604	6.17428	6.34764	6.30095	6.85009	7.22804	7.18376	7.16804
P2109	[R].ASSLGETDESSELR.[V]	Q8BWW9	Q8BWW9 [580-593]	Q8BWW9 1xPhospho [S581(99.4)]	Serine/threonine-protein kinase N2 OS=Mus musculus OX=10090 GN=Pkn2 PE=1 SV=3	6.46271	6.53222	0.570115	0.362706	-1.04025	-0.0569362	-0.298147	0.771217	0.890119	6.69477	6.93256	6.58828	5.63523	6.73777	6.9146	6.10908	6.36742
P211	[R].SDLIEDEELEDTGKGSEDEWEQVGPK.[N]	P52479	P52479 [555-580]	P52479 1xPhospho [S570(99.5)]	Ubiquitin carboxyl-terminal hydrolase 10 OS=Mus musculus OX=10090 GN=Usp10 PE=1 SV=3	9.34477	9.16166	0.0516392	0.106706	1.13543	0.183237	2.1034	0.0595648	0.232424	9.34401	9.27879	9.3515	9.40477	9.29307	9.03529	9.13786	9.18045
P2110	[R].ARSHSPSSPER.[N]	Q8BTI8	Q8BTI8 [1451-1461]	Q8BTI8 3xPhospho [S1453(100); S1455(100); S]	Serine/arginine repetitive matrix protein 2 OS=Mus musculus OX=10090 GN=Srrm2 PE=1 SV=3	5.65973	5.9183	0.901954	0.52984	-1.09333	-0.128726	-0.409866	0.689872	0.845311	6.17943	6.38662	5.69414	4.37874	6.21989	5.8551	5.1996	6.39863
P2111	[R].RGSPSPPR.[GAS]	Q99PP2	Q99PP2 [77-84]; [107-114]; [117-124]	Q99PP2 2xPhospho [S79(100); S81(100)]; 2xPhospho [S109(100); S111(100)]; 2xPhospho [S119(100); S121(100)]	Zinc finger protein 318 OS=Mus musculus OX=10090 GN=Znf318 PE=1 SV=3	8.6561	8.7567	0.119868	0.144071	-1.07102	-0.0989788	-0.925847	0.374639	0.632705	8.62502	8.49951	8.75183	8.74804	8.92323	8.65395	8.62007	8.82958
P2112	[K].LMEDEETDQGYK.[S]	Q5SU73	Q5SU73 [116-127]	Q5SU73 1xPhospho [T122(100)]	Coilin OS=Mus musculus OX=10090 GN=Coil PE=1 SV=1	7.16377	6.86824	0.444725	0.222558	1.24977	0.321661	1.90251	0.0839346	0.280023	7.00092	6.61855	7.61498	7.42062	6.89838	6.54697	7.04613	6.98149
P2113	[-].TRDIYETDYYRK.[-]	Anapsec	Anapsec [1-12]	Anapsec 1xPhospho [Y9(99.5)]	Phosphopeptide 1.3|TRDIYETD-pY-YRK	10.0846	10.0815	0.0815969	0.17797	1.00216	0.00311238	0.0317294	0.975263	0.989776	10.0487	10.0323	10.2064	10.051	10.169	9.91946	10.2895	9.94791
P2114	[R].RWSAEVTSNTYSDEDRPPK.[V]	Q99JZ7	Q99JZ7 [299-317]	Q99JZ7 1xPhospho [S301(100)]	ERBB receptor feedback inhibitor 1 OS=Mus musculus OX=10090 GN=Errfi1 PE=1 SV=1	4.62788	5.57983	0.620979	0.447982	-1.85234	-0.88935	-2.60043	0.0249021	0.138948	5.09297	5.08634	3.77631	4.55593	5.79872	5.18095	5.2346	6.10505
P2115	[R].SPTPPPR.[R]	Q52KI8	Q52KI8 [591-597]	Q52KI8 2xPhospho [S591(100); T593(100)]	Serine/arginine repetitive matrix protein 1 OS=Mus musculus OX=10090 GN=Srrm1 PE=1 SV=2	10.8366	10.9191	0.0656251	0.0976382	-1.05884	-0.0824903	-1.12424	0.285145	0.543025	10.8184	10.7653	10.8396	10.9232	10.875	10.815	10.9441	11.0423
P2116	[R].SPSVSSPEPTEK.[S]	Q8BTI8	Q8BTI8 [1683-1694]	Q8BTI8 2xPhospho [S1683(100); S1685(100)]	Serine/arginine repetitive matrix protein 2 OS=Mus musculus OX=10090 GN=Srrm2 PE=1 SV=3	6.87741	5.3251	0.53523	0.6345	2.97856	1.57461	4.92515	0.00047038	0.0133268	7.62405	6.72658	6.80502	6.354	5.94648	4.99397	4.60123	5.75872
P2117	[K].RSLTRSPPAIR.[R]	Q8BTI8	Q8BTI8 [2018-2028]	Q8BTI8 3xPhospho [S2019(100); T2021(100); S2023(100)]	Serine/arginine repetitive matrix protein 2 OS=Mus musculus OX=10090 GN=Srrm2 PE=1 SV=3	5.01373	5.4393	0.547014	0.528545	-1.36443	-0.448302	-1.24969	0.237672	0.496462	4.84229	5.71167	5.09873	4.40222	4.70737	5.41363	5.90394	5.73224
P2118	[R].ALEPEQPREPRPETPGSPR.[L]	Q91Z58	Q91Z58 [352-370]	Q91Z58 2xPhospho [T365(100); S368(100)]	Uncharacterized protein C6orf132 homolog OS=Mus musculus OX=10090 PE=1 SV=2	6.05117	5.71943	0.34975	1.00299	1.24549	0.316712	0.770314	0.457542	0.699402	5.5546	6.09229	6.19233	6.36546	6.02341	5.99363	6.58862	4.27206
P2119	[K].SSTGSPTSPINAEK.[L]	Q6PDN3	Q6PDN3 [1794-1807]		Myosin light chain kinase, smooth muscle OS=Mus musculus OX=10090 GN=Mylk PE=1 SV=3	6.4313	5.89985	0.535966	0.387551	1.48684	0.572254	2.4793	0.0308612	0.156742	6.22642	5.77725	6.96832	6.75322	5.71228	5.60295	6.46605	5.81814
P212	[R].SDISERPSVDDVESETGSTGALETR.[S]	Q80X80	Q80X80 [606-630]	Q80X80 1xPhospho [S613(99.2)]	Phospholipid transfer protein C2CD2L OS=Mus musculus OX=10090 GN=C2cd2l PE=1 SV=3	5.87684	6.58818	0.389825	0.311148	-1.62132	-0.697168	-3.97424	0.00223429	0.0359997	6.37293	6.00127	5.59623	5.53691	7.00092	6.63286	6.44155	6.2774
P2120	[K].SMLQTPPDQNLSGSK.[S]	Q8BTI8	Q8BTI8 [969-983]	Q8BTI8 1xPhospho [T973(100)]	Serine/arginine repetitive matrix protein 2 OS=Mus musculus OX=10090 GN=Srrm2 PE=1 SV=3	7.25708	7.38768	0.245941	0.17483	-1.08888	-0.122847	-0.787229	0.447986	0.690394	7.14812	6.98956	7.32878	7.56184	7.60503	7.23796	7.45326	7.25448
P2121	[R].EEISDHENNVTILLEDSDLR.[R]	Q61687	Q61687 [623-642]	Q61687 1xPhospho [S626(100)]	Transcriptional regulator ATRX OS=Mus musculus OX=10090 GN=Atrx PE=1 SV=3	5.47273	5.60017	0.497732	1.01324	-1.22593	-0.293873	-0.903933	0.385641	0.639173	5.3062	4.90293	6.08556	5.59623	4.32482	5.25184	6.49549	6.32851
P2122	[R].LQPEQGSPK.[K]	Q9JIX8	Q9JIX8 [723-731]	Q9JIX8 1xPhospho [S729(100)]	Apoptotic chromatin condensation inducer in the nucleus OS=Mus musculus OX=10090 GN=Acin1 PE=1 SV=3	7.62039	7.96723	0.248861	0.206056	-1.26593	-0.3402	-2.45532	0.0321966	0.160089	7.836	7.75854	7.27373	7.61329	8.26811	7.80074	7.8932	7.90685
P2123	[R].SIHSEHSAR.[S]	E9QAT4	E9QAT4 [1362-1370]	E9QAT4 2xPhospho [S1362(100); S1365(100)]	Protein transport protein Sec16A OS=Mus musculus OX=10090 GN=Sec16a PE=1 SV=1	6.60997	6.17797	0.180357	0.438652	1.34561	0.428262	1.96022	0.0761203	0.263982	6.44529	6.74672	6.78421	6.46366	6.33216	6.28452	5.54355	6.55164
P2124	[K].SESPKEPEQLR.[K]	P49312	P49312 [4-14]	P49312 1xPhospho [S6(100)]	Heterogeneous nuclear ribonucleoprotein A1 OS=Mus musculus OX=10090 GN=Hnrnpa1 PE=1 SV=2	7.83918	8.18184	0.159867	0.177972	-1.2694	-0.344143	-2.61072	0.0244512	0.138186	7.92167	8.01137	7.77422	7.64944	8.06334	8.00378	8.38161	8.27861
P2125	[R].EEISDHENNVTILLEDSDLRR.[S]	Q61687	Q61687 [623-643]	Q61687 1xPhospho [S626(100)]	Transcriptional regulator ATRX OS=Mus musculus OX=10090 GN=Atrx PE=1 SV=3	6.51907	6.81043	0.316416	0.21597	-1.21084	-0.276013	-1.51466	0.158402	0.407808	6.90029	6.60642	6.14763	6.42194	6.55301	7.06668	6.74778	6.87424
P2126	[R].SASVDESRPEFICR.[L]	Q80XK6	Q80XK6 [494-507]	Q80XK6 1xPhospho [S496(100)]	Autophagy-related protein 2 homolog B OS=Mus musculus OX=10090 GN=Atg2b PE=1 SV=3	7.93222	7.96439	0.150999	0.220549	-1.02712	-0.0385991	-0.282503	0.782869	0.896672	8.02767	7.92838	8.05238	7.72047	7.6719	7.92167	8.0975	8.16646
P2127	[R].HDTPDPSPPRR.[V]	Q8R149	Q8R149 [181-191]; [220-230]	Q8R149 2xPhospho [T183(100); S187(100)]; 2xPhospho [T222(100); S226(100)]	BUD13 homolog OS=Mus musculus OX=10090 GN=Bud13 PE=1 SV=1	4.73695	4.68944	1.17488	1.52227	-1.17075	-0.227435	-0.681377	0.5099	0.737465	5.86465	5.09635	3.0894	4.89742	6.13268	5.77399	3.92452	2.92659
P2128	[R].GVSHPGEK.[A]	Q3UZ39	Q3UZ39 [282-289]	Q3UZ39 1xPhospho [S284(100)]	Leucine-rich repeat flightless-interacting protein 1 OS=Mus musculus OX=10090 GN=Lrrfip1 PE=1 SV=2	7.89821	8.34492	0.375482	0.435875	-1.36928	-0.453414	-1.99856	0.0713084	0.2557	7.46813	8.21053	7.69873	8.21547	7.73586	8.62584	8.691	8.32698
P2129	[R].YGMGTSVER.[A]	P35486	P35486 [227-235]	P35486 1xPhospho [S232(100)]	Pyruvate dehydrogenase E1 component subunit alpha, somatic form, mitochondrial OS=Mus musculus OX=10090 GN=Pdha1 PE=1 SV=1	13.0583	12.8397	0.324379	0.255394	1.16354	0.218516	1.31368	0.216025	0.476584	13.0074	13.4116	12.6402	13.1742	12.6402	12.9042	12.6402	13.1742
P213	[R].SDISERPSVDDVESETGSTGALETR.[S]	Q80X80	Q80X80 [606-630]	Q80X80 2xPhospho [S619(100); S623(99.2)]	Phospholipid transfer protein C2CD2L OS=Mus musculus OX=10090 GN=C2cd2l PE=1 SV=3	6.99497	6.79863	0.268018	0.143181	1.14593	0.196514	1.15407	0.273233	0.530199	6.87161	7.1635	7.26467	6.6801	6.67373	7.0027	6.78274	6.73533
P2130	[R].SGLSLEELR.[I]	Q60575	Q60575 [1054-1062]	Q60575 1xPhospho [S1057(100)]	Kinesin-like protein KIF1B OS=Mus musculus OX=10090 GN=Kif1b PE=1 SV=2	8.40036	8.18478	0.0609238	0.0767665	1.16099	0.215354	2.20959	0.0495512	0.209606	8.4101	8.35502	8.35353	8.48277	8.1431	8.22909	8.26705	8.09987
P2131	[K].GHTQTWPDTSSPEVMQTQVESPLLQSK.[S]	Q8BTI8	Q8BTI8 [1028-1054]		Serine/arginine repetitive matrix protein 2 OS=Mus musculus OX=10090 GN=Srrm2 PE=1 SV=3	5.06335	5.16784	0.409233	0.0474558	-1.06685	-0.093364	-0.360684	0.725253	0.869126	5.17689	5.32088	5.29874	4.45689	5.2168	5.19252	5.15379	5.10823
P2132	[R].SRSPSPESR.[S]	Q9Z0U1	Q9Z0U1 [263-271]	Q9Z0U1 3xPhospho [S263(100); S265(100); S267(100)]	Tight junction protein ZO-2 OS=Mus musculus OX=10090 GN=Tjp2 PE=1 SV=2	7.60562	7.51515	0.207835	0.123613	1.06729	0.0939494	0.747921	0.470392	0.708332	7.89595	7.59499	7.41072	7.5208	7.52436	7.6315	7.56268	7.34206
P2133	[R].SVSASHEGDVK.[E]	Q3U9G9	Q3U9G9 [101-111]		Delta(14)-sterol reductase LBR OS=Mus musculus OX=10090 GN=Lbr PE=1 SV=2	6.72275	6.28597	0.284375	0.454474	1.34743	0.430214	2.1614	0.0538789	0.218425	6.71162	7.08189	6.71147	6.38603	6.37727	6.63286	6.51127	5.62249
P2134	[R].TDSPDMPEDT.[-]	Q9D9Z5	Q9D9Z5 [93-102]	Q9D9Z5 1xPhospho [S95(100)]	DET1- and DDB1-associated protein 1 OS=Mus musculus OX=10090 GN=Dda1 PE=1 SV=1	7.94108	7.82511	0.187739	0.181683	1.08835	0.122141	0.946961	0.36425	0.62651	7.72198	7.84736	8.10045	8.09454	8.01389	7.58318	7.8932	7.81017
P2135	[R].TSSVSSLASACTGGIPSSSR.[N]	Q8K3Z9	Q8K3Z9 [365-384]		Nuclear envelope pore membrane protein POM 121 OS=Mus musculus OX=10090 GN=Pom121 PE=1 SV=2	4.30616	5.03634	0.52536	0.211025	-1.65848	-0.729858	-2.21158	0.0493803	0.209191	4.80372	3.62941	4.16512	4.6264	5.1153	4.85477	5.29874	4.87653
P2136	[R].TISVSGSTAK.[D]	Q8BPN8	Q8BPN8 [1397-1406]	Q8BPN8 1xPhospho [S1399(100)]	DmX-like protein 2 OS=Mus musculus OX=10090 GN=Dmxl2 PE=1 SV=3	6.33233	5.83998	0.349114	0.58036	1.36228	0.44602	1.59193	0.140062	0.379318	6.34924	6.04572	6.81849	6.11586	5.47908	5.39904	5.81411	6.66769
P2137	[R].RFSIATLR.[D]	P56593	P56593 [128-135]	P56593 1xPhospho [S130(100)]	Cytochrome P450 2A12 OS=Mus musculus OX=10090 GN=Cyp2a12 PE=1 SV=2	8.39552	8.48508	0.388593	0.425448	-1.05169	-0.0727157	-0.395648	0.700025	0.851791	8.17831	7.9581	8.7336	8.71206	8.31784	8.27075	8.23072	9.12101
P2138	[R].SRSYSPAHNR.[E]	Q569Z6	Q569Z6 [51-60]	Q569Z6 3xPhospho [S51(100); S53(100); S55(100)]	Thyroid hormone receptor-associated protein 3 OS=Mus musculus OX=10090 GN=Thrap3 PE=1 SV=1	6.32758	6.20855	0.153571	0.52079	1.08999	0.12432	0.501355	0.626127	0.808012	6.52667	6.3702	6.20011	6.21334	6.12197	6.14397	5.65542	6.91285
P2139	[R].QAEADSP.[-]	Q6P6M5	Q6P6M5 [235-241]	Q6P6M5 1xPhospho [S240(100)]	Peroxisomal membrane protein 11C OS=Mus musculus OX=10090 GN=Pex11g PE=1 SV=2	7.94257	8.34372	0.249426	0.146062	-1.31733	-0.397612	-2.83148	0.0165145	0.111181	7.70808	7.9581	8.28383	7.82027	8.20114	8.52703	8.25537	8.39133
P214	[R].SDISERPSVDDVESETGSTGALETR.[S]	Q80X80	Q80X80 [606-630]	Q80X80 3xPhospho [S613(98.7); S619(100); S623(98.7)]	Phospholipid transfer protein C2CD2L OS=Mus musculus OX=10090 GN=C2cd2l PE=1 SV=3	5.8371	5.76952	0.755823	0.304419	1.07472	0.103964	0.335234	0.743834	0.878269	4.72235	6.17786	6.0575	6.39068	5.78085	5.33859	5.93375	6.02489
P2140	[K].AKPLSPEAQPK.[E]	Q9CXK9	Q9CXK9 [812-822]	Q9CXK9 1xPhospho [S816(100)]	RNA-binding protein 33 OS=Mus musculus OX=10090 GN=Rbm33 PE=1 SV=2	7.80963	7.71607	0.2085	0.183734	1.07021	0.0978963	0.789677	0.446613	0.690394	7.56268	7.72047	7.92771	8.02767	7.4879	7.74192	7.93571	7.69873
P2141	[R].VESEESGDEEGK.[K]	Q3UM45	Q3UM45 [22-33]	Q3UM45 2xPhospho [S24(100); S27(100)]	Protein phosphatase 1 regulatory subunit 7 OS=Mus musculus OX=10090 GN=Ppp1r7 PE=1 SV=2	5.90298	5.62389	0.243912	0.873472	1.17604	0.233942	0.659607	0.523245	0.746601	5.56018	6.13776	5.9549	5.95909	6.18546	4.32482	5.90909	6.07619
P2142	[R].AVTPVPTK.[T]	Q6ZQ58	Q6ZQ58 [501-508]	Q6ZQ58 1xPhospho [T503(100)]	La-related protein 1 OS=Mus musculus OX=10090 GN=Larp1 PE=1 SV=3	9.94706	10.0484	0.221372	0.116148	-1.07268	-0.101214	-0.97736	0.349657	0.612394	10.0789	9.62481	10.1042	9.98038	10.051	9.88378	10.1187	10.1401
P2143	[K].LMEDEETDQGYK.[S]	Q5SU73	Q5SU73 [116-127]	Q5SU73 1xPhospho [T122(100)]	Coilin OS=Mus musculus OX=10090 GN=Coil PE=1 SV=1	4.89158	3.68502	0.380536	0.644457	2.24677	1.16785	4.04294	0.0019886	0.0329671	5.34496	5.0446	4.48448	4.69228	4.32482	4.14242	3.02354	3.24929
P2144	[K].AVDITTPK.[A]	Q99JF8	Q99JF8 [136-143]	Q99JF8 1xPhospho [T141(100)]	PC4 and SFRS1-interacting protein OS=Mus musculus OX=10090 GN=Psip1 PE=1 SV=1	9.84297	9.49493	0.582762	1.09124	1.26673	0.34111	0.764714	0.460734	0.701585	10.4549	9.07257	9.78385	10.0605	10.485	7.94694	9.63201	9.91576
P2145	[K].ESDDKPEIEDVGSDEEEEEKKDGDK.[K]	P07901	P07901 [251-275]	P07901 1xPhospho [S263(100)]	Heat shock protein HSP 90-alpha OS=Mus musculus OX=10090 GN=Hsp90aa1 PE=1 SV=4	8.58484	8.18201	0.314541	0.189573	1.32165	0.402344	2.48436	0.0305864	0.156742	8.89583	8.1471	8.63322	8.6632	8.23825	8.00378	8.4239	8.06211
P2146	[R].IDISPSALR.[K]	Q8K019	Q8K019 [653-661]	Q8K019 1xPhospho [S656(100)]	Bcl-2-associated transcription factor 1 OS=Mus musculus OX=10090 GN=Bclaf1 PE=1 SV=2	11.5563	11.5471	0.0595593	0.03342	1.00637	0.00915589	0.125227	0.902632	0.96174	11.5345	11.4834	11.5896	11.6175	11.5632	11.5764	11.4999	11.5489
P2147	[R].DETVSDE.[-]	Q64464	Q64464 [497-503]	Q64464 1xPhospho [S501(100)]	Cytochrome P450 3A13 OS=Mus musculus OX=10090 GN=Cyp3a13 PE=1 SV=1	9.04137	8.80333	0.14173	0.205038	1.17958	0.238277	2.05727	0.0644879	0.2424	9.24403	8.94223	9.03435	8.94487	8.82278	8.90534	8.51025	8.97492
P2148	[R].SNPSPPSAAMGSAVQHSAAK.[T]	Q80U93	Q80U93 [1136-1155]	Q80U93 1xPhospho [S1139(100)]	Nuclear pore complex protein Nup214 OS=Mus musculus OX=10090 GN=Nup214 PE=1 SV=2	5.31861	5.14588	0.200777	0.451019	1.12448	0.169257	0.612084	0.553079	0.762245	5.6016	5.13809	5.3062	5.22856	5.40946	5.07291	5.55914	4.542
P2149	[K].VVEEMSE.[-]	Q9ESX5	Q9ESX5 [503-509]	Q9ESX5 1xPhospho [S508(100)]	H/ACA ribonucleoprotein complex subunit DKC1 OS=Mus musculus OX=10090 GN=Dkc1 PE=1 SV=4	12.1593	12.0285	0.125129	0.219569	1.09485	0.130729	1.1508	0.274519	0.531973	12.2628	12.0106	12.2628	12.1009	12.1534	11.7795	11.9184	12.2628
P215	[K].SDAEEDGVTGSQDEEDSKPKAEEDEILNRSPR.[N]	P35564	P35564 [553-584]	P35564 2xPhospho [S563(97.2); S582(100)]	Calnexin OS=Mus musculus OX=10090 GN=Canx PE=1 SV=1	7.6521	7.65502	0.443203	0.493666	-1.0271	-0.0385833	-0.171487	0.866994	0.939319	7.68694	7.68773	8.15738	7.07634	8.30352	7.76603	7.34538	7.20517
P2150	[K].LIEDERSDR.[E]	Q924Z4	Q924Z4 [335-343]	Q924Z4 1xPhospho [S341(100)]	Ceramide synthase 2 OS=Mus musculus OX=10090 GN=Cers2 PE=1 SV=1	9.93512	9.47819	0.36004	0.453817	1.36454	0.448418	2.79237	0.0177046	0.116461	9.64574	9.84553	10.4602	9.78898	9.13062	9.10983	10.0654	9.60697
[truncated: 1,587 more rows]

## Sheet: Cell_PP
Peptide ID	Master Protein Accessions	Positions in Master Proteins	Modifications in Master Proteins	Master Protein Descriptions	PC-PP_FC	PC-PP_logFC	PC-PP_pval
[truncated: 338 more rows]

[truncated: 6 more sheets: Cell_PC, Cell_UZ, Mito_DEG, Mito_PP, Mito_PC, Mito_UZ]
