# Supplementary material for: A spatial map of hepatic mitochondria uncovers functional heterogeneity shaped by nutrient-sensing signaling
Source: Nat Commun. 2024 Feb 28;15:1799. doi: 10.1038/s41467-024-45751-9 (PMC10902380; doi:10.1038/s41467-024-45751-9)
Supplement: Supplementary file 10 — Supplementary Data 3 [file 41467_2024_45751_MOESM10_ESM.xlsx]

## Sheet: Cell_DEG
Peptide ID	Annotated Sequence	Master Protein Accessions	Positions in Master Proteins	Modifications in Master Proteins	Master Protein Descriptions	PC_mean	PP_mean	PC_sd	PP_sd	PC-PP_FC	PC-PP_logFC	PC-PP_tstat	PC-PP_pval	PC-PP_adjpval	PC1	PC2	PC3	PC4	PP1	PP2	PP3	PP4
P1024	[R].SFGSGTELGHWVTTPPDIPGSR.[N]	Q9CQS4	Q9CQS4 [32-53]		Solute carrier family 25 member 46 OS=Mus musculus OX=10090 GN=Slc25a46 PE=1 SV=1	8.98549	9.02785	0.0438702	0.0824492	-1.02778	-0.0395263	-0.901026	0.39833	0.63807	9.02046	9.0213	8.93056	8.96965	8.94449	9.13768	9.03734	8.9919
P1037	[K].SGAASVDVVR.[L]	Q8R0Y6	Q8R0Y6 [350-359]	Q8R0Y6 1xPhospho [S354(100)]	Cytosolic 10-formyltetrahydrofolate dehydrogenase OS=Mus musculus OX=10090 GN=Aldh1l1 PE=1 SV=1	8.28109	8.2814	0.0013791	0.0020559	-1.00121	-0.00174491	-1.31343	0.231574	0.471775	8.28276	8.27957	8.28047	8.28156	8.28441	8.28066	8.28076	8.27977
P1069	[R].SHSLPNSLDYAQASER.[G]	Q3UJU9	Q3UJU9 [44-59]	Q3UJU9 1xPhospho [S46(100)]	Regulator of microtubule dynamics protein 3 OS=Mus musculus OX=10090 GN=Rmdn3 PE=1 SV=2	9.14362	9.18294	0.0229233	0.0947161	-1.02885	-0.0410258	-0.838903	0.429994	0.664331	9.14355	9.12218	9.17541	9.13333	9.32287	9.15384	9.14065	9.11439
P1070	[R].SHSLPNSLDYAQASER.[G]	Q3UJU9	Q3UJU9 [44-59]	Q3UJU9 2xPhospho [S46(100); S50(100)]	Regulator of microtubule dynamics protein 3 OS=Mus musculus OX=10090 GN=Rmdn3 PE=1 SV=2	8.38771	8.44853	0.00651256	0.0215042	-1.04454	-0.0628651	-6.1764	0.000508632	0.0278129	8.39361	8.38549	8.37951	8.39222	8.46394	8.4187	8.44692	8.46456
P1073	[K].SHTGEAAAVR.[G]	P59017	P59017 [387-396]	P59017 1xPhospho [S387(100)]	Bcl-2-like protein 13 OS=Mus musculus OX=10090 GN=Bcl2l13 PE=1 SV=2	9.12257	9.33049	0.0738724	0.0190566	-1.1595	-0.2135	-5.19282	0.00137745	0.0451305	9.0213	9.12414	9.19632	9.14853	9.34803	9.30937	9.31945	9.34512
P1111	[R].STSATDTHHVELAR.[E]	O55028	O55028 [31-44]	O55028 1xPhospho [S31(99.8)]	[3-methyl-2-oxobutanoate dehydrogenase [lipoamide]] kinase, mitochondrial OS=Mus musculus OX=10090 GN=Bckdk PE=1 SV=1	9.11057	8.9763	0.0426772	0.0379952	1.09597	0.132203	3.82865	0.00682103	0.0868328	9.11026	9.05721	9.11314	9.16166	9.03156	8.96965	8.94692	8.95705
P1126	[R].TASFSESRADEVAPAKK.[A]	Q91V92	Q91V92 [453-469]	Q91V92 1xPhospho [S455(100)]	ATP-citrate synthase OS=Mus musculus OX=10090 GN=Acly PE=1 SV=1	8.27612	8.28776	0.00705682	0.013229	-1.00439	-0.00631437	-1.54168	0.168254	0.402005	8.26884	8.28562	8.27638	8.27366	8.27776	8.30665	8.28712	8.27952
P1146	[R].TASFSESRADEVAPAK.[K]	Q91V92	Q91V92 [453-468]	Q91V92 1xPhospho [S455(99.2)]	ATP-citrate synthase OS=Mus musculus OX=10090 GN=Acly PE=1 SV=1	8.27102	8.27336	0.00118975	0.00296946	-1.00076	-0.0010925	-0.873166	0.412311	0.64838	8.27022	8.27279	8.27061	8.27046	8.2716	8.27769	8.27288	8.27127
P116	[K].NSTLSEEDYIER.[R]	O55003	O55003 [84-95]	O55003 1xPhospho [S88(100)]	BCL2/adenovirus E1B 19 kDa protein-interacting protein 3 OS=Mus musculus OX=10090 GN=Bnip3 PE=1 SV=1	10.1398	10.4456	0.165863	0.100802	-1.23699	-0.306833	-3.60968	0.00904831	0.102704	10.3492	10.1039	9.94738	10.1586	10.5716	10.4564	10.4277	10.3266
P1211	[R].SQTPQDTNRAEIDSHSFGEK.[N]	O55003	O55003 [64-83]	O55003 1xPhospho [T66(99.1)]	BCL2/adenovirus E1B 19 kDa protein-interacting protein 3 OS=Mus musculus OX=10090 GN=Bnip3 PE=1 SV=1	8.94972	9.14927	0.124113	0.0837834	-1.14401	-0.194105	-2.52371	0.0405127	0.202688	9.02443	8.78743	8.92119	9.06582	9.22965	9.21014	9.05721	9.10009
P122	[R].NPPPQDYESDDESYEVLDLTEYAR.[R]	Q9DB70	Q9DB70 [5-28]	Q9DB70 1xPhospho [S13(99.4)]	FUN14 domain-containing protein 1 OS=Mus musculus OX=10090 GN=Fundc1 PE=1 SV=1	11.0951	11.0647	0.334873	0.279208	1.03562	0.050496	0.298049	0.774557	0.885313	11.315	10.6953	11.4218	10.9484	10.7809	10.8834	11.2183	11.376
P1247	[K].SSHCDSPPR.[S]	O55003	O55003 [55-63]	O55003 1xPhospho [S60(100)]	BCL2/adenovirus E1B 19 kDa protein-interacting protein 3 OS=Mus musculus OX=10090 GN=Bnip3 PE=1 SV=1	9.00572	8.85753	0.107443	0.105587	1.10856	0.148692	2.50437	0.0416587	0.203083	9.07175	9.12083	8.89767	8.93261	8.79625	8.98265	8.74815	8.90306
P1253	[R].SSMSGLHLVK.[Q]	Q5SWU9	Q5SWU9 [76-85]	Q5SWU9 1xPhospho [S79(100)]	Acetyl-CoA carboxylase 1 OS=Mus musculus OX=10090 GN=Acaca PE=1 SV=1	8.50247	8.53705	0.0519787	0.0238064	-1.04137	-0.0584855	-2.07808	0.0774293	0.268939	8.43328	8.51024	8.507	8.55936	8.55349	8.52376	8.51049	8.56046
P1266	[K].ESSEEEYDSGVEEDGWPR.[Q]	Q9JHS4	Q9JHS4 [610-627]	Q9JHS4 1xPhospho [S618(100)]	ATP-dependent Clp protease ATP-binding subunit clpX-like, mitochondrial OS=Mus musculus OX=10090 GN=Clpx PE=1 SV=2	8.27837	8.27751	0.00122967	0.00280042	-1.00153	-0.00219888	-1.62681	0.149015	0.379397	8.27713	8.27997	8.27864	8.27776	8.28099	8.27617	8.27835	8.27452
P1283	[K].ASSFADMMGILK.[D]	Q9CWE0	Q9CWE0 [233-244]		Mitochondrial fission regulator 1-like OS=Mus musculus OX=10090 GN=Mtfr1l PE=1 SV=1	8.91042	9.03927	0.102365	0.103082	-1.1095	-0.149909	-2.48927	0.0425768	0.203658	8.77871	8.88021	8.98576	8.99702	9.13768	8.93056	9.11626	8.97258
P1295	[K].ETAATTETPESTEASPSV.[-]	Q99MN1	Q99MN1 [578-595]	Q99MN1 1xPhospho [S594(100)]	Lysine--tRNA ligase OS=Mus musculus OX=10090 GN=Kars1 PE=1 SV=1	8.28192	8.27594	0.00207425	0.0033051	1.00552	0.00794894	4.93872	0.00181833	0.0514694	8.28349	8.27903	8.28335	8.28181	8.2733	8.27897	8.27864	8.27288
P1306	[R].ETPSCPKPVQDTQPPESPVENSEQLLQTNSGAVAR.[M]	Q8VCF0	Q8VCF0 [136-170]	Q8VCF0 1xPhospho [S152(100)]	Mitochondrial antiviral-signaling protein OS=Mus musculus OX=10090 GN=Mavs PE=1 SV=1	8.46465	8.46676	0.0101961	0.00556443	1.00009	0.000131584	0.0142579	0.989033	0.993759	8.4694	8.45914	8.4764	8.45365	8.47189	8.47042	8.46503	8.45968
P1312	[K].AVYQGPGSSPVKS.[-]	O88587	O88587 [253-265]	O88587 1xPhospho [S261(100)]	Catechol O-methyltransferase OS=Mus musculus OX=10090 GN=Comt PE=1 SV=2	8.33433	8.35925	0.00684774	0.0180865	-1.01509	-0.0216126	-2.96727	0.0215764	0.149605	8.33376	8.34034	8.32492	8.33831	8.34885	8.38632	8.35175	8.35009
P1316	[K].AVYQGPGSSPVK.[S]	O88587	O88587 [253-264]	O88587 1xPhospho [S261(100)]	Catechol O-methyltransferase OS=Mus musculus OX=10090 GN=Comt PE=1 SV=2	8.27513	8.27654	0.000831392	0.00184368	-1.00049	-0.000701136	-0.629206	0.549738	0.747824	8.27395	8.27517	8.27556	8.27583	8.27517	8.27914	8.27529	8.27656
P1339	[R].AVASLNTPFMPPDPDVSPMK.[V]	P34914	P34914 [352-371]	P34914 1xPhospho [S368(100)]	Bifunctional epoxide hydrolase 2 OS=Mus musculus OX=10090 GN=Ephx2 PE=1 SV=2	8.26808	8.26818	0.000190036	0.000454985	1.00016	0.000228434	0.229165	0.825473	0.916205	8.26787	8.26799	8.26817	8.2683	8.26754	8.2686	8.2683	8.2683
P1363	[R].FSSQEAASSFGDDR.[L]	Q91ZA3	Q91ZA3 [240-253]	Q91ZA3 1xPhospho [S248(100)]	Propionyl-CoA carboxylase alpha chain, mitochondrial OS=Mus musculus OX=10090 GN=Pcca PE=1 SV=2	8.27507	8.27251	0.0015924	0.000748853	1.00162	0.00233531	1.85488	0.107199	0.318425	8.27561	8.27296	8.27676	8.27498	8.27254	8.27209	8.27355	8.27186
P1377	[R].FQQPPQPEGEEDASDGGR.[K]	Q1HFZ0	Q1HFZ0 [10-27]	Q1HFZ0 1xPhospho [S23(100)]	RNA cytosine C(5)-methyltransferase NSUN2 OS=Mus musculus OX=10090 GN=Nsun2 PE=1 SV=2	8.41262	8.40188	0.0185737	0.0167638	1.01736	0.0248343	3.26114	0.0143959	0.120266	8.41114	8.38831	8.43291	8.41812	8.37808	8.40611	8.40584	8.41747
P1402	[R].GDGGSTPTPGDSLQNPDTASEALSEPESQR.[R]	Q8BK03	Q8BK03 [201-230]	Q8BK03 1xPhospho [T206(96.7)]	Mitoguardin 2 OS=Mus musculus OX=10090 GN=Miga2 PE=1 SV=1	8.39398	8.42576	0.106077	0.104289	-1.02407	-0.0343076	-0.787499	0.457527	0.681085	8.5497	8.37146	8.31942	8.33532	8.58194	8.38162	8.37218	8.3673
P1426	[R].EYVNSTSEESHDEDEIRPVQQQDLHR.[A]	Q9D5T0	Q9D5T0 [313-338]	Q9D5T0 1xPhospho [S322(100)]	ATPase family AAA domain-containing protein 1 OS=Mus musculus OX=10090 GN=Atad1 PE=1 SV=1	8.38609	8.38721	0.0264616	0.0286779	1.00706	0.0101502	1.0833	0.315548	0.561129	8.37879	8.35793	8.4215	8.38616	8.36953	8.37336	8.37592	8.43005
P1436	[R].ASPALGSGHHDGSGDSLEMSSLDR.[A]	Q9CZW5	Q9CZW5 [93-116]	Q9CZW5 1xPhospho [S94(100)]	Mitochondrial import receptor subunit TOM70 OS=Mus musculus OX=10090 GN=Tomm70 PE=1 SV=2	8.55506	8.59648	0.0234946	0.0265279	-1.02986	-0.0424498	-2.891	0.0240088	0.160905	8.57463	8.57152	8.52376	8.55032	8.6047	8.62511	8.59454	8.56155
P1437	[R].ASPALGSGHHDGSGDSLEMSSLDR.[A]	Q9CZW5	Q9CZW5 [93-116]	Q9CZW5 1xPhospho [S94(100)]	Mitochondrial import receptor subunit TOM70 OS=Mus musculus OX=10090 GN=Tomm70 PE=1 SV=2	8.47395	8.48644	0.0156594	0.021144	-1.00806	-0.0115859	-0.870336	0.413752	0.649796	8.47472	8.48318	8.45163	8.48627	8.47143	8.46533	8.50748	8.50152
P1449	[R].FIIGSVSEDNSEDEISNLVK.[L]	Q5SWU9	Q5SWU9 [19-38]	Q5SWU9 1xPhospho [S29(100)]	Acetyl-CoA carboxylase 1 OS=Mus musculus OX=10090 GN=Acaca PE=1 SV=1	8.30873	8.31428	0.00596646	0.0102256	-1.00811	-0.0116585	-3.12988	0.0172237	0.131449	8.31481	8.31006	8.30052	8.30955	8.32903	8.31326	8.30679	8.30804
P1465	[K].FGGFVAWNSLGQPHVNGR.[L]	Q8BXN7	Q8BXN7 [240-257]	Q8BXN7 1xPhospho [S248(100)]	Protein phosphatase 1K, mitochondrial OS=Mus musculus OX=10090 GN=Ppm1k PE=1 SV=1	8.85816	9.05347	0.176861	0.142401	-1.12822	-0.174044	-1.49967	0.178574	0.414812	9.08678	8.676	8.8954	8.77448	9.0477	8.89949	9.24365	9.02304
P1517	[R].DSSVAEEGAQEAVAR.[R]	Q8R3F5	Q8R3F5 [39-53]	Q8R3F5 1xPhospho [S41(99.8)]	Malonyl-CoA-acyl carrier protein transacylase, mitochondrial OS=Mus musculus OX=10090 GN=Mcat PE=1 SV=3	8.52335	8.47547	0.0510904	0.0378744	1.02801	0.0398563	1.90934	0.0990345	0.306761	8.46323	8.52444	8.51769	8.58803	8.43152	8.4772	8.4694	8.52376
P1551	[K].EADEEDSDEETSYPERSEQEEELESEPGVAK.[D]	Q9CQF4	Q9CQF4 [100-130]	Q9CQF4 1xPhospho [S106(100)]	Mitochondrial transcription rescue factor 1 OS=Mus musculus OX=10090 GN=Mtres1 PE=1 SV=1	9.03973	9.08649	0.0795776	0.121937	-1.03302	-0.0468686	-0.785781	0.458469	0.681085	9.11626	9.08793	9.01632	8.93839	9.21594	9.03253	8.94366	9.15384
P1552	[K].EADEEDSDEETSYPER.[S]	Q9CQF4	Q9CQF4 [100-115]	Q9CQF4 1xPhospho [S106(100)]	Mitochondrial transcription rescue factor 1 OS=Mus musculus OX=10090 GN=Mtres1 PE=1 SV=1	9.15442	9.17624	0.080703	0.0703514	-1.01977	-0.0282431	-0.670433	0.524666	0.730763	9.16366	9.2644	9.10611	9.08353	9.27917	9.14355	9.16006	9.12218
P1559	[K].EAAQSPVPPSLVNVK.[T]	Q8VC19	Q8VC19 [145-159]	Q8VC19 1xPhospho [S149(100)]	5-aminolevulinate synthase, nonspecific, mitochondrial OS=Mus musculus OX=10090 GN=Alas1 PE=1 SV=2	8.33694	8.33736	0.00362885	0.0189975	-1.00946	-0.0135885	-2.0514	0.0805048	0.276239	8.33831	8.33457	8.33348	8.34142	8.36251	8.32466	8.32086	8.34142
P1594	[R].DDGSWEVIEGYR.[A]	P26443	P26443 [125-136]	P26443 1xPhospho [S128(100)]	Glutamate dehydrogenase 1, mitochondrial OS=Mus musculus OX=10090 GN=Glud1 PE=1 SV=1	8.26721	8.2672	0.00027316	6.47023e-05	1.00002	3.17599e-05	0.0321287	0.975291	0.987002	8.26732	8.26754	8.26696	8.26701	8.2673	8.26716	8.26716	8.26719
P1637	[K].DASPGSPLEK.[L]	P54869	P54869 [428-437]	P54869 1xPhospho [S433(100)]	Hydroxymethylglutaryl-CoA synthase, mitochondrial OS=Mus musculus OX=10090 GN=Hmgcs2 PE=1 SV=2	8.26897	8.27038	0.000226395	0.000450849	-1.00105	-0.00151254	-1.49477	0.179816	0.414812	8.2693	8.26884	8.26888	8.26884	8.27084	8.27038	8.26977	8.27054
P1648	[K].EGVILTNENAASPEQPGDEDAK.[Q]	Q1HFZ0	Q1HFZ0 [712-733]	Q1HFZ0 1xPhospho [S723(100)]	RNA cytosine C(5)-methyltransferase NSUN2 OS=Mus musculus OX=10090 GN=Nsun2 PE=1 SV=2	8.39574	8.38447	0.0303348	0.010292	1.00945	0.0135664	0.804892	0.448076	0.674602	8.40226	8.40611	8.35217	8.42242	8.36937	8.39237	8.38718	8.38894
P1649	[R].EHQEQEPELGGAHAANVASVPIATYGPVSPTVSFQPLPR.[T]	Q8VCF0	Q8VCF0 [192-230]	Q8VCF0 1xPhospho [S220(100)]	Mitochondrial antiviral-signaling protein OS=Mus musculus OX=10090 GN=Mavs PE=1 SV=1	8.32517	8.31577	0.011646	0.0155574	1.00096	0.00138238	0.253347	0.807481	0.902787	8.33453	8.30854	8.33166	8.32595	8.33601	8.30165	8.31972	8.30571
P1666	[R].EGQESPASPPEWK.[D]	Q9DBT9	Q9DBT9 [28-40]	Q9DBT9 1xPhospho [S35(99.7)]	Dimethylglycine dehydrogenase, mitochondrial OS=Mus musculus OX=10090 GN=Dmgdh PE=1 SV=1	8.27096	8.27083	0.000672664	0.000578787	-1.00016	-0.00023177	-0.218906	0.833141	0.922051	8.27068	8.27046	8.27195	8.27076	8.27089	8.27054	8.2716	8.27027
P1667	[R].EGQESPASPPEWKDR.[A]	Q9DBT9	Q9DBT9 [28-42]	Q9DBT9 1xPhospho [S35(100)]	Dimethylglycine dehydrogenase, mitochondrial OS=Mus musculus OX=10090 GN=Dmgdh PE=1 SV=1	8.26925	8.26873	0.000244295	9.62669e-05	1.00049	0.000700098	0.697073	0.508855	0.718489	8.26956	8.26923	8.26923	8.26896	8.2686	8.26884	8.26874	8.26874
P168	[R].SAEDLTDGSYDDILNAEQLKK.[L]	Q9D0L7	Q9D0L7 [43-63]	Q9D0L7 1xPhospho [S43(100)]	Armadillo repeat-containing protein 10 OS=Mus musculus OX=10090 GN=Armc10 PE=1 SV=1	9.81468	9.88285	0.0681076	0.138031	-1.04978	-0.0700871	-0.925977	0.386109	0.625153	9.85588	9.71296	9.84952	9.84034	10.0062	9.68756	9.94342	9.89417
P1727	[K].AAPGGASPTIFSR.[I]	Q9D0S9	Q9D0S9 [46-58]	Q9D0S9 1xPhospho [S52(100)]	Histidine triad nucleotide-binding protein 2, mitochondrial OS=Mus musculus OX=10090 GN=Hint2 PE=1 SV=1	8.34633	8.33592	0.00605011	0.0127603	1.00115	0.00166135	0.522808	0.617686	0.78825	8.33782	8.34626	8.35104	8.35022	8.33813	8.32137	8.35198	8.33218
P1760	[K].AEAEKAEEELEEDDDDELDETLSER.[L]	Q9CPQ3	Q9CPQ3 [23-47]	Q9CPQ3 1xPhospho [S45(100)]	Mitochondrial import receptor subunit TOM22 homolog OS=Mus musculus OX=10090 GN=Tomm22 PE=1 SV=3	8.37046	8.3539	0.024943	0.0297936	1.00841	0.0120819	2.52767	0.0402819	0.202334	8.34839	8.35435	8.37555	8.40354	8.33545	8.32742	8.39385	8.35889
P1782	[K].GQGLTGPSLPPGTPTR.[K]	Q9DBM2	Q9DBM2 [531-546]	Q9DBM2 1xPhospho [T543(99.6)]	Peroxisomal bifunctional enzyme OS=Mus musculus OX=10090 GN=Ehhadh PE=1 SV=4	8.27146	8.27361	0.000586736	0.00120373	-1.00209	-0.00301064	-2.80923	0.0269421	0.165952	8.27209	8.2716	8.27149	8.27068	8.27529	8.27244	8.2733	8.2734
P1784	[R].AEIDSHSFGEKNSTLSEEDYIER.[R]	O55003	O55003 [73-95]	O55003 2xPhospho [S85(99.1); S88(100)]	BCL2/adenovirus E1B 19 kDa protein-interacting protein 3 OS=Mus musculus OX=10090 GN=Bnip3 PE=1 SV=1	9.32001	9.46476	0.108626	0.136125	-1.10471	-0.143662	-1.82097	0.11261	0.327222	9.38009	9.22519	9.23204	9.44273	9.52352	9.26173	9.55285	9.52094
P1785	[R].AEIDSHSFGEKNSTLSEEDYIER.[R]	O55003	O55003 [73-95]	O55003 1xPhospho [S85(99.4)]	BCL2/adenovirus E1B 19 kDa protein-interacting protein 3 OS=Mus musculus OX=10090 GN=Bnip3 PE=1 SV=1	8.82365	8.89474	0.0861715	0.135787	-1.03544	-0.0502471	-0.923663	0.38723	0.625286	8.82826	8.75462	8.76808	8.94366	8.73959	8.84201	8.94017	9.05721
P1787	[R].AEIDSHSFGEK.[N]	O55003	O55003 [73-83]	O55003 1xPhospho [S79(100)]	BCL2/adenovirus E1B 19 kDa protein-interacting protein 3 OS=Mus musculus OX=10090 GN=Bnip3 PE=1 SV=1	10.2852	10.5385	0.107761	0.157085	-1.19313	-0.254753	-2.60187	0.0362048	0.191448	10.3614	10.24	10.1546	10.3849	10.6693	10.3115	10.5676	10.6057
P1791	[R].AEKTSPTPSVFVELGEEELEAVTARPEAVER.[A]	P59017	P59017 [339-369]	P59017 1xPhospho [S343(99.1)]	Bcl-2-like protein 13 OS=Mus musculus OX=10090 GN=Bcl2l13 PE=1 SV=2	8.45973	8.48483	0.0235819	0.0534771	-1.01812	-0.0259069	-1.37933	0.211401	0.450913	8.45752	8.43894	8.49321	8.44925	8.49834	8.41982	8.54829	8.47287
P1794	[R].AASPEHNCVR.[T]	Q8BGA8	Q8BGA8 [208-217]	Q8BGA8 1xPhospho [S210(100)]	Acyl-coenzyme A synthetase ACSM5, mitochondrial OS=Mus musculus OX=10090 GN=Acsm5 PE=1 SV=1	8.27316	8.27271	0.00260624	0.00293785	1.00093	0.0013426	0.849818	0.424303	0.659478	8.27279	8.27648	8.27013	8.27325	8.27288	8.27546	8.2686	8.2739
P1800	[R].AEIDSHSFGEKNSTLSEEDYIER.[R]	O55003	O55003 [73-95]	O55003 3xPhospho [S79(98.8); S85(98.8); S88(100)]	BCL2/adenovirus E1B 19 kDa protein-interacting protein 3 OS=Mus musculus OX=10090 GN=Bnip3 PE=1 SV=1	9.1774	9.52215	0.0957079	0.281592	-1.26618	-0.340479	-2.75237	0.0292037	0.170589	9.23711	9.12951	9.06768	9.27529	9.67933	9.10365	9.69693	9.60869
P1859	[K].AAADDGEEPKSEPETK.[K]	P28352	P28352 [8-23]	P28352 1xPhospho [S18(100)]	DNA-(apurinic or apyrimidinic site) lyase OS=Mus musculus OX=10090 GN=Apex1 PE=1 SV=2	8.35465	8.34777	0.0158187	0.0178128	1.01367	0.0195811	2.26005	0.0593771	0.237525	8.35657	8.37288	8.35489	8.33428	8.32581	8.34553	8.36915	8.35057
P1865	[K].GSTSPDLLMHQGPPDTAEIIK.[S]	Q9CQX8	Q9CQX8 [57-77]		28S ribosomal protein S36, mitochondrial OS=Mus musculus OX=10090 GN=Mrps36 PE=1 SV=1	9.25949	9.03006	0.0881879	0.106542	1.16915	0.225464	3.76378	0.00741105	0.0928697	9.36004	9.30343	9.20793	9.16658	9.16658	8.94836	8.9425	9.06282
P1883	[K].ALHGAQTSDEER.[F]	Q9D8T7	Q9D8T7 [98-109]	Q9D8T7 1xPhospho [S105(99.7)]	SRA stem-loop-interacting RNA-binding protein, mitochondrial OS=Mus musculus OX=10090 GN=Slirp PE=1 SV=2	8.36168	8.41465	0.0461434	0.0324216	-1.05973	-0.0836971	-3.32892	0.0131349	0.11576	8.30868	8.35009	8.42004	8.36791	8.4246	8.37665	8.40399	8.45334
P1885	[K].AAADDGEEPKSEPETKK.[S]	P28352	P28352 [8-24]	P28352 1xPhospho [S18(100)]	DNA-(apurinic or apyrimidinic site) lyase OS=Mus musculus OX=10090 GN=Apex1 PE=1 SV=2	8.45617	8.54425	0.041932	0.0332244	-1.07458	-0.103777	-3.70407	0.00800358	0.0967005	8.41277	8.47609	8.43104	8.50479	8.50665	8.57353	8.57083	8.52599
P1904	[R].ADDADEFGYSR.[-]	Q78PY7	Q78PY7 [900-910]	Q78PY7 1xPhospho [S909(100)]	Staphylococcal nuclease domain-containing protein 1 OS=Mus musculus OX=10090 GN=Snd1 PE=1 SV=1	8.27833	8.28075	0.0141707	0.0192826	1.00343	0.00493855	0.919178	0.389411	0.627543	8.2734	8.29946	8.27068	8.26977	8.27046	8.30966	8.27127	8.2716
P192	[R].SESSGNLPSVADTR.[S]	O08715	O08715 [101-114]	O08715 1xPhospho [S103(99.8)]	A-kinase anchor protein 1, mitochondrial OS=Mus musculus OX=10090 GN=Akap1 PE=1 SV=4	8.58674	8.58069	0.0260059	0.0205839	1.00386	0.00556399	0.309666	0.766078	0.878543	8.57405	8.58684	8.56312	8.62293	8.55065	8.58844	8.59732	8.58635
P1920	[R].GDGGSTPTPGDSLQNPDTASEALSEPESQRR.[E]	Q8BK03	Q8BK03 [201-231]	Q8BK03 3xPhospho [T206(96.3); S228(100); S/T]	Mitoguardin 2 OS=Mus musculus OX=10090 GN=Miga2 PE=1 SV=1	8.4324	8.43569	0.0390647	0.0333174	1.00126	0.00182112	0.0874185	0.932855	0.976431	8.45533	8.38231	8.42175	8.47022	8.44897	8.46394	8.44225	8.3876
P1935	[K].ADKLAEEHGS.[-]	P56480	P56480 [520-529]	P56480 1xPhospho [S529(100)]	ATP synthase subunit beta, mitochondrial OS=Mus musculus OX=10090 GN=Atp5f1b PE=1 SV=2	8.26894	8.26924	0.0003374	0.000282719	-1.00024	-0.000347141	-0.339744	0.74429	0.865103	8.26906	8.26888	8.2685	8.2693	8.26947	8.26914	8.26888	8.26947
P1938	[R].GDGGSTPTPGDSLQNPDTASEALSEPESQRR.[E]	Q8BK03	Q8BK03 [201-231]	Q8BK03 1xPhospho [T206(98.1)]	Mitoguardin 2 OS=Mus musculus OX=10090 GN=Miga2 PE=1 SV=1	8.57933	8.53647	0.0498972	0.0559929	1.03418	0.0484895	1.37204	0.213551	0.452691	8.64246	8.54651	8.53297	8.59538	8.56542	8.47022	8.5134	8.59685
P1945	[R].GDGGSTPTPGDSLQNPDTASEALSEPESQRR.[E]	Q8BK03	Q8BK03 [201-231]	Q8BK03 2xPhospho [S224(97.7); S/T]	Mitoguardin 2 OS=Mus musculus OX=10090 GN=Miga2 PE=1 SV=1	8.41599	8.38665	0.0683358	0.0282228	-1.0445	-0.0628095	-2.36983	0.0506158	0.222635	8.32032	8.41348	8.46898	8.46119	8.42037	8.35132	8.38632	8.38858
P1983	[R].VVSSTSEEEEAFTEK.[F]	Q4KMM3	Q4KMM3 [199-213]	Q4KMM3 1xPhospho [S201(99.8)]	Oxidation resistance protein 1 OS=Mus musculus OX=10090 GN=Oxr1 PE=1 SV=3	9.2565	9.31417	0.143187	0.0893545	-1.04342	-0.0613251	-0.72372	0.49335	0.707588	9.07858	9.4259	9.23711	9.28442	9.18364	9.38591	9.3391	9.34803
P1989	[R].KKSHTGEAAAVR.[G]	P59017	P59017 [385-396]	P59017 1xPhospho [S387(99.6)]	Bcl-2-like protein 13 OS=Mus musculus OX=10090 GN=Bcl2l13 PE=1 SV=2	8.78886	8.89483	0.0421329	0.0369174	-1.07792	-0.108254	-4.03619	0.00525337	0.0766037	8.78083	8.74155	8.7892	8.84384	8.9179	8.84384	8.89195	8.92562
P2001	[R].VVSSTSEEEEAFTEK.[F]	Q4KMM3	Q4KMM3 [199-213]		Oxidation resistance protein 1 OS=Mus musculus OX=10090 GN=Oxr1 PE=1 SV=3	8.61883	8.58614	0.0719503	0.108375	1.02272	0.0324133	0.582602	0.578938	0.764084	8.57916	8.72581	8.57405	8.59629	8.48838	8.73756	8.58492	8.5337
P2018	[R].VVGNPFDSRTEQGPQVDETQFK.[K]	P47738	P47738 [349-370]		Aldehyde dehydrogenase, mitochondrial OS=Mus musculus OX=10090 GN=Aldh2 PE=1 SV=1	8.26655	8.26661	7.17315e-05	0.000201776	1.00002	3.31818e-05	0.0337517	0.974043	0.987002	8.26663	8.26656	8.26646	8.26654	8.26653	8.26646	8.26654	8.26691
P2038	[K].ASSFADMMGILK.[D]	Q9CWE0	Q9CWE0 [233-244]		Mitochondrial fission regulator 1-like OS=Mus musculus OX=10090 GN=Mtfr1l PE=1 SV=1	8.91263	8.97227	0.080238	0.0818714	-1.0472	-0.0665334	-1.47226	0.185614	0.421708	8.79301	8.95705	8.9603	8.94017	8.92715	8.91054	9.09109	8.9603
P2068	[R].SSSEDKITVHFK.[N]	P46656	P46656 [65-76]		Adrenodoxin, mitochondrial OS=Mus musculus OX=10090 GN=Fdx1 PE=1 SV=1	8.32941	8.32832	0.00719221	0.00628543	1.00183	0.00263296	0.658108	0.532085	0.734058	8.33626	8.32965	8.33232	8.31942	8.33425	8.31996	8.32723	8.33183
P208	[R].SDEEDEDSDFGEEQR.[D]	Q61586	Q61586 [687-701]	Q61586 1xPhospho [S694(100)]	Glycerol-3-phosphate acyltransferase 1, mitochondrial OS=Mus musculus OX=10090 GN=Gpam PE=1 SV=2	8.37266	8.33578	0.0245776	0.00986495	1.04122	0.0582713	7.71719	0.000132288	0.0127314	8.39087	8.34461	8.39554	8.3596	8.33016	8.32883	8.33389	8.35022
P209	[R].SDEEDEDSDFGEEQRDCYLK.[V]	Q61586	Q61586 [687-706]	Q61586 1xPhospho [S694(100)]	Glycerol-3-phosphate acyltransferase 1, mitochondrial OS=Mus musculus OX=10090 GN=Gpam PE=1 SV=2	8.49786	8.44947	0.0416866	0.0181739	1.0413	0.0583889	3.24007	0.0148139	0.122199	8.5134	8.45365	8.54829	8.47609	8.44774	8.42708	8.47143	8.45163
P210	[R].SDEEDEDSDFGEEQRDCYLK.[V]	Q61586	Q61586 [687-706]	Q61586 2xPhospho [S687(100); S694(100)]	Glycerol-3-phosphate acyltransferase 1, mitochondrial OS=Mus musculus OX=10090 GN=Gpam PE=1 SV=2	8.28031	8.27937	0.00090347	0.00504605	1.00171	0.00247167	1.78112	0.119308	0.338109	8.27921	8.28031	8.28031	8.28142	8.27583	8.27428	8.2831	8.28428
P2129	[R].YGMGTSVER.[A]	P35486	P35486 [227-235]	P35486 1xPhospho [S232(100)]	Pyruvate dehydrogenase E1 component subunit alpha, somatic form, mitochondrial OS=Mus musculus OX=10090 GN=Pdha1 PE=1 SV=1	9.75808	9.78476	0.14453	0.113847	-1.019	-0.0271538	-0.295189	0.776649	0.885792	9.78985	9.87107	9.54711	9.82429	9.68756	9.84646	9.69072	9.91432
P2165	[R].TVSPSREDR.[K]	E9Q4Z2	E9Q4Z2 [134-142]	E9Q4Z2 1xPhospho [S136(99.5)]	Acetyl-CoA carboxylase 2 OS=Mus musculus OX=10090 GN=Acacb PE=1 SV=1	8.39923	8.40871	0.0123268	0.00440757	-1.00667	-0.00959014	-1.45879	0.189168	0.42542	8.40054	8.41598	8.39249	8.38791	8.40376	8.41348	8.41114	8.40646
P2168	[R].TASFSESR.[A]	Q91V92	Q91V92 [453-460]	Q91V92 1xPhospho [S455(100)]	ATP-citrate synthase OS=Mus musculus OX=10090 GN=Acly PE=1 SV=1	8.47084	8.64418	0.165123	0.225435	-1.13765	-0.186051	-1.54668	0.167063	0.402005	8.31593	8.70404	8.44495	8.41844	8.46503	8.96497	8.63431	8.51239
P2169	[R].TSRVTPPASR.[A]	Q9D1L0	Q9D1L0 [9-18]	Q9D1L0 1xPhospho [T13(100)]	Coiled-coil-helix-coiled-coil-helix domain-containing protein 2 OS=Mus musculus OX=10090 GN=Chchd2 PE=2 SV=1	8.39554	8.41672	0.0289732	0.0222067	-1.00825	-0.0118594	-0.779131	0.462123	0.682543	8.39765	8.37844	8.4355	8.37055	8.41277	8.38791	8.44007	8.42614
P2185	[R].SQTPQDTNR.[A]	O55003	O55003 [64-72]	O55003 1xPhospho [T66(100)]	BCL2/adenovirus E1B 19 kDa protein-interacting protein 3 OS=Mus musculus OX=10090 GN=Bnip3 PE=1 SV=1	9.48024	9.59188	0.1764	0.125449	-1.07341	-0.102199	-0.9846	0.358513	0.599715	9.62903	9.32287	9.33221	9.63687	9.49055	9.55728	9.54474	9.77498
P2198	[K].VDSEGISPNR.[T]	P51660	P51660 [302-311]	P51660 1xPhospho [S308(100)]	Peroxisomal multifunctional enzyme type 2 OS=Mus musculus OX=10090 GN=Hsd17b4 PE=1 SV=3	8.27732	8.27824	0.00133614	0.00189981	1	9.38128e-07	0.000708997	0.999455	1	8.27617	8.27725	8.27663	8.27921	8.27588	8.27752	8.27997	8.27957
P2202	[R].YGMGTSVER.[A]	P35486	P35486 [227-235]	P35486 1xPhospho [S232(100)]	Pyruvate dehydrogenase E1 component subunit alpha, somatic form, mitochondrial OS=Mus musculus OX=10090 GN=Pdha1 PE=1 SV=1	9.38082	9.43648	0.129311	0.0629862	-1.04168	-0.0589063	-0.826585	0.436482	0.667805	9.41739	9.50787	9.20078	9.39723	9.35542	9.47927	9.41842	9.49282
P2203	[K].AMTPPLPVSTQPFSNGVLK.[E]	O08715	O08715 [485-503]	O08715 1xPhospho [T487(100)]	A-kinase anchor protein 1, mitochondrial OS=Mus musculus OX=10090 GN=Akap1 PE=1 SV=4	8.29873	8.29554	0.0136231	0.0076748	1.00837	0.012029	1.9859	0.0885788	0.28996	8.31285	8.28209	8.29378	8.30622	8.29358	8.29975	8.30316	8.28568
P2246	[K].IFYTTTPVKK.[W]	Q99KR3	Q99KR3 [274-283]		Endoribonuclease LACTB2 OS=Mus musculus OX=10090 GN=Lactb2 PE=1 SV=1	8.2786	8.27942	0.00203752	0.0026885	-1.00189	-0.00271742	-1.77397	0.120549	0.34006	8.27952	8.27992	8.2794	8.27556	8.28285	8.2794	8.27914	8.27629
P2249	[R].LESPKPVESFASMLR.[H]	Q9CY16	Q9CY16 [70-84]	Q9CY16 1xPhospho [S72(100)]	28S ribosomal protein S28, mitochondrial OS=Mus musculus OX=10090 GN=Mrps28 PE=1 SV=1	8.53023	8.57528	0.0415926	0.0508952	-1.02055	-0.0293412	-0.893764	0.40194	0.64027	8.58295	8.50748	8.48838	8.54212	8.54453	8.5337	8.57622	8.64667
P2288	[K].ASSFADMMGILK.[D]	Q9CWE0	Q9CWE0 [233-244]		Mitochondrial fission regulator 1-like OS=Mus musculus OX=10090 GN=Mtfr1l PE=1 SV=1	8.4074	8.39794	0.0271518	0.0637025	-1.0122	-0.0174891	-0.622098	0.554133	0.749021	8.37747	8.44333	8.40626	8.40256	8.48019	8.40256	8.38289	8.3261
P2426	[K].SASPGRR.[L]	Q8R4H7	Q8R4H7 [42-48]	Q8R4H7 1xPhospho [S44(100)]	N-acetylglutamate synthase, mitochondrial OS=Mus musculus OX=10090 GN=Nags PE=1 SV=2	8.37049	8.33782	0.00370718	0.00884638	1.01673	0.0239308	5.72365	0.000792706	0.0359859	8.36755	8.3673	8.37218	8.37491	8.34954	8.33978	8.33126	8.33071
P2459	[R].SPVVTVMGHVDHGK.[T]	Q91YJ5	Q91YJ5 [180-193]	Q91YJ5 1xPhospho [S180(99.2)]	Translation initiation factor IF-2, mitochondrial OS=Mus musculus OX=10090 GN=Mtif2 PE=1 SV=2	8.3156	8.30884	0.0144939	0.00483487	1.01177	0.016878	2.55426	0.0387687	0.198315	8.33389	8.30125	8.30724	8.32004	8.31025	8.3033	8.31471	8.30711
P2465	[R].SSMSGLHLVK.[Q]	Q5SWU9	Q5SWU9 [76-85]		Acetyl-CoA carboxylase 1 OS=Mus musculus OX=10090 GN=Acaca PE=1 SV=1	8.4022	8.40837	0.0293602	0.0109216	-1.02495	-0.0355547	-2.18816	0.0659377	0.247328	8.36091	8.41128	8.40646	8.43014	8.42126	8.40074	8.398	8.41348
P2476	[K].VMIGESIDEK.[R]	Q8C196	Q8C196 [1282-1291]	Q8C196 1xPhospho [S1287(100)]	Carbamoyl-phosphate synthase [ammonia], mitochondrial OS=Mus musculus OX=10090 GN=Cps1 PE=1 SV=2	8.26635	8.26635	0	0	1	3.55271e-15	3.62183e-12	1	1	8.26635	8.26635	8.26635	8.26635	8.26635	8.26635	8.26635	8.26635
P2478	[R].SMSENAVR.[Q]	Q6PCP5	Q6PCP5 [129-136]	Q6PCP5 1xPhospho [S131(99.8)]	Mitochondrial fission factor OS=Mus musculus OX=10090 GN=Mff PE=1 SV=1	8.81339	8.87778	0.0769189	0.032068	-1.04696	-0.0662014	-1.51368	0.17507	0.413364	8.87132	8.79406	8.71262	8.87556	8.92488	8.87132	8.85747	8.85747
P2481	[K].ELSEPSSTR.[I]	Q8C196	Q8C196 [842-850]		Carbamoyl-phosphate synthase [ammonia], mitochondrial OS=Mus musculus OX=10090 GN=Cps1 PE=1 SV=2	8.26656	8.26652	1.39613e-05	4.57281e-05	1.00002	3.07437e-05	0.0313032	0.975926	0.987002	8.26658	8.26654	8.26656	8.26656	8.26654	8.26656	8.26651	8.26646
P2502	[K].LAEEHGS.[-]	P56480	P56480 [523-529]	P56480 1xPhospho [S529(100)]	ATP synthase subunit beta, mitochondrial OS=Mus musculus OX=10090 GN=Atp5f1b PE=1 SV=2	8.2725	8.27233	0.00134391	0.00117688	1.00015	0.000216561	0.183038	0.8601	0.936057	8.27312	8.27054	8.27279	8.27355	8.2722	8.27089	8.27244	8.27377
P2515	[R].SGDISEH.[-]	P40630	P40630 [237-243]	P40630 1xPhospho [S241(100)]	Transcription factor A, mitochondrial OS=Mus musculus OX=10090 GN=Tfam PE=1 SV=2	8.33689	8.38376	0.0144175	0.0150582	-1.03338	-0.0473664	-5.97688	0.000616643	0.0309601	8.34869	8.34906	8.31996	8.32984	8.38616	8.39731	8.38927	8.3623
P2536	[R].NASVPNLR.[G]	Q9CWE0	Q9CWE0 [98-105]	Q9CWE0 1xPhospho [S100(100)]	Mitochondrial fission regulator 1-like OS=Mus musculus OX=10090 GN=Mtfr1l PE=1 SV=1	10.0096	10.2566	0.20749	0.0750661	-1.19319	-0.254822	-2.25672	0.0596659	0.237525	9.71686	10.1971	10.025	10.0994	10.2174	10.269	10.3561	10.1837
P256	[R].RETDGSETPEPFAAEAK.[F]	Q78PY7	Q78PY7 [233-249]	Q78PY7 1xPhospho [T235(100)]	Staphylococcal nuclease domain-containing protein 1 OS=Mus musculus OX=10090 GN=Snd1 PE=1 SV=1	8.27662	8.27623	0.00126495	0.00136075	-1.00034	-0.000483279	-0.376188	0.718226	0.850024	8.27784	8.27617	8.27741	8.27504	8.27811	8.27504	8.27629	8.27546
P261	[R].RLSEEACPGVLSVAPTVTQPPGR.[E]	O08715	O08715 [53-75]	O08715 1xPhospho [S55(100)]	A-kinase anchor protein 1, mitochondrial OS=Mus musculus OX=10090 GN=Akap1 PE=1 SV=4	8.38544	8.38331	0.0101689	0.0108464	1.00293	0.00422335	0.770307	0.467004	0.685273	8.38477	8.37312	8.38587	8.398	8.37844	8.37175	8.39704	8.386
P262	[R].RLSEEACPGVLSVAPTVTQPPGREEQR.[C]	O08715	O08715 [53-79]	O08715 1xPhospho [S55(100)]	A-kinase anchor protein 1, mitochondrial OS=Mus musculus OX=10090 GN=Akap1 PE=1 SV=4	8.57457	8.60522	0.023491	0.0375794	-1.02158	-0.0308022	-1.46487	0.187557	0.424095	8.60937	8.56312	8.56744	8.55837	8.65902	8.57783	8.60303	8.58099
P2671	[K].ITEDTVEFGS.[-]	P55096	P55096 [650-659]	P55096 1xPhospho [S659(100)]	ATP-binding cassette sub-family D member 3 OS=Mus musculus OX=10090 GN=Abcd3 PE=1 SV=2	8.26924	8.26925	0.00126477	0.00195333	1.00017	0.000249723	0.202352	0.845556	0.928602	8.27089	8.2684	8.26812	8.26956	8.27022	8.27149	8.26719	8.26812
P274	[R].RRSESSGNLPSVADTR.[S]	O08715	O08715 [99-114]	O08715 1xPhospho [S101(100)]	A-kinase anchor protein 1, mitochondrial OS=Mus musculus OX=10090 GN=Akap1 PE=1 SV=4	8.41381	8.43267	0.0318799	0.0428258	-1.00762	-0.0109454	-0.616879	0.557373	0.749603	8.44741	8.42864	8.37336	8.40584	8.43794	8.46119	8.37055	8.461
P2760	[R].AKSELVLAPAPAPAATHSPLHR.[S]	Q9JIA7	Q9JIA7 [362-383]	Q9JIA7 1xPhospho [S364(100)]	Sphingosine kinase 2 OS=Mus musculus OX=10090 GN=Sphk2 PE=1 SV=2	8.40379	8.41338	0.0574251	0.0491969	1.02045	0.0292043	0.890784	0.403428	0.64027	8.46119	8.44007	8.37808	8.33581	8.35942	8.38511	8.44528	8.46371
P2763	[R].AAGGGGGSGEDEAQSR.[R]	Q9CRA5	Q9CRA5 [28-43]	Q9CRA5 1xPhospho [S35(100)]	Golgi phosphoprotein 3 OS=Mus musculus OX=10090 GN=Golph3 PE=1 SV=1	8.56212	8.52791	0.0537728	0.0329305	1.02255	0.0321719	1.10459	0.306844	0.5509	8.5553	8.62401	8.5751	8.49408	8.51049	8.50788	8.57703	8.51624
P2769	[R].ASFITDGEQLPSPRPAPLLSR.[T]	O09174	O09174 [312-332]	O09174 1xPhospho [S323(100)]	Alpha-methylacyl-CoA racemase OS=Mus musculus OX=10090 GN=Amacr PE=1 SV=4	8.26885	8.27014	0.00156106	0.00140466	-1.00014	-0.000201695	-0.144674	0.889158	0.952924	8.27118	8.26817	8.26787	8.26817	8.26906	8.26888	8.27178	8.27084
P2774	[K].AMTPPLPVSTQPFSNGVLK.[E]	O08715	O08715 [485-503]	O08715 1xPhospho [T487(100)]	A-kinase anchor protein 1, mitochondrial OS=Mus musculus OX=10090 GN=Akap1 PE=1 SV=4	8.30015	8.28709	0.00981691	0.00641128	1.01195	0.0171416	4.86681	0.00197018	0.0532614	8.29896	8.31437	8.2931	8.29417	8.28006	8.28335	8.29147	8.29347
P279	[R].RSESSGNLPSVADTR.[S]	O08715	O08715 [100-114]		A-kinase anchor protein 1, mitochondrial OS=Mus musculus OX=10090 GN=Akap1 PE=1 SV=4	8.38695	8.38748	0.0273283	0.0392531	-1.02905	-0.0413196	-2.76131	0.0288354	0.170589	8.35281	8.3772	8.40611	8.4117	8.41902	8.35062	8.42372	8.35657
P2801	[R].SESSGNLPSVADTR.[S]	O08715	O08715 [101-114]		A-kinase anchor protein 1, mitochondrial OS=Mus musculus OX=10090 GN=Akap1 PE=1 SV=4	8.27763	8.28842	0.00653972	0.0111902	-1.00112	-0.00160945	-0.492346	0.637954	0.800099	8.28578	8.27952	8.27461	8.27061	8.28209	8.30389	8.28907	8.27864
P2825	[R].SMSSSSSASAAAK.[K]	Q61425	Q61425 [11-23]		Hydroxyacyl-coenzyme A dehydrogenase, mitochondrial OS=Mus musculus OX=10090 GN=Hadh PE=1 SV=2	8.27168	8.27008	0.000445253	0.000840319	1.0006	0.000862869	0.837178	0.430898	0.664331	8.2716	8.27233	8.2714	8.2714	8.27118	8.26956	8.27027	8.2693
P291	[R].RLSQQSASGAPVLLR.[Q]	Q9DCM0	Q9DCM0 [12-26]	Q9DCM0 1xPhospho [S14(100)]	Persulfide dioxygenase ETHE1, mitochondrial OS=Mus musculus OX=10090 GN=Ethe1 PE=1 SV=2	8.28673	8.2869	0.00391098	0.00199723	1.00028	0.000399792	0.201162	0.84645	0.928602	8.29007	8.2812	8.28877	8.28687	8.28831	8.28877	8.28603	8.28451
P293	[R].RLSRTDLTDYLNR.[H]	Q9CZ13	Q9CZ13 [210-222]	Q9CZ13 1xPhospho [S212(99.8)]	Cytochrome b-c1 complex subunit 1, mitochondrial OS=Mus musculus OX=10090 GN=Uqcrc1 PE=1 SV=2	8.27204	8.27315	0.00162421	0.00172607	-1.00092	-0.00132557	-0.895407	0.401121	0.64027	8.27149	8.27317	8.27	8.27352	8.27395	8.27269	8.27097	8.27498
P306	[R].RPLTTSPSLEGTQETYTVAHEENVR.[F]	Q9CQB2	Q9CQB2 [75-99]	Q9CQB2 1xPhospho [S82(100)]	MAPK regulated corepressor interacting protein 2 OS=Mus musculus OX=10090 GN=Mcrip2 PE=1 SV=1	11.2923	11.4614	0.189487	0.209215	-1.12355	-0.168064	-1.83184	0.110848	0.325226	11.279	11.5563	11.2235	11.1103	11.7065	11.5563	11.2445	11.3382
P404	[R].HTSFPSLSQDKPSPER.[T]	Q99MB2	Q99MB2 [117-132]	Q99MB2 1xPhospho [T118(99.6)]	Mitochondrial fission regulator 1 OS=Mus musculus OX=10090 GN=Mtfr1 PE=1 SV=1	8.97311	9.22272	0.0690583	0.119663	-1.1837	-0.243303	-3.70423	0.00800198	0.0967005	9.00677	8.93839	8.89629	9.051	9.13584	9.32936	9.10365	9.32203
P444	[R].KGQGLTGPSLPPGTPTR.[K]	Q9DBM2	Q9DBM2 [530-546]	Q9DBM2 1xPhospho [T543(99.6)]	Peroxisomal bifunctional enzyme OS=Mus musculus OX=10090 GN=Ehhadh PE=1 SV=4	8.28662	8.29167	0.00126285	0.0019375	-1.00443	-0.0063744	-4.84216	0.00202542	0.0533719	8.28687	8.28568	8.28562	8.28831	8.29319	8.28886	8.29266	8.29195
P456	[K].KLPELNWRSDEEDEDSDFGEEQR.[D]	Q61586	Q61586 [679-701]	Q61586 2xPhospho [S687(100); S694(100)]	Glycerol-3-phosphate acyltransferase 1, mitochondrial OS=Mus musculus OX=10090 GN=Gpam PE=1 SV=2	8.29105	8.30012	0.00619233	0.00639729	-1.00762	-0.0109463	-3.46707	0.0109184	0.109003	8.29957	8.28831	8.28514	8.29119	8.30868	8.29409	8.3011	8.29662
P469	[R].KDSLDLDVEAASSPAAAALEEDDSSGR.[E]	Q3UJU9	Q3UJU9 [210-236]	Q3UJU9 1xPhospho [S212(100)]	Regulator of microtubule dynamics protein 3 OS=Mus musculus OX=10090 GN=Rmdn3 PE=1 SV=2	8.35891	8.35317	0.0131067	0.0198185	1.00036	0.000512462	0.0602536	0.953684	0.982206	8.37218	8.34082	8.36172	8.36091	8.38289	8.34326	8.34262	8.34392
P483	[R].LGADESEEEGR.[S]	Q8BHG1	Q8BHG1 [80-90]	Q8BHG1 1xPhospho [S85(100)]	Nardilysin OS=Mus musculus OX=10090 GN=Nrdc PE=1 SV=1	8.41425	8.44693	0.0281435	0.0143505	-1.01748	-0.0250009	-1.38973	0.208363	0.448008	8.42398	8.39509	8.3884	8.44955	8.42767	8.44842	8.44925	8.4624
P489	[K].LTFDSSFSPNTGKK.[N]	Q60932	Q60932 [110-123]	Q60932 1xPhospho [S117(100)]	Voltage-dependent anion-selective channel protein 1 OS=Mus musculus OX=10090 GN=Vdac1 PE=1 SV=3	8.2854	8.28276	0.00138612	0.00261846	1.00024	0.000340052	0.215795	0.835471	0.923222	8.28514	8.28477	8.28428	8.28741	8.28603	8.2812	8.28017	8.28365
P499	[R].IVSAQSLAEDDVE.[-]	Q9DCC8	Q9DCC8 [133-145]	Q9DCC8 1xPhospho [S135(99.6)]	Mitochondrial import receptor subunit TOM20 homolog OS=Mus musculus OX=10090 GN=Tomm20 PE=1 SV=1	9.30474	9.26253	0.0631469	0.142552	1.02895	0.0411672	0.54873	0.600716	0.780771	9.29621	9.36604	9.2203	9.33639	9.36152	9.22624	9.07645	9.38591
P539	[R].MAVPISVSNPDLLR.[H]	E9Q4Z2	E9Q4Z2 [1325-1338]	E9Q4Z2 1xPhospho [S1332(100)]	Acetyl-CoA carboxylase 2 OS=Mus musculus OX=10090 GN=Acacb PE=1 SV=1	8.37374	8.38098	0.0173093	0.0202582	-1.00811	-0.0116526	-1.60169	0.154467	0.387134	8.3667	8.3584	8.37146	8.39841	8.38001	8.35273	8.39731	8.39385
P541	[R].MAVPISVSNPDLLR.[H]	E9Q4Z2	E9Q4Z2 [1325-1338]	E9Q4Z2 1xPhospho [S1332(100)]	Acetyl-CoA carboxylase 2 OS=Mus musculus OX=10090 GN=Acacb PE=1 SV=1	8.42535	8.42461	0.0435	0.0414814	-1.00737	-0.0105913	-1.09916	0.309045	0.552741	8.39237	8.38359	8.4679	8.45752	8.41598	8.37786	8.42614	8.47846
P552	[R].LKPVIGVNTDPERSEGHLCLPVR.[Y]	Q8C5H8	Q8C5H8 [163-185]	Q8C5H8 1xPhospho [S176(100)]	NAD kinase 2, mitochondrial OS=Mus musculus OX=10090 GN=Nadk2 PE=1 SV=2	8.2823	8.28667	0.0031816	0.00285228	-1.00305	-0.00439183	-2.25263	0.060023	0.237525	8.28603	8.2785	8.28132	8.28335	8.28819	8.28371	8.28987	8.28491
P555	[K].IIAEGANGPTTPEADKIFLER.[N]	P26443	P26443 [400-420]	P26443 1xPhospho [T410(99.6)]	Glutamate dehydrogenase 1, mitochondrial OS=Mus musculus OX=10090 GN=Glud1 PE=1 SV=1	8.26725	8.26758	0.000193016	0.000175883	-1.00018	-0.000265199	-0.266557	0.797704	0.897696	8.26726	8.26726	8.26701	8.26748	8.26748	8.2674	8.26763	8.2678
P584	[R].LLGSPGSEDGAPR.[G]	P50171	P50171 [52-64]	P50171 1xPhospho [S58(100)]	Estradiol 17-beta-dehydrogenase 8 OS=Mus musculus OX=10090 GN=Hsd17b8 PE=1 SV=2	8.27761	8.27413	0.00679233	0.00583418	1.0059	0.00848886	3.15544	0.0166295	0.128239	8.2859	8.28023	8.27089	8.2734	8.27209	8.28226	8.27366	8.2685
P587	[K].LNVAPVSDIIEIKSPDTFVR.[T]	Q99LC5	Q99LC5 [127-146]	Q99LC5 1xPhospho [S140(100)]	Electron transfer flavoprotein subunit alpha, mitochondrial OS=Mus musculus OX=10090 GN=Etfa PE=1 SV=2	8.26844	8.26846	0.000938964	0.000898612	-1.00006	-8.71117e-05	-0.0872194	0.933007	0.976431	8.26748	8.2678	8.2694	8.26906	8.26772	8.26763	8.26923	8.26923
P593	[K].LPELNWRSDEEDEDSDFGEEQR.[D]	Q61586	Q61586 [680-701]	Q61586 2xPhospho [S687(100); S694(100)]	Glycerol-3-phosphate acyltransferase 1, mitochondrial OS=Mus musculus OX=10090 GN=Gpam PE=1 SV=2	8.34406	8.35928	0.0102482	0.0126857	-1.00771	-0.0110801	-2.0999	0.075002	0.264209	8.34208	8.33097	8.34798	8.35522	8.3535	8.36646	8.34449	8.37266
P650	[R].TVIIEQSWGSPK.[V]	P63038	P63038 [61-72]	P63038 1xPhospho [S70(100)]	60 kDa heat shock protein, mitochondrial OS=Mus musculus OX=10090 GN=Hspd1 PE=1 SV=1	8.2679	8.2676	0.000370991	0.000387203	1.00024	0.000350484	0.353084	0.734706	0.858108	8.2683	8.26812	8.26748	8.26772	8.26787	8.26799	8.26726	8.26726
P655	[R].TWTLCGTPEYLAPEIILSK.[G]	P05132	P05132 [196-214]	P05132 1xPhospho [T198(100)]	cAMP-dependent protein kinase catalytic subunit alpha OS=Mus musculus OX=10090 GN=Prkaca PE=1 SV=3	8.66759	8.76989	0.0386366	0.0614047	-1.07579	-0.105391	-2.87991	0.024386	0.161553	8.64183	8.69245	8.70801	8.62806	8.84666	8.73526	8.70801	8.78961
P656	[K].TYVSCLSSPLSGPTK.[D]	O08715	O08715 [388-402]		A-kinase anchor protein 1, mitochondrial OS=Mus musculus OX=10090 GN=Akap1 PE=1 SV=4	8.31824	8.33304	0.0172286	0.0119185	-1.00757	-0.0108784	-2.34752	0.0522823	0.225432	8.30558	8.30299	8.33955	8.32483	8.31657	8.34222	8.34138	8.33196
P667	[K].TSPTPSVFVELGEEELEAVTARPEAVER.[A]	P59017	P59017 [342-369]	P59017 1xPhospho [S343(98.3)]	Bcl-2-like protein 13 OS=Mus musculus OX=10090 GN=Bcl2l13 PE=1 SV=2	8.44355	8.42999	0.0348031	0.0527839	1.03991	0.0564606	2.25362	0.0599368	0.237525	8.46704	8.39194	8.461	8.45424	8.35636	8.48019	8.45014	8.43328
P680	[R].TGATASPSAEALPPK.[T]	O08715	O08715 [373-387]	O08715 1xPhospho [S378(100)]	A-kinase anchor protein 1, mitochondrial OS=Mus musculus OX=10090 GN=Akap1 PE=1 SV=4	8.38339	8.39429	0.0176408	0.0159626	-1.00894	-0.0128446	-1.01797	0.343501	0.584073	8.39495	8.38021	8.35978	8.39863	8.40054	8.38142	8.414	8.38121
P691	[K].TGTAEMSSILEER.[I]	Q03265	Q03265 [46-58]	Q03265 1xPhospho [S53(99.7)]	ATP synthase subunit alpha, mitochondrial OS=Mus musculus OX=10090 GN=Atp5f1a PE=1 SV=1	8.26666	8.26687	3.92402e-05	0.000186708	-1.00021	-0.000309578	-0.314229	0.762757	0.876272	8.2667	8.26663	8.2667	8.26663	8.26709	8.26696	8.26672	8.2667
P692	[K].TGTAEMSSILEER.[I]	Q03265	Q03265 [46-58]	Q03265 1xPhospho [S53(99.7)]	ATP synthase subunit alpha, mitochondrial OS=Mus musculus OX=10090 GN=Atp5f1a PE=1 SV=1	8.26653	8.26665	5.85921e-05	0.000179923	-1.00006	-8.28134e-05	-0.0840913	0.935403	0.977238	8.26651	8.26658	8.26658	8.26646	8.26651	8.26665	8.26691	8.26654
P694	[R].THQVSAAPTSSAGDGFK.[A]	P32020	P32020 [416-432]		Non-specific lipid-transfer protein OS=Mus musculus OX=10090 GN=Scp2 PE=1 SV=3	8.26823	8.26797	0.00034823	0.000409568	1.00004	5.1728e-05	0.0514964	0.960408	0.984079	8.26817	8.26874	8.26803	8.26799	8.2685	8.2678	8.26754	8.26803
P695	[R].THSDQFLVSFK.[D]	Q91VR2	Q91VR2 [144-154]	Q91VR2 1xPhospho [S146(99.7)]	ATP synthase subunit gamma, mitochondrial OS=Mus musculus OX=10090 GN=Atp5f1c PE=1 SV=1	8.29715	8.29575	0.00194454	0.00173819	-1.00045	-0.000651709	-0.459436	0.660232	0.814207	8.29664	8.29507	8.29975	8.29716	8.29786	8.29507	8.29628	8.29378
P738	[R].TLMLPLTEGSLR.[L]	Q8BK03	Q8BK03 [267-278]	Q8BK03 1xPhospho [S276(99.8)]	Mitoguardin 2 OS=Mus musculus OX=10090 GN=Miga2 PE=1 SV=1	8.68197	8.7041	0.0625177	0.0440986	-1.01362	-0.0195131	-0.513069	0.624128	0.789068	8.73719	8.61498	8.64246	8.73323	8.71095	8.64837	8.7558	8.70127
P739	[R].TLMLPLTEGSLR.[L]	Q8BK03	Q8BK03 [267-278]	Q8BK03 1xPhospho [S276(100)]	Mitoguardin 2 OS=Mus musculus OX=10090 GN=Miga2 PE=1 SV=1	8.62755	8.51742	0.0361807	0.0712196	1.07002	0.0976394	2.90095	0.0236756	0.159116	8.62293	8.66691	8.58057	8.63977	8.59246	8.51952	8.53633	8.42138
P767	[K].VYEGSILEADCDILIPAASEK.[Q]	P26443	P26443 [366-386]	P26443 1xPhospho [S370(100)]	Glutamate dehydrogenase 1, mitochondrial OS=Mus musculus OX=10090 GN=Glud1 PE=1 SV=1	8.26666	8.26667	2.84087e-05	4.04763e-05	1.00001	1.32719e-05	0.0135031	0.989614	0.993759	8.26665	8.2667	8.26663	8.26665	8.26665	8.26672	8.26663	8.26665
P774	[K].VTNEYNESLLYSPEEPK.[I]	Q8C5H8	Q8C5H8 [366-382]	Q8C5H8 1xPhospho [S373(99)]	NAD kinase 2, mitochondrial OS=Mus musculus OX=10090 GN=Nadk2 PE=1 SV=2	8.2827	8.28541	0.000623701	0.00359731	-1.00455	-0.00655414	-4.50639	0.00297792	0.0600082	8.28257	8.28357	8.28257	8.28209	8.29079	8.28371	8.28377	8.28335
P798	[R].YHGHSMSDPGVSYR.[T]	P35486	P35486 [289-302]	P35486 2xPhospho [S293(100); S300(100)]	Pyruvate dehydrogenase E1 component subunit alpha, somatic form, mitochondrial OS=Mus musculus OX=10090 GN=Pdha1 PE=1 SV=1	8.82854	8.78237	0.0148776	0.0494257	1.03072	0.0436469	1.50814	0.176449	0.414812	8.83336	8.82203	8.81211	8.84666	8.84278	8.74675	8.73756	8.80241
P799	[R].YHGHSMSDPGVSYR.[T]	P35486	P35486 [289-302]	P35486 2xPhospho [S293(99.7); S300(100)]	Pyruvate dehydrogenase E1 component subunit alpha, somatic form, mitochondrial OS=Mus musculus OX=10090 GN=Pdha1 PE=1 SV=1	9.2414	9.12312	0.0577101	0.0830371	1.08855	0.122404	2.3996	0.0484757	0.217847	9.29072	9.16366	9.27917	9.23204	9.14355	9.06282	9.05407	9.23204
P812	[R].YTDQSGEEEEDYESEEQLQHR.[I]	Q8K1Z0	Q8K1Z0 [77-97]	Q8K1Z0 1xPhospho [S81(100)]	Ubiquinone biosynthesis protein COQ9, mitochondrial OS=Mus musculus OX=10090 GN=Coq9 PE=1 SV=1	8.39222	8.3529	0.0209403	0.0206561	1.02718	0.0386875	4.53258	0.00288802	0.0600082	8.40695	8.36418	8.40945	8.38831	8.37249	8.33554	8.36899	8.33457
P819	[R].YHGHSMSDPGVSYR.[T]	P35486	P35486 [289-302]	P35486 1xPhospho [S293(100)]	Pyruvate dehydrogenase E1 component subunit alpha, somatic form, mitochondrial OS=Mus musculus OX=10090 GN=Pdha1 PE=1 SV=1	8.64537	8.70776	0.0392582	0.0506141	-1.04967	-0.069929	-2.23524	0.0615631	0.23911	8.61193	8.69654	8.65562	8.61741	8.74931	8.70546	8.73903	8.63722
P820	[R].YHGHSMSDPGVSYR.[T]	P35486	P35486 [289-302]	P35486 1xPhospho [S293(100)]	Pyruvate dehydrogenase E1 component subunit alpha, somatic form, mitochondrial OS=Mus musculus OX=10090 GN=Pdha1 PE=1 SV=1	8.52647	8.58295	0.0606991	0.0539725	-1.04759	-0.0670716	-2.23374	0.0616978	0.23911	8.50543	8.61591	8.50391	8.48063	8.64109	8.60237	8.57559	8.51275
P836	[R].YFPTQALNFAFK.[D]	P48962; P51881	P48962 [81-92]; P51881 [81-92]	P48962 1xPhospho [T84(100)]; P51881 1xPhospho [T84(100)]	ADP/ATP translocase 1 OS=Mus musculus OX=10090 GN=Slc25a4 PE=1 SV=4 ADP/ATP translocase 2 OS=Mus musculus OX=10090 GN=Slc25a5 PE=1 SV=3	9.98557	10.1609	0.260253	0.322153	-1.12713	-0.172654	-0.875055	0.411353	0.647295	10.3318	9.70734	9.99414	9.90903	10.4604	9.71686	10.3168	10.1493
P85	[K].NLNHVSYGR.[L]	P26443	P26443 [445-453]	P26443 1xPhospho [S450(100)]	Glutamate dehydrogenase 1, mitochondrial OS=Mus musculus OX=10090 GN=Glud1 PE=1 SV=1	8.26699	8.26674	0.000273831	0.000172305	1.00005	6.85228e-05	0.068666	0.947229	0.980478	8.26687	8.26683	8.26687	8.2674	8.26696	8.26678	8.26665	8.26656
P895	[K].VPSSLEGSEGDGDTD.[-]	Q9WU56	Q9WU56 [409-423]	Q9WU56 1xPhospho [T422(100)]	tRNA pseudouridine synthase A OS=Mus musculus OX=10090 GN=Pus1 PE=1 SV=2	10.5354	10.5314	0.31636	0.466909	1.02131	0.0304256	0.179859	0.8625	0.937535	10.3266	10.4182	11.0065	10.3906	10.405	9.9601	10.6953	11.065
P896	[K].VPSSLEGSEGDGDTD.[-]	Q9WU56	Q9WU56 [409-423]	Q9WU56 2xPhospho [S416(100); T422(100)]	tRNA pseudouridine synthase A OS=Mus musculus OX=10090 GN=Pus1 PE=1 SV=2	10.6083	10.4368	0.331615	0.26265	1.11051	0.151218	1.07475	0.3191	0.564672	10.905	10.8588	10.2132	10.4564	10.8231	10.2834	10.261	10.3798
P902	[K].VNVTVDYIRPASPATETVPAFSER.[T]	Q78PY7	Q78PY7 [415-438]	Q78PY7 1xPhospho [S426(100)]	Staphylococcal nuclease domain-containing protein 1 OS=Mus musculus OX=10090 GN=Snd1 PE=1 SV=1	8.27891	8.28147	0.00168261	0.00196533	-1.00128	-0.00185216	-1.62976	0.148385	0.378595	8.27791	8.27713	8.27985	8.28076	8.27957	8.2841	8.28174	8.28047
P974	[R].SPSPGRREEDGDELAR.[R]	P36552	P36552 [99-114]	P36552 1xPhospho [S101(100)]	Oxygen-dependent coproporphyrinogen-III oxidase, mitochondrial OS=Mus musculus OX=10090 GN=Cpox PE=1 SV=2	8.37247	8.37883	0.0117196	0.0124268	-1.00428	-0.00616341	-1.12156	0.300046	0.548094	8.38416	8.37977	8.36755	8.3584	8.39509	8.37524	8.36522	8.37977
P1	[R].AAAASAAEAGIATPGTEDSDDALLK.[M]	O35226	O35226 [238-262]	O35226 1xPhospho [T250(100)]	26S proteasome non-ATPase regulatory subunit 4 OS=Mus musculus OX=10090 GN=Psmd4 PE=1 SV=1	8.28681	8.29324	0.00432347	0.00853594	-1.00169	-0.00243783	-1.66605	0.140857	0.370386	8.29161	8.28932	8.28321	8.2831	8.29347	8.3046	8.2841	8.29079
P10	[R].QESDPEDDDVKKPALQSSVVATSK.[E]	O35691	O35691 [98-121]	O35691 1xPhospho [S100(100)]	Pinin OS=Mus musculus OX=10090 GN=Pnn PE=1 SV=4	8.64625	8.64575	0.0693915	0.0717925	1.00093	0.00134455	0.0279823	0.978479	0.988753	8.73323	8.56905	8.62047	8.66225	8.74223	8.56869	8.63232	8.63977
P100	[K].NASGVVNSSPR.[S]	Q7TQE6	Q7TQE6 [324-334]		Macoilin OS=Mus musculus OX=10090 GN=Maco1 PE=1 SV=1	8.90935	9.04979	0.202579	0.183546	-1.10269	-0.141026	-1.39318	0.207364	0.447059	9.10009	8.9919	8.6268	8.9186	9.17902	9.18091	8.79061	9.04861
P1000	[R].SPPAATTKPLLR.[W]	Q6TCG2	Q6TCG2 [33-44]	Q6TCG2 1xPhospho [S33(100)]	Membrane progesterone receptor epsilon OS=Mus musculus OX=10090 GN=Paqr9 PE=1 SV=2	11.2009	11.4259	0.0892396	0.214581	-1.16737	-0.223263	-1.9588	0.0921492	0.296802	11.091	11.2123	11.3086	11.1916	11.1488	11.6038	11.5868	11.3641
P1001	[R].SPPPFPGEPWK.[V]	Q9JK92	Q9JK92 [87-97]	Q9JK92 1xPhospho [S87(100)]	Heat shock protein beta-8 OS=Mus musculus OX=10090 GN=Hspb8 PE=1 SV=1	8.96698	8.97569	0.0608038	0.105474	-1.00215	-0.00309173	-0.0673436	0.948243	0.980478	9.02304	9.01468	8.92715	8.90306	8.91119	9.13333	8.92562	8.93261
P1002	[K].SPQPPVEEEDEHFDDTVVCLDTYNCDLHFK.[I]	Q8VEK3	Q8VEK3 [247-276]	Q8VEK3 1xPhospho [S247(100)]	Heterogeneous nuclear ribonucleoprotein U OS=Mus musculus OX=10090 GN=Hnrnpu PE=1 SV=1	8.31395	8.31185	0.00211181	0.00246581	1.00065	0.000931479	0.491618	0.638443	0.800099	8.31533	8.31471	8.31497	8.31081	8.31517	8.30955	8.3105	8.31218
P1003	[K].SPSADSIHTR.[T]	Q8CDA1	Q8CDA1 [941-950]	Q8CDA1 1xPhospho [S943(100)]	Phosphatidylinositide phosphatase SAC2 OS=Mus musculus OX=10090 GN=Inpp5f PE=1 SV=1	8.65202	8.6793	0.0198499	0.0716311	-1.01437	-0.0205779	-0.631827	0.548122	0.747185	8.6569	8.62455	8.67192	8.65471	8.66746	8.78368	8.63928	8.6268
P1005	[K].SPSFSSTSETSAK.[T]	Q8K2L8	Q8K2L8 [232-244]	Q8K2L8 1xPhospho [S234(99.7)]	Trafficking protein particle complex subunit 12 OS=Mus musculus OX=10090 GN=Trappc12 PE=1 SV=2	9.19356	9.15162	0.0847594	0.0989499	1.02437	0.0347417	0.632489	0.547715	0.747053	9.06768	9.25234	9.22624	9.22796	9.17541	9.00677	9.22796	9.19632
P1006	[R].SPGTGAGLAEK.[S]	P28230	P28230 [266-276]	P28230 1xPhospho [S266(100)]	Gap junction beta-1 protein OS=Mus musculus OX=10090 GN=Gjb1 PE=1 SV=3	8.45102	8.49548	0.0223368	0.0309183	-1.02677	-0.0381194	-2.15994	0.0687098	0.253164	8.48107	8.45281	8.44154	8.42864	8.50788	8.44992	8.51871	8.50543
P1007	[K].SLSDSESDDSK.[S]	P23198	P23198 [93-103]	P23198 2xPhospho [S95(99.5); S97(99.5)]	Chromobox protein homolog 3 OS=Mus musculus OX=10090 GN=Cbx3 PE=1 SV=2	8.62797	8.60191	0.0536435	0.0153665	1.01689	0.0241619	1.28764	0.239914	0.47993	8.60993	8.56009	8.66887	8.67299	8.59394	8.58635	8.62161	8.60575
P1008	[K].SLSDSESDDSK.[S]	P23198	P23198 [93-103]	P23198 1xPhospho [S95(100)]	Chromobox protein homolog 3 OS=Mus musculus OX=10090 GN=Cbx3 PE=1 SV=2	9.31508	9.25455	0.0504536	0.111311	1.04278	0.0604321	1.37352	0.213114	0.452352	9.27737	9.2658	9.3571	9.36004	9.2658	9.09704	9.29992	9.35542
P1009	[K].SGKLSQELDFVSHNVR.[T]	Q02819	Q02819 [81-96]	Q02819 1xPhospho [S85(100)]	Nucleobindin-1 OS=Mus musculus OX=10090 GN=Nucb1 PE=1 SV=2	8.70494	8.72372	0.0371677	0.0346228	-1.01558	-0.0222969	-1.10637	0.306125	0.5509	8.71554	8.75289	8.6788	8.67254	8.77448	8.71512	8.69728	8.70801
P101	[R].NCEDPASPVAK.[K]	Q9JHI2	Q9JHI2 [185-195]	Q9JHI2 1xPhospho [S191(100)]	tRNA-specific adenosine deaminase 1 OS=Mus musculus OX=10090 GN=Adat1 PE=1 SV=1	12.0823	12.0945	0.184203	0.357833	-1.00528	-0.00759165	-0.0520625	0.959974	0.984079	12.3162	12.1279	11.888	11.9972	12.6047	12.026	11.7698	11.9775
P1010	[R].SGKNSQEDSEDSEEKDVK.[T]	Q80XU3	Q80XU3 [50-67]	Q80XU3 3xPhospho [S54(100); S58(100); S61(100)]	Nuclear ubiquitous casein and cyclin-dependent kinase substrate 1 OS=Mus musculus OX=10090 GN=Nucks1 PE=1 SV=1	8.44125	8.41708	0.0384621	0.0242916	1.01412	0.0202303	1.56951	0.161725	0.396647	8.43526	8.39333	8.48627	8.45014	8.42812	8.38075	8.43178	8.42767
P1011	[R].SGLSPANDTGAK.[K]	O70310	O70310 [44-55]	O70310 1xPhospho [S47(100)]	Glycylpeptide N-tetradecanoyltransferase 1 OS=Mus musculus OX=10090 GN=Nmt1 PE=1 SV=1	8.43988	8.49739	0.0247409	0.0135519	-1.04164	-0.058857	-3.35798	0.0126312	0.114697	8.44842	8.44275	8.4051	8.46323	8.49443	8.48557	8.49267	8.51689
P1012	[R].SGLSPPPCK.[L]	Q8K0G8	Q8K0G8 [560-568]	Q8K0G8 1xPhospho [S563(100)]	Epithelial splicing regulatory protein 2 OS=Mus musculus OX=10090 GN=Esrp2 PE=1 SV=1	9.4042	9.36891	0.0825433	0.0454662	1.02424	0.0345519	0.843917	0.427373	0.662538	9.34512	9.32764	9.50274	9.44131	9.30208	9.40394	9.38591	9.3837
P1013	[K].SGPQCSSPTCQEETEDVR.[Y]	Q9JHU2	Q9JHU2 [379-396]	Q9JHU2 1xPhospho [S384(99.6)]	Palmdelphin OS=Mus musculus OX=10090 GN=Palmd PE=1 SV=1	8.71025	8.7592	0.0713993	0.118937	-1.02145	-0.0306217	-0.477267	0.648113	0.807787	8.79912	8.64521	8.73631	8.66038	8.62772	8.78322	8.90988	8.71596
P1014	[R].SGVAVPTSPK.[G]	Q61823	Q61823 [87-96]	Q61823 1xPhospho [S94(100)]	Programmed cell death protein 4 OS=Mus musculus OX=10090 GN=Pdcd4 PE=1 SV=1	8.68631	8.64049	0.042389	0.0517759	1.03832	0.0542523	1.6378	0.146685	0.376928	8.70801	8.65471	8.73526	8.64726	8.57353	8.68438	8.67816	8.62589
P1016	[R].SHDSDDSDYTSSK.[H]	A2A6A1	A2A6A1 [912-924]	A2A6A1 2xPhospho [S915(99.5); S918(100)]	G patch domain-containing protein 8 OS=Mus musculus OX=10090 GN=Gpatch8 PE=1 SV=1	11.3124	11.6162	0.160907	0.426852	-1.2255	-0.293365	-1.53232	0.170505	0.405371	11.3327	11.3496	11.091	11.4763	12.2382	11.5257	11.279	11.4218
P1017	[R].SHEEVNTELK.[A]	Q6PCM2	Q6PCM2 [800-809]	Q6PCM2 1xPhospho [S800(100)]	Integrator complex subunit 6 OS=Mus musculus OX=10090 GN=Ints6 PE=1 SV=1	9.9334	9.81987	0.201798	0.155249	1.07913	0.109869	1.15982	0.285178	0.533124	9.84952	10.2352	9.83648	9.81238	9.83066	10.0165	9.79376	9.63859
P1018	[R].SHFTPNSRSPTEPK.[-]	O09173	O09173 [432-445]		Homogentisate 1,2-dioxygenase OS=Mus musculus OX=10090 GN=Hgd PE=1 SV=2	8.2786	8.28302	0.000928045	0.00163119	-1.00313	-0.00450988	-3.61212	0.00901956	0.102704	8.27897	8.27823	8.27967	8.27752	8.28365	8.28502	8.28142	8.282
P1019	[K].SHGAEGGGGSPEK.[Q]	Q76LS9	Q76LS9 [373-385]	Q76LS9 1xPhospho [S382(100)]	Ubiquitin carboxyl-terminal hydrolase MINDY-1 OS=Mus musculus OX=10090 GN=Mindy1 PE=1 SV=1	8.4809	8.46125	0.0276379	0.0388692	1.02369	0.0337848	1.79167	0.117498	0.336148	8.48163	8.44609	8.51373	8.48213	8.42207	8.51496	8.45589	8.4521
P102	[R].NDSGEENVPLDLTR.[E]	Q6QI06	Q6QI06 [19-32]	Q6QI06 1xPhospho [S21(100)]	Rapamycin-insensitive companion of mTOR OS=Mus musculus OX=10090 GN=Rictor PE=1 SV=2	9.58765	9.23097	0.220885	0.285719	1.295	0.372948	2.37402	0.0503083	0.222033	9.36604	9.64342	9.87107	9.47008	8.86835	9.38834	9.14976	9.51742
P1020	[R].SHIPSEPYEPISPPQGPAVHEK.[Q]	Q60974	Q60974 [2154-2175]	Q60974 1xPhospho [S2165(100)]	Nuclear receptor corepressor 1 OS=Mus musculus OX=10090 GN=Ncor1 PE=1 SV=1	11.6681	11.5107	0.395298	0.172126	1.09654	0.132964	0.72297	0.493783	0.707588	11.3553	11.3086	12.0929	11.9156	11.4883	11.7065	11.2917	11.5563
P1021	[R].SHPASASAPRSPPAATTKPLLR.[W]	Q6TCG2	Q6TCG2 [23-44]	Q6TCG2 1xPhospho [S33(98.1)]	Membrane progesterone receptor epsilon OS=Mus musculus OX=10090 GN=Paqr9 PE=1 SV=2	9.07511	9.25816	0.0846075	0.0762353	-1.13692	-0.185131	-3.08298	0.0183737	0.136022	8.96591	9.17241	9.08353	9.07858	9.20793	9.36898	9.20793	9.24779
P1023	[R].SFEVEEIEPPNSTPPR.[R]	Q80UG5	Q80UG5 [30-45]	Q80UG5 1xPhospho [S30(100)]	Septin-9 OS=Mus musculus OX=10090 GN=Septin9 PE=1 SV=1	8.36721	8.35224	0.0150507	0.015368	1.0126	0.0180583	2.02585	0.0835638	0.2818	8.36791	8.36817	8.38477	8.34798	8.35273	8.36872	8.35585	8.33166
P1025	[R].SFLSEPSSPGR.[S]	A2AIV2	A2AIV2 [1571-1581]	A2AIV2 1xPhospho [S1578(99.7)]	Protein virilizer homolog OS=Mus musculus OX=10090 GN=Virma PE=1 SV=1	11.076	10.9891	0.231841	0.155876	1.05672	0.0795957	0.662178	0.529627	0.733333	10.9484	10.8143	11.2894	11.2519	10.8143	11.1816	11.031	10.9296
P1026	[K].SFISSSPSSPSR.[A]	Q3UTJ2-2; Q3UTJ2-5	Q3UTJ2-2 [489-500]; Q3UTJ2-5 [438-449]	Q3UTJ2-2 1xPhospho [S497(100)]; Q3UTJ2-5 1xPhospho [S446(100)]	Isoform 2 of Sorbin and SH3 domain-containing protein 2 OS=Mus musculus OX=10090 GN=Sorbs2 Isoform 5 of Sorbin and SH3 domain-containing protein 2 OS=Mus musculus OX=10090 GN=Sorbs2	8.67302	8.80484	0.0598447	0.063364	-1.09863	-0.135704	-3.12144	0.0174247	0.131836	8.63137	8.73811	8.61387	8.70872	8.75106	8.88641	8.82346	8.75844
P1027	[K].SFISSSPSSPSR.[A]	Q3UTJ2-2; Q3UTJ2-5	Q3UTJ2-2 [489-500]; Q3UTJ2-5 [438-449]	Q3UTJ2-2 2xPhospho [S497(99); S]; Q3UTJ2-5 2xPhospho [S446(99); S]	Isoform 2 of Sorbin and SH3 domain-containing protein 2 OS=Mus musculus OX=10090 GN=Sorbs2 Isoform 5 of Sorbin and SH3 domain-containing protein 2 OS=Mus musculus OX=10090 GN=Sorbs2	8.35296	8.35822	0.00757839	0.0162026	-1.00408	-0.00587163	-0.773134	0.465436	0.684854	8.35198	8.35911	8.35812	8.34262	8.3667	8.36251	8.33428	8.36937
P1028	[R].SFSLASSGNSPISQR.[R]	Q8CI95	Q8CI95 [177-191]	Q8CI95 1xPhospho [S186(100)]	Oxysterol-binding protein-related protein 11 OS=Mus musculus OX=10090 GN=Osbpl11 PE=1 SV=2	8.44831	8.48403	0.0435824	0.0197164	-1.01879	-0.0268547	-1.61046	0.152542	0.383506	8.50748	8.45424	8.42037	8.41114	8.49902	8.50303	8.46821	8.46586
P1029	[R].SFTSGPGAR.[I]	P11679	P11679 [24-32]	P11679 1xPhospho [S24(100)]	Keratin, type II cytoskeletal 8 OS=Mus musculus OX=10090 GN=Krt8 PE=1 SV=4	8.3788	8.45786	0.0196352	0.0293777	-1.05627	-0.0789782	-5.18569	0.00138805	0.0451305	8.38651	8.39863	8.35229	8.37775	8.44528	8.49647	8.42751	8.46218
P103	[R].NDSVIVADQTPTPTR.[F]	P16951	P16951 [42-56]	P16951 2xPhospho [T51(100); T/S]	Cyclic AMP-dependent transcription factor ATF-2 OS=Mus musculus OX=10090 GN=Atf2 PE=1 SV=2	12.1623	11.9972	0.273994	0.305095	1.12975	0.176009	1.1261	0.298249	0.546525	11.8512	12.3162	12.026	12.4559	11.6295	11.8632	12.2382	12.258
P1033	[R].SHSEEGLDFKPSPPLSK.[I]	Q8C5W0	Q8C5W0 [713-729]	Q8C5W0 1xPhospho [S715(100)]	Calmin OS=Mus musculus OX=10090 GN=Clmn PE=1 SV=2	8.66951	8.70575	0.0405097	0.0608689	-1.0244	-0.0347825	-1.14384	0.291314	0.538741	8.66172	8.72868	8.63928	8.64837	8.6655	8.79625	8.68525	8.676
P1035	[R].SGAASMPSSPK.[Q]	Q8K1N2	Q8K1N2 [195-205]	Q8K1N2 1xPhospho [S203(100)]	Pleckstrin homology-like domain family B member 2 OS=Mus musculus OX=10090 GN=Phldb2 PE=1 SV=2	8.93331	8.98169	0.044473	0.0933327	-1.03506	-0.0497091	-1.34719	0.221037	0.460047	8.89087	8.90092	8.95879	8.98265	8.99364	8.87017	8.96591	9.09704
P1036	[R].SGAASMPSSPK.[Q]	Q8K1N2	Q8K1N2 [195-205]	Q8K1N2 1xPhospho [S203(99.6)]	Pleckstrin homology-like domain family B member 2 OS=Mus musculus OX=10090 GN=Phldb2 PE=1 SV=2	8.68176	8.70134	0.0525951	0.138094	-1.01996	-0.028508	-0.412395	0.692727	0.833909	8.63577	8.64331	8.70011	8.74786	8.9055	8.66343	8.62987	8.60655
P1038	[R].SGAQASSTPLSPTR.[I]	P48678	P48678 [12-25]	P48678 1xPhospho [S22(99.8)]	Prelamin-A/C OS=Mus musculus OX=10090 GN=Lmna PE=1 SV=2	8.27475	8.27822	0.00237702	0.00464317	-1.0007	-0.00100448	-0.525085	0.616185	0.787816	8.27377	8.27414	8.27288	8.27823	8.27483	8.28491	8.27536	8.27776
P1040	[R].SGDETPGSEAPGDK.[A]	Q00PI9	Q00PI9 [159-172]	Q00PI9 1xPhospho [S159(100)]	Heterogeneous nuclear ribonucleoprotein U-like protein 2 OS=Mus musculus OX=10090 GN=Hnrnpul2 PE=1 SV=2	8.49031	8.47922	0.0159698	0.0207341	1.00593	0.00852465	0.674977	0.521947	0.72882	8.47559	8.49443	8.48019	8.51103	8.45785	8.48712	8.50439	8.46751
P1041	[R].SGDETPGSEAPGDK.[A]	Q00PI9	Q00PI9 [159-172]	Q00PI9 2xPhospho [T163(100); S166(100)]	Heterogeneous nuclear ribonucleoprotein U-like protein 2 OS=Mus musculus OX=10090 GN=Hnrnpul2 PE=1 SV=2	8.36225	8.36679	0.0164245	0.00535027	1.00179	0.00257556	0.369216	0.723183	0.853348	8.36709	8.33813	8.37491	8.36886	8.36474	8.36172	8.36646	8.37426
P1042	[R].SGDETPGSEAPGDK.[A]	Q00PI9	Q00PI9 [159-172]	Q00PI9 3xPhospho [S159(100); T163(100); S166(100)]	Heterogeneous nuclear ribonucleoprotein U-like protein 2 OS=Mus musculus OX=10090 GN=Hnrnpul2 PE=1 SV=2	8.33024	8.3376	0.0199341	0.0358725	1.00022	0.000314753	0.0714148	0.94512	0.980478	8.31249	8.31424	8.34208	8.35217	8.3091	8.31268	8.38667	8.34196
P1043	[R].SGDETPGSEAPGDKAVEEQGDDQDSEK.[S]	Q00PI9	Q00PI9 [159-185]	Q00PI9 1xPhospho [S159(100)]	Heterogeneous nuclear ribonucleoprotein U-like protein 2 OS=Mus musculus OX=10090 GN=Hnrnpul2 PE=1 SV=2	8.31656	8.31473	0.00756103	0.00941046	1.00076	0.00110234	0.374834	0.719188	0.850024	8.32176	8.32298	8.30652	8.31497	8.32102	8.32432	8.30477	8.30881
P1044	[R].SGDETPGSEAPGDKAVEEQGDDQDSEK.[S]	Q00PI9	Q00PI9 [159-185]	Q00PI9 2xPhospho [T163(99.2); S166(100)]	Heterogeneous nuclear ribonucleoprotein U-like protein 2 OS=Mus musculus OX=10090 GN=Hnrnpul2 PE=1 SV=2	8.30208	8.30129	0.00638137	0.00424756	-1.00306	-0.00441468	-2.62127	0.0352114	0.189675	8.29481	8.29896	8.30558	8.30897	8.30063	8.29716	8.30724	8.30015
P1045	[R].SHSGPAGSFNKPAIR.[I]	Q99JZ7	Q99JZ7 [249-263]	Q99JZ7 1xPhospho [S251(100)]	ERBB receptor feedback inhibitor 1 OS=Mus musculus OX=10090 GN=Errfi1 PE=1 SV=1	9.27884	9.29115	0.121788	0.0655961	-1.01271	-0.0182242	-0.265385	0.79857	0.897831	9.19632	9.19632	9.45426	9.26845	9.38591	9.27737	9.23551	9.2658
P1046	[R].SHSGSSPEVDSK.[S]	Q8BTI8	Q8BTI8 [1533-1544]	Q8BTI8 2xPhospho [S1535(100); S1537(100)]	Serine/arginine repetitive matrix protein 2 OS=Mus musculus OX=10090 GN=Srrm2 PE=1 SV=3	8.59665	8.43809	0.0844976	0.0342145	1.11643	0.158887	4.13356	0.00465804	0.0705572	8.63722	8.49122	8.68633	8.57183	8.48729	8.42767	8.40796	8.42946
P1047	[K].SLDNNYSTLNER.[G]	P30999	P30999 [899-910]	P30999 1xPhospho [S899(100)]	Catenin delta-1 OS=Mus musculus OX=10090 GN=Ctnnd1 PE=1 SV=2	8.27804	8.27574	0.00330491	0.00632325	1.00192	0.00277336	1.2926	0.238289	0.479368	8.2785	8.27395	8.27769	8.282	8.27279	8.2693	8.28402	8.27684
P1048	[K].SLDSDESEDEDDDYQQK.[R]	Q3UHX2	Q3UHX2 [57-73]	Q3UHX2 1xPhospho [S60(100)]	28 kDa heat- and acid-stable phosphoprotein OS=Mus musculus OX=10090 GN=Pdap1 PE=1 SV=1	8.53665	8.48192	0.0149298	0.0306028	1.04293	0.0606413	4.28679	0.00386599	0.0641487	8.54859	8.51769	8.54859	8.53174	8.47472	8.44275	8.49647	8.51373
P1049	[K].SLDSDESEDEDDDYQQK.[R]	Q3UHX2	Q3UHX2 [57-73]	Q3UHX2 2xPhospho [S60(100); S63(100)]	28 kDa heat- and acid-stable phosphoprotein OS=Mus musculus OX=10090 GN=Pdap1 PE=1 SV=1	9.57136	9.4787	0.135724	0.0297766	1.06354	0.088869	1.53367	0.170178	0.404993	9.70993	9.65171	9.51502	9.40878	9.51742	9.45176	9.45929	9.48632
P105	[K].NFETNDLAFSPK.[G]	Q9WU19	Q9WU19 [185-196]	Q9WU19 1xPhospho [S194(100)]	Hydroxyacid oxidase 1 OS=Mus musculus OX=10090 GN=Hao1 PE=1 SV=1	8.3667	8.35914	0.00908755	0.00128039	1.00176	0.00254391	0.457358	0.661651	0.814288	8.35723	8.36746	8.37879	8.36331	8.35978	8.35996	8.3596	8.35723
P1050	[K].SLDSDESEDEDDDYQQKR.[K]	Q3UHX2	Q3UHX2 [57-74]	Q3UHX2 1xPhospho [S60(100)]	28 kDa heat- and acid-stable phosphoprotein OS=Mus musculus OX=10090 GN=Pdap1 PE=1 SV=1	8.41418	8.36474	0.0252131	0.00831855	1.03663	0.0519015	7.50495	0.000157132	0.0135021	8.41328	8.38289	8.41598	8.44458	8.36172	8.37099	8.35435	8.37191
P1051	[K].SLDSDESEDEDDDYQQKR.[K]	Q3UHX2	Q3UHX2 [57-74]	Q3UHX2 2xPhospho [S60(100); S63(100)]	28 kDa heat- and acid-stable phosphoprotein OS=Mus musculus OX=10090 GN=Pdap1 PE=1 SV=1	8.69547	8.69906	0.0613611	0.0428041	-1.00529	-0.00760689	-0.328362	0.752507	0.870077	8.75289	8.74345	8.63431	8.65124	8.76056	8.68689	8.66115	8.68766
P1052	[R].SLGVAAEGLPDQYADGEAAR.[V]	Q9QXF8	Q9QXF8 [10-29]	Q9QXF8 1xPhospho [S10(100)]	Glycine N-methyltransferase OS=Mus musculus OX=10090 GN=Gnmt PE=1 SV=3	8.27341	8.27215	0.000647922	0.0012144	1.00028	0.000399732	0.381777	0.714264	0.850024	8.27385	8.27402	8.27317	8.27261	8.27355	8.27118	8.27279	8.2711
P1053	[R].SIHEVDISNLEAALR.[A]	Q7TQG1	Q7TQG1 [992-1006]	Q7TQG1 1xPhospho [S992(100)]	Pleckstrin homology domain-containing family A member 6 OS=Mus musculus OX=10090 GN=Plekha6 PE=1 SV=1	9.32422	9.07489	0.164123	0.130414	1.18228	0.241577	3.12216	0.0174075	0.131836	9.26173	9.56791	9.21014	9.25712	9.10365	9.21144	9.08678	8.89767
P1054	[K].SLHGEFSASDSSLTDIQETR.[R]	Q8C0T5	Q8C0T5 [1618-1637]	Q8C0T5 3xPhospho [S1624(100); S1626(100); S1629(100)]	Signal-induced proliferation-associated 1-like protein 1 OS=Mus musculus OX=10090 GN=Sipa1l1 PE=1 SV=2	10.4388	10.6909	0.397466	0.0368648	-1.20486	-0.268868	-1.59445	0.156072	0.389377	10.1769	10.2834	10.2641	11.031	10.6533	10.6813	10.6875	10.7415
P1055	[R].SLHGPCPVTTFGPK.[A]	P58058	P58058 [64-77]	P58058 1xPhospho [S64(100)]	NAD kinase OS=Mus musculus OX=10090 GN=Nadk PE=1 SV=2	10.5878	10.3296	0.184605	0.193307	1.19725	0.259729	1.95015	0.0933179	0.29746	10.8078	10.3561	10.5993	10.5881	10.5676	10.1546	10.1912	10.405
P1057	[R].SLDGAAAAESTDR.[S]	P48193	P48193 [543-555]	P48193 1xPhospho [S543(100)]	Protein 4.1 OS=Mus musculus OX=10090 GN=Epb41 PE=1 SV=2	8.36792	8.357	0.0134996	0.00755856	1.00324	0.00467008	0.731289	0.489004	0.705361	8.3547	8.3628	8.38651	8.36766	8.35686	8.3535	8.35009	8.36755
P1058	[K].SLLPNSSQDELMEVEKSEQPLSQVLPSLSPEHK.[E]	Q8BTI8	Q8BTI8 [1188-1220]	Q8BTI8 1xPhospho [S1216(98.8)]	Serine/arginine repetitive matrix protein 2 OS=Mus musculus OX=10090 GN=Srrm2 PE=1 SV=3	8.29918	8.30954	0.00768747	0.00512774	-1.01207	-0.0173069	-4.55655	0.00280839	0.0600082	8.2879	8.30165	8.30198	8.30518	8.30955	8.3167	8.30697	8.30496
P1059	[K].SLNLVDSPQPLLK.[T]	Q8BWJ3	Q8BWJ3 [729-741]	Q8BWJ3 1xPhospho [S735(100)]	Phosphorylase b kinase regulatory subunit alpha, liver isoform OS=Mus musculus OX=10090 GN=Phka2 PE=1 SV=1	8.76347	9.01996	0.0546895	0.0688475	-1.19352	-0.255226	-6.9659	0.000247766	0.016559	8.74675	8.83258	8.77293	8.70161	9.051	9.10245	8.96141	8.96497
P1060	[R].SLPEESGEETDTVDPVTLYSYK.[V]	Q61703	Q61703 [55-76]	Q61703 1xPhospho [S60(100)]	Inter-alpha-trypsin inhibitor heavy chain H2 OS=Mus musculus OX=10090 GN=Itih2 PE=1 SV=1	8.38092	8.38573	0.0379219	0.0482537	1.00739	0.0106233	0.749061	0.478899	0.696632	8.43014	8.38718	8.36565	8.34069	8.4367	8.41662	8.33831	8.35132
P1061	[R].SLPENIVEPPMSGK.[A]	Q4VAC9	Q4VAC9 [1201-1214]	Q4VAC9 1xPhospho [S1201(100)]	Pleckstrin homology domain-containing family G member 3 OS=Mus musculus OX=10090 GN=Plekhg3 PE=1 SV=2	9.69396	9.56485	0.144035	0.23822	1.0902	0.124594	0.947426	0.375831	0.616393	9.5792	9.57178	9.75732	9.86753	9.47008	9.83066	9.67426	9.28442
P1062	[R].SLPTTVPESPNYR.[N]	Q6ZQ58	Q6ZQ58 [743-755]	Q6ZQ58 1xPhospho [S751(100)]	La-related protein 1 OS=Mus musculus OX=10090 GN=Larp1 PE=1 SV=3	8.47891	8.51747	0.0232376	0.0442883	-1.03042	-0.0432281	-1.89988	0.100409	0.307749	8.45125	8.46991	8.49007	8.50439	8.53024	8.55613	8.45365	8.52987
P1063	[R].SLQLPASPAPEPSTRPAYK.[V]	Q7TQG1	Q7TQG1 [967-985]	Q7TQG1 1xPhospho [S973(100)]	Pleckstrin homology domain-containing family A member 6 OS=Mus musculus OX=10090 GN=Plekha6 PE=1 SV=1	8.89215	8.81095	0.16695	0.119165	1.04366	0.0616543	1.25258	0.251674	0.49262	9.01893	9.051	8.77688	8.72179	8.9357	8.85747	8.79677	8.65387
P1064	[R].SLQQLAEER.[S]	P16546	P16546 [1217-1225]	P16546 1xPhospho [S1217(100)]	Spectrin alpha chain, non-erythrocytic 1 OS=Mus musculus OX=10090 GN=Sptan1 PE=1 SV=4	8.319	8.31646	0.00490045	0.00398187	1.00359	0.00517223	2.11574	0.0732876	0.26139	8.32631	8.31701	8.31586	8.31682	8.31996	8.31301	8.31301	8.31986
P1065	[K].SQDSYPGSPSLSPR.[H]	Q6VN19	Q6VN19 [358-371]	Q6VN19 3xPhospho [S361(100); S365(100); S369(99.6)]	Ran-binding protein 10 OS=Mus musculus OX=10090 GN=Ranbp10 PE=1 SV=2	9.30759	9.2722	0.0844833	0.116371	1.02165	0.0308988	0.431329	0.679559	0.824102	9.35139	9.34666	9.18091	9.35139	9.34331	9.10009	9.34331	9.30208
P1067	[R].SHSGSSPEVDSK.[S]	Q8BTI8	Q8BTI8 [1533-1544]	Q8BTI8 3xPhospho [S1535(100); S1537(100); S1538(100)]	Serine/arginine repetitive matrix protein 2 OS=Mus musculus OX=10090 GN=Srrm2 PE=1 SV=3	8.51522	8.47846	0.036179	0.0406934	1.02555	0.0364043	1.49812	0.178965	0.414812	8.56941	8.49803	8.49443	8.49902	8.52907	8.43014	8.48318	8.47143
P107	[R].NSLMSLSEEHLEPDQR.[Q]	E9Q394	E9Q394 [1607-1622]	E9Q394 1xPhospho [S1613(99.5)]	A-kinase anchor protein 13 OS=Mus musculus OX=10090 GN=Akap13 PE=1 SV=1	8.63364	8.69432	0.081247	0.06564	-1.05206	-0.0732204	-1.82367	0.11217	0.326338	8.54021	8.6629	8.60186	8.72959	8.676	8.60937	8.75038	8.74155
P1071	[R].SHSPLPAPPSK.[A]	Q3TWW8	Q3TWW8 [301-311]	Q3TWW8 1xPhospho [S303(100)]	Serine/arginine-rich splicing factor 6 OS=Mus musculus OX=10090 GN=Srsf6 PE=1 SV=1	8.52916	8.5123	0.0315054	0.0359215	1.01408	0.0201779	0.948258	0.375436	0.616166	8.54651	8.48712	8.55889	8.5241	8.53773	8.46456	8.50479	8.54212
P1072	[K].SHSSPSLNPDASPVTAK.[V]	Q2PFD7	Q2PFD7 [998-1014]	Q2PFD7 1xPhospho [S1000(99.6)]	PH and SEC7 domain-containing protein 3 OS=Mus musculus OX=10090 GN=Psd3 PE=1 SV=2	9.24115	9.31924	0.284273	0.226198	-1.06284	-0.0879194	-0.784032	0.459427	0.681085	8.82513	9.30688	9.45929	9.37328	9.04861	9.22162	9.54158	9.46517
P1074	[R].SKAPGSPVSSLSADQASSSTLLPLNSGEFSR.[G]	Q8VBT9	Q8VBT9 [188-218]	Q8VBT9 1xPhospho [S193(100)]	Tether containing UBX domain for GLUT4 OS=Mus musculus OX=10090 GN=Aspscr1 PE=1 SV=1	8.70109	8.73518	0.0563725	0.0259107	-1.02624	-0.0373707	-1.70018	0.134106	0.358989	8.6655	8.64726	8.77198	8.71962	8.73719	8.69819	8.7488	8.75653
P1075	[K].SKESLQEAGK.[S]	P53986	P53986 [210-219]	P53986 1xPhospho [S213(100)]	Monocarboxylate transporter 1 OS=Mus musculus OX=10090 GN=Slc16a1 PE=1 SV=1	9.00037	8.93654	0.0129443	0.0528845	1.04289	0.0605886	2.00446	0.086212	0.285711	8.98831	8.99059	9.00791	9.01468	8.97526	8.85836	8.95628	8.95628
P1076	[R].SKGDSDVSDEEAAPQNK.[K]	E9Q784	E9Q784 [1086-1102]	E9Q784 3xPhospho [S1086(100); S1090(100); S1093(100)]	Zinc finger CCCH domain-containing protein 13 OS=Mus musculus OX=10090 GN=Zc3h13 PE=1 SV=1	11.3562	11.0224	0.560289	0.680613	1.29073	0.368191	2.42784	0.0465323	0.213595	12.0684	11.5326	10.9777	10.8462	11.5018	11.6941	10.5993	10.2946
P1077	[K].SKPAAADSEGEEEEEDTAKEK.[E]	Q6P542	Q6P542 [187-207]	Q6P542 1xPhospho [S194(100)]	ATP-binding cassette sub-family F member 1 OS=Mus musculus OX=10090 GN=Abcf1 PE=1 SV=1	8.29927	8.29453	0.00224592	0.00714873	1.00833	0.0119624	5.15697	0.00143171	0.0459292	8.29933	8.30242	8.29749	8.29786	8.28514	8.30178	8.29786	8.29333
P1078	[K].SKPAAADSEGEEEEEDTAKEKEPPQQGK.[D]	Q6P542	Q6P542 [187-214]	Q6P542 1xPhospho [S194(100)]	ATP-binding cassette sub-family F member 1 OS=Mus musculus OX=10090 GN=Abcf1 PE=1 SV=1	8.34662	8.3424	0.017787	0.00292282	1.00676	0.00972275	1.65777	0.142543	0.371569	8.36498	8.35875	8.3311	8.33166	8.3459	8.34049	8.34365	8.33955
P1079	[K].SKSPPKVPIVIQDDSLPTGPPPQIR.[I]	Q6NXN1	Q6NXN1 [37-61]		SUZ domain-containing protein 1 OS=Mus musculus OX=10090 GN=Szrd1 PE=1 SV=1	10.3156	10.4387	0.415224	0.134117	-1.09797	-0.134845	-0.687139	0.514714	0.723748	10.7652	10.3973	10.339	9.76076	10.261	10.5716	10.5042	10.4182
P108	[R].NSLTGEEGELVK.[V]	Q9JI99	Q9JI99 [100-111]	Q9JI99 1xPhospho [S101(100)]	Sphingosine-1-phosphate phosphatase 1 OS=Mus musculus OX=10090 GN=Sgpp1 PE=1 SV=1	9.76459	9.81015	0.0881132	0.123932	-1.02888	-0.0410792	-0.533572	0.610608	0.786468	9.80471	9.82168	9.79875	9.63323	9.70336	9.73362	9.97931	9.82429
P1080	[R].SLAALDALNTDDENDEEEYEAWK.[V]	C0HKD9	C0HKD9 [258-280]	C0HKD9 1xPhospho [T267(99.5)]	Microfibrillar-associated protein 1B OS=Mus musculus OX=10090 GN=Mfap1b PE=1 SV=1	9.85015	9.89029	0.278484	0.141857	-1.03685	-0.0522115	-0.667818	0.526234	0.731174	9.77162	9.49585	10.0062	10.1269	9.80914	9.73204	10.0035	10.0165
P1083	[K].SKESLQEAGKSDANTDLIGGSPK.[G]	P53986	P53986 [210-232]	P53986 1xPhospho [S213(100)]	Monocarboxylate transporter 1 OS=Mus musculus OX=10090 GN=Slc16a1 PE=1 SV=1	8.72844	8.69168	0.0464591	0.0526493	1.02045	0.0292011	0.8448	0.426913	0.662538	8.70195	8.67693	8.77368	8.76121	8.7652	8.64109	8.67356	8.68689
P1084	[K].HIKEEPLSEEEPCTSTAVPSPEKK.[K]	Q6DFW4	Q6DFW4 [502-525]	Q6DFW4 1xPhospho [S509(100)]	Nucleolar protein 58 OS=Mus musculus OX=10090 GN=Nop58 PE=1 SV=1	8.37416	8.37309	0.0178136	0.019335	-1.00313	-0.00450142	-0.703702	0.504968	0.716364	8.386	8.39166	8.35334	8.36565	8.38632	8.38616	8.37461	8.34528
P1086	[R].SVDALDDINRPGSTESGRSSPPSSGRR.[G]	Q99KG5	Q99KG5 [436-462]		Lipolysis-stimulated lipoprotein receptor OS=Mus musculus OX=10090 GN=Lsr PE=1 SV=1	8.67712	8.64883	0.0499946	0.0328615	1.02133	0.0304539	0.977237	0.361893	0.603738	8.72783	8.61193	8.70127	8.66746	8.69399	8.62914	8.65173	8.62047
P1087	[R].SVDEVNYWDKQDHPISR.[L]	P50136	P50136 [344-360]	P50136 1xPhospho [S344(100)]	2-oxoisovalerate dehydrogenase subunit alpha, mitochondrial OS=Mus musculus OX=10090 GN=Bckdha PE=1 SV=1	8.35833	8.3494	0.00838659	0.0131202	1.01082	0.0155233	3.60347	0.00912212	0.103041	8.35334	8.35522	8.37086	8.35392	8.33492	8.34365	8.36539	8.35365
P1088	[R].SVDIFGSTPFQPFSVSASK.[S]	Q91Z96	Q91Z96 [908-926]	Q91Z96 1xPhospho [S908(100)]	BMP-2-inducible protein kinase OS=Mus musculus OX=10090 GN=Bmp2k PE=1 SV=1	9.31203	9.33219	0.0653453	0.0602915	-1.01558	-0.0223038	-0.553667	0.597513	0.779549	9.28107	9.40394	9.25375	9.30937	9.393	9.37328	9.26845	9.29403
P1089	[K].SVEDEMDSPGEEPFYTGQGR.[S]	Q02780	Q02780 [303-322]	Q02780 1xPhospho [S310(100)]	Nuclear factor 1 A-type OS=Mus musculus OX=10090 GN=Nfia PE=1 SV=1	8.57522	8.5383	0.0327081	0.0458726	1.02475	0.0352712	2.33575	0.0531845	0.226883	8.55404	8.54408	8.58684	8.61591	8.52025	8.49023	8.59866	8.54408
P109	[R].NSLTQEVS.[-]	Q64735	Q64735 [476-483]	Q64735 1xPhospho [S477(100)]	Complement component receptor 1-like protein OS=Mus musculus OX=10090 GN=Cr1l PE=1 SV=1	8.52239	8.55788	0.0513819	0.0587874	-1.02204	-0.031448	-1.04388	0.332187	0.573534	8.49834	8.46151	8.56869	8.56101	8.53075	8.61436	8.48838	8.59802
P1091	[K].SVNEILGLAESSPKEPK.[V]	Q8VDY9	Q8VDY9 [296-312]	Q8VDY9 1xPhospho [S307(99.7)]	Caspase activity and apoptosis inhibitor 1 OS=Mus musculus OX=10090 GN=Caap1 PE=1 SV=2	10.9803	11.0541	0.444326	0.303043	-1.06959	-0.0970646	-0.637325	0.544743	0.744688	11.2123	11.4883	10.5532	10.6674	11.1747	11.3086	10.6157	11.1172
P1092	[K].SVPTVDSGNEDDDSSFK.[I]	Q05D44	Q05D44 [209-225]	Q05D44 1xPhospho [S215(100)]	Eukaryotic translation initiation factor 5B OS=Mus musculus OX=10090 GN=Eif5b PE=1 SV=2	8.89551	8.88665	0.0170314	0.0103771	1.00504	0.00725805	0.362019	0.728314	0.856774	8.8954	8.9186	8.87799	8.89005	8.90215	8.88212	8.88212	8.88021
P1093	[K].SVPTVDSGNEDDDSSFKIK.[T]	Q05D44	Q05D44 [209-227]	Q05D44 1xPhospho [S215(99.5)]	Eukaryotic translation initiation factor 5B OS=Mus musculus OX=10090 GN=Eif5b PE=1 SV=2	8.40636	8.4221	0.0211289	0.0233115	-1.01423	-0.0203832	-1.23097	0.259163	0.498838	8.39194	8.4297	8.41844	8.38536	8.43761	8.43976	8.38927	8.42175
P1094	[R].SVSEAALAQPEGLLGTDTLK.[K]	P54310	P54310 [557-576]	P54310 1xPhospho [S559(99.6)]	Hormone-sensitive lipase OS=Mus musculus OX=10090 GN=Lipe PE=1 SV=2	9.4465	9.29166	0.105673	0.289191	1.13984	0.188834	1.95373	0.0928329	0.297272	9.4259	9.58414	9.44834	9.32764	9.44834	9.61787	9.00933	9.09109
P1095	[R].SVSEAALAQPEGLLGTDTLKK.[L]	P54310	P54310 [557-577]		Hormone-sensitive lipase OS=Mus musculus OX=10090 GN=Lipe PE=1 SV=2	9.17765	8.90612	0.276224	0.253683	1.19269	0.25422	1.44928	0.191713	0.428802	8.79061	9.43733	9.19916	9.28349	8.78368	9.15229	9.07858	8.60993
P1096	[R].SVSGSPEPAAK.[K]	Q52KI8	Q52KI8 [793-803]	Q52KI8 1xPhospho [S797(100)]	Serine/arginine repetitive matrix protein 1 OS=Mus musculus OX=10090 GN=Srrm1 PE=1 SV=2	8.65659	8.51965	0.0648482	0.0847559	1.09882	0.135956	2.61579	0.0354891	0.190171	8.62005	8.58731	8.7305	8.68849	8.59802	8.57152	8.4085	8.50056
P1097	[R].SVSGSPEPAAK.[K]	Q52KI8	Q52KI8 [793-803]	Q52KI8 2xPhospho [S795(100); S797(100)]	Serine/arginine repetitive matrix protein 1 OS=Mus musculus OX=10090 GN=Srrm1 PE=1 SV=2	9.49465	9.26939	0.0868439	0.148926	1.16969	0.226125	2.61211	0.0356768	0.190752	9.57178	9.41842	9.56791	9.4205	9.45426	9.16544	9.13333	9.32455
P1098	[R].SVSGSPEPAAK.[K]	Q52KI8	Q52KI8 [793-803]	Q52KI8 3xPhospho [S793(100); S795(100); S797(100)]	Serine/arginine repetitive matrix protein 1 OS=Mus musculus OX=10090 GN=Srrm1 PE=1 SV=2	8.96215	8.88468	0.0537558	0.116155	1.05348	0.0751568	1.35589	0.21839	0.45691	8.99059	8.90215	8.93455	9.0213	8.93261	8.72179	8.99235	8.89195
P1099	[R].SVSTSPSILPAYLK.[E]	Q8BWS5	Q8BWS5 [323-336]	Q8BWS5 1xPhospho [S327(99.1)]	G protein-regulated inducer of neurite outgrowth 3 OS=Mus musculus OX=10090 GN=Gprin3 PE=1 SV=1	8.69113	8.72931	0.0301681	0.0557747	-1.02262	-0.0322761	-1.03412	0.336411	0.577236	8.69245	8.6788	8.66115	8.73209	8.64944	8.77688	8.73631	8.75462
P11	[R].QFPPSPSAPK.[I]	Q9R0A0	Q9R0A0 [228-237]	Q9R0A0 1xPhospho [S232(99.8)]	Peroxisomal membrane protein PEX14 OS=Mus musculus OX=10090 GN=Pex14 PE=1 SV=1	8.92298	9.11189	0.0361113	0.130448	-1.13319	-0.180392	-2.9596	0.0218088	0.15035	8.95879	8.90475	8.88146	8.94692	8.96497	9.28107	9.08353	9.11801
P110	[R].NSPQSSPTSTPK.[L]	Q920Q8	Q920Q8 [321-332]	Q920Q8 2xPhospho [S322(100); S325(100)]	Influenza virus NS1A-binding protein homolog OS=Mus musculus OX=10090 GN=Ivns1abp PE=1 SV=2	9.12529	9.0371	0.0205527	0.044871	1.06308	0.0882529	2.75048	0.0292823	0.170589	9.14853	9.13584	9.10365	9.11314	9.05956	8.98576	9.01632	9.08678
P1101	[R].SVTTEPSSLKSPDASIFDSHVPSNK.[S]	Q8BJ05	Q8BJ05 [75-99]		Zinc finger CCCH domain-containing protein 14 OS=Mus musculus OX=10090 GN=Zc3h14 PE=1 SV=1	8.63962	8.68954	0.0502761	0.132424	-1.03039	-0.0431927	-0.770129	0.467102	0.685273	8.57183	8.63879	8.69172	8.65614	8.50931	8.79406	8.78368	8.67109
P1102	[R].SVVGTPAYLAPEVLR.[SN]	Q8K1Y2	Q8K1Y2 [734-748]	Q8K1Y2 1xPhospho [S734(100)]	Serine/threonine-protein kinase D3 OS=Mus musculus OX=10090 GN=Prkd3 PE=1 SV=1	10.8787	10.7393	0.215619	0.287152	1.10935	0.14971	1.1209	0.300311	0.548094	10.7563	11.1747	10.8961	10.6875	10.8333	11.0807	10.405	10.6383
P1103	[R].SVDALDDINRPGSTESGRSSPPSSGR.[R]	Q99KG5	Q99KG5 [436-461]		Lipolysis-stimulated lipoprotein receptor OS=Mus musculus OX=10090 GN=Lsr PE=1 SV=1	8.81476	8.88715	0.0515284	0.0532205	-1.0475	-0.0669469	-1.95248	0.0930015	0.297272	8.856	8.73959	8.83608	8.82737	8.85836	8.84278	8.96261	8.88482
P1104	[R].SVDALDDINRPGSTESGR.[S]	Q99KG5	Q99KG5 [436-453]	Q99KG5 1xPhospho [S436(100)]	Lipolysis-stimulated lipoprotein receptor OS=Mus musculus OX=10090 GN=Lsr PE=1 SV=1	9.74067	9.35904	0.057114	0.163033	1.31273	0.392572	4.42576	0.00327468	0.0606983	9.77831	9.78364	9.74084	9.65991	9.11626	9.41739	9.46517	9.43733
P1105	[R].SSVPSGGSLFGDDEDDDLFSSAK.[T]	Q6PGL7	Q6PGL7 [866-888]		WASH complex subunit 2 OS=Mus musculus OX=10090 GN=Washc2 PE=1 SV=1	8.45681	8.43238	0.0350322	0.0921142	1.04717	0.066502	3.62768	0.00883815	0.102704	8.44609	8.41844	8.46026	8.50245	8.35996	8.36474	8.55639	8.44842
P1106	[R].STGPGTGTGTAYDR.[K]	Q9Z0G9	Q9Z0G9 [202-215]		Claudin-3 OS=Mus musculus OX=10090 GN=Cldn3 PE=1 SV=1	9.40914	9.5888	0.530204	0.929129	-1.03013	-0.0428322	-0.167903	0.871539	0.942791	9.17045	9.11026	9.15229	10.2035	9.1116	8.93358	9.35139	10.9586
P1107	[K].STGVFQDEELLFSHK.[L]	Q6PGL7	Q6PGL7 [832-846]		WASH complex subunit 2 OS=Mus musculus OX=10090 GN=Washc2 PE=1 SV=1	8.43378	8.51917	0.102193	0.0779378	-1.0737	-0.102597	-1.86909	0.105008	0.315418	8.36937	8.58635	8.39273	8.38667	8.50045	8.62401	8.43629	8.51594
P1108	[R].STIGVMVTASHNPEEDNGVK.[L]	Q9CYR6	Q9CYR6 [55-74]	Q9CYR6 1xPhospho [S64(100)]	Phosphoacetylglucosamine mutase OS=Mus musculus OX=10090 GN=Pgm3 PE=1 SV=1	8.61536	8.63301	0.0647687	0.0531583	-1.00909	-0.013051	-0.318115	0.759934	0.874833	8.7047	8.55613	8.61822	8.58239	8.69728	8.58057	8.65471	8.59946
P1109	[R].STIGVMVTASHNPEEDNGVK.[L]	Q9CYR6	Q9CYR6 [55-74]		Phosphoacetylglucosamine mutase OS=Mus musculus OX=10090 GN=Pgm3 PE=1 SV=1	8.41194	8.44173	0.0461435	0.0475769	-1.01726	-0.024685	-1.15123	0.288464	0.53615	8.47209	8.41693	8.39704	8.36172	8.50974	8.42678	8.43152	8.39887
P111	[R].NSPQSSPTSTPK.[L]	Q920Q8	Q920Q8 [321-332]	Q920Q8 3xPhospho [S322(100); S325(99.2); S326(98.4)]	Influenza virus NS1A-binding protein homolog OS=Mus musculus OX=10090 GN=Ivns1abp PE=1 SV=2	9.53201	9.46228	0.0799643	0.118205	1.04779	0.0673545	1.24083	0.255723	0.494988	9.58221	9.61397	9.44131	9.49055	9.51502	9.54711	9.49951	9.28749
P1113	[R].STSEVQMEASLDDPEATGLTAEEDSVR.[Y]	Q9R1S7	Q9R1S7 [895-921]	Q9R1S7 1xPhospho [S904(100)]	Multidrug resistance-associated protein 6 OS=Mus musculus OX=10090 GN=Abcc6 PE=1 SV=3	8.29913	8.28681	0.004361	0.00567309	1.00629	0.00905122	4.00021	0.00549415	0.0768542	8.29917	8.3033	8.30096	8.2931	8.2917	8.27903	8.28628	8.29024
P1114	[K].STSIDTGPTESPASLKR.[V]	Q9Z0R4	Q9Z0R4 [969-985]		Intersectin-1 OS=Mus musculus OX=10090 GN=Itsn1 PE=1 SV=2	8.63316	8.7255	0.0507249	0.0500298	-1.06973	-0.0972456	-3.94035	0.00592191	0.0804978	8.6764	8.67192	8.56997	8.61436	8.79912	8.7047	8.68766	8.71051
P1116	[K].STSPAPADVAPAQEDLR.[T]	P97855	P97855 [229-245]	P97855 1xPhospho [S231(99.7)]	Ras GTPase-activating protein-binding protein 1 OS=Mus musculus OX=10090 GN=G3bp1 PE=1 SV=1	10.2104	10.237	0.0995142	0.0693529	-1.01715	-0.0245294	-0.346826	0.739196	0.861679	10.2946	10.0912	10.2903	10.1654	10.2271	10.2946	10.2834	10.1428
P1117	[R].STSQGSINSPVYSR.[H]	Q8K4G5	Q8K4G5 [494-507]	Q8K4G5 1xPhospho [T495(99)]	Actin-binding LIM protein 1 OS=Mus musculus OX=10090 GN=Ablim1 PE=1 SV=1	8.65468	8.62763	0.0687904	0.041836	1.01389	0.0199015	0.730411	0.489507	0.705664	8.60152	8.59802	8.74223	8.67693	8.63977	8.5798	8.61248	8.67848
P1118	[R].STSQGSINSPVYSR.[H]	Q8K4G5	Q8K4G5 [494-507]	Q8K4G5 2xPhospho [T495(99.3); S496(100)]	Actin-binding LIM protein 1 OS=Mus musculus OX=10090 GN=Ablim1 PE=1 SV=1	8.65928	8.49638	0.0510984	0.0369452	1.12598	0.171183	5.63371	0.000868305	0.0360197	8.71262	8.69295	8.62161	8.60993	8.45424	8.51769	8.4781	8.5355
P1119	[R].STSSEEAVATEAGGSSLDELQENHPK.[K]	Q3TLD5	Q3TLD5 [437-462]		Unconventional prefoldin RPB5 interactor OS=Mus musculus OX=10090 GN=Uri1 PE=1 SV=2	10.3876	9.91677	0.248846	0.341559	1.3742	0.458593	2.41824	0.0471839	0.215826	10.2035	10.1493	10.5443	10.6533	9.94738	9.94738	9.47008	10.3022
P112	[K].NSQEDSEDSEEKDVK.[T]	Q80XU3	Q80XU3 [53-67]	Q80XU3 1xPhospho [S58(100)]	Nuclear ubiquitous casein and cyclin-dependent kinase substrate 1 OS=Mus musculus OX=10090 GN=Nucks1 PE=1 SV=1	9.2056	9.34827	0.0602854	0.0521935	-1.10279	-0.141161	-3.05651	0.0190586	0.138955	9.25375	9.16961	9.25959	9.13946	9.37519	9.34331	9.39723	9.27737
P1120	[R].STSTPNVHMVSTTLHVDSR.[M]	Q99N57	Q99N57 [257-275]		RAF proto-oncogene serine/threonine-protein kinase OS=Mus musculus OX=10090 GN=Raf1 PE=1 SV=2	10.3407	10.2251	0.111131	0.171401	1.08446	0.116975	1.11513	0.30261	0.548589	10.4182	10.2132	10.2834	10.448	10.3492	10.1715	10.0062	10.3733
P1121	[R].STSVDDTDKSSSEAIMVR.[T]	Q3UMF0	Q3UMF0 [364-381]	Q3UMF0 1xPhospho [T365(99)]	Cordon-bleu protein-like 1 OS=Mus musculus OX=10090 GN=Cobll1 PE=1 SV=2	8.46631	8.46332	0.0132035	0.0244442	1.00551	0.00793444	0.630931	0.548674	0.747513	8.47984	8.45785	8.47506	8.45246	8.47559	8.43794	8.44851	8.49122
P1122	[R].STSVDDTDKSSSEAIMVR.[T]	Q3UMF0	Q3UMF0 [364-381]	Q3UMF0 1xPhospho [T365(98.7)]	Cordon-bleu protein-like 1 OS=Mus musculus OX=10090 GN=Cobll1 PE=1 SV=2	8.36838	8.36724	0.0149323	0.0140819	-1.00195	-0.0028056	-0.41095	0.693736	0.834148	8.36215	8.35723	8.39039	8.36376	8.37099	8.34655	8.37786	8.37357
P1123	[K].STSIDTGPTESPASLK.[R]	Q9Z0R4	Q9Z0R4 [969-984]		Intersectin-1 OS=Mus musculus OX=10090 GN=Itsn1 PE=1 SV=2	8.44043	8.41107	0.0396105	0.0334	1.03094	0.0439671	2.1637	0.0683338	0.25294	8.49474	8.41277	8.40924	8.44495	8.43376	8.41812	8.36199	8.43039
P1125	[K].SYGSQPNSPTSEDLAK.[T]	Q6AW69	Q6AW69 [196-211]	Q6AW69 2xPhospho [S199(100); S203(100)]	Cingulin-like protein 1 OS=Mus musculus OX=10090 GN=Cgnl1 PE=1 SV=2	8.61052	8.57772	0.0517514	0.036872	1.01909	0.0272865	1.01927	0.342926	0.58396	8.59732	8.68661	8.58588	8.57226	8.61436	8.56235	8.53337	8.60081
P1127	[R].TASISSSPSEGTPAVGSYGCTPQSLPK.[F]	Q6ZQ58	Q6ZQ58 [822-848]	Q6ZQ58 1xPhospho [S824(100)]	La-related protein 1 OS=Mus musculus OX=10090 GN=Larp1 PE=1 SV=3	8.2979	8.30558	0.0123202	0.013183	-1.00143	-0.00206391	-0.256553	0.805104	0.901775	8.30063	8.30783	8.27997	8.30316	8.29917	8.3252	8.30096	8.29698
P1128	[R].TASLTSAASIDGSR.[S]	Q9QYG0	Q9QYG0 [330-343]	Q9QYG0 1xPhospho [S338(100)]	Protein NDRG2 OS=Mus musculus OX=10090 GN=Ndrg2 PE=1 SV=1	8.51346	8.51044	0.0218759	0.0276429	-1.00025	-0.0003664	-0.0357084	0.972539	0.987002	8.49122	8.49868	8.52759	8.53633	8.50303	8.47609	8.52172	8.54094
P1129	[R].TASLTSAASIDGSR.[S]	Q9QYG0	Q9QYG0 [330-343]	Q9QYG0 2xPhospho [S332(99.6); S335(100)]	Protein NDRG2 OS=Mus musculus OX=10090 GN=Ndrg2 PE=1 SV=1	8.36629	8.36135	0.0109765	0.0192692	1.00405	0.0058296	1.76153	0.122739	0.342189	8.35746	8.35622	8.37702	8.37447	8.35198	8.33955	8.37121	8.38265
P113	[K].NSQEDSEDSEEKDVK.[T]	Q80XU3	Q80XU3 [53-67]	Q80XU3 2xPhospho [S58(100); S61(100)]	Nuclear ubiquitous casein and cyclin-dependent kinase substrate 1 OS=Mus musculus OX=10090 GN=Nucks1 PE=1 SV=1	9.63652	9.82581	0.0722457	0.109054	-1.14227	-0.191899	-3.34398	0.0128712	0.114697	9.65171	9.73204	9.59057	9.57178	9.85588	9.89417	9.88898	9.66422
P1130	[R].TASLTSAASIDGSR.[S]	Q9QYG0	Q9QYG0 [330-343]	Q9QYG0 3xPhospho [S332(100); S335(100); S338(100)]	Protein NDRG2 OS=Mus musculus OX=10090 GN=Ndrg2 PE=1 SV=1	8.32558	8.31266	0.0152669	0.00994751	1.01243	0.0178205	3.29751	0.0137039	0.118177	8.32306	8.34698	8.31081	8.32147	8.30141	8.3172	8.30804	8.32399
P1131	[R].TASLTSAASIDGSRSR.[S]	Q9QYG0	Q9QYG0 [330-345]	Q9QYG0 1xPhospho [S344(99.5)]	Protein NDRG2 OS=Mus musculus OX=10090 GN=Ndrg2 PE=1 SV=1	8.27436	8.27782	0.00280311	0.00186616	-1.00284	-0.00409067	-3.57735	0.00943958	0.103726	8.276	8.27741	8.27254	8.27149	8.28023	8.27791	8.27741	8.27571
P1132	[R].TASLTSAASIDGSRSR.[S]	Q9QYG0	Q9QYG0 [330-345]	Q9QYG0 2xPhospho [S332(99.4); S344(99.4)]	Protein NDRG2 OS=Mus musculus OX=10090 GN=Ndrg2 PE=1 SV=1	8.27395	8.27493	0.00231521	0.00403631	-1.00257	-0.00370438	-2.13393	0.0713677	0.257823	8.27402	8.27684	8.27377	8.27118	8.28042	8.27492	8.27084	8.27352
P1133	[R].TASLTSAASIDGSRSR.[S]	Q9QYG0	Q9QYG0 [330-345]	Q9QYG0 3xPhospho [S332(100); S338(100); S344(99.3)]	Protein NDRG2 OS=Mus musculus OX=10090 GN=Ndrg2 PE=1 SV=1	8.28274	8.28097	0.00467782	0.00273785	1.00156	0.00224766	1.36887	0.214496	0.452699	8.28838	8.28459	8.27791	8.28006	8.28428	8.27758	8.28087	8.28114
P1135	[R].TASPPPPPK.[R]	Q52KI8	Q52KI8 [633-641]	Q52KI8 1xPhospho [S635(99.8)]	Serine/arginine repetitive matrix protein 1 OS=Mus musculus OX=10090 GN=Srrm1 PE=1 SV=2	8.91723	8.91596	0.084537	0.0613146	1.00258	0.00371407	0.0759527	0.941641	0.979078	8.89195	8.82346	9.02636	8.92715	8.90015	8.977	8.83731	8.94939
P1136	[R].TASPPPPPK.[R]	Q52KI8	Q52KI8 [633-641]	Q52KI8 2xPhospho [T633(100); S635(100)]	Serine/arginine repetitive matrix protein 1 OS=Mus musculus OX=10090 GN=Srrm1 PE=1 SV=2	8.45481	8.53596	0.0522347	0.0575485	-1.03039	-0.0431837	-1.20307	0.269115	0.512092	8.48441	8.37775	8.48958	8.46751	8.50184	8.4764	8.56235	8.60324
P1137	[R].TASPVIALQNGLSEDEALQR.[A]	Q91X58	Q91X58 [185-204]	Q91X58 1xPhospho [S187(99.7)]	AN1-type zinc finger protein 2B OS=Mus musculus OX=10090 GN=Zfand2b PE=1 SV=1	8.81742	8.91263	0.128632	0.273716	-1.03034	-0.0431246	-0.634035	0.546763	0.746179	8.66691	8.79625	8.98007	8.82646	8.61741	8.75764	9.21594	9.05956
P1138	[R].TCDSPQNPVDFISGPVPDSPFPR.[T]	P52479	P52479 [205-227]	P52479 1xPhospho [S208(100)]	Ubiquitin carboxyl-terminal hydrolase 10 OS=Mus musculus OX=10090 GN=Usp10 PE=1 SV=3	8.4038	8.42746	0.00966668	0.006825	-1.01484	-0.0212461	-3.23925	0.0148305	0.122199	8.41598	8.40695	8.39765	8.39462	8.43629	8.42372	8.42074	8.42911
P1139	[K].TCLSEGNPYVSSALSVPASPR.[V]	Q8K1N2	Q8K1N2 [315-335]	Q8K1N2 1xPhospho [S333(100)]	Pleckstrin homology-like domain family B member 2 OS=Mus musculus OX=10090 GN=Phldb2 PE=1 SV=2	9.00264	9.08821	0.067717	0.147217	-1.06998	-0.0975816	-1.39431	0.207038	0.447059	9.04861	9.05507	8.90842	8.99844	9.25712	8.97593	9.16544	8.95436
P114	[K].NSSLLSFDSEDENE.[-]	Q8K039	Q8K039 [142-155]		Uncharacterized protein KIAA1143 homolog OS=Mus musculus OX=10090 PE=1 SV=1	12.8413	12.9889	0.159534	0.511859	-1.10146	-0.139411	-0.549384	0.600291	0.780771	12.8346	12.7683	13.0653	12.697	13.6783	12.7683	12.4786	13.0303
P1140	[K].TDAQKTESPAEGKEQEEK.[S]	Q8K310	Q8K310 [612-629]	Q8K310 1xPhospho [S619(100)]	Matrin-3 OS=Mus musculus OX=10090 GN=Matr3 PE=1 SV=1	8.31621	8.32714	0.00966647	0.00483135	-1.01189	-0.0170578	-4.43323	0.00324585	0.0606983	8.31093	8.30536	8.32581	8.32272	8.33196	8.33016	8.32505	8.32137
P1141	[R].TDGFAEAIHSPQVAGVPR.[F]	F6ZDS4	F6ZDS4 [2214-2231]	F6ZDS4 1xPhospho [S2223(100)]	Nucleoprotein TPR OS=Mus musculus OX=10090 GN=Tpr PE=1 SV=1	8.31757	8.32971	0.0196228	0.0322737	-1.00656	-0.00942762	-0.958962	0.370389	0.612058	8.3172	8.34408	8.29707	8.31193	8.32272	8.3772	8.31025	8.30868
P1142	[R].TDGSISGDRQPVTVADYISR.[A]	Q9WVR4	Q9WVR4 [599-618]	Q9WVR4 2xPhospho [S602(98.9); S604(100)]	Fragile X mental retardation syndrome-related protein 2 OS=Mus musculus OX=10090 GN=Fxr2 PE=1 SV=1	9.34825	9.57027	0.193159	0.0776908	-1.17532	-0.23305	-2.24592	0.0606121	0.23817	9.2203	9.62903	9.32203	9.22162	9.62903	9.46517	9.62903	9.55784
P1143	[R].TDLTQGDEVIDTTSEAGETSSTSETTPK.[A]	Q9ERU9	Q9ERU9 [2317-2344]	Q9ERU9 1xPhospho [T2342(99)]	E3 SUMO-protein ligase RanBP2 OS=Mus musculus OX=10090 GN=Ranbp2 PE=1 SV=2	8.33444	8.3343	0.00196471	0.00598938	-1.00186	-0.00267745	-1.0059	0.348871	0.589042	8.33425	8.33348	8.33725	8.33279	8.3385	8.32545	8.33725	8.33601
P1144	[K].TDSPLPLEEASTPPGK.[V]	Q9WUH1	Q9WUH1 [318-333]		Transmembrane protein 115 OS=Mus musculus OX=10090 GN=Tmem115 PE=1 SV=1	10.273	10.3471	0.143459	0.297445	-1.04614	-0.0650813	-0.413488	0.691963	0.833682	10.339	10.0837	10.4182	10.2513	10.1066	10.7809	10.269	10.2318
P1145	[R].TDSREDEISPPPPNPVVK.[G]	Q9DBC7	Q9DBC7 [75-92]	Q9DBC7 1xPhospho [S83(100)]	cAMP-dependent protein kinase type I-alpha regulatory subunit OS=Mus musculus OX=10090 GN=Prkar1a PE=1 SV=3	9.48019	9.50125	0.0719158	0.0628454	-1.01638	-0.0234466	-0.490688	0.639067	0.800099	9.4558	9.40036	9.57178	9.49282	9.56217	9.41393	9.50536	9.52352
P1147	[R].TASETRSEGSEYEEIPK.[R]	Q7TSC1	Q7TSC1 [1081-1097]	Q7TSC1 3xPhospho [S1090(100); T/S/Y]	Protein PRRC2A OS=Mus musculus OX=10090 GN=Prrc2a PE=1 SV=1	8.66477	8.75959	0.18433	0.185316	-1.07163	-0.0998109	-0.819791	0.44009	0.668643	8.48627	8.9232	8.63137	8.61822	8.54932	9.00001	8.76121	8.72783
P1148	[R].TASESNVYLNSFHYPDR.[S]	Q8K1N2	Q8K1N2 [974-990]	Q8K1N2 1xPhospho [S976(100)]	Pleckstrin homology-like domain family B member 2 OS=Mus musculus OX=10090 GN=Phldb2 PE=1 SV=2	9.25012	9.38935	0.140415	0.335325	-1.08485	-0.117499	-1.37356	0.213101	0.452352	9.10121	9.16166	9.34666	9.39094	9.23433	9.05956	9.84034	9.42317
P1149	[R].SYSPAHNR.[E]	Q569Z6	Q569Z6 [53-60]	Q569Z6 1xPhospho [S55(100)]	Thyroid hormone receptor-associated protein 3 OS=Mus musculus OX=10090 GN=Thrap3 PE=1 SV=1	8.40354	8.35574	0.0543116	0.0102527	1.03507	0.0497308	4.25332	0.00402543	0.0658857	8.40646	8.33291	8.46533	8.40945	8.36141	8.34142	8.35556	8.36458
P115	[R].NSSPSISPNTSFASDGSPSPLGGIK.[R]	Q9DBR1	Q9DBR1 [469-493]		5'-3' exoribonuclease 2 OS=Mus musculus OX=10090 GN=Xrn2 PE=1 SV=1	8.37239	8.36953	0.0843608	0.0594866	-1.0186	-0.0265925	-0.667122	0.526652	0.731174	8.3011	8.49023	8.37461	8.32364	8.3176	8.42105	8.42105	8.31843
P1150	[R].SYSPAHNR.[E]	Q569Z6	Q569Z6 [53-60]	Q569Z6 2xPhospho [S53(100); S55(100)]	Thyroid hormone receptor-associated protein 3 OS=Mus musculus OX=10090 GN=Thrap3 PE=1 SV=1	8.38849	8.37933	0.0128962	0.0151782	1.01265	0.0181287	3.64103	0.00868579	0.102454	8.38121	8.37461	8.40289	8.39527	8.35768	8.38021	8.3915	8.38791
P1151	[R].SYSPDGKESPSDKK.[S]	Q8K310	Q8K310 [596-609]	Q8K310 1xPhospho [S598(99.6)]	Matrin-3 OS=Mus musculus OX=10090 GN=Matr3 PE=1 SV=1	8.67817	8.69312	0.0407604	0.0343535	-1.00989	-0.0141969	-0.501531	0.631806	0.796617	8.69923	8.6579	8.72321	8.63232	8.7179	8.64726	8.721	8.68633
P1152	[R].SYSPEHR.[Q]	Q8CB77	Q8CB77 [123-129]	Q8CB77 1xPhospho [S125(100)]	Elongin-A OS=Mus musculus OX=10090 GN=Eloa PE=1 SV=3	10.1658	10.3201	0.201265	0.0839718	-1.11638	-0.158823	-1.61463	0.151635	0.383156	10.1586	10.3798	9.89761	10.2271	10.3266	10.4109	10.2077	10.3353
P1154	[K].TAADVVSPGANSVDR.[L]	B2RRE7	B2RRE7 [994-1008]	B2RRE7 1xPhospho [S1000(100)]	OTU domain-containing protein 4 OS=Mus musculus OX=10090 GN=Otud4 PE=1 SV=1	8.78089	8.62397	0.143838	0.0806398	1.10628	0.145721	2.49716	0.0420941	0.203083	8.56804	8.84586	8.88319	8.82646	8.51373	8.61822	8.69923	8.6647
P1156	[K].TAHNSEADLEESFNEHELEPSSPK.[T]	Q9D4J7	Q9D4J7 [134-157]	Q9D4J7 1xPhospho [S155(98.4)]	PHD finger protein 6 OS=Mus musculus OX=10090 GN=Phf6 PE=1 SV=1	9.73387	9.55335	0.209262	0.235055	1.14041	0.189546	1.27213	0.245057	0.486564	9.74604	9.64948	9.52352	10.0165	9.43733	9.88898	9.35542	9.53165
P1157	[R].TALPTSGSSTGELELLAGEVPAR.[S]	Q80VP1	Q80VP1 [411-433]	Q80VP1 1xPhospho [S419(98.2)]	Epsin-1 OS=Mus musculus OX=10090 GN=Epn1 PE=1 SV=3	8.44824	8.45186	0.0209407	0.0234894	-1.00238	-0.0034325	-0.239382	0.817856	0.909317	8.43894	8.47506	8.45281	8.42614	8.4265	8.46763	8.47559	8.43771
P1158	[K].TAPSSPLTSPSDTR.[S]	Q6ZPJ0	Q6ZPJ0 [261-274]	Q6ZPJ0 1xPhospho [S265(99.6)]	Testis-expressed protein 2 OS=Mus musculus OX=10090 GN=Tex2 PE=1 SV=2	8.61821	8.54049	0.0619835	0.0501326	1.04506	0.063581	1.77301	0.120716	0.34006	8.59946	8.53959	8.67816	8.65562	8.60993	8.49287	8.5399	8.51927
P1159	[K].SYGSQPNSPTSEDLAK.[T]	Q6AW69	Q6AW69 [196-211]	Q6AW69 1xPhospho [S203(100)]	Cingulin-like protein 1 OS=Mus musculus OX=10090 GN=Cgnl1 PE=1 SV=2	8.69008	8.76384	0.0121461	0.0730735	-1.04744	-0.0668665	-1.97515	0.0899788	0.292948	8.68132	8.68661	8.68438	8.70801	8.65842	8.8216	8.80241	8.77293
P1160	[K].TAPSSPLTSPSDTR.[S]	Q6ZPJ0	Q6ZPJ0 [261-274]	Q6ZPJ0 2xPhospho [S269(100); S/T]	Testis-expressed protein 2 OS=Mus musculus OX=10090 GN=Tex2 PE=1 SV=2	8.97397	8.96348	0.0666315	0.0606885	1.00711	0.0102163	0.221193	0.83143	0.921004	8.9186	9.0698	8.9425	8.96497	8.89392	9.03429	8.93839	8.9873
P1162	[K].TARPNSEAPLSGSEDADDSNK.[L]	Q05D44	Q05D44 [127-147]	Q05D44 1xPhospho [S137(100)]	Eukaryotic translation initiation factor 5B OS=Mus musculus OX=10090 GN=Eif5b PE=1 SV=2	8.40725	8.39946	0.0142613	0.00446534	1.00072	0.00104456	0.139573	0.893037	0.95453	8.39439	8.39887	8.4265	8.40924	8.40432	8.39417	8.39765	8.40169
P1163	[K].TARPNSEAPLSGSEDADDSNK.[L]	Q05D44	Q05D44 [127-147]	Q05D44 2xPhospho [S137(100); S139(100)]	Eukaryotic translation initiation factor 5B OS=Mus musculus OX=10090 GN=Eif5b PE=1 SV=2	8.3277	8.31856	0.0118883	0.00714079	1.00499	0.00718288	1.16823	0.281994	0.529234	8.33754	8.32883	8.31069	8.33376	8.32686	8.3106	8.32161	8.31517
P1164	[K].TARPNSEAPLSGSEDADDSNKLSK.[K]	Q05D44	Q05D44 [127-150]	Q05D44 1xPhospho [S137(100)]	Eukaryotic translation initiation factor 5B OS=Mus musculus OX=10090 GN=Eif5b PE=1 SV=2	8.39163	8.39347	0.0110009	0.0123923	-1.00584	-0.00839874	-1.09872	0.309222	0.552741	8.37935	8.38536	8.40011	8.40169	8.39704	8.40945	8.3845	8.38289
P1165	[K].TASAVAGKTPDASPEPK.[D]	Q3TXS7	Q3TXS7 [303-319]	Q3TXS7 1xPhospho [T311(100)]	26S proteasome non-ATPase regulatory subunit 1 OS=Mus musculus OX=10090 GN=Psmd1 PE=1 SV=1	8.28205	8.28811	0.00248126	0.00894203	-1.00292	-0.00421108	-2.26862	0.0586411	0.237525	8.27885	8.28226	8.28491	8.28217	8.2839	8.3011	8.28644	8.28099
P1166	[R].TASDSDEQQWPEEK.[R]	Q4VA53	Q4VA53 [1253-1266]	Q4VA53 1xPhospho [S1255(100)]	Sister chromatid cohesion protein PDS5 homolog B OS=Mus musculus OX=10090 GN=Pds5b PE=1 SV=1	8.61322	8.64323	0.0322577	0.0501801	-1.02314	-0.0330008	-1.4212	0.199409	0.436558	8.58362	8.5914	8.62401	8.65387	8.65387	8.59946	8.60993	8.70968
P1167	[R].TASDSDEQQWPEEK.[R]	Q4VA53	Q4VA53 [1253-1266]	Q4VA53 2xPhospho [S1255(100); S1257(100)]	Sister chromatid cohesion protein PDS5 homolog B OS=Mus musculus OX=10090 GN=Pds5b PE=1 SV=1	8.42856	8.49141	0.0450483	0.0202638	-1.05721	-0.080268	-4.40286	0.00336483	0.0617999	8.39166	8.3876	8.46456	8.47042	8.51689	8.47189	8.47884	8.49803
P1168	[R].TASEGSEAETPEAPK.[Q]	Q05CL8	Q05CL8 [251-265]	Q05CL8 1xPhospho [S253(100)]	La-related protein 7 OS=Mus musculus OX=10090 GN=Larp7 PE=1 SV=2	8.60552	8.56475	0.0597791	0.00860965	1.03459	0.0490632	1.76695	0.12178	0.340893	8.62739	8.53773	8.6764	8.58057	8.55404	8.56542	8.56445	8.5751
P1169	[R].TASEGSEAETPEAPK.[Q]	Q05CL8	Q05CL8 [251-265]	Q05CL8 2xPhospho [S253(100); S256(100)]	La-related protein 7 OS=Mus musculus OX=10090 GN=Larp7 PE=1 SV=2	8.89316	8.8173	0.0660743	0.0749761	1.05413	0.0760478	1.59329	0.156332	0.389377	8.8882	8.94449	8.93839	8.80155	8.8472	8.72686	8.79301	8.90215
P117	[K].NSTPSEPDSGQGPPAEEEEGEEEAAKEEAEAQGVR.[D]	P51859	P51859 [198-232]		Hepatoma-derived growth factor OS=Mus musculus OX=10090 GN=Hdgf PE=1 SV=2	8.34221	8.33366	0.0140188	0.00623427	1.00849	0.0122036	2.78326	0.0279514	0.167708	8.34262	8.32418	8.3584	8.34365	8.33097	8.3261	8.33877	8.33877
P1170	[R].TASEGSEAETPEAPK.[Q]	Q05CL8	Q05CL8 [251-265]	Q05CL8 3xPhospho [T251(100); S253(100); S256(100)]	La-related protein 7 OS=Mus musculus OX=10090 GN=Larp7 PE=1 SV=2	8.48547	8.42491	0.103472	0.102814	1.04272	0.0603561	1.53896	0.168906	0.403162	8.59502	8.55143	8.41128	8.38416	8.38549	8.57822	8.35875	8.3772
P1173	[R].SRSGEGEVSGLLR.[K]	Q62318	Q62318 [471-483]	Q62318 1xPhospho [S473(99.6)]	Transcription intermediary factor 1-beta OS=Mus musculus OX=10090 GN=Trim28 PE=1 SV=3	8.40314	8.40618	0.0327268	0.0293502	-1.00578	-0.00830805	-0.541682	0.605304	0.78299	8.39249	8.44992	8.39645	8.37371	8.40479	8.44709	8.39439	8.37844
P1174	[R].SRSGSIIGSR.[Y]	Q8BL97	Q8BL97 [208-217]	Q8BL97 2xPhospho [S210(100); S212(100)]	Serine/arginine-rich splicing factor 7 OS=Mus musculus OX=10090 GN=Srsf7 PE=1 SV=1	8.70082	8.52235	0.0677271	0.101171	1.1319	0.178745	3.20001	0.0156453	0.124013	8.76194	8.62293	8.75289	8.6655	8.67109	8.49902	8.46898	8.45031
P1175	[R].SRSPLLNDRR.[S]	Q61136	Q61136 [366-375]	Q61136 2xPhospho [S366(100); S368(100)]	Serine/threonine-protein kinase PRP4 homolog OS=Mus musculus OX=10090 GN=Prpf4b PE=1 SV=3	8.56711	8.54061	0.0436474	0.0303852	1.02111	0.0301342	1.13124	0.296226	0.544334	8.60757	8.59946	8.51689	8.54453	8.51952	8.51049	8.55889	8.57353
P1177	[R].SRSPSPDDILER.[V]	Q61136	Q61136 [576-587]	Q61136 2xPhospho [S578(99.7); S580(100)]	Serine/threonine-protein kinase PRP4 homolog OS=Mus musculus OX=10090 GN=Prpf4b PE=1 SV=3	8.65265	8.52453	0.0334579	0.0422749	1.08553	0.118403	4.42449	0.00327962	0.0606983	8.62232	8.63137	8.66038	8.69654	8.56657	8.48213	8.49474	8.55469
P1178	[R].SRSPSPDDILER.[V]	Q61136	Q61136 [576-587]	Q61136 3xPhospho [S576(100); S578(100); S580(100)]	Serine/threonine-protein kinase PRP4 homolog OS=Mus musculus OX=10090 GN=Prpf4b PE=1 SV=3	8.70854	8.64971	0.035347	0.060981	1.04517	0.0637341	1.8302	0.111112	0.325226	8.72868	8.71127	8.6579	8.73631	8.57559	8.64995	8.72494	8.64837
P118	[K].NSTPSEPDSGQGPPAEEEEGEEEAAKEEAEAQGVR.[D]	P51859	P51859 [198-232]		Hepatoma-derived growth factor OS=Mus musculus OX=10090 GN=Hdgf PE=1 SV=2	8.30672	8.30133	0.0145785	0.0159753	-1.00071	-0.00102841	-0.324556	0.755262	0.871605	8.3029	8.2877	8.31843	8.31786	8.3029	8.2785	8.31481	8.3091
P1180	[R].SRSRTPLLPR.[K]	Q8BTI8	Q8BTI8 [1982-1991]	Q8BTI8 3xPhospho [S1982(100); S1984(100); T1986(100)]	Serine/arginine repetitive matrix protein 2 OS=Mus musculus OX=10090 GN=Srrm2 PE=1 SV=3	8.75256	8.79153	0.0228579	0.0358431	-1.02727	-0.0388117	-1.7166	0.130969	0.355255	8.72686	8.74815	8.78235	8.75289	8.79061	8.77293	8.76056	8.84201
P1181	[R].SRTASLTSAASIDGSR.[S]	Q9QYG0	Q9QYG0 [328-343]		Protein NDRG2 OS=Mus musculus OX=10090 GN=Ndrg2 PE=1 SV=1	8.31845	8.32024	0.00783869	0.00599103	-1.00227	-0.00327188	-1.12187	0.299924	0.548094	8.32255	8.32658	8.31599	8.30868	8.327	8.32344	8.31627	8.31424
P1182	[R].SRTASLTSAASIDGSR.[S]	Q9QYG0	Q9QYG0 [328-343]	Q9QYG0 2xPhospho [T330(100); S332(100)]	Protein NDRG2 OS=Mus musculus OX=10090 GN=Ndrg2 PE=1 SV=1	8.34486	8.3366	0.0132907	0.00297046	1.00141	0.00203805	0.474662	0.649877	0.808481	8.33232	8.33487	8.35922	8.35303	8.33483	8.34093	8.33453	8.33611
P1183	[R].SRTASLTSAASIDGSR.[S]	Q9QYG0	Q9QYG0 [328-343]	Q9QYG0 3xPhospho [T330(100); S332(100); S338(100)]	Protein NDRG2 OS=Mus musculus OX=10090 GN=Ndrg2 PE=1 SV=1	8.41415	8.37731	0.00727169	0.0140838	1.03182	0.045185	8.83126	5.68976e-05	0.00880743	8.41348	8.41001	8.4246	8.4085	8.364	8.36817	8.38213	8.39495
P1184	[R].SRTLSQSSESGTLPSGPPGHTMEVSC.[-]	Q9QYG0	Q9QYG0 [346-371]	Q9QYG0 3xPhospho [T348(99); S350(100); S352(99)]	Protein NDRG2 OS=Mus musculus OX=10090 GN=Ndrg2 PE=1 SV=1	8.27792	8.27785	0.00140746	0.00191462	-1.00119	-0.00171064	-1.15137	0.288408	0.53615	8.27648	8.27758	8.27776	8.27985	8.27992	8.27885	8.27561	8.27701
P1185	[R].SRTLSQSSESGTLPSGPPGHTMEVSC.[-]	Q9QYG0	Q9QYG0 [346-371]	Q9QYG0 3xPhospho [T348(98.7); S350(100); S352(100)]	Protein NDRG2 OS=Mus musculus OX=10090 GN=Ndrg2 PE=1 SV=1	8.28769	8.2886	0.00665269	0.00247267	-1.00242	-0.00348296	-0.942304	0.378266	0.61786	8.28246	8.28961	8.2824	8.29628	8.2877	8.28578	8.28932	8.29161
P1186	[R].SRTPPAIR.[R]	Q8BTI8	Q8BTI8 [1972-1979]	Q8BTI8 2xPhospho [S1972(100); T1974(100)]	Serine/arginine repetitive matrix protein 2 OS=Mus musculus OX=10090 GN=Srrm2 PE=1 SV=3	8.9558	8.94431	0.0686813	0.0382598	1.01	0.0143584	0.374876	0.719158	0.850024	8.99364	8.86835	9.02443	8.93676	8.95058	8.89767	8.99059	8.93839
P1187	[R].SRTPSASHEEQQE.[-]	Q8BJU0	Q8BJU0 [303-315]	Q8BJU0 2xPhospho [T305(99.6); S307(100)]	Small glutamine-rich tetratricopeptide repeat-containing protein alpha OS=Mus musculus OX=10090 GN=Sgta PE=1 SV=2	8.5365	8.54898	0.0355526	0.0692536	-1.00558	-0.00803246	-0.333555	0.748754	0.868207	8.55613	8.57559	8.51594	8.49834	8.61822	8.57738	8.45533	8.54498
P1188	[R].SRTSVQTEDDQLIAGQSAR.[A]	P26231	P26231 [652-670]	P26231 1xPhospho [S655(99.6)]	Catenin alpha-1 OS=Mus musculus OX=10090 GN=Ctnna1 PE=1 SV=1	8.32103	8.31108	0.00715156	0.00573117	1.00564	0.0081117	2.60917	0.035828	0.191135	8.32742	8.31117	8.3206	8.32492	8.31957	8.30711	8.30937	8.30829
P1189	[R].SRTSVQTEDDQLIAGQSAR.[A]	P26231	P26231 [652-670]	P26231 2xPhospho [S655(99.8); S/T]	Catenin alpha-1 OS=Mus musculus OX=10090 GN=Ctnna1 PE=1 SV=1	8.31512	8.29667	0.00432285	0.00235291	1.00802	0.0115248	5.65986	0.000845522	0.0360197	8.3091	8.31682	8.31533	8.31923	8.29988	8.29605	8.29651	8.29424
P119	[K].NTFTAWSEEDSDYEIDDRDVNK.[I]	Q6ZQ58	Q6ZQ58 [598-619]	Q6ZQ58 2xPhospho [S604(99.3); S608(100)]	La-related protein 1 OS=Mus musculus OX=10090 GN=Larp1 PE=1 SV=3	8.34648	8.34668	0.0051537	0.0151309	1.00016	0.000236496	0.0592605	0.954447	0.982206	8.34528	8.33978	8.3494	8.35146	8.34262	8.33492	8.36886	8.34034
P1190	[K].SSASVTGEPPLYPTGSDSSR.[A]	Q80U93	Q80U93 [489-508]		Nuclear pore complex protein Nup214 OS=Mus musculus OX=10090 GN=Nup214 PE=1 SV=2	8.50606	8.53976	0.0637138	0.0709464	-1.03731	-0.0528491	-1.4346	0.195702	0.431586	8.52842	8.58588	8.44842	8.46151	8.57783	8.507	8.61637	8.45785
P1193	[R].SRSFDYNYR.[R]	Q9R0U0	Q9R0U0 [131-139]	Q9R0U0 2xPhospho [S131(100); S133(100)]	Serine/arginine-rich splicing factor 10 OS=Mus musculus OX=10090 GN=Srsf10 PE=1 SV=2	9.68528	9.64977	0.0686875	0.133063	1.02892	0.0411256	0.794093	0.453928	0.680045	9.68756	9.60869	9.66989	9.77498	9.56791	9.50787	9.78663	9.73666
P1194	[R].SRSDIDVNAAASAK.[S]	Q80TV8	Q80TV8 [598-611]		CLIP-associating protein 1 OS=Mus musculus OX=10090 GN=Clasp1 PE=1 SV=2	10.8689	10.777	0.043954	0.190982	1.06473	0.0904818	0.876586	0.410576	0.646496	10.8143	10.8834	10.8588	10.919	11.031	10.676	10.5932	10.8078
P1195	[R].SRPSSPAVR.[K]	Q9R020	Q9R020 [290-298]	Q9R020 1xPhospho [S293(99)]	Zinc finger Ran-binding domain-containing protein 2 OS=Mus musculus OX=10090 GN=Zranb2 PE=1 SV=2	9.04602	9.01887	0.0513834	0.0615296	1.02298	0.0327756	0.866565	0.415677	0.651595	9.08032	9.03429	9.09109	8.97838	9.05254	9.0851	8.94836	8.98947
P1196	[K].SQIDVALSQDSTYQGER.[A]	Q9EPU0	Q9EPU0 [1095-1111]	Q9EPU0 1xPhospho [S1102(100)]	Regulator of nonsense transcripts 1 OS=Mus musculus OX=10090 GN=Upf1 PE=1 SV=2	8.31314	8.31934	0.00457051	0.00383097	-1.00587	-0.00844917	-3.40868	0.0118016	0.113126	8.30711	8.31268	8.31481	8.31796	8.3172	8.32492	8.31654	8.31868
P1197	[K].SQIDVALSQDSTYQGER.[A]	Q9EPU0	Q9EPU0 [1095-1111]	Q9EPU0 2xPhospho [S1102(100); S1105(99.6)]	Regulator of nonsense transcripts 1 OS=Mus musculus OX=10090 GN=Upf1 PE=1 SV=2	8.2855	8.28221	0.00473196	0.00552381	1.00286	0.00412366	2.38509	0.049507	0.219767	8.28402	8.27967	8.2877	8.29062	8.27784	8.27957	8.29024	8.2812
P1198	[R].SQNNFVAILDLPEGEHQYK.[F]	Q9R078	Q9R078 [108-126]	Q9R078 1xPhospho [S108(100)]	5'-AMP-activated protein kinase subunit beta-1 OS=Mus musculus OX=10090 GN=Prkab1 PE=1 SV=2	10.2972	10.0759	0.0680592	0.265172	1.17876	0.237271	2.10194	0.074779	0.264129	10.3022	10.261	10.3906	10.2352	10.3207	10.274	9.77162	9.9374
P1199	[R].SQSGEDESLNQPGPIK.[T]	Q5BL07	Q5BL07 [1210-1225]	Q5BL07 1xPhospho [S1212(100)]	Peroxisome biogenesis factor 1 OS=Mus musculus OX=10090 GN=Pex1 PE=1 SV=2	8.53061	8.50002	0.0407556	0.0205787	1.01934	0.0276418	1.65156	0.143818	0.37368	8.56046	8.56941	8.48557	8.507	8.52131	8.49072	8.47587	8.51216
P12	[R].QFYHSIQDLSGGSR.[Q]	P04627	P04627 [153-166]	P04627 1xPhospho [S157(100)]	Serine/threonine-protein kinase A-Raf OS=Mus musculus OX=10090 GN=Araf PE=1 SV=2	8.41147	8.41811	0.0228774	0.0176951	-1.0126	-0.01807	-1.39186	0.207746	0.447426	8.39673	8.43408	8.38741	8.42767	8.41418	8.39509	8.42767	8.4355
P120	[K].NVAEALGHSPKDPGGGGGSVR.[A]	Q8R3Y8	Q8R3Y8 [428-448]	Q8R3Y8 1xPhospho [S436(100)]	Interferon regulatory factor 2-binding protein 1 OS=Mus musculus OX=10090 GN=Irf2bp1 PE=1 SV=2	11.8061	12.4881	0.554759	0.657945	-1.5898	-0.668848	-2.26308	0.0591159	0.237525	11.2021	11.7698	11.7065	12.5459	11.5563	12.6454	12.6454	13.1053
P1200	[R].SQSLPTTLLSPVR.[V]	Q922B9	Q922B9 [736-748]	Q922B9 1xPhospho [S738(100)]	Protein ITPRID2 OS=Mus musculus OX=10090 GN=Itprid2 PE=1 SV=3	9.54047	9.56681	0.0590515	0.0975687	-1.01838	-0.0262746	-0.443215	0.671353	0.819375	9.60869	9.47008	9.52094	9.56217	9.60015	9.44834	9.67933	9.53941
P1201	[R].SQSMDIDGVSCEK.[S]	Q9ES00	Q9ES00 [103-115]	Q9ES00 1xPhospho [S105(99.7)]	Ubiquitin conjugation factor E4 B OS=Mus musculus OX=10090 GN=Ube4b PE=1 SV=3	8.78569	8.78903	0.0920041	0.0918399	-1.00049	-0.000703185	-0.0255166	0.980375	0.990253	8.90475	8.81123	8.7058	8.721	8.89195	8.83993	8.70011	8.72411
P1202	[R].SQSPAASDCSSSSSSASLPSSGR.[S]	Q9JLV1	Q9JLV1 [177-199]	Q9JLV1 1xPhospho [S179(100)]	BAG family molecular chaperone regulator 3 OS=Mus musculus OX=10090 GN=Bag3 PE=1 SV=2	8.29535	8.30028	0.0166388	0.0145573	-1.00343	-0.00493724	-1.29555	0.237329	0.478236	8.28335	8.28174	8.31746	8.29886	8.28932	8.28919	8.30263	8.31996
P1203	[R].SSDEENGPPSSPDLDR.[I]	Q9D1F4	Q9D1F4 [203-218]	Q9D1F4 1xPhospho [S213(99.7)]	Proline-rich AKT1 substrate 1 OS=Mus musculus OX=10090 GN=Akt1s1 PE=1 SV=1	8.87921	8.92888	0.0960299	0.141591	-1.03428	-0.0486296	-0.609479	0.561988	0.753283	8.75933	8.94692	8.84466	8.96591	8.78476	9.09511	8.84201	8.99364
P1205	[R].SQSSDTEQPSPTSGGGK.[V]	Q8BGD9	Q8BGD9 [495-511]	Q8BGD9 1xPhospho [S497(99.7)]	Eukaryotic translation initiation factor 4B OS=Mus musculus OX=10090 GN=Eif4b PE=1 SV=1	8.77797	8.82963	0.047602	0.0920773	-1.03512	-0.0497917	-1.10628	0.306162	0.5509	8.73811	8.84466	8.75038	8.77871	8.77688	8.96722	8.79494	8.77946
P1206	[R].SQSSDTEQPSPTSGGGK.[V]	Q8BGD9	Q8BGD9 [495-511]	Q8BGD9 2xPhospho [S497(100); S498(100)]	Eukaryotic translation initiation factor 4B OS=Mus musculus OX=10090 GN=Eif4b PE=1 SV=1	8.49283	8.60075	0.0486954	0.115615	-1.08368	-0.115937	-2.29942	0.0560698	0.231396	8.42372	8.51216	8.49868	8.53675	8.47609	8.75362	8.60655	8.56673
P1207	[R].SQSSDTEQPSPTSGGGK.[V]	Q8BGD9	Q8BGD9 [495-511]	Q8BGD9 3xPhospho [S497(100); S498(100); S504(100)]	Eukaryotic translation initiation factor 4B OS=Mus musculus OX=10090 GN=Eif4b PE=1 SV=1	8.32339	8.42261	0.0202949	0.177122	-1.0482	-0.0679111	-1.6373	0.146792	0.376928	8.32137	8.35266	8.31109	8.30844	8.33645	8.68525	8.36709	8.30165
P1208	[R].SQSSHSYDDSTLPLIDR.[N]	P30999	P30999 [859-875]	P30999 1xPhospho [S864(100)]	Catenin delta-1 OS=Mus musculus OX=10090 GN=Ctnnd1 PE=1 SV=2	8.40298	8.39234	0.0165075	0.0104851	1.00583	0.0083898	1.41363	0.201532	0.439678	8.4117	8.42074	8.38359	8.3959	8.40115	8.40054	8.37935	8.38831
P1209	[R].SQSSHSYDDSTLPLIDR.[N]	P30999	P30999 [859-875]	P30999 2xPhospho [S861(99.5); S864(100)]	Catenin delta-1 OS=Mus musculus OX=10090 GN=Ctnnd1 PE=1 SV=2	8.36412	8.37434	0.0198652	0.0284827	-1.01574	-0.0225329	-3.09538	0.0180619	0.134776	8.37592	8.38587	8.34528	8.3494	8.414	8.37288	8.36331	8.34719
P121	[R].NSLMSLSEEHLEPDQR.[Q]	E9Q394	E9Q394 [1607-1622]	E9Q394 1xPhospho [S1613(100)]	A-kinase anchor protein 13 OS=Mus musculus OX=10090 GN=Akap13 PE=1 SV=1	8.52946	8.58747	0.0768834	0.0607421	-1.04712	-0.0664299	-1.45483	0.190225	0.426544	8.46419	8.63928	8.52172	8.49267	8.60825	8.63503	8.49834	8.60825
P1210	[R].SQTPPGVATPPIPK.[I]	Q925J9	Q925J9 [1049-1062]	Q925J9 1xPhospho [T1051(100)]	Mediator of RNA polymerase II transcription subunit 1 OS=Mus musculus OX=10090 GN=Med1 PE=1 SV=2	11.3225	10.863	0.269982	0.137894	1.37672	0.461231	3.09039	0.0181867	0.135053	11.7065	11.091	11.1916	11.301	10.8765	10.7504	11.0527	10.7725
P1214	[K].SREDLSAQPVQTK.[F]	P39447	P39447 [617-629]	P39447 1xPhospho [S617(100)]	Tight junction protein ZO-1 OS=Mus musculus OX=10090 GN=Tjp1 PE=1 SV=2	8.51665	8.43982	0.0438762	0.0309911	1.05726	0.0803265	3.58947	0.00929071	0.103726	8.58194	8.48838	8.50184	8.49443	8.48557	8.41693	8.4297	8.42708
P1215	[R].SRLSAIEIDIPVVSHST.[-]	Q9ET43	Q9ET43 [228-244]	Q9ET43 1xPhospho [S231(99.7)]	Claudin-12 OS=Mus musculus OX=10090 GN=Cldn12 PE=1 SV=2	12.7137	12.7326	0.245331	0.128776	-1.01403	-0.0200991	-0.168803	0.870858	0.942791	13.0653	12.697	12.563	12.5294	12.8346	12.7961	12.5459	12.7537
P1217	[R].SSDEENGPPSSPDLDR.[I]	Q9D1F4	Q9D1F4 [203-218]	Q9D1F4 2xPhospho [S213(99.5); S]	Proline-rich AKT1 substrate 1 OS=Mus musculus OX=10090 GN=Akt1s1 PE=1 SV=1	8.74771	8.82083	0.0285488	0.0713944	-1.05249	-0.0738125	-2.09055	0.0760333	0.266071	8.73112	8.72034	8.75462	8.78476	8.85323	8.79199	8.73719	8.90092
P1219	[R].SSPSTDHYSQEVPVEPNR.[Q]	A2ALU4	A2ALU4 [959-976]		Protein Shroom2 OS=Mus musculus OX=10090 GN=Shroom2 PE=1 SV=1	8.52404	8.5688	0.0549709	0.145756	1.01356	0.0194312	0.442893	0.671574	0.819375	8.52328	8.45852	8.52131	8.59306	8.40399	8.51428	8.74756	8.60937
P1220	[K].SSQFEGTFLGSESDEDSVR.[T]	E9Q5F9	E9Q5F9 [312-330]	E9Q5F9 2xPhospho [S322(100); S324(100)]	Histone-lysine N-methyltransferase SETD2 OS=Mus musculus OX=10090 GN=Setd2 PE=1 SV=1	9.23246	9.24124	0.294667	0.229656	-1.02023	-0.0288903	-0.161342	0.876508	0.94611	9.05956	9.36898	8.92562	9.57569	9.28623	9.29772	9.46241	8.9186
P1221	[R].SSRRSSSELSPEVVEK.[V]	Q8BTI8	Q8BTI8 [1334-1349]	Q8BTI8 3xPhospho [S1338(97.9); S1343(100); S]	Serine/arginine repetitive matrix protein 2 OS=Mus musculus OX=10090 GN=Srrm2 PE=1 SV=3	8.76509	8.77566	0.0544491	0.0235101	-1.01001	-0.0143679	-0.517047	0.621492	0.78825	8.74047	8.84666	8.73903	8.7342	8.79494	8.7886	8.74223	8.77688
P1223	[R].SSSELSPEVVEK.[V]	Q8BTI8	Q8BTI8 [1338-1349]	Q8BTI8 1xPhospho [S1343(100)]	Serine/arginine repetitive matrix protein 2 OS=Mus musculus OX=10090 GN=Srrm2 PE=1 SV=3	8.43971	8.4397	0.0326291	0.030607	1.00606	0.00871773	0.458591	0.660809	0.814288	8.45883	8.3915	8.46065	8.44784	8.46704	8.42928	8.40115	8.46135
P1224	[R].SSSELSPEVVEK.[V]	Q8BTI8	Q8BTI8 [1338-1349]	Q8BTI8 2xPhospho [S1343(100); S]	Serine/arginine repetitive matrix protein 2 OS=Mus musculus OX=10090 GN=Srrm2 PE=1 SV=3	8.39774	8.39893	0.0335335	0.0248754	-1.00382	-0.00549391	-0.653609	0.534809	0.736971	8.37702	8.36766	8.4425	8.40376	8.38894	8.37218	8.43083	8.40376
P1226	[R].SSPPPLSGASEVDAGELGSER.[T]	A6X919	A6X919 [22-42]		Probable C-mannosyltransferase DPY19L1 OS=Mus musculus OX=10090 GN=Dpy19l1 PE=1 SV=1	9.76349	9.84763	0.0750316	0.214024	-1.05723	-0.080284	-1.03369	0.336601	0.577236	9.67426	9.74084	9.78663	9.85225	9.73666	9.68285	10.1586	9.81238
P1227	[K].SSSPEPVTHLK.[W]	Q5FWK3	Q5FWK3 [49-59]	Q5FWK3 1xPhospho [S51(100)]	Rho GTPase-activating protein 1 OS=Mus musculus OX=10090 GN=Arhgap1 PE=1 SV=1	10.6861	10.8384	0.249389	0.172505	-1.1176	-0.160408	-1.20694	0.267716	0.5104	10.578	10.3849	10.8765	10.905	10.676	11.0753	10.8462	10.7563
P1228	[R].SSSPVLVEEEPER.[S]	Q501J7	Q501J7 [116-128]	Q501J7 1xPhospho [S117(99.5)]	Phosphatase and actin regulator 4 OS=Mus musculus OX=10090 GN=Phactr4 PE=1 SV=2	10.1038	10.0821	0.109704	0.142868	1.01602	0.0229295	0.355959	0.732646	0.857367	10.0994	10.2444	10.0952	9.97637	10.1769	10.2132	10.0382	9.90008
P1229	[R].SSSSEEASQELESDDG.[-]	Q3UBG2	Q3UBG2 [202-217]	Q3UBG2 1xPhospho [S204(99.1)]	PTB-containing, cubilin and LRP1-interacting protein OS=Mus musculus OX=10090 GN=Pid1 PE=1 SV=2	9.30947	9.14033	0.246295	0.248581	1.14876	0.200082	2.4507	0.0450175	0.210724	9.28442	9.05407	9.64566	9.25375	8.90988	8.94366	9.38834	9.31945
P123	[R].NPYLLSEEEDGDGDASIENSDAEAPK.[G]	Q8CCP0	Q8CCP0 [412-437]	Q8CCP0 1xPhospho [S417(100)]	Nuclear export mediator factor Nemf OS=Mus musculus OX=10090 GN=Nemf PE=1 SV=2	8.67354	8.70079	0.089163	0.0796157	-1.01364	-0.0195442	-0.462325	0.658261	0.813015	8.69172	8.55303	8.68132	8.76808	8.68525	8.62293	8.68288	8.81211
P1230	[R].SSSSEEASQELESDDG.[-]	Q3UBG2	Q3UBG2 [202-217]	Q3UBG2 2xPhospho [S203(98); S205(99)]	PTB-containing, cubilin and LRP1-interacting protein OS=Mus musculus OX=10090 GN=Pid1 PE=1 SV=2	8.7289	8.67009	0.0509661	0.0394588	1.03923	0.0555218	1.87897	0.103511	0.312873	8.67693	8.75981	8.6952	8.78368	8.62401	8.66172	8.71962	8.67503
P1231	[R].SSSSLLASPSHIAAK.[E]	Q3TZZ7	Q3TZZ7 [660-674]		Extended synaptotagmin-2 OS=Mus musculus OX=10090 GN=Esyt2 PE=1 SV=1	8.61862	8.63237	0.047641	0.0529103	-1.01472	-0.0210838	-0.610636	0.561265	0.752976	8.62455	8.63722	8.55101	8.66172	8.69923	8.58492	8.59538	8.64995
P1232	[K].SSSTGNLLDKDDLALPPPDYGTSSR.[A]	Q8BKX1	Q8BKX1 [453-477]		Brain-specific angiogenesis inhibitor 1-associated protein 2 OS=Mus musculus OX=10090 GN=Baiap2 PE=1 SV=2	8.44892	8.41288	0.0197069	0.0261663	1.03666	0.0519492	3.38679	0.0121523	0.114517	8.46991	8.45645	8.42324	8.44609	8.3876	8.39385	8.42911	8.44098
P1233	[R].SSSVGSSSSYPISSAGPR.[T]	Q9QXS1	Q9QXS1 [4391-4408]	Q9QXS1 1xPhospho [S4393(99.5)]	Plectin OS=Mus musculus OX=10090 GN=Plec PE=1 SV=3	8.27993	8.27822	0.00102055	0.00224589	1.00122	0.00175458	1.35964	0.217258	0.455741	8.27914	8.28076	8.27897	8.28087	8.27835	8.28114	8.27571	8.27769
P1234	[R].SSSVGSSSSYPISSAGPR.[T]	Q9QXS1	Q9QXS1 [4391-4408]	Q9QXS1 2xPhospho [S4392(98.9); S4393(98.9)]	Plectin OS=Mus musculus OX=10090 GN=Plec PE=1 SV=3	8.2714	8.27166	0.00201848	0.00176527	1.00051	0.000741009	0.547505	0.601512	0.780771	8.27442	8.27038	8.27027	8.27054	8.27195	8.27402	8.27068	8.27
P1236	[K].SSTPAAGCATPTEK.[E]	P06537	P06537 [150-163]	P06537 1xPhospho [T159(100)]	Glucocorticoid receptor OS=Mus musculus OX=10090 GN=Nr3c1 PE=1 SV=1	8.675	8.73172	0.175606	0.363953	-1.0245	-0.0349236	-0.19852	0.848437	0.928669	8.47244	8.88641	8.61248	8.72868	8.40695	9.21594	8.50245	8.80155
P1237	[K].SQEDEEEISTSPGVSEFVSDAFDTCSLNQEDLRK.[E]	Q9D5V6	Q9D5V6 [273-306]		Synapse-associated protein 1 OS=Mus musculus OX=10090 GN=Syap1 PE=1 SV=1	8.44846	8.4671	0.0313253	0.0605418	-1.01153	-0.0165371	-0.645179	0.539937	0.741066	8.40978	8.45752	8.44172	8.4848	8.39439	8.53297	8.44458	8.49647
P1238	[R].SSPPATDPGPVPSSPSQEPPTKR.[E]	Q922Y1	Q922Y1 [187-209]	Q922Y1 1xPhospho [S188(99.5)]	UBX domain-containing protein 1 OS=Mus musculus OX=10090 GN=Ubxn1 PE=1 SV=1	8.79784	8.9349	0.0831982	0.0978104	-1.10201	-0.140142	-2.43227	0.0462342	0.213595	8.69295	8.78653	8.89392	8.81797	8.84384	9.0636	8.95568	8.87647
P124	[R].NQDNYVSWSDSEDDDDDEEIEEK.[E]	Q8R418	Q8R418 [405-427]		Endoribonuclease Dicer OS=Mus musculus OX=10090 GN=Dicer1 PE=1 SV=3	8.83376	8.94453	0.162134	0.340925	-1.01908	-0.0272705	-0.225239	0.828405	0.918076	9.0698	8.71876	8.73719	8.80929	9.30688	9.16366	8.66651	8.64109
P1242	[K].SSGEIVYCGQVFEKSPLR.[V]	P62717	P62717 [57-74]	P62717 1xPhospho [S71(100)]	60S ribosomal protein L18a OS=Mus musculus OX=10090 GN=Rpl18a PE=1 SV=1	8.27514	8.27505	0.00154138	0.00093726	1.00014	0.000205306	0.17571	0.865634	0.939936	8.27676	8.276	8.27452	8.2733	8.27571	8.27442	8.276	8.27409
P1243	[R].SSGREEDEEELLR.[R]	Q8K4G5	Q8K4G5 [670-682]	Q8K4G5 1xPhospho [S670(99.6)]	Actin-binding LIM protein 1 OS=Mus musculus OX=10090 GN=Ablim1 PE=1 SV=1	8.99648	8.9862	0.143842	0.119998	1.00058	0.000840026	0.0128398	0.990124	0.993759	8.82737	8.93358	9.14853	9.07645	8.81687	9.07858	9.0636	8.98576
P1244	[K].SSGSLSPGLETEDPLEAR.[E]	P58871	P58871 [1370-1387]	P58871 1xPhospho [S1375(100)]	182 kDa tankyrase-1-binding protein OS=Mus musculus OX=10090 GN=Tnks1bp1 PE=1 SV=2	9.16012	9.08378	0.079951	0.0653052	1.05823	0.0816587	1.64072	0.146072	0.37636	9.24593	9.05254	9.16961	9.17241	9.08736	8.99059	9.12218	9.13499
P1245	[K].SSGSLSPGLETEDPLEAR.[E]	P58871	P58871 [1370-1387]	P58871 2xPhospho [S1373(100); S1375(100)]	182 kDa tankyrase-1-binding protein OS=Mus musculus OX=10090 GN=Tnks1bp1 PE=1 SV=2	8.36719	8.42045	0.0137176	0.0574754	-1.03304	-0.0468983	-2.48071	0.0431062	0.205781	8.36066	8.38741	8.36344	8.35723	8.37288	8.49868	8.42812	8.38213
P1246	[R].SSGSPYGGGYGSGGGSGGYGSR.[R]	Q8BG05	Q8BG05 [356-377]	Q8BG05 1xPhospho [S359(100)]	Heterogeneous nuclear ribonucleoprotein A3 OS=Mus musculus OX=10090 GN=Hnrnpa3 PE=1 SV=1	8.33657	8.3476	0.0116362	0.00851036	-1.01998	-0.028536	-3.55739	0.00969024	0.10455	8.31996	8.34655	8.33782	8.34196	8.35922	8.34082	8.34168	8.34869
P125	[K].NQPEPTAPATPMTSLLR.[L]	P31649	P31649 [578-594]	P31649 1xPhospho [T587(100)]	Sodium- and chloride-dependent GABA transporter 2 OS=Mus musculus OX=10090 GN=Slc6a13 PE=1 SV=1	9.38643	9.27585	0.0987597	0.171148	1.07314	0.101837	1.3147	0.231168	0.471348	9.28218	9.3391	9.51051	9.41393	9.37328	9.02046	9.37328	9.33639
P1250	[K].SSLPHSQENLPK.[L]	P70671	P70671 [130-141]	P70671 1xPhospho [S135(100)]	Interferon regulatory factor 3 OS=Mus musculus OX=10090 GN=Irf3 PE=1 SV=1	8.56538	8.60764	0.0166161	0.0502542	-1.02443	-0.0348253	-1.55248	0.165692	0.402005	8.58492	8.55719	8.57226	8.54716	8.58635	8.68288	8.57892	8.58239
P1251	[K].SSMSDDDVDSEDELK.[M]	Q3UHX0	Q3UHX0 [297-311]	Q3UHX0 2xPhospho [S300(100); S306(100)]	Nucleolar protein 8 OS=Mus musculus OX=10090 GN=Nol8 PE=1 SV=2	8.87699	8.74034	0.171021	0.229227	1.06751	0.0942546	0.786147	0.458268	0.681085	9.01632	9.03253	8.71127	8.74786	9.02704	8.46991	8.7652	8.69923
P1252	[K].SSMSDDDVDSEDELK.[M]	Q3UHX0	Q3UHX0 [297-311]	Q3UHX0 2xPhospho [S300(100); S306(100)]	Nucleolar protein 8 OS=Mus musculus OX=10090 GN=Nol8 PE=1 SV=2	9.37225	9.40298	0.104951	0.0878381	-1.02045	-0.0292116	-0.417353	0.689267	0.831683	9.52352	9.28749	9.31945	9.35855	9.4122	9.393	9.51051	9.29621
P1254	[K].SSNRDDNLPLTEAVRPKTPPVVIK.[S]	Q9D5V6	Q9D5V6 [245-268]		Synapse-associated protein 1 OS=Mus musculus OX=10090 GN=Syap1 PE=1 SV=1	9.03797	9.07644	0.0909652	0.0402906	-1.03279	-0.046551	-0.943783	0.377562	0.617548	8.94366	8.99702	9.15612	9.05507	9.13499	9.06198	9.04297	9.06582
P1255	[R].SSPEIAPSDVTDESEAVTVAGNEK.[V]	P42567	P42567 [561-584]	P42567 1xPhospho [S562(99.4)]	Epidermal growth factor receptor substrate 15 OS=Mus musculus OX=10090 GN=Eps15 PE=1 SV=1	8.52982	8.55805	0.0307996	0.0768341	-1.01631	-0.023339	-0.850446	0.423977	0.659398	8.52759	8.57405	8.50974	8.50788	8.5431	8.6704	8.50152	8.51719
P1256	[K].SSPKEEVASEPEEAASPTTPK.[K]	Q9D6Z1	Q9D6Z1 [528-548]	Q9D6Z1 1xPhospho [S536(100)]	Nucleolar protein 56 OS=Mus musculus OX=10090 GN=Nop56 PE=1 SV=2	8.39907	8.37694	0.00686502	0.013951	1.01251	0.0179391	2.9574	0.021876	0.150382	8.40207	8.40316	8.40226	8.3888	8.39112	8.35911	8.37336	8.38416
P1257	[K].SSPKEEVASEPEEAASPTTPK.[K]	Q9D6Z1	Q9D6Z1 [528-548]	Q9D6Z1 2xPhospho [S536(100); S/T]	Nucleolar protein 56 OS=Mus musculus OX=10090 GN=Nop56 PE=1 SV=2	8.32084	8.31605	0.00616776	0.00640214	-1.00024	-0.000343121	-0.117381	0.909946	0.966234	8.31701	8.32948	8.32102	8.31586	8.31868	8.30732	8.32235	8.31586
P1258	[K].SSPKEEVASEPEEAASPTTPKK.[K]	Q9D6Z1	Q9D6Z1 [528-549]	Q9D6Z1 1xPhospho [S536(100)]	Nucleolar protein 56 OS=Mus musculus OX=10090 GN=Nop56 PE=1 SV=2	8.29767	8.28636	0.00521865	0.00807477	1.00268	0.00385704	0.960783	0.369536	0.611488	8.29757	8.29526	8.30496	8.2929	8.29775	8.28058	8.28066	8.28644
P1259	[K].HIKEEPLSEEEPCTSTAVPSPEK.[K]	Q6DFW4	Q6DFW4 [502-524]	Q6DFW4 1xPhospho [S509(100)]	Nucleolar protein 58 OS=Mus musculus OX=10090 GN=Nop58 PE=1 SV=1	8.44484	8.43495	0.00970391	0.022714	1.0045	0.00647209	0.586738	0.576311	0.762918	8.44795	8.43794	8.45717	8.43629	8.45645	8.43328	8.44609	8.40399
P126	[K].NQPEPTAPATPMTSLLR.[L]	P31649	P31649 [578-594]	P31649 1xPhospho [T587(100)]	Sodium- and chloride-dependent GABA transporter 2 OS=Mus musculus OX=10090 GN=Slc6a13 PE=1 SV=1	10.3233	10.0614	0.101316	0.0509393	1.19886	0.261659	4.34052	0.00362445	0.0626867	10.3733	10.3687	10.3798	10.1715	10.1232	10.0642	10.0598	9.99847
P1261	[K].HLFSSTENLAAR.[S]	Q9D620	Q9D620 [354-365]	Q9D620 1xPhospho [S358(99.4)]	Rab11 family-interacting protein 1 OS=Mus musculus OX=10090 GN=Rab11fip1 PE=1 SV=2	11.5437	11.47	0.168403	0.278326	1.05061	0.0712232	0.443928	0.670862	0.819375	11.376	11.6201	11.4362	11.7426	11.7258	11.5121	11.5669	11.0753
P1262	[K].ESQSVLIADGDGSEVSDEEEASFPSEER.[K]	Q99KY4	Q99KY4 [812-839]	Q99KY4 2xPhospho [S824(100); S827(100)]	Cyclin-G-associated kinase OS=Mus musculus OX=10090 GN=Gak PE=1 SV=2	8.53783	8.51588	0.132955	0.0651823	-1.00505	-0.00726161	-0.146326	0.887903	0.952487	8.58975	8.69033	8.38001	8.49122	8.5669	8.56009	8.42552	8.51103
P1263	[R].ESRQESDPEDDDVKKPALQSSVVATSK.[E]	O35691	O35691 [95-121]	O35691 1xPhospho [S100(99.2)]	Pinin OS=Mus musculus OX=10090 GN=Pnn PE=1 SV=4	8.3769	8.37096	0.0398914	0.042197	-1.00137	-0.00196862	-0.0851128	0.934621	0.977238	8.42004	8.37357	8.32452	8.38947	8.41968	8.39222	8.34179	8.33016
P1265	[R].ESPRPPAAAEAPAGSDGEDGGRRDFVEAPPPK.[V]	Q6ZQ58	Q6ZQ58 [67-98]	Q6ZQ58 1xPhospho [S81(100)]	La-related protein 1 OS=Mus musculus OX=10090 GN=Larp1 PE=1 SV=3	8.4761	8.49258	0.0191645	0.0173647	-1.01842	-0.0263263	-1.87431	0.104215	0.314211	8.461	8.50245	8.46285	8.4781	8.51624	8.49408	8.4764	8.48361
P1267	[R].ATAPQTQHVSPMR.[Q]	P57776	P57776 [124-136]	P57776 1xPhospho [S133(100)]	Elongation factor 1-delta OS=Mus musculus OX=10090 GN=Eef1d PE=1 SV=3	8.28864	8.2905	0.00605896	0.00601703	-1.00203	-0.0029322	-1.4244	0.198519	0.435005	8.2929	8.29409	8.28657	8.28103	8.29507	8.29208	8.29319	8.28167
P1268	[K].ESSPVPSPTLDR.[K]	Q62261	Q62261 [2162-2173]	Q62261 2xPhospho [S2164(99.4); S2168(99.4)]	Spectrin beta chain, non-erythrocytic 1 OS=Mus musculus OX=10090 GN=Sptbn1 PE=1 SV=2	8.285	8.28355	0.00621401	0.00299168	1.00101	0.00145075	0.623896	0.553019	0.749021	8.28644	8.27588	8.28806	8.28961	8.28257	8.28181	8.28801	8.28181
P1269	[R].ESPRPPAAAEAPAGSDGEDGGRR.[D]	Q6ZQ58	Q6ZQ58 [67-89]	Q6ZQ58 1xPhospho [S81(100)]	La-related protein 1 OS=Mus musculus OX=10090 GN=Larp1 PE=1 SV=3	8.4928	8.48729	0.00393711	0.0157559	1.00276	0.00397489	0.386351	0.711028	0.847317	8.49287	8.49834	8.49007	8.48991	8.48513	8.48271	8.50931	8.47199
P127	[R].NQSPGSHGGEWR.[L]	Q8C7E7	Q8C7E7 [135-146]	Q8C7E7 1xPhospho [S137(100)]	Starch-binding domain-containing protein 1 OS=Mus musculus OX=10090 GN=Stbd1 PE=1 SV=1	8.30651	8.30977	0.00888996	0.0233116	-1.00628	-0.00902555	-1.49156	0.180631	0.414812	8.31109	8.31565	8.30404	8.29526	8.33002	8.32984	8.29102	8.28819
P1270	[R].ATGAALTPTEER.[R]	Q9QY06	Q9QY06 [1311-1322]	Q9QY06 1xPhospho [T1317(100)]	Unconventional myosin-IXb OS=Mus musculus OX=10090 GN=Myo9b PE=1 SV=2	10.6958	11.3642	0.347359	0.336483	-1.60379	-0.681483	-3.20761	0.0154839	0.124013	10.9777	11.0142	10.3733	10.4182	10.905	11.6426	11.3225	11.5868
P1271	[K].ESDDKPEIEDVGSDEEEEEK.[K]	P07901	P07901 [251-270]	P07901 1xPhospho [S263(100)]	Heat shock protein HSP 90-alpha OS=Mus musculus OX=10090 GN=Hsp90aa1 PE=1 SV=4	8.27399	8.27161	0.000525977	0.00118015	1.00139	0.00200875	1.88979	0.101893	0.30993	8.27325	8.27428	8.27402	8.27442	8.2714	8.27195	8.27296	8.27013
P1272	[K].ESDDKPEIEDVGSDEEEEEKK.[D]	P07901	P07901 [251-271]	P07901 1xPhospho [S263(100)]	Heat shock protein HSP 90-alpha OS=Mus musculus OX=10090 GN=Hsp90aa1 PE=1 SV=4	8.2844	8.28178	0.00203065	0.00489815	1.001	0.00143972	0.996602	0.353055	0.594437	8.28149	8.28491	8.28502	8.2862	8.28017	8.27648	8.28819	8.28226
P1273	[R].ATSPVANGGVLAAVSK.[E]	Q9D1R2	Q9D1R2 [155-170]	Q9D1R2 1xPhospho [S157(99.8)]	Protein KTI12 homolog OS=Mus musculus OX=10090 GN=Kti12 PE=1 SV=1	11.0809	11.1139	0.160983	0.157571	-1.02185	-0.0311781	-0.263859	0.799697	0.898259	11.1103	10.8462	11.2021	11.165	11.2183	11.2123	10.8834	11.1417
P1274	[K].ATSPSTLVSTGPSSR.[S]	P27546	P27546 [783-797]		Microtubule-associated protein 4 OS=Mus musculus OX=10090 GN=Map4 PE=1 SV=3	8.34582	8.32505	0.013076	0.0109028	1.01941	0.0277402	7.86262	0.000117835	0.0123266	8.34392	8.32849	8.35198	8.35889	8.31368	8.33671	8.33166	8.31814
P1275	[K].ATSPPHLDGTSNPESTVPEKK.[I]	Q60953	Q60953 [526-546]		Protein PML OS=Mus musculus OX=10090 GN=Pml PE=1 SV=3	9.6155	9.53389	0.158204	0.104439	1.04863	0.0685001	0.863845	0.417069	0.651602	9.51051	9.45929	9.69347	9.79875	9.65612	9.40878	9.50274	9.56791
P1277	[K].ESLKEEDESDDDNM.[-]	O70435	O70435 [242-255]	O70435 1xPhospho [S250(100)]	Proteasome subunit alpha type-3 OS=Mus musculus OX=10090 GN=Psma3 PE=1 SV=3	8.53795	8.53835	0.0245976	0.0251618	-1.00203	-0.00292791	-0.159496	0.877907	0.947194	8.53116	8.51689	8.57353	8.53024	8.56905	8.51103	8.52655	8.54676
P1278	[K].ESLKEEDESDDDNM.[-]	O70435	O70435 [242-255]	O70435 1xPhospho [S250(100)]	Proteasome subunit alpha type-3 OS=Mus musculus OX=10090 GN=Psma3 PE=1 SV=3	9.23295	9.20803	0.0417501	0.0361079	1.01692	0.0242067	0.701581	0.50621	0.717702	9.25712	9.25375	9.25046	9.17045	9.25959	9.17541	9.19632	9.20078
P1279	[K].ESLPLDLSDDQSNSK.[K]	Q9DBY8	Q9DBY8 [183-197]	Q9DBY8 1xPhospho [S190(100)]	Nuclear valosin-containing protein-like OS=Mus musculus OX=10090 GN=Nvl PE=1 SV=1	9.18419	9.0397	0.110781	0.0877254	1.11116	0.152066	2.43692	0.0459245	0.213595	9.21144	9.10611	9.08982	9.32936	8.92119	9.06582	9.04065	9.13113
P128	[K].NRPGYVSEEEEDDEDYEMAVK.[K]	Q9ERU9	Q9ERU9 [2499-2519]	Q9ERU9 1xPhospho [S2505(100)]	E3 SUMO-protein ligase RanBP2 OS=Mus musculus OX=10090 GN=Ranbp2 PE=1 SV=2	8.42366	8.41232	0.0170619	0.00563478	1.01034	0.0148383	1.65854	0.142386	0.371561	8.42812	8.40207	8.44319	8.42126	8.42004	8.41056	8.40661	8.41209
P1280	[R].ESSTNNSVSPSESLR.[A]	Q08122-1	Q08122-1 [194-208]	Q08122-1 1xPhospho [S202(100)]	Isoform 1 of Transducin-like enhancer protein 3 OS=Mus musculus OX=10090 GN=Tle3	9.34767	9.30667	0.0219098	0.265666	1.05613	0.0787864	0.760698	0.472358	0.690877	9.37519	9.32203	9.34331	9.35015	8.94017	9.28442	9.47493	9.52715
P1281	[R].ASVSDLSPR.[E]	Q569Z6	Q569Z6 [237-245]	Q569Z6 1xPhospho [S243(100)]	Thyroid hormone receptor-associated protein 3 OS=Mus musculus OX=10090 GN=Thrap3 PE=1 SV=1	10.4558	10.51	0.0614846	0.0354217	-1.03767	-0.0533433	-0.946157	0.376433	0.616855	10.4872	10.448	10.5148	10.3733	10.5205	10.4604	10.5148	10.5443
P1282	[R].ESYDAPPTPSGAR.[L]	Q91XU0	Q91XU0 [109-121]	Q91XU0 1xPhospho [T116(99.8)]	ATPase WRNIP1 OS=Mus musculus OX=10090 GN=Wrnip1 PE=1 SV=2	8.76894	8.71457	0.0443432	0.0381392	1.03978	0.0562838	1.84744	0.108365	0.320954	8.76956	8.73719	8.73756	8.83143	8.68766	8.77099	8.69654	8.7031
P1284	[R].ETTVASDSEEEAGKEESSVK.[K]	Q8C1D8	Q8C1D8 [379-398]	Q8C1D8 2xPhospho [S384(100); S386(100)]	Protein IWS1 homolog OS=Mus musculus OX=10090 GN=Iws1 PE=1 SV=1	10.1893	10.0998	0.223815	0.155929	1.06212	0.0869456	1.06428	0.32349	0.569778	10.4604	10.2564	10.1066	9.93352	10.1654	10.2641	10.072	9.89761
P1285	[R].ASRVPSSDEEVVEEPQSR.[R]	P58871	P58871 [1606-1623]	P58871 2xPhospho [S1611(100); S1612(100)]	182 kDa tankyrase-1-binding protein OS=Mus musculus OX=10090 GN=Tnks1bp1 PE=1 SV=2	8.40389	8.45365	0.0233625	0.0336734	-1.03969	-0.0561533	-2.81376	0.0267703	0.165952	8.37461	8.398	8.42946	8.41348	8.45968	8.49122	8.40945	8.45424
P1286	[R].ASQAQATPDPEPGL.[-]	Q91X51	Q91X51 [433-446]	Q91X51 1xPhospho [T439(100)]	Golgi reassembly-stacking protein 1 OS=Mus musculus OX=10090 GN=Gorasp1 PE=1 SV=3	8.7188	8.92192	0.123788	0.0506864	-1.15144	-0.203441	-2.78557	0.0278599	0.167577	8.84852	8.71429	8.55303	8.75933	8.87206	8.94017	8.98456	8.89087
P1287	[R].ASPSPQPSSQPLQINR.[Q]	Q3UMY5	Q3UMY5 [143-158]		Echinoderm microtubule-associated protein-like 4 OS=Mus musculus OX=10090 GN=Eml4 PE=1 SV=1	8.70264	8.87197	0.0925367	0.118058	-1.11752	-0.160298	-3.51642	0.0102277	0.106527	8.79126	8.74223	8.70195	8.5751	8.96261	8.97526	8.82042	8.72959
P1288	[R].ASPSPPPK.[R]	Q52KI8	Q52KI8 [644-651]	Q52KI8 2xPhospho [S645(100); S647(100)]	Serine/arginine repetitive matrix protein 1 OS=Mus musculus OX=10090 GN=Srrm1 PE=1 SV=2	8.47583	8.48373	0.0312244	0.0317551	1.00479	0.00688798	0.31626	0.761282	0.875547	8.52025	8.46323	8.44795	8.47189	8.45014	8.52655	8.48235	8.47587
P1289	[R].ASPGPGGLSGGESLLVK.[Q]	P58404	P58404 [222-238]	P58404 1xPhospho [S223(100)]	Striatin-4 OS=Mus musculus OX=10090 GN=Strn4 PE=1 SV=2	9.58978	9.49371	0.245711	0.413539	1.10431	0.143142	1.0508	0.329218	0.573534	9.91607	9.56395	9.55964	9.31945	10.0035	9.65612	9.1775	9.13768
P129	[R].NRSAEEGEVTESK.[S]	P58871	P58871 [1655-1667]	P58871 1xPhospho [S1657(100)]	182 kDa tankyrase-1-binding protein OS=Mus musculus OX=10090 GN=Tnks1bp1 PE=1 SV=2	8.70611	8.72986	0.0458951	0.064421	-1.01578	-0.0225848	-0.57641	0.582885	0.76633	8.65471	8.76302	8.68879	8.7179	8.65342	8.8104	8.72034	8.73526
P1290	[K].EVEDKESEGEEEDEDEDLSK.[Y]	Q9R020	Q9R020 [147-166]	Q9R020 1xPhospho [S153(100)]	Zinc finger Ran-binding domain-containing protein 2 OS=Mus musculus OX=10090 GN=Zranb2 PE=1 SV=2	10.2378	10.209	0.0519144	0.108618	1.0201	0.0287156	0.443146	0.6714	0.819375	10.24	10.2174	10.3082	10.1857	10.2318	10.072	10.3353	10.1971
P1292	[K].ESAQAVAVALSPKESSEDTEVPLPNK.[E]	Q9QX47	Q9QX47 [1713-1738]		Protein SON OS=Mus musculus OX=10090 GN=Son PE=1 SV=2	8.37953	8.3331	0.0197189	0.0274539	1.03441	0.0488061	13.2593	4.10737e-06	0.00494116	8.3584	8.37025	8.38549	8.40399	8.30761	8.31796	8.37011	8.33671
P1293	[R].ETQSVDRLPSTPTTTACK.[S]	Q6A0A2	Q6A0A2 [619-636]		La-related protein 4B OS=Mus musculus OX=10090 GN=Larp4b PE=1 SV=2	8.53995	8.6276	0.0749612	0.129058	-1.0608	-0.0851578	-1.82576	0.11183	0.326338	8.5425	8.64437	8.47587	8.49704	8.57622	8.81963	8.57405	8.54051
P1294	[R].ASSPGYIDSPTYSR.[Q]	Q69ZX8	Q69ZX8 [371-384]	Q69ZX8 2xPhospho [S373(99.7); S379(100)]	Actin-binding LIM protein 3 OS=Mus musculus OX=10090 GN=Ablim3 PE=1 SV=2	8.44759	8.58876	0.0240484	0.0889944	-1.10389	-0.1426	-4.23238	0.00412884	0.0665269	8.44974	8.4679	8.41328	8.45945	8.68689	8.63232	8.4848	8.55101
P1296	[K].ASVCNLQISPK.[S]	Q61194	Q61194 [253-263]	Q61194 1xPhospho [S261(100)]	Phosphatidylinositol 4-phosphate 3-kinase C2 domain-containing subunit alpha OS=Mus musculus OX=10090 GN=Pik3c2a PE=1 SV=2	9.14746	9.17525	0.151714	0.0751893	-1.02749	-0.0391252	-0.879328	0.409189	0.64541	8.97361	9.07645	9.31353	9.22624	9.09109	9.1418	9.20373	9.2644
P1297	[K].ASVASDPESPPGGNEPAAASGQR.[L]	Q9D0L8	Q9D0L8 [7-29]	Q9D0L8 2xPhospho [S11(100); S15(100)]	mRNA cap guanine-N7 methyltransferase OS=Mus musculus OX=10090 GN=Rnmt PE=1 SV=1	8.82081	8.78175	0.0624877	0.0931493	1.01968	0.0281191	0.666057	0.527293	0.731641	8.73209	8.83039	8.84278	8.87799	8.81797	8.64246	8.83143	8.83513
P1298	[K].ASVASDPESPPGGNEPAAASGQR.[L]	Q9D0L8	Q9D0L8 [7-29]	Q9D0L8 1xPhospho [S15(100)]	mRNA cap guanine-N7 methyltransferase OS=Mus musculus OX=10090 GN=Rnmt PE=1 SV=1	9.2328	9.15082	0.0585908	0.0813219	1.06027	0.0844327	2.6001	0.036297	0.191514	9.22394	9.15612	9.25712	9.29403	9.10009	9.0698	9.2485	9.18488
P1299	[R].ASVALTPTAPSR.[T]	Q922B9	Q922B9 [1144-1155]	Q922B9 1xPhospho [T1149(100)]	Protein ITPRID2 OS=Mus musculus OX=10090 GN=Itprid2 PE=1 SV=3	9.05538	8.94681	0.134447	0.103489	1.07286	0.101456	1.24228	0.255219	0.494988	9.03253	8.90842	9.23433	9.04623	9.10121	8.91054	8.88731	8.8882
P13	[R].QGDNISDDEDEVR.[V]	P70452	P70452 [10-22]	P70452 1xPhospho [S15(100)]	Syntaxin-4 OS=Mus musculus OX=10090 GN=Stx4 PE=1 SV=1	9.1246	9.16694	0.0537044	0.0731863	-1.03205	-0.0455116	-0.989112	0.356454	0.59765	9.18948	9.11439	9.05956	9.13499	9.22796	9.13499	9.22624	9.07858
P130	[K].NSASVGIIQR.[D]	Q8C0N2	Q8C0N2 [65-74]	Q8C0N2 1xPhospho [S68(100)]	Glycerol-3-phosphate acyltransferase 3 OS=Mus musculus OX=10090 GN=Gpat3 PE=1 SV=1	11.6937	12.1312	0.355776	0.0962104	-1.36434	-0.448203	-2.67399	0.0326531	0.181381	11.8408	11.9972	11.7551	11.1816	12.1865	12.1279	12.2133	11.9972
P1300	[R].ASSSPGRPPSFTQDCSHHSPGLEAEIR.[E]	Q91VS8	Q91VS8 [1025-1051]		FERM, ARHGEF and pleckstrin domain-containing protein 2 OS=Mus musculus OX=10090 GN=Farp2 PE=1 SV=2	8.34552	8.3364	0.026489	0.011666	-1.00654	-0.00940433	-0.83538	0.431843	0.664331	8.33071	8.38371	8.34262	8.32505	8.35319	8.32948	8.3276	8.33532
P1301	[K].ASSSADVGISKSTEDLSPQR.[S]	Q80TH2	Q80TH2 [838-857]	Q80TH2 1xPhospho [S849(99.1)]	Erbin OS=Mus musculus OX=10090 GN=Erbin PE=1 SV=3	8.86739	8.77583	0.0738421	0.0600752	1.06567	0.0917675	2.01487	0.0849132	0.283429	8.88923	8.93056	8.88923	8.76056	8.78083	8.68973	8.80929	8.82346
P1302	[R].ASSPPDRIDIFGR.[T]	Q3UL36	Q3UL36 [73-85]	Q3UL36 1xPhospho [S75(100)]	Arginine and glutamate-rich protein 1 OS=Mus musculus OX=10090 GN=Arglu1 PE=1 SV=2	9.17912	9.10802	0.067042	0.0426645	1.04739	0.066803	1.49237	0.180425	0.414812	9.11314	9.17541	9.27179	9.15612	9.17045	9.09249	9.09511	9.07404
P1303	[R].ASSPHHASPGLSPTPPLTSPSLPGASTFSR.[G]	Q91XT4	Q91XT4 [937-966]	Q91XT4 2xPhospho [S944(99.1); S/T]	Protein transport protein Sec16B OS=Mus musculus OX=10090 GN=Sec16b PE=1 SV=3	8.36137	8.36168	0.0161283	0.032225	-1.0052	-0.00748834	-0.887264	0.405192	0.641798	8.37371	8.37324	8.33941	8.35911	8.39249	8.386	8.33941	8.32883
P1304	[K].ETESAPGSPR.[A]	Q6ZQ58	Q6ZQ58 [491-500]	Q6ZQ58 1xPhospho [S498(100)]	La-related protein 1 OS=Mus musculus OX=10090 GN=Larp1 PE=1 SV=3	8.69061	8.6613	0.0345616	0.0458596	1.02146	0.0306258	1.07131	0.320534	0.5654	8.68288	8.68849	8.65387	8.73719	8.6479	8.72868	8.62616	8.64246
P1305	[K].ETESAPGSPR.[A]	Q6ZQ58	Q6ZQ58 [491-500]	Q6ZQ58 2xPhospho [S494(100); S498(100)]	La-related protein 1 OS=Mus musculus OX=10090 GN=Larp1 PE=1 SV=3	9.68791	9.69787	0.0984506	0.124483	-1.00777	-0.0111622	-0.171504	0.868814	0.942031	9.81238	9.72113	9.61397	9.60416	9.85225	9.64342	9.56217	9.73362
P1307	[R].ASSPGYIDSPTYSR.[Q]	Q69ZX8	Q69ZX8 [371-384]		Actin-binding LIM protein 3 OS=Mus musculus OX=10090 GN=Ablim3 PE=1 SV=2	9.39476	9.5541	0.156518	0.154423	-1.12369	-0.168241	-2.49033	0.0425112	0.203658	9.53165	9.52352	9.29992	9.22394	9.77498	9.49585	9.5282	9.41739
P1308	[R].AYSGSDLPSGTGSGGGGADGAR.[A]	Q71FD5	Q71FD5 [16-37]	Q71FD5 1xPhospho [S18(100)]	E3 ubiquitin-protein ligase ZNRF2 OS=Mus musculus OX=10090 GN=Znrf2 PE=1 SV=1	9.77883	10.0209	0.227019	0.525367	-1.16514	-0.220505	-0.976426	0.362267	0.603738	9.64566	10.1112	9.73666	9.62183	9.73362	10.7996	9.87107	9.67933
P1309	[K].AYSFCGTVEYMAPEVVNR.[RQ]	P18653	P18653 [219-236]	P18653 1xPhospho [S221(100)]	Ribosomal protein S6 kinase alpha-1 OS=Mus musculus OX=10090 GN=Rps6ka1 PE=1 SV=1	8.45643	8.49911	0.0544057	0.0658885	-1.02491	-0.0354961	-2.08278	0.0769006	0.268538	8.51076	8.49551	8.40544	8.414	8.53633	8.55936	8.41001	8.49072
P1310	[R].AYLGYQATPSGSSGSLSTSSSSSPPGTPSPADAK.[A]	P28033	P28033 [162-195]		CCAAT/enhancer-binding protein beta OS=Mus musculus OX=10090 GN=Cebpb PE=1 SV=1	9.36065	9.45351	0.176365	0.129408	-1.07002	-0.0976391	-0.9515	0.373902	0.615663	9.46379	9.50899	9.35542	9.11439	9.50899	9.28349	9.43433	9.58725
P1311	[R].EPWDGKDGELPVEDDIDLSDVELDDLEKDEL.[-]	Q922R8	Q922R8 [410-440]	Q922R8 1xPhospho [S428(100)]	Protein disulfide-isomerase A6 OS=Mus musculus OX=10090 GN=Pdia6 PE=1 SV=3	8.29131	8.29064	0.00177164	0.00297723	1.00032	0.000458663	0.401628	0.700267	0.84032	8.28987	8.28978	8.29333	8.29227	8.28919	8.28741	8.29424	8.2917
P1313	[R].EQESSGEEDNDLSPEER.[E]	Q9DCL8	Q9DCL8 [119-135]	Q9DCL8 2xPhospho [S122(100); S123(100)]	Protein phosphatase inhibitor 2 OS=Mus musculus OX=10090 GN=Ppp1r2 PE=1 SV=3	10.6513	10.4384	0.175667	0.152212	1.15738	0.210861	1.86072	0.106293	0.317142	10.6533	10.8961	10.4946	10.5613	10.3115	10.5148	10.3115	10.6157
P1314	[R].AVVVSPKEENK.[A]	O88874	O88874 [337-347]	O88874 1xPhospho [S341(100)]	Cyclin-K OS=Mus musculus OX=10090 GN=Ccnk PE=1 SV=3	10.9751	11.0395	0.421298	0.283864	-1.06403	-0.0895442	-0.90035	0.398665	0.638182	10.6157	10.6057	11.3641	11.315	10.8462	10.8231	11.4362	11.0527
P1315	[R].AVTPVPTKTEEVSNLK.[T]	Q6ZQ58	Q6ZQ58 [501-516]	Q6ZQ58 1xPhospho [T503(100)]	La-related protein 1 OS=Mus musculus OX=10090 GN=Larp1 PE=1 SV=3	8.80135	8.86556	0.0612052	0.0800805	-1.04427	-0.0625016	-1.32626	0.227518	0.468272	8.87647	8.75362	8.82601	8.74931	8.98456	8.81123	8.82913	8.83731
P1317	[K].CSDVSELSSSPPGPYHQEPYMSKPEER.[F]	Q9R078	Q9R078 [173-199]		5'-AMP-activated protein kinase subunit beta-1 OS=Mus musculus OX=10090 GN=Prkab1 PE=1 SV=2	9.41793	9.38983	0.182648	0.104882	1.01476	0.0211328	0.468289	0.654201	0.810829	9.30937	9.22796	9.62903	9.50536	9.29621	9.30688	9.50787	9.44834
P1318	[R].ENPPVEDSSDEDDKR.[N]	Q3TDQ1	Q3TDQ1 [488-502]	Q3TDQ1 2xPhospho [S495(100); S496(100)]	Dolichyl-diphosphooligosaccharide--protein glycosyltransferase subunit STT3B OS=Mus musculus OX=10090 GN=Stt3b PE=1 SV=2	8.42011	8.38259	0.00810939	0.0115533	1.02857	0.0406332	8.77388	5.92902e-05	0.00880743	8.41243	8.41747	8.43152	8.41902	8.36986	8.37604	8.39008	8.39439
P1319	[R].ENPPVEDSSDEDDKRNPGNLYDK.[A]	Q3TDQ1	Q3TDQ1 [488-510]		Dolichyl-diphosphooligosaccharide--protein glycosyltransferase subunit STT3B OS=Mus musculus OX=10090 GN=Stt3b PE=1 SV=2	8.37784	8.36974	0.00951813	0.0103485	1.00346	0.00498556	0.898713	0.399477	0.638739	8.38001	8.38791	8.37844	8.36498	8.38075	8.37604	8.36344	8.35875
P1320	[R].ENPPVEDSSDEDDKRNPGNLYDK.[A]	Q3TDQ1	Q3TDQ1 [488-510]	Q3TDQ1 2xPhospho [S495(100); S496(100)]	Dolichyl-diphosphooligosaccharide--protein glycosyltransferase subunit STT3B OS=Mus musculus OX=10090 GN=Stt3b PE=1 SV=2	8.36926	8.36372	0.00316521	0.00547138	1.00507	0.00729386	1.90824	0.0991937	0.306761	8.37055	8.36629	8.37312	8.36709	8.36458	8.36091	8.3584	8.37099
P1321	[K].ENQSEGKGSDSDSEGDNPEK.[K]	Q8VEJ9	Q8VEJ9 [87-106]	Q8VEJ9 2xPhospho [S97(99.2); S99(99.2)]	Vacuolar protein sorting-associated protein 4A OS=Mus musculus OX=10090 GN=Vps4a PE=1 SV=1	9.704	9.73942	0.267953	0.211658	-1.03775	-0.0534622	-0.330105	0.751246	0.869407	9.90903	9.85588	9.31746	9.73362	9.85998	9.45426	9.93352	9.70993
P1322	[K].CSDVSELSSSPPGPYHQEPYMSKPEER.[F]	Q9R078	Q9R078 [173-199]		5'-AMP-activated protein kinase subunit beta-1 OS=Mus musculus OX=10090 GN=Prkab1 PE=1 SV=2	10.2897	10.1809	0.126899	0.0985591	1.07668	0.106594	1.78335	0.118923	0.338109	10.4404	10.3492	10.1857	10.1837	10.2444	10.24	10.2035	10.0356
P1323	[R].CRSPGMLEPLGSAR.[T]	Q8BTI8	Q8BTI8 [2082-2095]	Q8BTI8 1xPhospho [S2084(100)]	Serine/arginine repetitive matrix protein 2 OS=Mus musculus OX=10090 GN=Srrm2 PE=1 SV=3	8.59995	8.59335	0.0456798	0.0314412	1.00526	0.0075692	0.457522	0.661539	0.814288	8.65816	8.61436	8.56009	8.56717	8.62987	8.60889	8.56312	8.57152
P1324	[K].CGSGPVHISGQHLVAVEEDAESEDEDEEDVK.[L]	Q61937	Q61937 [104-134]	Q61937 1xPhospho [S125(100)]	Nucleophosmin OS=Mus musculus OX=10090 GN=Npm1 PE=1 SV=1	8.76582	8.74459	0.0180502	0.0198809	1.01488	0.021308	1.26413	0.247745	0.488987	8.74756	8.76056	8.79061	8.76457	8.7342	8.72321	8.75289	8.76808
P1325	[K].CGETVESGDEKDLAK.[F]	Q923B1	Q923B1 [499-513]	Q923B1 1xPhospho [S505(100)]	Lariat debranching enzyme OS=Mus musculus OX=10090 GN=Dbr1 PE=1 SV=2	10.1192	9.88248	0.239077	0.161231	1.18661	0.24685	1.77413	0.120521	0.34006	10.4277	9.84646	10.1269	10.0759	9.82168	9.90008	9.71296	10.0952
P1326	[R].ENVEYIEREESDGEYDEFGR.[K]	Q9R020	Q9R020 [110-129]	Q9R020 1xPhospho [S120(100)]	Zinc finger Ran-binding domain-containing protein 2 OS=Mus musculus OX=10090 GN=Zranb2 PE=1 SV=2	10.5158	10.4076	0.151712	0.0580052	1.0796	0.110503	1.26432	0.24768	0.488987	10.6693	10.4564	10.6057	10.3318	10.3798	10.4277	10.4781	10.3448
P1327	[K].EPAISSQNSPEAR.[E]	P10711	P10711 [92-104]	P10711 1xPhospho [S100(100)]	Transcription elongation factor A protein 1 OS=Mus musculus OX=10090 GN=Tcea1 PE=1 SV=2	8.87698	8.90054	0.0316071	0.0503069	-1.0131	-0.0187751	-0.619252	0.555899	0.749021	8.9055	8.84278	8.85747	8.90215	8.84586	8.88146	8.96497	8.90988
P1328	[K].EQGVESPGAQPASSPR.[A]	Q6PAM1	Q6PAM1 [510-525]		Alpha-taxilin OS=Mus musculus OX=10090 GN=Txlna PE=1 SV=1	8.87325	8.88016	0.037418	0.120366	1.00197	0.00283954	0.0633173	0.951333	0.981552	8.90015	8.89767	8.87556	8.81963	8.87556	9.04861	8.82691	8.76956
P133	[K].NSGPVSEVNTGFSPEVK.[E]	Q8BTI8	Q8BTI8 [1293-1309]	Q8BTI8 1xPhospho [S1305(100)]	Serine/arginine repetitive matrix protein 2 OS=Mus musculus OX=10090 GN=Srrm2 PE=1 SV=3	8.48986	8.4685	0.0164028	0.0224761	1.01035	0.0148613	1.1141	0.303022	0.548589	8.48271	8.50931	8.496	8.47143	8.48729	8.43601	8.47287	8.47785
P1330	[R].AVTCDISEDEED.[-]	P49586	P49586 [356-367]	P49586 1xPhospho [S362(100)]	Choline-phosphate cytidylyltransferase A OS=Mus musculus OX=10090 GN=Pcyt1a PE=1 SV=1	8.8553	8.86474	0.0142379	0.0370945	-1.00833	-0.0119639	-0.478564	0.647236	0.807787	8.85033	8.84852	8.84586	8.87647	8.9179	8.86248	8.83993	8.83863
P1333	[R].EREADEDSEPEREVR.[A]	Q3TIX9	Q3TIX9 [74-88]	Q3TIX9 1xPhospho [S81(100)]	U4/U6.U5 tri-snRNP-associated protein 2 OS=Mus musculus OX=10090 GN=Usp39 PE=1 SV=2	8.3443	8.33272	0.0181393	0.0245645	-1.01782	-0.0254808	-2.42747	0.046557	0.213595	8.32505	8.33376	8.35365	8.36474	8.3673	8.31986	8.33218	8.31154
P1335	[K].AVEEQGDDQDSEKSKPAGSDGER.[R]	Q00PI9	Q00PI9 [173-195]		Heterogeneous nuclear ribonucleoprotein U-like protein 2 OS=Mus musculus OX=10090 GN=Hnrnpul2 PE=1 SV=2	8.27636	8.27563	0.00431333	0.00221564	-1.00117	-0.00169204	-0.882954	0.407359	0.643536	8.27536	8.27118	8.28156	8.27732	8.27695	8.27385	8.27807	8.27366
P1336	[K].AVEEQGDDQDSEK.[S]	Q00PI9	Q00PI9 [173-185]	Q00PI9 1xPhospho [S183(100)]	Heterogeneous nuclear ribonucleoprotein U-like protein 2 OS=Mus musculus OX=10090 GN=Hnrnpul2 PE=1 SV=2	8.30005	8.29612	0.00712056	0.00588912	1.00176	0.00253829	1.76959	0.121315	0.340589	8.29548	8.29266	8.30445	8.30761	8.2931	8.28987	8.29821	8.3033
P1337	[R].ERSDSGGSSSEPFER.[H]	Q7TSC1	Q7TSC1 [757-771]	Q7TSC1 1xPhospho [S761(100)]	Protein PRRC2A OS=Mus musculus OX=10090 GN=Prrc2a PE=1 SV=1	8.60984	8.82201	0.114657	0.108509	-1.16784	-0.22384	-2.80342	0.0271645	0.165952	8.47956	8.75844	8.61108	8.59026	8.74594	8.9603	8.856	8.72581
P1338	[R].ERSDSGGSSSEPFER.[H]	Q7TSC1	Q7TSC1 [757-771]	Q7TSC1 2xPhospho [S761(100); S764(100)]	Protein PRRC2A OS=Mus musculus OX=10090 GN=Prrc2a PE=1 SV=1	8.83907	8.96167	0.135405	0.114567	-1.09339	-0.128812	-1.49756	0.179108	0.414812	8.72321	8.97361	8.72179	8.93768	8.93358	9.12556	8.92918	8.85836
P134	[R].NSGSFSSPSISPR.[-]	Q5HZI1	Q5HZI1 [1198-1210]	Q5HZI1 1xPhospho [S1208(100)]	Microtubule-associated tumor suppressor 1 homolog OS=Mus musculus OX=10090 GN=Mtus1 PE=1 SV=2	8.43586	8.4354	0.0404468	0.0456745	1.0054	0.00777326	0.491409	0.638583	0.800099	8.39863	8.41114	8.44458	8.48911	8.36899	8.46419	8.4667	8.44172
P1340	[K].ATWGDGGDNSPSNVVSK.[Q]	O09044	O09044 [101-117]	O09044 1xPhospho [S110(99.6)]	Synaptosomal-associated protein 23 OS=Mus musculus OX=10090 GN=Snap23 PE=1 SV=1	8.40685	8.4286	0.016645	0.012442	-1.015	-0.0214857	-2.75563	0.0290689	0.170589	8.41549	8.42398	8.40207	8.38587	8.44163	8.43449	8.41277	8.42552
P1341	[R].ERSPALKSPLQSVVVR.[R]	Q569Z6	Q569Z6 [246-261]	Q569Z6 1xPhospho [S248(100)]	Thyroid hormone receptor-associated protein 3 OS=Mus musculus OX=10090 GN=Thrap3 PE=1 SV=1	8.85266	8.85125	0.0267656	0.0897577	-1.00308	-0.00443506	-0.0972774	0.925308	0.975801	8.86151	8.85836	8.87647	8.8143	8.96141	8.74155	8.85102	8.85102
P1342	[R].ATTPQLTDVSEDLDQQSLPSEPEEALNR.[E]	Q6NS82	Q6NS82 [323-350]	Q6NS82 1xPhospho [T325(99.3)]	Reticulophagy regulator 2 OS=Mus musculus OX=10090 GN=Retreg2 PE=1 SV=2	8.95789	8.9694	0.174376	0.166766	1.01783	0.0254998	0.271514	0.794045	0.895254	9.10611	8.70614	8.99364	9.02568	8.85565	8.80241	9.0698	9.14976
P1343	[R].ERSSTFLER.[H]	O88343	O88343 [1067-1075]	O88343 1xPhospho [S1069(100)]	Electrogenic sodium bicarbonate cotransporter 1 OS=Mus musculus OX=10090 GN=Slc4a4 PE=1 SV=2	8.90598	8.90669	0.0471773	0.0253056	-1.0046	-0.00661543	-0.209537	0.840161	0.926254	8.86732	8.96807	8.87132	8.9172	8.91957	8.89005	8.9357	8.88146
P1344	[R].ERSSTFLER.[H]	O88343	O88343 [1067-1075]	O88343 2xPhospho [S1069(100); S1070(100)]	Electrogenic sodium bicarbonate cotransporter 1 OS=Mus musculus OX=10090 GN=Slc4a4 PE=1 SV=2	8.37444	8.39404	0.0144246	0.00801891	-1.01683	-0.0240758	-2.39762	0.0486153	0.217847	8.36458	8.3834	8.35996	8.38983	8.38248	8.39495	8.40031	8.39841
P1346	[R].ERDHSPTPSVFNSDEERYR.[Y]	Q9D824	Q9D824 [475-493]	Q9D824 2xPhospho [S479(100); S487(98.3)]	Pre-mRNA 3'-end-processing factor FIP1 OS=Mus musculus OX=10090 GN=Fip1l1 PE=1 SV=1	8.7213	8.7762	0.0553263	0.0346176	-1.04206	-0.0594318	-1.70755	0.13269	0.357247	8.6629	8.79301	8.69819	8.73112	8.75933	8.82417	8.77688	8.74443
P1347	[K].ESAQAVAVALSPK.[E]	Q9QX47	Q9QX47 [1713-1725]	Q9QX47 1xPhospho [S1723(100)]	Protein SON OS=Mus musculus OX=10090 GN=Son PE=1 SV=2	8.63043	8.5793	0.0334015	0.0296331	1.03375	0.0478926	2.02143	0.0841035	0.282616	8.60655	8.61637	8.61893	8.67989	8.59732	8.59454	8.53506	8.59026
P1348	[R].ERDHSPTPSVFNSDEER.[Y]	Q9D824	Q9D824 [475-491]	Q9D824 1xPhospho [S479(99.5)]	Pre-mRNA 3'-end-processing factor FIP1 OS=Mus musculus OX=10090 GN=Fip1l1 PE=1 SV=1	8.4685	8.48108	0.0988768	0.0383793	-1.0258	-0.0367478	-0.847701	0.425402	0.66076	8.58436	8.50391	8.35281	8.43291	8.53675	8.47244	8.46586	8.44925
P135	[K].NRPGYVSEEEEDDEDYEMAVK.[K]	Q9ERU9	Q9ERU9 [2499-2519]	Q9ERU9 1xPhospho [S2505(100)]	E3 SUMO-protein ligase RanBP2 OS=Mus musculus OX=10090 GN=Ranbp2 PE=1 SV=2	8.3759	8.36515	0.0193121	0.00532365	1.01228	0.0176113	2.08119	0.0770791	0.268771	8.40074	8.38075	8.35673	8.36539	8.37121	8.35978	8.36791	8.36172
P1350	[K].AVPVSPSAVEEDEDEDGHTVVATAR.[G]	P39447	P39447 [1610-1634]	P39447 1xPhospho [S1614(100)]	Tight junction protein ZO-1 OS=Mus musculus OX=10090 GN=Tjp1 PE=1 SV=2	8.51896	8.53004	0.0225646	0.0309737	-1.00028	-0.000404524	-0.0217535	0.983268	0.992233	8.54453	8.49474	8.53024	8.50633	8.51228	8.57622	8.51216	8.51952
P1352	[K].EQNTPPKSPQ.[-]	Q6A0A2	Q6A0A2 [732-741]	Q6A0A2 1xPhospho [S739(100)]	La-related protein 4B OS=Mus musculus OX=10090 GN=Larp4b PE=1 SV=2	8.75858	8.77087	0.0531137	0.0571257	-1.00215	-0.00310221	-0.0920544	0.929305	0.976431	8.7558	8.7342	8.83336	8.71095	8.70872	8.76302	8.76457	8.8472
P1355	[R].AVNSTRETPPKSK.[L]	Q3TEA8	Q3TEA8 [44-56]	Q3TEA8 1xPhospho [T51(100)]	Heterochromatin protein 1-binding protein 3 OS=Mus musculus OX=10090 GN=Hp1bp3 PE=1 SV=1	8.62615	8.69356	0.0341097	0.0347117	-1.04685	-0.066049	-3.50928	0.0103246	0.107074	8.66746	8.64059	8.59502	8.60152	8.72783	8.69923	8.64521	8.70195
P1356	[R].EQSESVNTAPESPSK.[Q]	Q99MP8	Q99MP8 [105-119]	Q99MP8 1xPhospho [S116(100)]	BRCA1-associated protein OS=Mus musculus OX=10090 GN=Brap PE=1 SV=1	8.82051	8.75049	0.0633618	0.074501	1.04503	0.0635431	1.46014	0.188809	0.425351	8.87017	8.82042	8.73112	8.86034	8.83731	8.73719	8.76956	8.6579
P1357	[R].EQTASAPATPLVSK.[H]	Q3UMF0	Q3UMF0 [296-309]	Q3UMF0 1xPhospho [S300(100)]	Cordon-bleu protein-like 1 OS=Mus musculus OX=10090 GN=Cobll1 PE=1 SV=2	8.43091	8.38749	0.0177079	0.0233963	1.0231	0.0329411	3.5978	0.00919003	0.103323	8.44079	8.45083	8.41693	8.41507	8.41968	8.36376	8.38511	8.38142
P136	[R].QVSASELCTSGILDRDTMR.[E]	Q8R0W0	Q8R0W0 [2703-2721]; [3218-3236]; [3733-3751]; [4248-4266]; [4763-4781]; [5278-5296]; [5793-5811]; [6308-6326]	Q8R0W0 1xPhospho [S2705(100)]; 1xPhospho [S3220(100)]; 1xPhospho [S3735(100)]; 1xPhospho [S4250(100)]; 1xPhospho [S4765(100)]; 1xPhospho [S5280(100)]; 1xPhospho [S5795(100)]; 1xPhospho [S6310(100)]	Epiplakin OS=Mus musculus OX=10090 GN=Eppk1 PE=1 SV=2	8.40186	8.38256	0.0130281	0.0150606	1.01304	0.0186878	2.32028	0.054394	0.228797	8.41453	8.38389	8.40695	8.40207	8.40354	8.36766	8.37951	8.37951
P1360	[K].EVEEDSEDEEMSEDEDDSSGEEEVVIPQKK.[G]	P09405	P09405 [23-52]	P09405 3xPhospho [S28(100); S]	Nucleolin OS=Mus musculus OX=10090 GN=Ncl PE=1 SV=2	8.27295	8.2701	0.000745233	0.0017494	1.00166	0.00239867	2.2253	0.0624615	0.240041	8.27269	8.27209	8.27385	8.27317	8.27054	8.26787	8.26989	8.27209
P1364	[R].FVSEGDGGR.[L]	Q61823	Q61823 [455-463]	Q61823 1xPhospho [S457(100)]	Programmed cell death protein 4 OS=Mus musculus OX=10090 GN=Pdcd4 PE=1 SV=1	11.7662	11.7845	0.163536	0.0554243	-1.01642	-0.0235013	-0.240554	0.816984	0.909299	11.5563	11.7258	11.8512	11.9314	11.8057	11.8512	11.7258	11.7551
P1365	[R].FWSVDDTQVHTEYSSLR.[S]	P49429	P49429 [209-225]	P49429 1xPhospho [S211(100)]	4-hydroxyphenylpyruvate dioxygenase OS=Mus musculus OX=10090 GN=Hpd PE=1 SV=3	8.28449	8.28465	0.00233373	0.00506299	1.00239	0.00344837	2.1855	0.0661943	0.247688	8.28657	8.28644	8.28269	8.28226	8.28142	8.29161	8.28514	8.28042
P1366	[R].FYTNPIAKPIPQTPESVGNK.[N]	Q6PFD9	Q6PFD9 [658-677]	Q6PFD9 1xPhospho [T670(100)]	Nuclear pore complex protein Nup98-Nup96 OS=Mus musculus OX=10090 GN=Nup98 PE=1 SV=2	8.35013	8.34027	0.0217561	0.0285706	1.02019	0.0288348	4.47286	0.00309755	0.0606983	8.34075	8.32466	8.37371	8.36141	8.30571	8.35793	8.36872	8.32872
P1367	[R].APSGETPPSPPLEEEGSPGLSR.[S]	Q6IQX8	Q6IQX8 [694-715]	Q6IQX8 2xPhospho [S702(100); S710(100)]	Zinc finger protein 219 OS=Mus musculus OX=10090 GN=Znf219 PE=1 SV=1	10.6324	10.2653	0.509812	0.410159	1.27339	0.34868	2.4056	0.0480562	0.217746	10.9685	11.1103	10.4564	9.99414	10.7996	10.3733	9.91782	9.97066
P1368	[R].APSPAPSSVPLGSEKPSSVSQDR.[K]	Q99NH0	Q99NH0 [2399-2421]	Q99NH0 1xPhospho [S2401(100)]	Ankyrin repeat domain-containing protein 17 OS=Mus musculus OX=10090 GN=Ankrd17 PE=1 SV=2	9.34741	9.43595	0.135253	0.0955723	-1.06825	-0.0952493	-1.13315	0.295477	0.543516	9.31945	9.3633	9.18948	9.51742	9.48251	9.43433	9.52352	9.30343
P1369	[R].APSGETPPSPPLEEEGSPGLSR.[S]	Q6IQX8	Q6IQX8 [694-715]		Zinc finger protein 219 OS=Mus musculus OX=10090 GN=Znf219 PE=1 SV=1	9.56769	9.19191	0.361059	0.171337	1.2987	0.377067	2.35168	0.0519675	0.224912	9.78663	9.67426	9.77831	9.03156	9.41842	9.21713	9.01893	9.11314
P137	[R].QVSASELCTSGILDRDTMR.[E]	Q8R0W0	Q8R0W0 [2703-2721]; [3218-3236]; [3733-3751]; [4248-4266]; [4763-4781]; [5278-5296]; [5793-5811]; [6308-6326]	Q8R0W0 1xPhospho [S2705(100)]; 1xPhospho [S3220(100)]; 1xPhospho [S3735(100)]; 1xPhospho [S4250(100)]; 1xPhospho [S4765(100)]; 1xPhospho [S5280(100)]; 1xPhospho [S5795(100)]; 1xPhospho [S6310(100)]	Epiplakin OS=Mus musculus OX=10090 GN=Eppk1 PE=1 SV=2	8.36509	8.34664	0.0121842	0.00739916	1.017	0.0243139	4.53295	0.00288675	0.0600082	8.37099	8.35365	8.37935	8.35636	8.34753	8.33645	8.34839	8.35417
P1370	[R].APSDRSLSPPWEQDRR.[M]	Q91ZV0	Q91ZV0 [1183-1198]	Q91ZV0 3xPhospho [S1185(100); S1188(100); S1190(100)]	Melanoma inhibitory activity protein 2 OS=Mus musculus OX=10090 GN=Mia2 PE=1 SV=3	8.30573	8.32882	0.0098013	0.0193738	-1.00716	-0.0102857	-1.74319	0.126038	0.34696	8.30263	8.29548	8.3059	8.3189	8.30897	8.34782	8.31565	8.34286
P1371	[K].GADNDGSGSESGYTTPK.[K]	Q5F2E7	Q5F2E7 [207-223]	Q5F2E7 1xPhospho [S213(100)]	Nuclear fragile X mental retardation-interacting protein 2 OS=Mus musculus OX=10090 GN=Nufip2 PE=1 SV=1	8.64585	8.76478	0.0847872	0.0532988	-1.0925	-0.127637	-2.54889	0.0390696	0.198315	8.68973	8.68525	8.51871	8.68973	8.82913	8.70195	8.74931	8.77871
P1372	[K].GADNDGSGSESGYTTPK.[K]	Q5F2E7	Q5F2E7 [207-223]	Q5F2E7 2xPhospho [S213(100); S215(100)]	Nuclear fragile X mental retardation-interacting protein 2 OS=Mus musculus OX=10090 GN=Nufip2 PE=1 SV=1	8.51705	8.66216	0.0312563	0.0566085	-1.103	-0.141433	-4.97076	0.00175491	0.0503279	8.53204	8.54716	8.47472	8.51428	8.62854	8.63279	8.64059	8.74675
P1373	[R].APQSPTLAPAK.[FV]	P97792	P97792 [329-339]	P97792 1xPhospho [S332(100)]	Coxsackievirus and adenovirus receptor homolog OS=Mus musculus OX=10090 GN=Cxadr PE=1 SV=1	8.31077	8.31238	0.0104078	0.00227754	-1.00326	-0.00469095	-0.77761	0.462962	0.682543	8.3059	8.3172	8.29862	8.32137	8.31017	8.31517	8.31326	8.31093
P1374	[K].APPPPISPTQLSDVSSPR.[S]	Q9EP71	Q9EP71 [275-292]		Ankycorbin OS=Mus musculus OX=10090 GN=Rai14 PE=1 SV=1	8.29889	8.29878	0.00433807	0.00896521	1.00184	0.00265133	1.38446	0.209899	0.449626	8.29664	8.29481	8.30477	8.29933	8.29256	8.2917	8.31109	8.29975
P1375	[R].GAANLQLIQALSDSEEEHDSAWDGR.[L]	Q91VU6	Q91VU6 [62-86]	Q91VU6 1xPhospho [S73(99.6)]	DDB1- and CUL4-associated factor 11 OS=Mus musculus OX=10090 GN=Dcaf11 PE=1 SV=1	8.45434	8.48775	0.0194163	0.0729621	-1.00818	-0.0117513	-0.444819	0.670249	0.819375	8.45968	8.4694	8.4624	8.42587	8.42105	8.45246	8.58912	8.48838
P1376	[R].APSQAAESSPTK.[M]	Q80XA6	Q80XA6 [403-414]	Q80XA6 1xPhospho [S405(100)]	RalBP1-associated Eps domain-containing protein 2 OS=Mus musculus OX=10090 GN=Reps2 PE=1 SV=1	9.38054	9.09559	0.339399	0.237446	1.1823	0.2416	2.46227	0.0442704	0.209262	8.96141	9.27529	9.53941	9.74604	8.95436	8.92715	9.05956	9.44131
P1379	[K].AQDATAGVLWNEEDTDEDEDDDGVSPESHPR.[K]	Q922K7	Q922K7 [155-185]	Q922K7 1xPhospho [T169(100)]	Probable 28S rRNA (cytosine-C(5))-methyltransferase OS=Mus musculus OX=10090 GN=Nop2 PE=1 SV=1	8.63807	8.61427	0.113777	0.108661	1.01265	0.0181345	0.647132	0.538747	0.739854	8.71689	8.75164	8.56657	8.51719	8.73811	8.6655	8.55936	8.49408
P138	[R].SAGSSSPEAGEDSDHEDGNYCPPVKR.[E]	Q9CT10	Q9CT10 [28-53]	Q9CT10 3xPhospho [S32(98.5); S33(98.5); S40(100)]	Ran-binding protein 3 OS=Mus musculus OX=10090 GN=Ranbp3 PE=1 SV=2	8.59334	8.65505	0.0609576	0.0965893	-1.05125	-0.0721079	-1.98966	0.0880937	0.289692	8.51239	8.58239	8.62806	8.65052	8.65124	8.5751	8.60186	8.79199
P1380	[K].AQAVSEEEEEEEGQSSSPK.[K]	Q9ESV0	Q9ESV0 [76-94]	Q9ESV0 1xPhospho [S80(100)]	ATP-dependent RNA helicase DDX24 OS=Mus musculus OX=10090 GN=Ddx24 PE=1 SV=2	9.24014	9.32403	0.127527	0.103315	-1.0577	-0.0809309	-1.04203	0.332983	0.573534	9.38591	9.11801	9.14976	9.30688	9.4259	9.3571	9.33221	9.18091
P1381	[K].FSGEEGEIEDDESGTENREEKDSLQPSAE.[-]	Q569Z6	Q569Z6 [923-951]		Thyroid hormone receptor-associated protein 3 OS=Mus musculus OX=10090 GN=Thrap3 PE=1 SV=1	8.29264	8.28634	0.0056848	0.00156397	1.00249	0.00358436	1.84604	0.108585	0.320954	8.28978	8.28669	8.29434	8.29975	8.28699	8.2877	8.28657	8.2841
P1385	[R].APVSPSSPSGVSSVNTSVTTTK.[A]	Q9QYE6	Q9QYE6 [147-168]	Q9QYE6 1xPhospho [S150(98)]	Golgin subfamily A member 5 OS=Mus musculus OX=10090 GN=Golga5 PE=1 SV=2	8.45922	8.4429	0.049003	0.0542855	1.02895	0.0411703	1.27341	0.24463	0.486564	8.52907	8.42532	8.45752	8.42498	8.46218	8.36199	8.4772	8.47022
P1386	[R].APTAALSPEPQDSKEDVKK.[F]	D3YXK2; Q80YR5	D3YXK2 [360-378]; Q80YR5 [381-399]	D3YXK2 1xPhospho [S366(98.9)]; Q80YR5 1xPhospho [S387(98.9)]	Scaffold attachment factor B1 OS=Mus musculus OX=10090 GN=Safb PE=1 SV=2 Scaffold attachment factor B2 OS=Mus musculus OX=10090 GN=Safb2 PE=1 SV=2	8.64209	8.64725	0.0131105	0.0147121	-1.0045	-0.00648332	-0.443666	0.671042	0.819375	8.65387	8.65173	8.62616	8.63658	8.66225	8.64667	8.6527	8.62739
P1387	[R].APTAALSPEPQDSKEDVK.[K]	D3YXK2; Q80YR5	D3YXK2 [360-377]; Q80YR5 [381-398]	D3YXK2 1xPhospho [S366(100)]; Q80YR5 1xPhospho [S387(100)]	Scaffold attachment factor B1 OS=Mus musculus OX=10090 GN=Safb PE=1 SV=2 Scaffold attachment factor B2 OS=Mus musculus OX=10090 GN=Safb2 PE=1 SV=2	8.4996	8.49845	0.00860485	0.00677156	1.00103	0.00149181	0.15083	0.884481	0.951727	8.50245	8.49195	8.49353	8.51049	8.50152	8.49474	8.49122	8.50633
P1388	[R].APTAALSPEPQDSK.[E]	D3YXK2; Q80YR5	D3YXK2 [360-373]; Q80YR5 [381-394]	D3YXK2 1xPhospho [S366(100)]; Q80YR5 1xPhospho [S387(100)]	Scaffold attachment factor B1 OS=Mus musculus OX=10090 GN=Safb PE=1 SV=2 Scaffold attachment factor B2 OS=Mus musculus OX=10090 GN=Safb2 PE=1 SV=2	8.41095	8.39329	0.0178649	0.00919906	1.01714	0.0245226	2.49537	0.0422034	0.203083	8.43263	8.40226	8.39166	8.41725	8.40011	8.3876	8.3834	8.40207
P139	[R].SAPDSGQANLTS.[-]	Q8CID3	Q8CID3 [530-541]	Q8CID3 1xPhospho [S530(100)]	Pseudokinase FAM20A OS=Mus musculus OX=10090 GN=Fam20a PE=1 SV=1	10.3419	10.5233	0.570741	0.363862	-1.16569	-0.221184	-1.04328	0.332447	0.573534	10.2801	9.56217	10.6875	10.8379	10.6057	10.0295	10.905	10.5532
P1390	[K].APNSPDVLEIEFKK.[G]	P16460	P16460 [216-229]	P16460 1xPhospho [S219(100)]	Argininosuccinate synthase OS=Mus musculus OX=10090 GN=Ass1 PE=1 SV=1	8.26717	8.2674	0.000149187	0.00010129	-1.00009	-0.000136913	-0.138402	0.893928	0.955058	8.26724	8.2673	8.26719	8.26696	8.26732	8.26732	8.2674	8.26754
P1391	[K].APNSPDVLEIEFK.[K]	P16460	P16460 [216-228]	P16460 1xPhospho [S219(100)]	Argininosuccinate synthase OS=Mus musculus OX=10090 GN=Ass1 PE=1 SV=1	8.26702	8.26664	0.000321289	0.000134941	1.00022	0.000323931	0.327325	0.753257	0.870478	8.26672	8.26678	8.2674	8.26716	8.26658	8.26663	8.26653	8.26683
P1392	[K].GASAATGIPLESDEDSNDNDNDLENENCMHTN.[-]	Q8R5H1	Q8R5H1 [950-981]	Q8R5H1 1xPhospho [T955(96.5)]	Ubiquitin carboxyl-terminal hydrolase 15 OS=Mus musculus OX=10090 GN=Usp15 PE=1 SV=1	8.32612	8.30585	0.00584153	0.0115085	1.01046	0.0150113	4.01836	0.00537119	0.0768401	8.32102	8.32686	8.32255	8.33406	8.30966	8.3105	8.28886	8.31437
P1393	[R].ANSPPREFPPATAR.[E]	Q8BHL8	Q8BHL8 [151-164]	Q8BHL8 1xPhospho [S153(100)]	Proteasome inhibitor PI31 subunit OS=Mus musculus OX=10090 GN=Psmf1 PE=1 SV=1	9.79728	9.81785	0.0615647	0.0650593	-1.0133	-0.0190639	-0.375348	0.718823	0.850024	9.88898	9.75732	9.77498	9.76784	9.89761	9.80231	9.74084	9.83066
P1394	[R].GASPSPTFHPPK.[T]	Q8BVZ1	Q8BVZ1 [262-273]	Q8BVZ1 1xPhospho [S266(99.8)]	Perilipin-5 OS=Mus musculus OX=10090 GN=Plin5 PE=1 SV=1	9.6156	9.67849	0.25454	0.0783093	-1.04945	-0.0696389	-0.548369	0.60095	0.780771	9.68285	9.73362	9.24122	9.80471	9.75199	9.70336	9.56791	9.69072
P1395	[K].GATPAEDDEDKDIDLFGSDEEEEDKEAAR.[L]	P57776	P57776 [145-173]	P57776 1xPhospho [S162(100)]	Elongation factor 1-delta OS=Mus musculus OX=10090 GN=Eef1d PE=1 SV=3	8.70889	8.70061	0.033673	0.0322053	1.00587	0.00843859	0.393184	0.706206	0.844499	8.71095	8.66887	8.75106	8.7047	8.7069	8.65614	8.73323	8.70614
P1396	[K].GATPAEDDEDKDIDLFGSDEEEEDKEAAR.[L]	P57776	P57776 [145-173]	P57776 2xPhospho [T147(100); S162(100)]	Elongation factor 1-delta OS=Mus musculus OX=10090 GN=Eef1d PE=1 SV=3	8.30137	8.29706	0.00752119	0.00256398	1.00496	0.00713248	1.92682	0.0965455	0.302627	8.30844	8.29757	8.30679	8.29266	8.29975	8.29492	8.29876	8.29481
P1397	[K].GAYVPSSPTR.[L]	Q80W47	Q80W47 [389-398]	Q80W47 1xPhospho [S395(100)]	WD repeat domain phosphoinositide-interacting protein 2 OS=Mus musculus OX=10090 GN=Wipi2 PE=1 SV=1	12.4545	12.4088	0.165659	0.237866	1.03421	0.0485346	0.35818	0.731057	0.857367	12.563	12.4786	12.2133	12.563	12.6454	12.4559	12.0781	12.4559
P1399	[R].ANSFVGTAQYVSPELLTEK.[S]	Q9Z2A0	Q9Z2A0 [242-260]	Q9Z2A0 1xPhospho [S244(100)]	3-phosphoinositide-dependent protein kinase 1 OS=Mus musculus OX=10090 GN=Pdpk1 PE=1 SV=2	10.1332	10.043	0.115939	0.242457	1.0714	0.0994958	0.984501	0.358558	0.599715	10.2444	10.2035	10.0994	9.98533	10.0272	10.339	9.74604	10.0598
P14	[K].QGGSPDEPDSK.[A]	Q9R0L7	Q9R0L7 [281-291]	Q9R0L7 1xPhospho [S284(100)]	A-kinase anchor protein 8-like OS=Mus musculus OX=10090 GN=Akap8l PE=1 SV=1	9.85607	9.86335	0.0803725	0.0980022	-1.00816	-0.011725	-0.169375	0.870425	0.942791	9.76076	9.86753	9.84034	9.95565	9.90421	9.90903	9.92332	9.71686
P140	[R].SASADNLILPR.[W]	Q8BGU5	Q8BGU5 [324-334]	Q8BGU5 1xPhospho [S326(100)]	Cyclin-Y OS=Mus musculus OX=10090 GN=Ccny PE=1 SV=1	10.6404	10.4982	0.0714966	0.144552	1.10633	0.145777	1.83449	0.110422	0.324868	10.7169	10.5532	10.6157	10.676	10.6674	10.5532	10.3318	10.4404
P1400	[K].ANLSPDRGSR.[D]	Q0P678	Q0P678 [844-853]	Q0P678 1xPhospho [S847(100)]	Zinc finger CCCH domain-containing protein 18 OS=Mus musculus OX=10090 GN=Zc3h18 PE=1 SV=1	8.9569	9.08621	0.0493844	0.050551	-1.09891	-0.13607	-3.44983	0.0111715	0.110103	8.90988	9.02568	8.93768	8.95436	9.12083	9.02704	9.13499	9.06198
P1401	[K].ANGLPSGPETASEPGSPYPDGPR.[V]	Q7TQG1	Q7TQG1 [236-258]	Q7TQG1 2xPhospho [S247(99.1); S251(100)]	Pleckstrin homology domain-containing family A member 6 OS=Mus musculus OX=10090 GN=Plekha6 PE=1 SV=1	8.52319	8.60359	0.0588782	0.127928	-1.05645	-0.0792243	-1.89846	0.100615	0.30778	8.57892	8.55639	8.44528	8.51216	8.77946	8.61637	8.51952	8.49902
P1403	[R].AQDSVGRSDNEMCELDPGQFIDR.[A]	P48437	P48437 [288-310]	P48437 2xPhospho [S291(100); S295(100)]	Prospero homeobox protein 1 OS=Mus musculus OX=10090 GN=Prox1 PE=1 SV=2	8.43232	8.51047	0.0308318	0.0632041	-1.04939	-0.0695558	-4.13452	0.00465257	0.0705572	8.40169	8.4162	8.43894	8.47244	8.44225	8.47956	8.58707	8.53297
P1404	[K].GAEDYPDPPLPHSYSSDR.[I]	Q3UTJ2-2; Q3UTJ2-5	Q3UTJ2-2 [1198-1215]; Q3UTJ2-5 [620-637]	Q3UTJ2-2 1xPhospho [S1212(99.7)]; Q3UTJ2-5 1xPhospho [S634(99.7)]	Isoform 2 of Sorbin and SH3 domain-containing protein 2 OS=Mus musculus OX=10090 GN=Sorbs2 Isoform 5 of Sorbin and SH3 domain-containing protein 2 OS=Mus musculus OX=10090 GN=Sorbs2	8.66526	8.73186	0.0575772	0.0422115	-1.05284	-0.0742837	-2.00602	0.0860167	0.285711	8.65306	8.7225	8.59026	8.6952	8.72959	8.70801	8.79199	8.69786
P1405	[R].GAELGPEPLELSDSGDDAGWEDEDADTEPAHGR.[Q]	Q922H1	Q922H1 [11-43]	Q922H1 2xPhospho [S22(100); S24(100)]	Protein arginine N-methyltransferase 3 OS=Mus musculus OX=10090 GN=Prmt3 PE=1 SV=2	10.1063	10.2772	0.129571	0.173226	-1.1251	-0.170059	-1.59652	0.155612	0.388789	9.94342	10.1857	10.2318	10.0642	10.1912	10.3614	10.0837	10.4724
P1408	[R].GAKEEHGGLIRSPR.[H]	P26369	P26369 [68-81]	P26369 1xPhospho [S79(100)]	Splicing factor U2AF 65 kDa subunit OS=Mus musculus OX=10090 GN=U2af2 PE=1 SV=3	8.86074	8.92668	0.0426013	0.0465127	-1.05239	-0.0736627	-2.07779	0.0774624	0.268939	8.80608	8.90015	8.84852	8.8882	8.9919	8.90842	8.9232	8.88319
P1409	[K].APKPEPVPEPKEPSPEK.[N]	Q52KI8	Q52KI8 [247-263]	Q52KI8 1xPhospho [S260(100)]	Serine/arginine repetitive matrix protein 1 OS=Mus musculus OX=10090 GN=Srrm1 PE=1 SV=2	9.67969	9.66552	0.0686998	0.042751	1.0097	0.0139218	0.277956	0.789298	0.891992	9.69693	9.61057	9.76784	9.64342	9.70993	9.63687	9.69347	9.62183
P141	[R].SASEPSLHR.[AT]	Q99N57; P04627	Q99N57 [619-627]; P04627 [578-586]	Q99N57 1xPhospho [S621(100)]; P04627 1xPhospho [S580(100)]	RAF proto-oncogene serine/threonine-protein kinase OS=Mus musculus OX=10090 GN=Raf1 PE=1 SV=2 Serine/threonine-protein kinase A-Raf OS=Mus musculus OX=10090 GN=Araf PE=1 SV=2	13.1592	12.7979	0.109875	0.167226	1.28491	0.361662	3.48595	0.0106484	0.108284	13.2505	13.2505	13.0303	13.1053	12.9593	12.8346	12.563	12.8346
P1410	[K].APKEELASDLEEMATSSAK.[R]	Q9D6Z1	Q9D6Z1 [506-524]	Q9D6Z1 1xPhospho [S513(100)]	Nucleolar protein 56 OS=Mus musculus OX=10090 GN=Nop56 PE=1 SV=2	8.31848	8.31885	0.00624546	0.0112305	1.00517	0.00743581	1.93592	0.0952734	0.301219	8.3276	8.31368	8.31546	8.3172	8.31654	8.30558	8.32051	8.33279
P1411	[K].APKEELASDLEEMATSSAK.[R]	Q9D6Z1	Q9D6Z1 [506-524]	Q9D6Z1 1xPhospho [S513(100)]	Nucleolar protein 56 OS=Mus musculus OX=10090 GN=Nop56 PE=1 SV=2	8.41098	8.40354	0.0139973	0.00754878	1.00894	0.0128402	1.54474	0.167525	0.402005	8.4215	8.39527	8.42398	8.40316	8.41243	8.3959	8.39887	8.40695
P1412	[R].APDRTPPSEEDSAEAER.[L]	Q8BJU0	Q8BJU0 [78-94]	Q8BJU0 1xPhospho [T82(100)]	Small glutamine-rich tetratricopeptide repeat-containing protein alpha OS=Mus musculus OX=10090 GN=Sgta PE=1 SV=2	8.6136	8.57747	0.0309969	0.0881455	1.03994	0.0565049	1.7374	0.127096	0.348284	8.60519	8.57353	8.64183	8.63383	8.4679	8.58912	8.56997	8.68288
P1413	[K].GAPPGEAAAPGDGPGGGGSGGLSPEPSDRELVSK.[A]	Q8C7E7	Q8C7E7 [42-75]	Q8C7E7 1xPhospho [S64(100)]	Starch-binding domain-containing protein 1 OS=Mus musculus OX=10090 GN=Stbd1 PE=1 SV=1	8.33518	8.35201	0.00887539	0.0208271	-1.01059	-0.015199	-1.81041	0.114349	0.330677	8.33002	8.33868	8.3459	8.3261	8.34449	8.37266	8.36458	8.32631
P1414	[R].GAPQLSPESPLLSGAR.[G]	O08609	O08609 [40-55]	O08609 1xPhospho [S45(100)]	Max-like protein X OS=Mus musculus OX=10090 GN=Mlx PE=1 SV=1	8.57411	8.57296	0.022939	0.0362336	1.0009	0.00129847	0.0750971	0.942297	0.979337	8.59184	8.59306	8.54498	8.56657	8.60303	8.58362	8.52025	8.58492
P1415	[R].GAPSSPAAGVLPSPQGK.[A]	Q6ZQH8	Q6ZQH8 [1715-1731]	Q6ZQH8 1xPhospho [S1719(99.6)]	Nucleoporin NUP188 homolog OS=Mus musculus OX=10090 GN=Nup188 PE=1 SV=2	10.2731	10.1982	0.0569062	0.0439941	1.05356	0.0752674	1.44312	0.193378	0.42961	10.2174	10.3318	10.3115	10.2318	10.1493	10.1769	10.2174	10.2491
P1416	[R].GAQEAEENPDADREFDDESSEDGEKR.[D]	Q5NCR9	Q5NCR9 [236-261]	Q5NCR9 2xPhospho [S254(100); S255(100)]	Nuclear speckle splicing regulatory protein 1 OS=Mus musculus OX=10090 GN=Nsrp1 PE=1 SV=1	9.8191	9.92462	0.344976	0.295115	-1.0859	-0.11889	-1.32237	0.228742	0.468592	9.54952	9.55285	9.90008	10.274	9.72713	9.67426	10.3207	9.97637
P1417	[K].FQEQECPPSPEPTRK.[E]	P62071	P62071 [178-192]	P62071 1xPhospho [S186(100)]	Ras-related protein R-Ras2 OS=Mus musculus OX=10090 GN=Rras2 PE=1 SV=1	9.84103	10.1156	0.211529	0.175666	-1.21021	-0.275252	-2.25328	0.0599659	0.237525	9.75199	10.0295	9.58414	9.99847	10.3168	10.2077	9.98533	9.9524
P1418	[K].FQEQECPPSPEPTR.[K]	P62071	P62071 [178-191]	P62071 1xPhospho [S186(100)]	Ras-related protein R-Ras2 OS=Mus musculus OX=10090 GN=Rras2 PE=1 SV=1	10.3039	10.5734	0.24686	0.225414	-1.20284	-0.26645	-1.70608	0.132972	0.357247	9.99847	10.5881	10.2491	10.3798	10.7725	10.7262	10.2801	10.5148
P1419	[R].EVSVSSVTEEPK.[L]	Q8CJF7	Q8CJF7 [1926-1937]	Q8CJF7 2xPhospho [S1928(100); S1931(99.5)]	Protein ELYS OS=Mus musculus OX=10090 GN=Ahctf1 PE=1 SV=1	8.69896	8.68691	0.0489189	0.113254	1.00805	0.0115656	0.208187	0.841174	0.926254	8.65741	8.66038	8.71962	8.75844	8.73112	8.69295	8.52907	8.7945
P142	[R].SASESYTQSFQSR.[K]	Q2TBE6	Q2TBE6 [460-472]	Q2TBE6 1xPhospho [S462(100)]	Phosphatidylinositol 4-kinase type 2-alpha OS=Mus musculus OX=10090 GN=Pi4k2a PE=1 SV=1	8.61873	8.6229	0.0903764	0.0837847	-1.01331	-0.0190691	-0.404596	0.698185	0.83824	8.56235	8.52131	8.69728	8.69399	8.63232	8.66225	8.69399	8.50303
P1420	[K].ASEPVKEPVQTAQSPAPVEK.[E]	Q6DID3	Q6DID3 [604-623]	Q6DID3 1xPhospho [S617(99.4)]	SR-related and CTD-associated factor 8 OS=Mus musculus OX=10090 GN=Scaf8 PE=1 SV=1	9.35517	9.57091	0.19097	0.0284163	-1.16269	-0.217464	-2.27456	0.0581363	0.236677	9.58857	9.29621	9.13333	9.40256	9.60869	9.55964	9.57372	9.54158
P1422	[K].ASDIPSSDAKSSPPVEHPAGTSTTDNDVIIR.[Q]	Q9EP71	Q9EP71 [403-433]		Ankycorbin OS=Mus musculus OX=10090 GN=Rai14 PE=1 SV=1	8.31213	8.31757	0.00581751	0.000401076	-1.00733	-0.0105328	-3.61584	0.00897583	0.102704	8.30536	8.31207	8.31154	8.31957	8.31769	8.31701	8.31796	8.3176
P1423	[K].EYPDQSPVLQR.[M]	Q60855	Q60855 [308-318]	Q60855 1xPhospho [S313(100)]	Receptor-interacting serine/threonine-protein kinase 1 OS=Mus musculus OX=10090 GN=Ripk1 PE=1 SV=1	9.87028	9.88706	0.0651344	0.206968	-1.0079	-0.0113505	-0.109749	0.915774	0.968932	9.87499	9.85998	9.9524	9.79376	9.65171	10.0062	10.1066	9.78364
P1424	[R].ASAVSPEKAPMTSK.[A]	O08784	O08784 [1212-1225]		Treacle protein OS=Mus musculus OX=10090 GN=Tcof1 PE=1 SV=1	8.40319	8.39686	0.0329306	0.0236509	1.00072	0.00104129	0.0622155	0.952178	0.981552	8.37357	8.42911	8.43418	8.37592	8.37191	8.40735	8.4246	8.38359
P1425	[R].ASAVSPEKAPMTSK.[A]	O08784	O08784 [1212-1225]	O08784 1xPhospho [S1216(100)]	Treacle protein OS=Mus musculus OX=10090 GN=Tcof1 PE=1 SV=1	8.66374	8.66908	0.0244632	0.0470805	-1.00537	-0.00773215	-0.347728	0.738548	0.861341	8.64876	8.70011	8.65614	8.64995	8.72411	8.69245	8.63061	8.62914
P1427	[R].ASAPATPLSPTR.[L]	P14733	P14733 [16-27]	P14733 1xPhospho [T21(100)]	Lamin-B1 OS=Mus musculus OX=10090 GN=Lmnb1 PE=1 SV=3	8.35687	8.38849	0.00508443	0.0353052	-1.01639	-0.0234568	-2.17643	0.0670755	0.249799	8.35062	8.36302	8.35636	8.35746	8.35911	8.43894	8.38536	8.37055
P1429	[K].ASGSENEGDYNPGR.[K]	Q64511	Q64511 [1536-1549]	Q64511 1xPhospho [S1539(100)]	DNA topoisomerase 2-beta OS=Mus musculus OX=10090 GN=Top2b PE=1 SV=2	8.30299	8.29815	0.00929197	0.00909212	1.00151	0.00217288	0.842058	0.428343	0.663188	8.3033	8.31599	8.29559	8.29707	8.30125	8.30679	8.29917	8.28539
P143	[R].SASPDDDLGSSNWEAADLGNEER.[K]	Q9R0P4	Q9R0P4 [15-37]	Q9R0P4 1xPhospho [S17(100)]	Small acidic protein OS=Mus musculus OX=10090 GN=Smap PE=1 SV=1	9.35824	9.47594	0.0685271	0.0310232	-1.08346	-0.115648	-2.45902	0.044479	0.209836	9.43433	9.28107	9.32455	9.393	9.50274	9.44651	9.45176	9.50274
P1430	[K].EVHDELEDLPSPPPPLSPPPTTSPHK.[Q]	Q8BUV3	Q8BUV3 [178-203]	Q8BUV3 1xPhospho [S194(100)]	Gephyrin OS=Mus musculus OX=10090 GN=Gphn PE=1 SV=2	8.35529	8.33023	0.0162027	0.0107545	1.01683	0.0240841	4.83543	0.00204082	0.0533719	8.37324	8.36199	8.33532	8.35062	8.34603	8.32802	8.32306	8.32381
P1432	[K].ASPASGHQLSDQEEADHGR.[G]	Q9QXY1	Q9QXY1 [102-120]	Q9QXY1 1xPhospho [S111(100)]	Tight junction protein ZO-3 OS=Mus musculus OX=10090 GN=Tjp3 PE=1 SV=1	8.69131	8.8389	0.105257	0.0637667	-1.11629	-0.158713	-3.36075	0.0125842	0.114697	8.77512	8.7889	8.58975	8.61147	8.90475	8.75981	8.81797	8.87308
P1433	[K].EVQRDPQLSPEQHPSSLSER.[T]	Q3UMF0	Q3UMF0 [985-1004]	Q3UMF0 1xPhospho [S993(100)]	Cordon-bleu protein-like 1 OS=Mus musculus OX=10090 GN=Cobll1 PE=1 SV=2	8.28207	8.28499	0.00442771	0.0107303	1.00494	0.00710858	2.35035	0.0520682	0.224912	8.28357	8.28741	8.27713	8.28017	8.27352	8.29946	8.28349	8.28349
P1434	[K].EVQSPEQVK.[S]	Q8K019	Q8K019 [491-499]	Q8K019 1xPhospho [S494(100)]	Bcl-2-associated transcription factor 1 OS=Mus musculus OX=10090 GN=Bclaf1 PE=1 SV=2	9.28504	9.32846	0.0782352	0.0401157	-1.03093	-0.0439492	-1.14385	0.291308	0.538741	9.35315	9.35139	9.20597	9.22965	9.30937	9.37912	9.28623	9.3391
P1435	[K].EVQSPEQVKSEK.[L]	Q8K019	Q8K019 [491-502]	Q8K019 1xPhospho [S494(100)]	Bcl-2-associated transcription factor 1 OS=Mus musculus OX=10090 GN=Bclaf1 PE=1 SV=2	9.14371	9.20533	0.0771639	0.0594077	-1.04494	-0.0634183	-1.7816	0.119225	0.338109	9.08353	9.08221	9.24365	9.16544	9.19436	9.14853	9.18948	9.28894
P1439	[K].EVSPDSSEAEELSDCLHR.[L]	Q99LI2	Q99LI2 [53-70]		Chloride channel CLIC-like protein 1 OS=Mus musculus OX=10090 GN=Clcc1 PE=1 SV=1	8.3461	8.3724	0.0240653	0.00981049	-1.03013	-0.0428311	-2.49664	0.0421258	0.203083	8.32432	8.37702	8.35303	8.33002	8.38416	8.37491	8.36986	8.36066
P1441	[R].ASHSAVDITK.[V]	Q8BUV3	Q8BUV3 [335-344]	Q8BUV3 1xPhospho [S338(100)]	Gephyrin OS=Mus musculus OX=10090 GN=Gphn PE=1 SV=2	8.32829	8.33747	0.0141878	0.0207621	-1.01414	-0.020253	-2.59789	0.0364124	0.191703	8.33483	8.34196	8.30897	8.32742	8.35657	8.34673	8.33813	8.30844
P1442	[K].ASGSENEGDYNPGR.[K]	Q64511	Q64511 [1536-1549]	Q64511 2xPhospho [S1537(100); S1539(100)]	DNA topoisomerase 2-beta OS=Mus musculus OX=10090 GN=Top2b PE=1 SV=2	8.2953	8.30378	0.00800502	0.0137788	-1.01164	-0.0166984	-5.28232	0.0012517	0.0436463	8.30355	8.30015	8.28603	8.29147	8.32115	8.28753	8.30445	8.30198
P1443	[R].CSLLSASPASVR.[S]	A2A7S8-2	A2A7S8-2 [376-387]	A2A7S8-2 1xPhospho [S382(100)]	Isoform 2 of Uncharacterized protein KIAA1522 OS=Mus musculus OX=10090 GN=Kiaa1522	8.57031	8.46924	0.178806	0.0933625	1.05647	0.0792486	1.05295	0.328299	0.573534	8.57783	8.50184	8.38947	8.81211	8.5337	8.36498	8.41725	8.56101
P1444	[R].FCTGDSPPLEAK.[L]	Q8C0J6	Q8C0J6 [77-88]	Q8C0J6 1xPhospho [S82(100)]	Ankyrin repeat domain-containing protein SOWAHC OS=Mus musculus OX=10090 GN=Sowahc PE=1 SV=2	12.273	12.2879	0.161437	0.19563	-1.01476	-0.0211343	-0.152677	0.883079	0.951069	12.049	12.4335	12.2931	12.3162	12.5294	12.0684	12.3405	12.2133
P1445	[R].FDQLFDDESDPFEVLK.[A]	Q9CY58	Q9CY58 [17-32]	Q9CY58 1xPhospho [S25(100)]	Plasminogen activator inhibitor 1 RNA-binding protein OS=Mus musculus OX=10090 GN=Serbp1 PE=1 SV=2	8.28141	8.28018	0.00258648	0.00248209	1.00144	0.00206895	1.22941	0.259711	0.499167	8.27874	8.28142	8.28058	8.28491	8.27676	8.28142	8.28246	8.28006
P1446	[K].FICVTPTTCSNTIDLPMSPR.[T]	P42227	P42227 [710-729]	P42227 1xPhospho [S727(100)]	Signal transducer and activator of transcription 3 OS=Mus musculus OX=10090 GN=Stat3 PE=1 SV=2	8.29829	8.29723	0.00628253	0.00441152	-1.00334	-0.00480501	-1.49997	0.178497	0.414812	8.29079	8.29716	8.30605	8.29917	8.29957	8.29917	8.29062	8.29957
P1447	[K].FLESAAADVSDEDEDEDTDGR.[A]	O55106	O55106 [236-256]	O55106 1xPhospho [S245(100)]	Striatin OS=Mus musculus OX=10090 GN=Strn PE=1 SV=2	8.77627	8.75824	0.212058	0.177483	1.00485	0.00698335	0.131777	0.898971	0.958328	8.54676	8.70801	8.79625	9.05407	8.57152	8.6448	8.87894	8.93768
P1448	[R].AQRLSQETEALGR.[S]	Q02819	Q02819 [364-376]	Q02819 1xPhospho [S368(100)]	Nucleobindin-1 OS=Mus musculus OX=10090 GN=Nucb1 PE=1 SV=2	8.48847	8.51626	0.00975164	0.0255958	-1.02081	-0.0297199	-2.468	0.0439055	0.208356	8.49267	8.49961	8.48441	8.4772	8.54805	8.52254	8.48746	8.507
P1450	[K].AQLSPGLYDDSSAR.[R]	Q60974	Q60974 [1478-1491]	Q60974 1xPhospho [S1481(100)]	Nuclear receptor corepressor 1 OS=Mus musculus OX=10090 GN=Ncor1 PE=1 SV=1	12.184	12.3318	0.319902	0.227734	-1.10227	-0.140478	-0.745678	0.480812	0.698642	12.2382	12.2133	12.5294	11.7551	12.4786	12.5294	12.2931	12.026
P1452	[R].AQEHTDTGDRSESPEEPALEKPPLDK.[A]	Q8BYU6	Q8BYU6 [71-96]		Torsin-1A-interacting protein 2 OS=Mus musculus OX=10090 GN=Tor1aip2 PE=1 SV=1	8.40329	8.4083	0.0235412	0.0246284	-1.00251	-0.0036224	-0.28891	0.781249	0.887901	8.4246	8.41922	8.3961	8.37324	8.41922	8.38477	8.43771	8.3915
P1454	[R].FHSGNKSPEVLR.[A]	Q99LI2	Q99LI2 [427-438]	Q99LI2 1xPhospho [S433(100)]	Chloride channel CLIC-like protein 1 OS=Mus musculus OX=10090 GN=Clcc1 PE=1 SV=1	8.75412	8.79312	0.0526881	0.0776852	-1.02676	-0.038099	-0.866024	0.415953	0.651595	8.70872	8.82691	8.75764	8.72321	8.72494	8.90092	8.79625	8.75038
P1456	[K].FHLEPTSPPTTDGFK.[Y]	Q8VCB3	Q8VCB3 [621-635]		Glycogen [starch] synthase, liver OS=Mus musculus OX=10090 GN=Gys2 PE=1 SV=2	8.31239	8.32265	0.00274839	0.00801759	-1.00587	-0.0084507	-3.28818	0.013878	0.11918	8.31627	8.31218	8.30993	8.31117	8.32306	8.3114	8.3261	8.33002
P1457	[K].FHDSEGDDTEETEDYRQFR.[K]	Q8K019	Q8K019 [392-410]	Q8K019 2xPhospho [S395(100); T400(100)]	Bcl-2-associated transcription factor 1 OS=Mus musculus OX=10090 GN=Bclaf1 PE=1 SV=2	8.43656	8.41142	0.0770861	0.0490986	1.01049	0.0150484	0.495571	0.635792	0.799902	8.48958	8.5134	8.35319	8.39008	8.37935	8.47984	8.37249	8.414
P1458	[R].ARPAQAPVSEELPPSPKPGK.[K]	Q6PGL7	Q6PGL7 [374-393]	Q6PGL7 1xPhospho [S388(100)]	WASH complex subunit 2 OS=Mus musculus OX=10090 GN=Washc2 PE=1 SV=1	8.80858	8.82364	0.0082853	0.0378551	-1.00924	-0.013275	-0.575936	0.583188	0.76633	8.81797	8.79789	8.8104	8.80805	8.82737	8.79126	8.80037	8.87556
P1459	[R].FDTGRATPLNSESPVR.[T]	E9Q3C1	E9Q3C1 [424-439]	E9Q3C1 1xPhospho [T430(100)]	C2 domain-containing protein 2 OS=Mus musculus OX=10090 GN=C2cd2 PE=1 SV=1	8.41017	8.39429	0.0380498	0.0295921	1.00777	0.0111688	0.836482	0.431264	0.664331	8.40611	8.46503	8.38831	8.38121	8.38667	8.43771	8.38101	8.37175
P146	[R].SASPYPTHCLSSPQR.[K]	E9Q784	E9Q784 [369-383]	E9Q784 3xPhospho [S369(100); S371(100); S/Y/T]	Zinc finger CCCH domain-containing protein 13 OS=Mus musculus OX=10090 GN=Zc3h13 PE=1 SV=1	12.4424	12.8812	0.278978	0.27423	-1.36171	-0.445418	-2.50137	0.0418394	0.203083	12.5042	12.7537	12.4335	12.0781	12.7683	13.1053	13.1053	12.5459
P1461	[R].FFHHAEEEEEEEDESPPER.[Q]	Q6ZQB6	Q6ZQB6 [30-48]	Q6ZQB6 1xPhospho [S44(100)]	Inositol hexakisphosphate and diphosphoinositol-pentakisphosphate kinase 2 OS=Mus musculus OX=10090 GN=Ppip5k2 PE=1 SV=3	9.04289	8.98886	0.0796192	0.188936	1.05376	0.0755445	1.63151	0.148014	0.378267	8.9357	9.03	9.1116	9.09428	8.80521	8.85033	9.18364	9.11626
P1462	[K].FGESEEVEMEVESDEEDQEK.[A]	Q8K4Z5	Q8K4Z5 [317-336]	Q8K4Z5 1xPhospho [S329(100)]	Splicing factor 3A subunit 1 OS=Mus musculus OX=10090 GN=Sf3a1 PE=1 SV=1	8.31036	8.30257	0.018628	0.0135162	1.00504	0.00724711	1.47754	0.184241	0.418983	8.33267	8.31868	8.29347	8.29662	8.31972	8.28868	8.30622	8.29568
P1463	[R].AQWGSKPSTSLDAEV.[-]	P57016	P57016 [514-528]	P57016 1xPhospho [S523(99.4)]	Ladinin-1 OS=Mus musculus OX=10090 GN=Lad1 PE=1 SV=1	10.9484	10.9698	0.138204	0.296755	-1.01885	-0.0269377	-0.170954	0.86923	0.942057	11.1305	10.905	10.7996	10.9586	11.2682	10.7169	11.1816	10.7124
P1464	[K].FGESEEVEMEVESDEEDQEK.[A]	Q8K4Z5	Q8K4Z5 [317-336]	Q8K4Z5 1xPhospho [S329(100)]	Splicing factor 3A subunit 1 OS=Mus musculus OX=10090 GN=Sf3a1 PE=1 SV=1	8.37009	8.35615	0.0161784	0.0336193	1.01648	0.0235814	1.8793	0.10346	0.312873	8.39308	8.36872	8.36251	8.35604	8.35585	8.33685	8.40354	8.32835
P1466	[R].AQTLPTSVVTITSESSPGKR.[E]	Q62261	Q62261 [2325-2344]	Q62261 1xPhospho [S2340(98.6)]	Spectrin beta chain, non-erythrocytic 1 OS=Mus musculus OX=10090 GN=Sptbn1 PE=1 SV=2	8.27408	8.27674	0.00170511	0.00347925	-1.00193	-0.00278697	-1.69461	0.135186	0.36098	8.27546	8.27442	8.27483	8.2716	8.27671	8.27288	8.28132	8.27605
P1467	[R].AQSTDSLGTSSSLQSK.[A]	O35551	O35551 [405-420]		Rab GTPase-binding effector protein 1 OS=Mus musculus OX=10090 GN=Rabep1 PE=1 SV=2	8.82843	8.74003	0.0383976	0.0953867	1.06733	0.0940061	2.7515	0.0292396	0.170589	8.77448	8.84201	8.86463	8.83258	8.64726	8.68766	8.86463	8.76056
P1468	[K].FGSLTLPEESHSAQGASVVFQR.[R]	Q8BSE0	Q8BSE0 [49-70]	Q8BSE0 1xPhospho [S51(100)]	Regulator of microtubule dynamics protein 2 OS=Mus musculus OX=10090 GN=Rmdn2 PE=1 SV=1	8.34105	8.39922	0.00486342	0.0268345	-1.0487	-0.0686059	-6.57371	0.000351269	0.0206135	8.34698	8.34042	8.33513	8.34168	8.43922	8.38536	8.38248	8.38983
P1469	[R].FGVPAEGRSPPPFPGEPWK.[V]	Q9JK92	Q9JK92 [79-97]	Q9JK92 1xPhospho [S87(100)]	Heat shock protein beta-8 OS=Mus musculus OX=10090 GN=Hspb8 PE=1 SV=1	9.78368	9.95221	0.0950888	0.175148	-1.12002	-0.163524	-2.30782	0.0553883	0.230961	9.78364	9.91432	9.74604	9.69072	9.9374	10.2035	9.81565	9.85225
P147	[R].SASSDTSEELNSQDSPK.[R]	P70441	P70441 [283-299]	P70441 1xPhospho [S285(99.7)]	Na(+)/H(+) exchange regulatory cofactor NHE-RF1 OS=Mus musculus OX=10090 GN=Slc9a3r1 PE=1 SV=3	8.83771	8.82079	0.0410958	0.0194187	1.01062	0.0152392	0.60352	0.565721	0.756298	8.85102	8.88146	8.83513	8.78322	8.84201	8.79494	8.82203	8.82417
P1470	[K].FHDSEGDDTEETEDYR.[Q]	Q8K019	Q8K019 [392-407]	Q8K019 1xPhospho [S395(100)]	Bcl-2-associated transcription factor 1 OS=Mus musculus OX=10090 GN=Bclaf1 PE=1 SV=2	9.56426	9.52653	0.0902965	0.022859	1.02539	0.0361766	0.790867	0.455687	0.68056	9.55285	9.45426	9.57569	9.67426	9.52924	9.50274	9.51742	9.55672
P1471	[K].FHDSEGDDTEETEDYR.[Q]	Q8K019	Q8K019 [392-407]	Q8K019 2xPhospho [S395(100); T400(100)]	Bcl-2-associated transcription factor 1 OS=Mus musculus OX=10090 GN=Bclaf1 PE=1 SV=2	8.51531	8.44623	0.0594466	0.0222876	1.04335	0.0612214	2.81282	0.026806	0.165952	8.50026	8.47437	8.48361	8.60303	8.44974	8.42864	8.43014	8.4764
P1472	[K].FHDSEGDDTEETEDYRQFR.[K]	Q8K019	Q8K019 [392-410]	Q8K019 1xPhospho [S395(100)]	Bcl-2-associated transcription factor 1 OS=Mus musculus OX=10090 GN=Bclaf1 PE=1 SV=2	8.41985	8.39539	0.0140462	0.0200061	1.00888	0.0127585	1.10561	0.306431	0.5509	8.40115	8.43263	8.41725	8.42835	8.40754	8.41099	8.36694	8.3961
P1474	[K].CSPPVPSPLASEK.[Q]	P52479	P52479 [358-370]	P52479 1xPhospho [S359(100)]	Ubiquitin carboxyl-terminal hydrolase 10 OS=Mus musculus OX=10090 GN=Usp10 PE=1 SV=3	8.61198	8.60052	0.0236826	0.0201846	1.0089	0.0127894	0.68668	0.514986	0.723748	8.63279	8.58436	8.60016	8.63061	8.60186	8.58731	8.62854	8.58436
P1475	[K].EELASDLEEMATSSAK.[R]	Q9D6Z1	Q9D6Z1 [509-524]	Q9D6Z1 1xPhospho [S513(100)]	Nucleolar protein 56 OS=Mus musculus OX=10090 GN=Nop56 PE=1 SV=2	8.43732	8.40566	0.0163154	0.0076691	1.03027	0.0430158	4.57513	0.0027483	0.0600082	8.45485	8.4215	8.44741	8.42552	8.40169	8.39863	8.4162	8.40611
P1476	[K].EELASDLEEMATSSAK.[R]	Q9D6Z1	Q9D6Z1 [509-524]	Q9D6Z1 1xPhospho [S513(100)]	Nucleolar protein 56 OS=Mus musculus OX=10090 GN=Nop56 PE=1 SV=2	8.44259	8.42617	0.0165267	0.0092957	1.007	0.0100644	1.15094	0.288576	0.53615	8.41844	8.44861	8.45589	8.44741	8.41348	8.42515	8.43428	8.43178
P1477	[K].EELEQQTDGDCDEEDDDKDGEVPK.[S]	Q8BU14	Q8BU14 [369-392]	Q8BU14 1xPhospho [T375(100)]	Translocation protein SEC62 OS=Mus musculus OX=10090 GN=Sec62 PE=1 SV=1	8.83518	8.83556	0.0379822	0.0635457	1.00159	0.00229194	0.0632208	0.951407	0.981552	8.87206	8.81211	8.86248	8.79406	8.82691	8.77512	8.92488	8.81534
P1479	[R].EENLPEESEEQKQSEAK.[Q]	Q8BXA1	Q8BXA1 [533-549]	Q8BXA1 1xPhospho [S540(100)]	Golgi integral membrane protein 4 OS=Mus musculus OX=10090 GN=Golim4 PE=1 SV=1	8.65675	8.65402	0.0379001	0.0459132	1.00921	0.0132328	0.477077	0.648242	0.807787	8.68849	8.62854	8.69033	8.61963	8.61591	8.62161	8.66343	8.71512
P148	[R].SASSDTSEELNSQDSPK.[R]	P70441	P70441 [283-299]	P70441 2xPhospho [T288(100); S]	Na(+)/H(+) exchange regulatory cofactor NHE-RF1 OS=Mus musculus OX=10090 GN=Slc9a3r1 PE=1 SV=3	8.37847	8.36886	0.00808274	0.00818882	1.00527	0.00758566	1.28749	0.239965	0.47993	8.38142	8.38063	8.38511	8.3667	8.37951	8.36886	8.36746	8.3596
P1480	[K].EEHGGLIRSPR.[H]	P26369	P26369 [71-81]	P26369 1xPhospho [S79(100)]	Splicing factor U2AF 65 kDa subunit OS=Mus musculus OX=10090 GN=U2af2 PE=1 SV=3	8.8494	8.8404	0.0478111	0.0263777	1.0051	0.00734279	0.321676	0.75735	0.872276	8.80608	8.8216	8.856	8.91393	8.8044	8.84135	8.84852	8.86732
P1481	[K].EEPLSEEEPCTSTAVPSPEK.[K]	Q6DFW4	Q6DFW4 [505-524]	Q6DFW4 1xPhospho [S509(100)]	Nucleolar protein 58 OS=Mus musculus OX=10090 GN=Nop58 PE=1 SV=1	8.38404	8.37861	0.0132987	0.0116362	1.00223	0.00321902	0.603379	0.565809	0.756298	8.38983	8.40011	8.37288	8.37336	8.3884	8.37324	8.36474	8.38806
P1482	[K].EEPLSEEEPCTSTAVPSPEK.[K]	Q6DFW4	Q6DFW4 [505-524]	Q6DFW4 2xPhospho [S509(100); S521(100)]	Nucleolar protein 58 OS=Mus musculus OX=10090 GN=Nop58 PE=1 SV=1	8.28925	8.29057	0.00957547	0.00530665	-1.00209	-0.00301886	-2.11857	0.0729855	0.261314	8.28292	8.27921	8.29757	8.29731	8.28578	8.28657	8.29682	8.2931
P1483	[K].DSDQVAQSDGEESPAAEEQLLGER.[I]	Q3UPL0	Q3UPL0 [519-542]	Q3UPL0 2xPhospho [S526(100); S531(100)]	Protein transport protein Sec31A OS=Mus musculus OX=10090 GN=Sec31a PE=1 SV=2	8.28356	8.28179	0.00412822	0.00745917	1.00657	0.00944874	3.18966	0.0158681	0.12436	8.28441	8.27897	8.28209	8.28877	8.27076	8.28699	8.2855	8.2839
P1484	[K].DSDQVAQSDGEESPAAEEQLLGER.[I]	Q3UPL0	Q3UPL0 [519-542]	Q3UPL0 1xPhospho [S526(100)]	Protein transport protein Sec31A OS=Mus musculus OX=10090 GN=Sec31a PE=1 SV=2	8.31343	8.3113	0.0118787	0.0101027	-1.00018	-0.000261211	-0.093473	0.928219	0.976366	8.31006	8.29811	8.32381	8.32176	8.31069	8.29886	8.31207	8.32357
P1485	[R].DSDGVDGFEAEGK.[K]	O88532	O88532 [1053-1065]	O88532 1xPhospho [S1054(100)]	Zinc finger RNA-binding protein OS=Mus musculus OX=10090 GN=Zfr PE=1 SV=2	8.50592	8.46397	0.0268801	0.0170693	1.03184	0.0452133	2.80604	0.0270642	0.165952	8.52987	8.47785	8.488	8.52794	8.47984	8.45424	8.44495	8.47684
P1486	[R].DSCSSPPSLNYGK.[A]	A2ALU4	A2ALU4 [1161-1173]	A2ALU4 1xPhospho [S1165(99.5)]	Protein Shroom2 OS=Mus musculus OX=10090 GN=Shroom2 PE=1 SV=1	9.11004	9.26347	0.135826	0.176576	-1.1122	-0.153417	-1.44488	0.1929	0.42961	9.2644	8.94836	9.16544	9.06198	9.47493	9.06768	9.32764	9.18364
P1487	[K].EEEEGISQESSEEEQ.[-]	P17095	P17095 [93-107]	P17095 3xPhospho [S99(100); S102(100); S103(100)]	High mobility group protein HMG-I/HMG-Y OS=Mus musculus OX=10090 GN=Hmga1 PE=1 SV=4	8.87044	8.56362	0.101063	0.0844785	1.22321	0.290675	4.63679	0.00255896	0.0593456	8.79789	8.99235	8.91393	8.77758	8.64876	8.45334	8.60519	8.54716
P1488	[R].EEAAPPTPAPDDLAQLK.[N]	Q80WJ7	Q80WJ7 [90-106]	Q80WJ7 1xPhospho [T96(100)]	Protein LYRIC OS=Mus musculus OX=10090 GN=Mtdh PE=1 SV=1	8.47136	8.48714	0.0270229	0.0151005	-1.00959	-0.0137673	-0.933135	0.382655	0.621828	8.47587	8.43206	8.49195	8.48557	8.50543	8.47785	8.47209	8.49321
P1489	[R].DSLPSGPREEAKPASPSSVQDR.[S]	Q8BI84	Q8BI84 [1901-1922]	Q8BI84 1xPhospho [S1915(100)]	Transport and Golgi organization protein 1 homolog OS=Mus musculus OX=10090 GN=Mia3 PE=1 SV=2	8.27908	8.28372	0.0032888	0.00242554	-1.00427	-0.00614032	-3.61417	0.00899544	0.102704	8.27776	8.27583	8.28357	8.27914	8.2841	8.28023	8.28477	8.28578
P149	[R].SASSDTSEELNSQDSPK.[R]	P70441	P70441 [283-299]	P70441 3xPhospho [S285(100); S286(100); T288(100)]	Na(+)/H(+) exchange regulatory cofactor NHE-RF1 OS=Mus musculus OX=10090 GN=Slc9a3r1 PE=1 SV=3	8.3415	8.33334	0.00669993	0.00693796	1.0066	0.00948452	2.55042	0.0389839	0.198315	8.3347	8.35057	8.34168	8.33903	8.32381	8.34034	8.33545	8.33376
P1490	[R].EEAKPASPSSVQDR.[S]	Q8BI84	Q8BI84 [1909-1922]	Q8BI84 1xPhospho [S1915(99.7)]	Transport and Golgi organization protein 1 homolog OS=Mus musculus OX=10090 GN=Mia3 PE=1 SV=2	8.31292	8.32533	0.00992884	0.00691072	-1.01015	-0.0145759	-3.63574	0.00874582	0.102646	8.31385	8.29909	8.3162	8.32255	8.3276	8.31746	8.33363	8.32264
P1491	[R].DSGTMGSDSDESVIQTK.[R]	Q8R5F7	Q8R5F7 [283-299]	Q8R5F7 2xPhospho [S289(100); S291(100)]	Interferon-induced helicase C domain-containing protein 1 OS=Mus musculus OX=10090 GN=Ifih1 PE=1 SV=1	8.82138	8.77718	0.0446573	0.0465304	1.02706	0.0385173	1.15003	0.288925	0.536384	8.78322	8.88319	8.82417	8.79494	8.81211	8.71095	8.77871	8.80696
P1492	[R].DSGTMGSDSDESVIQTK.[R]	Q8R5F7	Q8R5F7 [283-299]		Interferon-induced helicase C domain-containing protein 1 OS=Mus musculus OX=10090 GN=Ifih1 PE=1 SV=1	8.52263	8.52211	0.0567283	0.0724569	-1.01921	-0.0274451	-0.83838	0.430268	0.664331	8.43922	8.56155	8.53506	8.55469	8.52254	8.42587	8.60081	8.53923
P1493	[R].EEASDDDMEGDEAVVR.[C]	Q6P4T2	Q6P4T2 [222-237]	Q6P4T2 1xPhospho [S225(100)]	U5 small nuclear ribonucleoprotein 200 kDa helicase OS=Mus musculus OX=10090 GN=Snrnp200 PE=1 SV=1	8.33728	8.32875	0.00423848	0.00837403	1.00932	0.0133875	3.7469	0.00757356	0.0939277	8.33725	8.33389	8.3347	8.34326	8.32004	8.3256	8.33989	8.32948
P1494	[R].EEASDDDMEGDEAVVR.[C]	Q6P4T2	Q6P4T2 [222-237]	Q6P4T2 1xPhospho [S225(100)]	U5 small nuclear ribonucleoprotein 200 kDa helicase OS=Mus musculus OX=10090 GN=Snrnp200 PE=1 SV=1	8.36614	8.35127	0.0139928	0.00866358	1.01479	0.021187	2.96224	0.0217285	0.150227	8.38587	8.35556	8.35686	8.36629	8.36066	8.33989	8.35392	8.35062
P1495	[K].EEDEEAESPPEKK.[S]	Q80XU3	Q80XU3 [207-219]	Q80XU3 1xPhospho [S214(100)]	Nuclear ubiquitous casein and cyclin-dependent kinase substrate 1 OS=Mus musculus OX=10090 GN=Nucks1 PE=1 SV=1	8.89483	8.77151	0.0410503	0.139349	1.10326	0.141775	2.81446	0.0267437	0.165952	8.90842	8.86248	8.94692	8.86151	8.66172	8.66691	8.95705	8.80037
P1496	[R].DSGRGDSVSDNGSEAVR.[S]	Q61823	Q61823 [70-86]	Q61823 1xPhospho [S76(100)]	Programmed cell death protein 4 OS=Mus musculus OX=10090 GN=Pdcd4 PE=1 SV=1	8.52586	8.62587	0.0785253	0.0794734	-1.08176	-0.113376	-5.2117	0.00134978	0.0451305	8.44007	8.49072	8.55032	8.62232	8.57183	8.54555	8.70968	8.6764
P1497	[K].DSGNWDTSGSELSEGELEKR.[R]	Q9R1C7	Q9R1C7 [922-941]	Q9R1C7 3xPhospho [S929(98.9); S931(100); S934(100)]	Pre-mRNA-processing factor 40 homolog A OS=Mus musculus OX=10090 GN=Prpf40a PE=1 SV=1	8.33991	8.34216	0.0166419	0.0142677	1.00507	0.00730232	1.43662	0.19515	0.430763	8.33545	8.32213	8.36215	8.33989	8.32631	8.33428	8.35686	8.35119
P1498	[K].EEEEGISQESSEEEQ.[-]	P17095	P17095 [93-107]		High mobility group protein HMG-I/HMG-Y OS=Mus musculus OX=10090 GN=Hmga1 PE=1 SV=4	8.73335	8.47724	0.0505789	0.039441	1.18071	0.239659	7.80669	0.000123171	0.0123479	8.66963	8.72686	8.79199	8.74494	8.51024	8.45083	8.51176	8.43615
P1499	[K].EEEEGISQESSEEEQ.[-]	P17095	P17095 [93-107]	P17095 2xPhospho [S102(100); S103(100)]	High mobility group protein HMG-I/HMG-Y OS=Mus musculus OX=10090 GN=Hmga1 PE=1 SV=4	8.83433	8.71139	0.100835	0.0226743	1.08653	0.119723	2.40907	0.0478151	0.217063	8.73631	8.9357	8.9055	8.75981	8.69819	8.74345	8.69295	8.71095
P15	[R].QGSFSEDVISHK.[G]	Q9QXZ0	Q9QXZ0 [3887-3898]	Q9QXZ0 1xPhospho [S3889(100)]	Microtubule-actin cross-linking factor 1 OS=Mus musculus OX=10090 GN=Macf1 PE=1 SV=2	8.42874	8.50677	0.0257692	0.0486246	-1.04592	-0.0647777	-3.22926	0.0150335	0.123029	8.46503	8.40924	8.42911	8.41157	8.55639	8.53633	8.44955	8.4848
P150	[R].SASSDTSEELNSQDSPKR.[Q]	P70441	P70441 [283-300]	P70441 1xPhospho [S285(99.6)]	Na(+)/H(+) exchange regulatory cofactor NHE-RF1 OS=Mus musculus OX=10090 GN=Slc9a3r1 PE=1 SV=3	8.53496	8.562	0.0193177	0.0488944	-1.01933	-0.0276145	-1.15925	0.285396	0.533124	8.55569	8.52759	8.54481	8.51176	8.60889	8.49321	8.57183	8.57405
P1500	[K].EEPLSEEEPCTSTAVPSPEKK.[K]	Q6DFW4	Q6DFW4 [505-525]	Q6DFW4 1xPhospho [S509(100)]	Nucleolar protein 58 OS=Mus musculus OX=10090 GN=Nop58 PE=1 SV=1	8.35318	8.34743	0.014802	0.0165221	-1.00002	-3.60042e-05	-0.00597213	0.995406	0.997479	8.36042	8.36791	8.33363	8.35074	8.36435	8.35657	8.327	8.34179
P1501	[K].EEQAASPVAEDVGDVGVSSDDEKR.[A]	Q99PI5	Q99PI5 [169-192]	Q99PI5 2xPhospho [S186(100); S187(100)]	Phosphatidate phosphatase LPIN2 OS=Mus musculus OX=10090 GN=Lpin2 PE=1 SV=2	8.97589	8.97917	0.220342	0.160389	-1.00644	-0.00926716	-0.0735885	0.943453	0.980116	8.71336	9.21713	8.89087	9.08221	8.76367	9.02443	9.14853	8.98007
P1503	[K].EEVLLPLDNPYGK.[I]	P25688	P25688 [278-290]	P25688 1xPhospho [Y288(100)]	Uricase OS=Mus musculus OX=10090 GN=Uox PE=1 SV=2	8.26666	8.26678	0.000148326	0.000104441	-1.00005	-7.72537e-05	-0.078547	0.939652	0.978651	8.26654	8.26653	8.26672	8.26683	8.26663	8.26683	8.26678	8.26687
P1504	[R].DPQLSPEQHPSSLSER.[T]	Q3UMF0	Q3UMF0 [989-1004]	Q3UMF0 1xPhospho [S993(100)]	Cordon-bleu protein-like 1 OS=Mus musculus OX=10090 GN=Cobll1 PE=1 SV=2	8.337	8.3539	0.0114506	0.0233949	-1.00304	-0.00437771	-0.600682	0.567504	0.756881	8.32357	8.33441	8.35125	8.33877	8.32255	8.37844	8.35319	8.36141
P1505	[R].EFDELSPSAQR.[D]	O55143	O55143 [656-666]	O55143 1xPhospho [S663(100)]	Sarcoplasmic/endoplasmic reticulum calcium ATPase 2 OS=Mus musculus OX=10090 GN=Atp2a2 PE=1 SV=2	8.31986	8.32381	0.0085795	0.0115012	-1.0047	-0.00676638	-1.63879	0.146477	0.376923	8.33218	8.31769	8.31727	8.31228	8.33978	8.31437	8.32452	8.31657
P1506	[R].DPNASPGDAGEQAIR.[Q]	Q64727	Q64727 [286-300]	Q64727 1xPhospho [S290(100)]	Vinculin OS=Mus musculus OX=10090 GN=Vcl PE=1 SV=4	8.27562	8.27668	0.00143114	0.00194947	-1.00088	-0.00126329	-0.891518	0.403061	0.64027	8.27498	8.27676	8.2739	8.27684	8.27621	8.27434	8.27903	8.27713
P1508	[K].DPGLSQSHNDLVFLQQPEGR.[Q]	E9Q3C1	E9Q3C1 [643-662]	E9Q3C1 1xPhospho [S649(99.6)]	C2 domain-containing protein 2 OS=Mus musculus OX=10090 GN=C2cd2 PE=1 SV=1	8.49968	8.47288	0.0353258	0.049652	1.01943	0.0277578	1.04544	0.331516	0.573534	8.52685	8.51176	8.44774	8.51239	8.47587	8.40584	8.52541	8.48441
P1509	[R].DNLTLWTSDSAGEECDAAEGAEN.[-]	P68254	P68254 [223-245]		14-3-3 protein theta OS=Mus musculus OX=10090 GN=Ywhaq PE=1 SV=1	8.30207	8.30416	0.0101596	0.0145724	-1.01422	-0.0203765	-3.11419	0.0175994	0.13274	8.29811	8.3105	8.28952	8.31017	8.32399	8.28907	8.3033	8.30026
P151	[R].SASSDTSEELNSQDSPKR.[Q]	P70441	P70441 [283-300]	P70441 2xPhospho [S285(99.4); S297(100)]	Na(+)/H(+) exchange regulatory cofactor NHE-RF1 OS=Mus musculus OX=10090 GN=Slc9a3r1 PE=1 SV=3	8.38647	8.37567	0.0124009	0.0119686	1.01099	0.0157662	2.17822	0.0669008	0.249556	8.39527	8.37747	8.39887	8.37426	8.38021	8.35889	8.38692	8.37665
P1510	[R].EFEEDSDEKEEEGDDDEEEVVYER.[V]	Q8BGC0	Q8BGC0 [616-639]	Q8BGC0 1xPhospho [S621(100)]	HIV Tat-specific factor 1 homolog OS=Mus musculus OX=10090 GN=Htatsf1 PE=1 SV=1	8.47451	8.42611	0.054073	0.0297433	1.03732	0.0528674	3.35601	0.0126646	0.114697	8.4667	8.40143	8.50788	8.52201	8.40565	8.4355	8.46394	8.39935
P1511	[K].EFGDGSDENEVEDQEPR.[N]	E9Q8D0	E9Q8D0 [278-294]	E9Q8D0 1xPhospho [S283(100)]	DnaJ homolog subfamily C member 21 OS=Mus musculus OX=10090 GN=Dnajc21 PE=1 SV=1	9.79443	9.7526	0.180634	0.346152	1.04403	0.0621589	0.467986	0.654407	0.810829	9.52715	9.92332	9.85225	9.87499	9.64566	9.35139	9.83648	10.1769
P1512	[R].EFITGDVEPTDAESAWHSENEEEDKLAGDMK.[N]	Q78ZA7	Q78ZA7 [108-138]	Q78ZA7 1xPhospho [S125(99.4)]	Nucleosome assembly protein 1-like 4 OS=Mus musculus OX=10090 GN=Nap1l4 PE=1 SV=1	8.52932	8.52812	0.0255885	0.0332691	1.00095	0.0013677	0.0628395	0.9517	0.981552	8.53675	8.51594	8.56155	8.50303	8.57463	8.50835	8.50045	8.52907
P1513	[R].EFITGDVEPTDAESAWHSENEEEDKLAGDMK.[N]	Q78ZA7	Q78ZA7 [108-138]	Q78ZA7 1xPhospho [S125(100)]	Nucleosome assembly protein 1-like 4 OS=Mus musculus OX=10090 GN=Nap1l4 PE=1 SV=1	8.37115	8.36765	0.0037096	0.00463312	1.00023	0.000333898	0.0763067	0.941369	0.979078	8.36986	8.36856	8.37665	8.36953	8.3741	8.36565	8.36755	8.36331
P1514	[K].DNLGNSNVPDSPIPAECEAAGR.[G]	Q91ZV0	Q91ZV0 [1261-1282]	Q91ZV0 1xPhospho [S1271(100)]	Melanoma inhibitory activity protein 2 OS=Mus musculus OX=10090 GN=Mia2 PE=1 SV=3	8.38449	8.39311	0.00617339	0.00922486	-1.00607	-0.00873391	-1.48261	0.182927	0.417573	8.38101	8.39112	8.37775	8.38806	8.38692	8.39439	8.38549	8.40565
P1515	[R].DMPGGFLFDGLSDDEDDFHPSTR.[S]	Q91W67	Q91W67 [219-241]	Q91W67 1xPhospho [S230(100)]	Ubiquitin-like protein 7 OS=Mus musculus OX=10090 GN=Ubl7 PE=1 SV=2	9.38857	9.43713	0.479732	0.391658	-1.02459	-0.0350488	-0.168182	0.871328	0.942791	9.41842	8.88923	9.21713	10.0295	9.11314	9.36604	9.2658	10.0035
P1516	[R].EFTGSPPPSATKK.[D]	Q80XQ2	Q80XQ2 [574-586]	Q80XQ2 1xPhospho [S578(99.6)]	TBC1 domain family member 5 OS=Mus musculus OX=10090 GN=Tbc1d5 PE=1 SV=2	10.3339	10.2931	0.0736008	0.201705	1.02691	0.0383094	0.412226	0.692845	0.833909	10.261	10.2801	10.3973	10.3973	10.4182	9.99414	10.3492	10.4109
P1518	[K].EEVASEPEEAASPTTPK.[K]	Q9D6Z1	Q9D6Z1 [532-548]	Q9D6Z1 2xPhospho [S536(100); S543(100)]	Nucleolar protein 56 OS=Mus musculus OX=10090 GN=Nop56 PE=1 SV=2	8.46467	8.4807	0.0114086	0.00855477	-1.01544	-0.0220998	-2.1968	0.0651126	0.246125	8.44955	8.47587	8.47042	8.46285	8.48441	8.46821	8.48271	8.48746
P1519	[K].DQGEPVSPSEDEPFSWPGPK.[T]	Q6DFV3	Q6DFV3 [35-54]		Rho GTPase-activating protein 21 OS=Mus musculus OX=10090 GN=Arhgap21 PE=1 SV=1	9.28301	9.17354	0.139317	0.395002	1.13984	0.188829	1.2483	0.253142	0.493885	9.44273	9.19436	9.1418	9.35315	9.41393	9.58725	8.7342	8.95879
P152	[R].SASSDTSEELNSQDSPKR.[Q]	P70441	P70441 [283-300]	P70441 3xPhospho [S285(100); S286(100); T/S]	Na(+)/H(+) exchange regulatory cofactor NHE-RF1 OS=Mus musculus OX=10090 GN=Slc9a3r1 PE=1 SV=3	8.30041	8.29721	0.00122225	0.00343426	1.00084	0.00120852	0.756267	0.474841	0.692825	8.29876	8.30026	8.3011	8.30154	8.29909	8.29849	8.29208	8.29917
P1520	[R].EESEEEEEDDEDDDEEDEEEEKEK.[S]	Q7TNV0	Q7TNV0 [31-54]	Q7TNV0 1xPhospho [S33(100)]	Protein DEK OS=Mus musculus OX=10090 GN=Dek PE=1 SV=1	8.56009	8.52931	0.0383108	0.0390009	1.02094	0.0298984	1.1517	0.288281	0.53615	8.58803	8.52987	8.52444	8.59802	8.53857	8.53773	8.56657	8.47437
P1521	[R].DSAAPSPIPASDSLSADPVVTPLPLPLKPGEPGLR.[S]	Q6P9Q6	Q6P9Q6 [305-339]	Q6P9Q6 1xPhospho [S310(99.2)]	FK506-binding protein 15 OS=Mus musculus OX=10090 GN=Fkbp15 PE=1 SV=2	8.36834	8.41658	0.0214004	0.0217126	-1.02115	-0.0302011	-1.52994	0.171082	0.405728	8.38289	8.36123	8.38791	8.34134	8.40889	8.44741	8.39673	8.41328
P1522	[R].DRTPPLLYR.[D]	Q0VBL3	Q0VBL3 [565-573]	Q0VBL3 1xPhospho [T567(100)]	RNA-binding protein 15 OS=Mus musculus OX=10090 GN=Rbm15 PE=1 SV=1	9.76851	9.77445	0.100058	0.0988	-1.00471	-0.00677226	-0.0895205	0.931245	0.976431	9.70734	9.71686	9.91782	9.73204	9.90691	9.77498	9.66989	9.74604
P1523	[K].EESEESDEDMGFGLFD.[-]	P14869	P14869 [302-317]	P14869 1xPhospho [S307(100)]	60S acidic ribosomal protein P0 OS=Mus musculus OX=10090 GN=Rplp0 PE=1 SV=3	8.27185	8.26894	0.00555488	0.00276041	1.00448	0.00645427	2.33075	0.0535725	0.22775	8.28017	8.26914	8.26884	8.26923	8.26799	8.27303	8.2678	8.26696
P1524	[K].EESEESDEDMGFGLFD.[-]	P14869	P14869 [302-317]	P14869 2xPhospho [S304(100); S307(100)]	60S acidic ribosomal protein P0 OS=Mus musculus OX=10090 GN=Rplp0 PE=1 SV=3	8.27395	8.27268	0.00150918	0.000964831	1.00044	0.000633693	0.471134	0.652269	0.809782	8.27195	8.27536	8.27366	8.27483	8.27303	8.27377	8.27149	8.27244
P1525	[R].DRSPSPLR.[G]	Q9CR86	Q9CR86 [29-36]	Q9CR86 1xPhospho [S31(99.7)]	Calcium-regulated heat stable protein 1 OS=Mus musculus OX=10090 GN=Carhsp1 PE=1 SV=1	10.013	9.73967	0.259645	0.497643	1.2158	0.281909	1.14888	0.289367	0.53679	10.1715	9.63859	10.2035	10.0382	10.0484	8.9962	9.97066	9.94342
P1526	[K].DRASPESLDLTR.[D]	P48437	P48437 [508-519]	P48437 1xPhospho [S511(100)]	Prospero homeobox protein 1 OS=Mus musculus OX=10090 GN=Prox1 PE=1 SV=2	9.43932	9.52213	0.0526907	0.0573179	-1.06029	-0.0844578	-1.79085	0.117639	0.33615	9.37328	9.47927	9.4205	9.48423	9.46517	9.58414	9.55672	9.48251
P1527	[R].DQLRDASPPPAFKPEPPK.[A]	Q9Z0U1	Q9Z0U1 [962-979]	Q9Z0U1 1xPhospho [S968(100)]	Tight junction protein ZO-2 OS=Mus musculus OX=10090 GN=Tjp2 PE=1 SV=2	8.63399	8.70181	0.0372261	0.027382	-1.04822	-0.0679466	-2.80519	0.0270969	0.165952	8.6647	8.64667	8.6448	8.5798	8.73209	8.67299	8.71689	8.68525
P1528	[R].DQLPDGYSTTPGGTLYATTPGGTR.[I]	Q80VV3	Q80VV3 [14-37]	Q80VV3 2xPhospho [T32(98); S/T/Y]	Eukaryotic translation initiation factor 4E-binding protein 3 OS=Mus musculus OX=10090 GN=Eif4ebp3 PE=1 SV=1	11.4553	11.5157	0.301065	0.758321	-1.03826	-0.0541631	-0.143592	0.88998	0.952956	11.8268	11.1305	11.315	11.549	12.1577	10.448	11.5257	11.9314
P1529	[K].EESSEDENEVSNILR.[S]	B2RRE7	B2RRE7 [1014-1028]	B2RRE7 2xPhospho [S1016(100); S1017(100)]	OTU domain-containing protein 4 OS=Mus musculus OX=10090 GN=Otud4 PE=1 SV=1	9.19269	9.20246	0.153418	0.0991641	1.0036	0.00518514	0.0607836	0.953278	0.982206	9.34331	8.98007	9.20373	9.24365	9.06582	9.2203	9.30343	9.2203
P153	[R].SASSGAEGDVSSEREP.[-]	Q9DD18	Q9DD18 [194-209]		D-aminoacyl-tRNA deacylase 1 OS=Mus musculus OX=10090 GN=Dtd1 PE=1 SV=2	9.17983	9.20079	0.143507	0.13166	-1.01707	-0.0244241	-0.529804	0.61308	0.786705	9.06198	9.08032	9.37328	9.20373	9.11801	9.08793	9.38009	9.21713
P1530	[R].EETESSEGEETAAGAGAK.[S]	Q924Z4	Q924Z4 [344-361]	Q924Z4 3xPhospho [T346(100); S348(100); S349(100)]	Ceramide synthase 2 OS=Mus musculus OX=10090 GN=Cers2 PE=1 SV=1	8.44134	8.41488	0.0289804	0.0549574	1.01987	0.0283803	2.58869	0.0368964	0.192831	8.41418	8.43715	8.48224	8.43178	8.38651	8.35556	8.47984	8.43761
P1531	[K].DQGPEVGVSNR.[S]	P58735	P58735 [579-589]	P58735 1xPhospho [S587(100)]	Sulfate anion transporter 1 OS=Mus musculus OX=10090 GN=Slc26a1 PE=1 SV=1	8.33511	8.33412	0.013996	0.0135244	1.00496	0.00714229	1.43294	0.196159	0.432196	8.33554	8.31714	8.33645	8.35132	8.32492	8.3202	8.34698	8.34438
P1532	[K].EEVASEPEEAASPTTPK.[K]	Q9D6Z1	Q9D6Z1 [532-548]	Q9D6Z1 1xPhospho [S536(100)]	Nucleolar protein 56 OS=Mus musculus OX=10090 GN=Nop56 PE=1 SV=2	8.49124	8.44277	0.0129081	0.0321033	1.03054	0.0433973	2.93632	0.0225304	0.153742	8.49885	8.47244	8.50045	8.49321	8.47007	8.39935	8.46371	8.43794
P1533	[K].EGEEPTVYSDDEEPK.[D]	O55022	O55022 [173-187]	O55022 1xPhospho [S181(99.6)]	Membrane-associated progesterone receptor component 1 OS=Mus musculus OX=10090 GN=Pgrmc1 PE=1 SV=4	8.39922	8.40078	0.0131865	0.0113601	1.00604	0.00868965	1.05096	0.329148	0.573534	8.40399	8.3959	8.41409	8.38289	8.38908	8.39308	8.40924	8.4117
P1534	[R].EDSSEEEEEEIDDEEIER.[R]	C0HKD9	C0HKD9 [130-147]	C0HKD9 2xPhospho [S132(100); S133(100)]	Microfibrillar-associated protein 1B OS=Mus musculus OX=10090 GN=Mfap1b PE=1 SV=1	9.43965	9.31768	0.159933	0.187119	1.09214	0.127156	1.54262	0.168031	0.402005	9.48423	9.21371	9.47008	9.59057	9.26308	9.12414	9.57178	9.31173
P1535	[R].DSTVSSSETP.[-]	Q61160	Q61160 [196-205]	Q61160 1xPhospho [T204(100)]	FAS-associated death domain protein OS=Mus musculus OX=10090 GN=Fadd PE=1 SV=1	9.49907	9.73563	0.0610917	0.209583	-1.16816	-0.224244	-3.39893	0.0119564	0.113809	9.56217	9.53165	9.42317	9.47927	9.87976	9.94342	9.61397	9.50536
P1536	[R].EAALEDRESEEVSDSELEQTDSCTDPLPEGR.[K]	Q8VDG3	Q8VDG3 [561-591]	Q8VDG3 2xPhospho [S569(100); S573(100)]	Poly(A)-specific ribonuclease PARN OS=Mus musculus OX=10090 GN=Parn PE=1 SV=1	8.98358	9.04633	0.235162	0.221607	-1.028	-0.0398434	-0.477718	0.647809	0.807787	8.94692	8.7047	9.27737	9.00532	8.81895	8.95705	9.06768	9.34163
P1537	[K].EAEQGSGEEKEEKEGDLK.[A]	Q6P542	Q6P542 [220-237]	Q6P542 1xPhospho [S225(100)]	ATP-binding cassette sub-family F member 1 OS=Mus musculus OX=10090 GN=Abcf1 PE=1 SV=1	8.38018	8.37841	0.00764599	0.00418353	1.00032	0.000460087	0.0811742	0.937638	0.978299	8.38359	8.3845	8.36872	8.38389	8.37977	8.37461	8.38371	8.37555
P1539	[K].EAGLSQSHDDLSNTTATPSVR.[K]	Q80X80	Q80X80 [656-676]	Q80X80 1xPhospho [S662(99.4)]	Phospholipid transfer protein C2CD2L OS=Mus musculus OX=10090 GN=C2cd2l PE=1 SV=3	8.52912	8.46244	0.038085	0.0402794	1.05515	0.0774485	3.53139	0.0100277	0.106106	8.54498	8.5497	8.5497	8.47209	8.46853	8.51216	8.41453	8.45455
P154	[R].SASSGAEGDVSSEREP.[-]	Q9DD18	Q9DD18 [194-209]	Q9DD18 2xPhospho [S196(100); S197(100)]	D-aminoacyl-tRNA deacylase 1 OS=Mus musculus OX=10090 GN=Dtd1 PE=1 SV=2	8.67583	8.60029	0.07602	0.0662824	1.06769	0.0944991	1.96085	0.0918738	0.296802	8.78476	8.61147	8.66651	8.64059	8.54651	8.54094	8.64331	8.6704
P1541	[K].EAEQGSGEEKEEK.[E]	Q6P542	Q6P542 [220-232]	Q6P542 1xPhospho [S225(100)]	ATP-binding cassette sub-family F member 1 OS=Mus musculus OX=10090 GN=Abcf1 PE=1 SV=1	8.52228	8.51357	0.0193722	0.0200969	1.0048	0.00690232	0.454309	0.663737	0.815187	8.52201	8.52599	8.49704	8.54408	8.50439	8.496	8.54212	8.51176
P1543	[K].DYEIENQNPLASPTNTLLGSAK.[E]	Q5F2E7	Q5F2E7 [615-636]		Nuclear fragile X mental retardation-interacting protein 2 OS=Mus musculus OX=10090 GN=Nufip2 PE=1 SV=1	8.84518	8.96851	0.0539179	0.030738	-1.09006	-0.124405	-3.5772	0.00944139	0.103726	8.8143	8.79677	8.9186	8.85102	8.99702	8.9919	8.93455	8.95058
P1544	[K].DYEEVGADSAEGDDEGEEY.[-]	P68373	P68373 [431-449]	P68373 1xPhospho [S439(100)]	Tubulin alpha-1C chain OS=Mus musculus OX=10090 GN=Tuba1c PE=1 SV=1	8.2729	8.27299	0.00122411	0.000584575	-1.00031	-0.00045223	-0.405715	0.6974	0.837716	8.27261	8.27471	8.27209	8.2722	8.27377	8.27254	8.27254	8.27312
P1546	[K].DWEDDSDEDMSNFDR.[F]	Q9R0Q7	Q9R0Q7 [108-122]	Q9R0Q7 1xPhospho [S113(100)]	Prostaglandin E synthase 3 OS=Mus musculus OX=10090 GN=Ptges3 PE=1 SV=1	8.69218	8.64918	0.0165022	0.0152724	1.03107	0.0441417	2.62769	0.0348891	0.189492	8.71198	8.67254	8.69654	8.68766	8.66115	8.6596	8.6479	8.62806
P1547	[K].DWEDDSDEDMSNFDR.[F]	Q9R0Q7	Q9R0Q7 [108-122]	Q9R0Q7 1xPhospho [S113(100)]	Prostaglandin E synthase 3 OS=Mus musculus OX=10090 GN=Ptges3 PE=1 SV=1	8.51486	8.48929	0.0217925	0.0166619	1.01504	0.0215394	2.10315	0.0746467	0.264129	8.49551	8.49647	8.53446	8.53297	8.48911	8.46853	8.49023	8.50931
P1549	[R].EAAPASPVLELQAGTQWLHANLSGGER.[L]	Q63ZW7	Q63ZW7 [897-923]	Q63ZW7 1xPhospho [S902(100)]	InaD-like protein OS=Mus musculus OX=10090 GN=Patj PE=1 SV=2	10.2623	10.4234	0.150203	0.402305	-1.0901	-0.124461	-1.07994	0.31694	0.562358	10.2491	10.0952	10.2444	10.4604	10.1173	10.0356	10.7903	10.7504
P155	[R].SASSSQELGEEEPAR.[T]	Q5SX79	Q5SX79 [186-200]	Q5SX79 1xPhospho [S188(99.6)]	Protein Shroom1 OS=Mus musculus OX=10090 GN=Shroom1 PE=1 SV=2	9.54939	9.43044	0.415813	0.372482	1.07727	0.107386	0.502431	0.631205	0.796371	9.3391	10.1715	9.30688	9.38009	9.3633	9.90421	9.4558	8.99844
P1550	[R].EADSKPVSQKSPPPAEK.[V]	Q9JLV1	Q9JLV1 [350-366]	Q9JLV1 1xPhospho [S357(98.5)]	BAG family molecular chaperone regulator 3 OS=Mus musculus OX=10090 GN=Bag3 PE=1 SV=2	8.3281	8.35571	0.00967308	0.0159069	-1.0158	-0.0226226	-3.11176	0.0176584	0.132769	8.33532	8.31497	8.32667	8.33545	8.35622	8.37775	8.34753	8.34134
P1553	[R].EADEDSEPEREVR.[A]	Q3TIX9	Q3TIX9 [76-88]	Q3TIX9 1xPhospho [S81(100)]	U4/U6.U5 tri-snRNP-associated protein 2 OS=Mus musculus OX=10090 GN=Usp39 PE=1 SV=2	9.41179	9.52314	0.096402	0.0507418	-1.07954	-0.110412	-1.83555	0.110252	0.324868	9.44834	9.40878	9.50899	9.28107	9.56395	9.50536	9.56395	9.45929
P1554	[R].EAEALLQSMGLTTDSPIVPPPMSPSSK.[S]	O88487	O88487 [59-85]	O88487 1xPhospho [S83(98.7)]	Cytoplasmic dynein 1 intermediate chain 2 OS=Mus musculus OX=10090 GN=Dync1i2 PE=1 SV=1	8.57138	8.57478	0.0878326	0.0427997	-1.00726	-0.010441	-0.375111	0.718992	0.850024	8.50788	8.48911	8.67356	8.61498	8.53204	8.58823	8.55032	8.62854
P1555	[R].EAEALLQSMGLTTDSPIVPPPMSPSSK.[S]	O88487	O88487 [59-85]	O88487 1xPhospho [S81(99.2)]	Cytoplasmic dynein 1 intermediate chain 2 OS=Mus musculus OX=10090 GN=Dync1i2 PE=1 SV=1	8.43609	8.51838	0.103423	0.164007	-1.02335	-0.0332963	-1.91222	0.0986201	0.306194	8.35119	8.34885	8.48712	8.55719	8.36597	8.39166	8.62293	8.69295
P1556	[R].EADEDSEPER.[E]	Q3TIX9	Q3TIX9 [76-85]	Q3TIX9 1xPhospho [S81(100)]	U4/U6.U5 tri-snRNP-associated protein 2 OS=Mus musculus OX=10090 GN=Usp39 PE=1 SV=2	8.68761	8.59518	0.0871387	0.0427736	1.05435	0.0763604	1.64154	0.1459	0.37636	8.58844	8.6891	8.67254	8.80037	8.6527	8.5914	8.54932	8.58731
P1557	[K].EAEDSDSDDNIKR.[G]	Q8C1D8	Q8C1D8 [454-466]	Q8C1D8 2xPhospho [S458(100); S460(100)]	Protein IWS1 homolog OS=Mus musculus OX=10090 GN=Iws1 PE=1 SV=1	10.3059	10.1051	0.120392	0.123124	1.15134	0.203314	2.25324	0.0599693	0.237525	10.3687	10.3115	10.1353	10.4079	10.0209	10.0912	10.025	10.2834
P1558	[R].EADDESLDEQASASK.[L]	Q9JM96	Q9JM96 [59-73]	Q9JM96 1xPhospho [S64(100)]	Cdc42 effector protein 4 OS=Mus musculus OX=10090 GN=Cdc42ep4 PE=1 SV=1	9.66585	9.60833	0.323803	0.439654	1.04838	0.0681593	0.471622	0.651938	0.809782	9.89417	9.9601	9.2644	9.54474	9.58857	10.2318	9.3717	9.24122
P156	[K].SASTLCLPEVGLAR.[S]	Q8BWR8	Q8BWR8 [652-665]	Q8BWR8 1xPhospho [S654(99.6)]	Rhophilin-2 OS=Mus musculus OX=10090 GN=Rhpn2 PE=1 SV=2	9.88476	9.80439	0.407383	0.370101	1.02531	0.0360545	0.240423	0.817082	0.909299	9.52094	9.55964	10.1232	10.3353	9.91782	9.26966	9.90691	10.1232
P1560	[R].EAEEESSEDD.[-]	Q8CHW4	Q8CHW4 [708-717]	Q8CHW4 2xPhospho [S713(100); S714(100)]	Translation initiation factor eIF-2B subunit epsilon OS=Mus musculus OX=10090 GN=Eif2b5 PE=1 SV=1	8.5921	8.62629	0.0624137	0.0492232	-1.03286	-0.0466457	-1.11446	0.302874	0.548589	8.507	8.64944	8.58635	8.62562	8.67989	8.65562	8.57783	8.59184
P1561	[K].EAEEESSGGEEEDEDENIEVVYSK.[T]	P59325	P59325 [382-405]		Eukaryotic translation initiation factor 5 OS=Mus musculus OX=10090 GN=Eif5 PE=1 SV=1	8.28492	8.27992	0.00431154	0.00457479	1.00242	0.00348509	1.50179	0.17804	0.414812	8.29062	8.28066	8.28276	8.28562	8.28644	8.27977	8.27684	8.27663
P1562	[K].EAEEESSGGEEEDEDENIEVVYSK.[T]	P59325	P59325 [382-405]	P59325 2xPhospho [S387(100); S388(100)]	Eukaryotic translation initiation factor 5 OS=Mus musculus OX=10090 GN=Eif5 PE=1 SV=1	8.79787	8.78557	0.0145809	0.043968	1.00664	0.0095454	0.395852	0.704327	0.843509	8.7886	8.79126	8.81963	8.79199	8.80155	8.73112	8.83513	8.77448
P1563	[K].DWDKESEGEEPAGGR.[A]	Q9CYX7	Q9CYX7 [260-274]	Q9CYX7 1xPhospho [S265(100)]	RRP15-like protein OS=Mus musculus OX=10090 GN=Rrp15 PE=1 SV=2	11.2289	11.3498	0.0947903	0.261376	-1.08289	-0.114883	-0.871584	0.413116	0.649221	11.301	11.2445	11.279	11.091	11.1916	11.1916	11.7369	11.279
P1564	[R].DVYLSPRDDGYSTK.[D]	Q91VM5	Q91VM5 [201-214]	Q91VM5 1xPhospho [S205(100)]	RNA binding motif protein, X-linked-like-1 OS=Mus musculus OX=10090 GN=Rbmxl1 PE=2 SV=1	9.58353	9.61243	0.0717563	0.060645	-1.02084	-0.02976	-0.547306	0.601641	0.780771	9.57569	9.50536	9.67933	9.57372	9.69693	9.5792	9.55964	9.61397
P1567	[R].EDAPPEDKESESEAKLDGETASDSESR.[A]	Q99L43	Q99L43 [11-37]	Q99L43 1xPhospho [S32(100)]	Phosphatidate cytidylyltransferase 2 OS=Mus musculus OX=10090 GN=Cds2 PE=1 SV=1	9.78998	9.76088	0.0606062	0.127395	1.02209	0.0315239	0.4432	0.671363	0.819375	9.85998	9.76315	9.81565	9.72113	9.74084	9.63323	9.9374	9.73204
P1568	[K].DTLNPVAVPVSSPTATKPSPANTASPCTSNINPPR.[A]	Q8BWW4	Q8BWW4 [568-602]		La-related protein 4 OS=Mus musculus OX=10090 GN=Larp4 PE=1 SV=2	8.31737	8.32926	0.00671535	0.0167135	1.00679	0.00976724	1.40267	0.204638	0.44517	8.32492	8.30966	8.31437	8.32051	8.30518	8.33071	8.34034	8.34082
P1569	[R].EDENDASDDEDDDEKRR.[I]	P58501	P58501 [258-274]	P58501 1xPhospho [S264(100)]	PAX3- and PAX7-binding protein 1 OS=Mus musculus OX=10090 GN=Paxbp1 PE=1 SV=3	9.14907	9.10061	0.130629	0.0153144	1.03168	0.0450023	0.675455	0.521661	0.72882	9.03734	9.27737	9.24593	9.03565	9.11439	9.11314	9.0851	9.08982
P157	[R].SAGSSSPEAGEDSDHEDGNYCPPVKR.[E]	Q9CT10	Q9CT10 [28-53]	Q9CT10 2xPhospho [S32(98.4); S33(100)]	Ran-binding protein 3 OS=Mus musculus OX=10090 GN=Ranbp3 PE=1 SV=2	8.69175	8.70733	0.0819038	0.0753081	-1.01588	-0.0227247	-0.461843	0.658589	0.813015	8.7031	8.60575	8.65902	8.79912	8.78235	8.60407	8.70872	8.7342
P1570	[R].DSVINLSESVEDGPR.[G]	P27046	P27046 [74-88]	P27046 2xPhospho [S80(100); S82(100)]	Alpha-mannosidase 2 OS=Mus musculus OX=10090 GN=Man2a1 PE=1 SV=2	8.30536	8.33152	0.0116148	0.0146333	-1.01001	-0.0143646	-1.52081	0.17331	0.409611	8.31301	8.29707	8.29392	8.31746	8.31909	8.3189	8.34138	8.34673
P1571	[R].DSVINLSESVEDGPR.[G]	P27046	P27046 [74-88]		Alpha-mannosidase 2 OS=Mus musculus OX=10090 GN=Man2a1 PE=1 SV=2	8.40859	8.40038	0.0165967	0.013973	-1.00381	-0.00548593	-0.577624	0.58211	0.76575	8.38718	8.4117	8.42751	8.40796	8.4051	8.39361	8.41747	8.38536
P1572	[R].EDGGLEDNEKNFYESEEEEEEKEK.[S]	Q9Z1T1	Q9Z1T1 [262-285]	Q9Z1T1 1xPhospho [S276(100)]	AP-3 complex subunit beta-1 OS=Mus musculus OX=10090 GN=Ap3b1 PE=1 SV=2	8.4611	8.46695	0.024754	0.0234937	-1.00037	-0.000530358	-0.0322609	0.975189	0.987002	8.48213	8.45246	8.47984	8.42995	8.48063	8.44458	8.49287	8.44974
P1574	[R].EDMAALEKDYEEVGADSAEGDDEGEEY.[-]	P68373	P68373 [423-449]	P68373 1xPhospho [S439(100)]	Tubulin alpha-1C chain OS=Mus musculus OX=10090 GN=Tuba1c PE=1 SV=1	8.27507	8.27529	0.00175143	0.00102794	1.00025	0.000356807	0.293225	0.778087	0.8864	8.27758	8.27483	8.27355	8.27434	8.27617	8.27452	8.27428	8.27617
P1575	[K].EDSDEDEDEEDEDDSDEDEDDEEEDEFEPPIVK.[G]	P09405	P09405 [143-175]	P09405 2xPhospho [S145(100); S157(100)]	Nucleolin OS=Mus musculus OX=10090 GN=Ncl PE=1 SV=2	8.27441	8.26976	0.0033852	0.00117821	1.00364	0.00524425	2.59557	0.0365338	0.191922	8.27835	8.27013	8.27504	8.27414	8.27038	8.26803	8.27	8.27061
P1576	[R].EDSGTFSLGK.[M]	Q9WTX2	Q9WTX2 [16-25]	Q9WTX2 1xPhospho [S18(100)]	Interferon-inducible double-stranded RNA-dependent protein kinase activator A OS=Mus musculus OX=10090 GN=Prkra PE=1 SV=1	10.0869	10.1258	0.0571684	0.125819	-1.02375	-0.0338665	-0.597581	0.569456	0.758129	10.0912	10.0356	10.1654	10.0554	10.0382	9.99847	10.2491	10.2174
P1577	[K].EDSKKEETPGTPK.[K]	Q8BU14	Q8BU14 [148-160]	Q8BU14 1xPhospho [T158(100)]	Translocation protein SEC62 OS=Mus musculus OX=10090 GN=Sec62 PE=1 SV=1	8.7869	8.69649	0.0327924	0.0668128	1.06392	0.0893849	2.50263	0.0417633	0.203083	8.79625	8.76457	8.82913	8.75764	8.75981	8.71689	8.7069	8.60237
P1578	[R].EATLPPVSPPKAALSVDEVEKK.[S]	Q6NZJ6	Q6NZJ6 [1224-1245]		Eukaryotic translation initiation factor 4 gamma 1 OS=Mus musculus OX=10090 GN=Eif4g1 PE=1 SV=1	8.3738	8.42823	0.0137117	0.00366847	-1.03614	-0.0512143	-5.26125	0.0012801	0.043999	8.36856	8.36215	8.39361	8.37086	8.42398	8.43206	8.43039	8.4265
P1579	[R].EALVEPASESPRPALAR.[S]	P70441	P70441 [266-282]	P70441 1xPhospho [S275(99.6)]	Na(+)/H(+) exchange regulatory cofactor NHE-RF1 OS=Mus musculus OX=10090 GN=Slc9a3r1 PE=1 SV=3	8.68063	8.63762	0.0358465	0.0461793	1.03114	0.0442427	1.50623	0.176925	0.414812	8.68633	8.6596	8.72868	8.6479	8.63928	8.67192	8.66746	8.57183
P158	[R].SAGEDNDGPVLTDEQK.[S]	Q9JM93	Q9JM93 [140-155]	Q9JM93 1xPhospho [S140(100)]	ADP-ribosylation factor-like protein 6-interacting protein 4 OS=Mus musculus OX=10090 GN=Arl6ip4 PE=1 SV=1	10.9152	11.1905	0.316911	0.331575	-1.21149	-0.276787	-1.26836	0.246321	0.488177	11.165	10.5676	10.7262	11.2021	11.5257	10.7563	11.1305	11.3496
P1580	[K].EANGDAGEKSPK.[L]	Q9JIK5	Q9JIK5 [135-146]; [172-183]	Q9JIK5 1xPhospho [S144(100)]; 1xPhospho [S181(100)]	Nucleolar RNA helicase 2 OS=Mus musculus OX=10090 GN=Ddx21 PE=1 SV=3	8.3352	8.3503	0.0146701	0.0081326	-1.01099	-0.0157677	-1.7575	0.123457	0.342999	8.34798	8.3431	8.31471	8.33503	8.35489	8.35146	8.35636	8.3385
P1581	[K].DVSGQVPSAGKSSPTVDK.[A]	Q99LI2	Q99LI2 [486-503]		Chloride channel CLIC-like protein 1 OS=Mus musculus OX=10090 GN=Clcc1 PE=1 SV=1	8.34401	8.34821	0.0208797	0.0351185	1.00087	0.00126116	0.210611	0.839356	0.925947	8.33126	8.32161	8.35793	8.36522	8.33084	8.34015	8.32213	8.39972
P1583	[K].DVQDAIAQSPEKEAK.[D]	Q8CH25	Q8CH25 [281-295]	Q8CH25 1xPhospho [S289(100)]	SAFB-like transcription modulator OS=Mus musculus OX=10090 GN=Sltm PE=1 SV=1	9.01529	9.00419	0.0218019	0.027498	1.00781	0.0112264	0.42068	0.68695	0.830137	9.01092	8.98831	9.0213	9.04065	9.02304	9.00933	8.96392	9.02046
P1584	[K].DVQDAIAQSPEK.[E]	Q8CH25	Q8CH25 [281-292]	Q8CH25 1xPhospho [S289(100)]	SAFB-like transcription modulator OS=Mus musculus OX=10090 GN=Sltm PE=1 SV=1	8.80779	8.80622	0.0503488	0.107881	1.00873	0.0125382	0.475982	0.648983	0.807787	8.77198	8.76367	8.82346	8.87206	8.71336	8.71262	8.89087	8.90802
P1585	[K].DVEDSLPIKESAQAVAVALSPK.[E]	Q9QX47	Q9QX47 [1704-1725]	Q9QX47 1xPhospho [S1723(100)]	Protein SON OS=Mus musculus OX=10090 GN=Son PE=1 SV=2	8.61214	8.56484	0.035801	0.0404777	1.0356	0.0504725	2.77365	0.0283349	0.169165	8.66225	8.60655	8.60237	8.57738	8.60757	8.58975	8.54051	8.52151
P1586	[K].EATAQKPTASSGSTVTTPPPLVR.[G]	Q8CHY6	Q8CHY6 [169-191]	Q8CHY6 1xPhospho [T185(98.1)]	Transcriptional repressor p66 alpha OS=Mus musculus OX=10090 GN=Gatad2a PE=1 SV=2	8.63721	8.66493	0.0655842	0.0635842	-1.00783	-0.0112527	-0.287475	0.782302	0.888506	8.67503	8.56046	8.7058	8.60757	8.58492	8.6647	8.74047	8.66963
P1587	[R].EATLPPVSPPK.[A]	Q6NZJ6	Q6NZJ6 [1224-1234]	Q6NZJ6 1xPhospho [S1231(100)]	Eukaryotic translation initiation factor 4 gamma 1 OS=Mus musculus OX=10090 GN=Eif4g1 PE=1 SV=1	8.46121	8.50244	0.0269112	0.012215	-1.02834	-0.0403205	-4.35061	0.00358097	0.0626867	8.44567	8.43152	8.48746	8.48019	8.488	8.49704	8.51496	8.50974
P1588	[R].EATLPPVSPPKAALSVDEVEK.[K]	Q6NZJ6	Q6NZJ6 [1224-1244]	Q6NZJ6 1xPhospho [S1231(100)]	Eukaryotic translation initiation factor 4 gamma 1 OS=Mus musculus OX=10090 GN=Eif4g1 PE=1 SV=1	8.32146	8.34502	0.00738046	0.00307108	-1.01833	-0.0261981	-6.6067	0.000340898	0.0206135	8.31459	8.31654	8.33071	8.32399	8.34438	8.34408	8.34222	8.3494
P159	[K].RTEGYAAFQEDSSGDEAESPSK.[V]	Q62172	Q62172 [81-102]	Q62172 2xPhospho [S92(100); S93(100)]	RalA-binding protein 1 OS=Mus musculus OX=10090 GN=Ralbp1 PE=1 SV=4	10.5405	10.255	0.13865	0.147377	1.21574	0.281835	2.67805	0.0324643	0.181228	10.4781	10.5148	10.4277	10.7415	10.448	10.1586	10.1232	10.2903
P1590	[K].EGEEPTVYSDDEEPKDETAR.[K]	O55022	O55022 [173-192]	O55022 1xPhospho [S181(100)]	Membrane-associated progesterone receptor component 1 OS=Mus musculus OX=10090 GN=Pgrmc1 PE=1 SV=4	10.3136	10.2244	0.0665129	0.0913239	1.06378	0.0891933	1.33145	0.225895	0.465329	10.3798	10.2491	10.3614	10.2641	10.2903	10.0994	10.2946	10.2132
P1591	[K].EGEEPTVYSDDEEPKDETARK.[N]	O55022	O55022 [173-193]	O55022 1xPhospho [S181(100)]	Membrane-associated progesterone receptor component 1 OS=Mus musculus OX=10090 GN=Pgrmc1 PE=1 SV=4	8.5688	8.57929	0.019259	0.0377581	-1.00813	-0.0116867	-0.584469	0.577752	0.763355	8.57044	8.54769	8.59394	8.56312	8.61147	8.52541	8.58295	8.59732
P1593	[K].DDSHSAEDSEDEKDDHK.[N]	Q80XU3	Q80XU3 [71-87]	Q80XU3 2xPhospho [S75(100); S79(100)]	Nuclear ubiquitous casein and cyclin-dependent kinase substrate 1 OS=Mus musculus OX=10090 GN=Nucks1 PE=1 SV=1	9.02652	8.98597	0.107381	0.0694307	1.03174	0.045084	0.694682	0.510261	0.719208	9.18678	8.95879	8.98456	8.97593	8.97085	8.93676	9.08793	8.94836
P1595	[R].DDGDEEGLLTHSEEELEHSQDTDAEDGALQ.[-]	Q64012	Q64012 [283-312]	Q64012 3xPhospho [T292(100); S294(100); S/T]	RNA-binding protein Raly OS=Mus musculus OX=10090 GN=Raly PE=1 SV=3	8.43077	8.42431	0.0542482	0.0175888	-1.00053	-0.000765951	-0.0422917	0.96748	0.985502	8.41922	8.36458	8.49505	8.44424	8.44133	8.39972	8.4265	8.4297
P1596	[R].DDGDEEGLLTHSEEELEHSQDTDAEDGALQ.[-]	Q64012	Q64012 [283-312]	Q64012 2xPhospho [T292(98.8); T304(98.8)]	RNA-binding protein Raly OS=Mus musculus OX=10090 GN=Raly PE=1 SV=3	8.41581	8.411	0.0392618	0.0169369	1.01197	0.0171665	1.10696	0.305888	0.5509	8.41982	8.38265	8.46966	8.39112	8.40646	8.38894	8.42398	8.4246
P1597	[R].DDGDEEGLLTHSEEELEHSQDTDAEDGALQ.[-]	Q64012	Q64012 [283-312]		RNA-binding protein Raly OS=Mus musculus OX=10090 GN=Raly PE=1 SV=3	8.42511	8.37754	0.0344542	0.0448991	1.02346	0.0334488	2.75705	0.0290104	0.170589	8.41693	8.38632	8.46966	8.42751	8.39273	8.33218	8.43328	8.35198
P1598	[K].DDDDIDLFGSDDEEESEEAK.[K]	O70251	O70251 [97-116]	O70251 1xPhospho [S106(100)]	Elongation factor 1-beta OS=Mus musculus OX=10090 GN=Eef1b PE=1 SV=5	8.4303	8.39998	0.0161304	0.0142714	1.02862	0.0407035	4.71215	0.00234691	0.057037	8.44133	8.41099	8.44567	8.42324	8.39417	8.38493	8.41857	8.40226
P1599	[K].DCQDIQQLDSEENDHQLSGDDEHGSHVQDPR.[I]	P24721	P24721 [4-34]		Asialoglycoprotein receptor 2 OS=Mus musculus OX=10090 GN=Asgr2 PE=1 SV=1	8.29363	8.30982	0.00888451	0.00626738	-1.00816	-0.0117182	-2.23455	0.061625	0.23911	8.30445	8.29227	8.29492	8.28285	8.31301	8.3162	8.30829	8.30178
P16	[K].QDGPLPKPHSVSLNDTETR.[K]	Q9WV55	Q9WV55 [155-173]	Q9WV55 1xPhospho [S166(99.6)]	Vesicle-associated membrane protein-associated protein A OS=Mus musculus OX=10090 GN=Vapa PE=1 SV=2	8.2843	8.28745	0.0034699	0.00346132	-1.00183	-0.00263309	-1.3446	0.221829	0.460703	8.2831	8.28868	8.28042	8.28502	8.28712	8.28961	8.28269	8.29036
P160	[R].RTPSPPPR.[R]	Q52KI8	Q52KI8 [599-606]	Q52KI8 2xPhospho [T600(100); S602(100)]	Serine/arginine repetitive matrix protein 1 OS=Mus musculus OX=10090 GN=Srrm1 PE=1 SV=2	8.54334	8.57077	0.0814203	0.0525025	-1.01901	-0.0271656	-0.57308	0.585014	0.766612	8.61591	8.5431	8.4297	8.58464	8.5425	8.64944	8.5431	8.54805
P1600	[R].ELVEPLTPSGEAPNQAHLR.[I]	Q01279	Q01279 [689-707]	Q01279 1xPhospho [T695(100)]	Epidermal growth factor receptor OS=Mus musculus OX=10090 GN=Egfr PE=1 SV=1	8.55907	8.6006	0.0313831	0.0704712	-1.02921	-0.041543	-1.20106	0.269846	0.51243	8.51927	8.59246	8.55143	8.57312	8.55569	8.69399	8.53773	8.61498
P1602	[K].DDDDIDLFGSDDEEESEEAKK.[L]	O70251	O70251 [97-117]	O70251 1xPhospho [S106(100)]	Elongation factor 1-beta OS=Mus musculus OX=10090 GN=Eef1b PE=1 SV=5	8.32008	8.31235	0.00847753	0.0125607	1.0129	0.0184955	3.92572	0.00603192	0.0809761	8.32883	8.30881	8.31923	8.32344	8.30496	8.29988	8.32802	8.31654
P1603	[K].DDSHSAEDSEDEKDDHKNVR.[Q]	Q80XU3	Q80XU3 [71-90]	Q80XU3 2xPhospho [S75(99.5); S79(100)]	Nuclear ubiquitous casein and cyclin-dependent kinase substrate 1 OS=Mus musculus OX=10090 GN=Nucks1 PE=1 SV=1	8.49408	8.50722	0.0151988	0.0235601	-1.01566	-0.0224198	-1.55672	0.164695	0.400663	8.47609	8.48746	8.50303	8.50974	8.53592	8.48063	8.49803	8.51428
P1604	[R].ELSPEQSTAGKPSDGSSALDR.[A]	Q8CI11	Q8CI11 [503-523]	Q8CI11 1xPhospho [S505(100)]	Guanine nucleotide-binding protein-like 3 OS=Mus musculus OX=10090 GN=Gnl3 PE=1 SV=2	9.1056	9.11872	0.183162	0.0935704	-1.01796	-0.0256784	-0.256085	0.805451	0.901775	8.85531	9.24365	9.08221	9.24122	9.09836	9.17241	8.9962	9.20793
P1605	[R].ELILSSEPSPAVTPVTPTTLIAPR.[I]	Q9CWK8	Q9CWK8 [89-112]	Q9CWK8 1xPhospho [T104(100)]	Sorting nexin-2 OS=Mus musculus OX=10090 GN=Snx2 PE=1 SV=2	8.39147	8.40222	0.018218	0.018409	-1.00292	-0.00420588	-0.582614	0.578931	0.764084	8.40945	8.40289	8.38416	8.36937	8.41209	8.41902	8.37702	8.40074
P1606	[K].EIITEEPSEEEADMPKPK.[K]	Q9JIK5	Q9JIK5 [111-128]	Q9JIK5 1xPhospho [S118(100)]	Nucleolar RNA helicase 2 OS=Mus musculus OX=10090 GN=Ddx21 PE=1 SV=3	8.40762	8.39104	0.00617188	0.0138419	1.01354	0.0193965	3.33393	0.0130465	0.115691	8.40796	8.40256	8.40376	8.4162	8.38477	8.37447	8.40289	8.40201
P1607	[K].EIITEEPSEEEADMPKPK.[K]	Q9JIK5	Q9JIK5 [111-128]	Q9JIK5 1xPhospho [S118(100)]	Nucleolar RNA helicase 2 OS=Mus musculus OX=10090 GN=Ddx21 PE=1 SV=3	8.32318	8.3175	0.00651941	0.00558875	1.0032	0.00461482	2.13341	0.0714214	0.257823	8.32849	8.32915	8.31796	8.31714	8.32344	8.31006	8.31727	8.31923
P1608	[K].DFDISEQNDSSDEEKQR.[K]	Q61712	Q61712 [468-484]	Q61712 2xPhospho [S477(100); S478(100)]	DnaJ homolog subfamily C member 1 OS=Mus musculus OX=10090 GN=Dnajc1 PE=1 SV=1	9.06274	9.08797	0.0663221	0.144427	-1.01282	-0.018376	-0.461311	0.658952	0.813046	9.00933	9.00145	9.11801	9.12218	8.9873	8.97085	9.28349	9.11026
P161	[R].RTSETSISPPGSSIGSPNR.[V]	Q69ZX8	Q69ZX8 [275-293]	Q69ZX8 3xPhospho [T279(99); S282(100); T/S]	Actin-binding LIM protein 3 OS=Mus musculus OX=10090 GN=Ablim3 PE=1 SV=2	8.57816	8.62613	0.0625193	0.0619879	-1.04152	-0.0586875	-1.44549	0.192737	0.42961	8.52794	8.63061	8.63383	8.52025	8.65562	8.54829	8.69172	8.60889
P1610	[R].DFASEAPTAPLSDACPLSPHRR.[A]	P97434	P97434 [347-368]	P97434 1xPhospho [S364(100)]	Myosin phosphatase Rho-interacting protein OS=Mus musculus OX=10090 GN=Mprip PE=1 SV=2	8.44913	8.4236	0.00910403	0.0428061	1.019	0.0271595	1.70572	0.13304	0.357247	8.45785	8.45334	8.44861	8.4367	8.44992	8.40889	8.37025	8.46533
P1611	[K].EISDDEAEEEK.[G]	P11499	P11499 [224-234]	P11499 1xPhospho [S226(100)]	Heat shock protein HSP 90-beta OS=Mus musculus OX=10090 GN=Hsp90ab1 PE=1 SV=3	8.27237	8.27277	0.00142216	0.00148187	-1.00043	-0.000624414	-0.476202	0.648834	0.807787	8.27061	8.27377	8.27325	8.27186	8.27186	8.27312	8.27471	8.2714
P1612	[R].DELSSEDGEAK.[A]	Q8CCP0	Q8CCP0 [734-744]	Q8CCP0 2xPhospho [S737(100); S738(100)]	Nuclear export mediator factor Nemf OS=Mus musculus OX=10090 GN=Nemf PE=1 SV=2	8.52532	8.5052	0.0281863	0.0596291	1.02955	0.0420175	1.56613	0.162504	0.397459	8.53075	8.49287	8.51719	8.56046	8.41791	8.54212	8.51594	8.54481
P1613	[K].DEILPTTPISEQK.[G]	P62908	P62908 [215-227]	P62908 1xPhospho [T221(100)]	40S ribosomal protein S3 OS=Mus musculus OX=10090 GN=Rps3 PE=1 SV=1	8.40248	8.45784	0.0193583	0.0207459	-1.03717	-0.0526559	-7.41433	0.000169316	0.0140474	8.39039	8.38162	8.41922	8.4187	8.44367	8.43837	8.46615	8.48318
P1614	[K].DEDSDDESQSSHGGK.[K]	Q8CCJ3	Q8CCJ3 [455-469]	Q8CCJ3 1xPhospho [S458(100)]	E3 UFM1-protein ligase 1 OS=Mus musculus OX=10090 GN=Ufl1 PE=1 SV=2	8.30132	8.29825	0.00375751	0.00313201	1.00281	0.00404727	2.0973	0.0752877	0.264828	8.30571	8.29666	8.30063	8.30227	8.30026	8.2996	8.29957	8.29358
P1615	[K].ELSHSPPR.[E]	Q8BTI8	Q8BTI8 [1274-1281]	Q8BTI8 1xPhospho [S1278(100)]	Serine/arginine repetitive matrix protein 2 OS=Mus musculus OX=10090 GN=Srrm2 PE=1 SV=3	8.33413	8.32032	0.012032	0.0147191	1.01572	0.0225041	4.31086	0.00375566	0.0631896	8.34575	8.31814	8.33218	8.34045	8.3189	8.3385	8.32137	8.30253
P1616	[K].ELSHSPPRENSFESSLEFK.[N]	Q8BTI8	Q8BTI8 [1274-1292]	Q8BTI8 1xPhospho [S1278(99.5)]	Serine/arginine repetitive matrix protein 2 OS=Mus musculus OX=10090 GN=Srrm2 PE=1 SV=3	8.91267	8.83377	0.0213416	0.0183959	1.05782	0.0811008	3.91999	0.00607562	0.0809761	8.92562	8.88482	8.93261	8.90762	8.82203	8.8143	8.84693	8.85181
P1618	[R].EMAPQSVSPR.[E]	P48437	P48437 [192-201]	P48437 1xPhospho [S199(100)]	Prospero homeobox protein 1 OS=Mus musculus OX=10090 GN=Prox1 PE=1 SV=2	8.90917	8.93551	0.109461	0.0682431	-1.03073	-0.0436654	-0.741638	0.483102	0.700629	8.75462	8.91119	9.00001	8.97085	9.00383	8.87894	8.87469	8.98456
P1619	[R].EMAPQSVSPR.[E]	P48437	P48437 [192-201]	P48437 1xPhospho [S199(100)]	Prospero homeobox protein 1 OS=Mus musculus OX=10090 GN=Prox1 PE=1 SV=2	9.16089	9.1787	0.0502469	0.0787942	-1.01218	-0.0174719	-0.356595	0.732191	0.857367	9.09836	9.19151	9.14355	9.21014	9.1418	9.29621	9.12825	9.14853
P162	[R].RTSMGGTQQQFVEGVR.[M]	Q02248	Q02248 [550-565]		Catenin beta-1 OS=Mus musculus OX=10090 GN=Ctnnb1 PE=1 SV=1	8.41552	8.40601	0.0228514	0.0171693	1.00589	0.00846905	0.990349	0.35589	0.597121	8.43629	8.43195	8.3876	8.40626	8.41549	8.42279	8.40207	8.38371
P1620	[R].DATIPVESDTDDEGAPR.[I]	Q99L48	Q99L48 [461-477]	Q99L48 2xPhospho [S468(100); T470(100)]	60S ribosomal export protein NMD3 OS=Mus musculus OX=10090 GN=Nmd3 PE=1 SV=1	9.74336	9.71367	0.234126	0.311831	1.02138	0.0305224	0.16718	0.872086	0.942791	9.45176	9.9374	9.92816	9.65612	9.3391	10.0272	9.90421	9.58414
P1621	[K].DADSQNPDAPEGK.[R]	Q8CIE6	Q8CIE6 [399-411]	Q8CIE6 1xPhospho [S402(100)]	Coatomer subunit alpha OS=Mus musculus OX=10090 GN=Copa PE=1 SV=2	8.29021	8.28444	0.00551368	0.00381733	1.00411	0.00592271	1.89632	0.10093	0.30778	8.28568	8.29347	8.29628	8.28539	8.28132	8.28932	8.28562	8.28149
P1622	[R].DADSGDSQNPPNQPSK.[Q]	Q62313	Q62313 [25-40]	Q62313 1xPhospho [S28(100)]	Trans-Golgi network integral membrane protein 1 OS=Mus musculus OX=10090 GN=Tgoln1 PE=1 SV=1	8.79196	8.87195	0.133565	0.0665846	-1.06621	-0.0924936	-1.22396	0.261634	0.501188	8.61498	8.93676	8.82691	8.7892	8.81123	8.88482	8.9603	8.83143
P1623	[R].DAAQSSPAFGDRR.[C]	P10518	P10518 [210-222]		Delta-aminolevulinic acid dehydratase OS=Mus musculus OX=10090 GN=Alad PE=1 SV=1	8.31591	8.3226	0.00886783	0.0142517	-1.00768	-0.0110385	-2.79845	0.0273566	0.165952	8.31868	8.32658	8.30571	8.31268	8.33183	8.30937	8.31154	8.33766
P1624	[K].CVACNNPVTPSLSTAPPSFK.[F]	Q9ERU9	Q9ERU9 [1518-1537]	Q9ERU9 1xPhospho [T1526(98.4)]	E3 SUMO-protein ligase RanBP2 OS=Mus musculus OX=10090 GN=Ranbp2 PE=1 SV=2	8.3189	8.32348	0.010033	0.0185571	1.00845	0.0121383	1.92071	0.0974079	0.303973	8.32771	8.30552	8.31701	8.32536	8.30844	8.35057	8.3172	8.31769
P1625	[R].ENGSDNLPPSPGSGDQTLPDHAPF.[-]	Q9CYZ2	Q9CYZ2 [197-220]	Q9CYZ2 1xPhospho [T213(99.2)]	Tumor protein D54 OS=Mus musculus OX=10090 GN=Tpd52l2 PE=1 SV=1	8.78972	8.75027	0.0450093	0.0166752	1.02662	0.0378994	1.89646	0.100909	0.30778	8.75933	8.74594	8.81123	8.8424	8.72581	8.75462	8.76302	8.75764
P1627	[R].CSSPTPGPPPLPQK.[S]	O35711	O35711 [360-373]		Liprin-beta-2 OS=Mus musculus OX=10090 GN=Ppfibp2 PE=1 SV=3	9.05193	9.04381	0.0474992	0.0707439	1.00865	0.0124318	0.293911	0.777585	0.886248	9.1116	9.00001	9.03253	9.0636	9.04623	8.94566	9.07175	9.1116
P1628	[K].DADSQNPDAPEGKR.[S]	Q8CIE6	Q8CIE6 [399-412]	Q8CIE6 1xPhospho [S402(100)]	Coatomer subunit alpha OS=Mus musculus OX=10090 GN=Copa PE=1 SV=2	8.30291	8.29709	0.00485665	0.00647169	1.00057	0.000824289	0.348395	0.738069	0.8612	8.30165	8.3092	8.3033	8.29749	8.30299	8.30015	8.29716	8.28806
P1629	[R].DGAERESPRPPAAAEAPAGSDGEDGGRR.[D]	Q6ZQ58	Q6ZQ58 [62-89]	Q6ZQ58 2xPhospho [S68(100); S81(100)]	La-related protein 1 OS=Mus musculus OX=10090 GN=Larp1 PE=1 SV=3	8.3056	8.31859	0.0194608	0.0188822	-1.01951	-0.0278759	-5.9328	0.000643844	0.0309601	8.29492	8.28451	8.32751	8.31546	8.32452	8.29459	8.33978	8.31546
P163	[R].RTSMGGTQQQFVEGVR.[M]	Q02248	Q02248 [550-565]		Catenin beta-1 OS=Mus musculus OX=10090 GN=Ctnnb1 PE=1 SV=1	8.33801	8.33569	0.00134129	0.0191036	-1.00075	-0.00108209	-0.243503	0.814791	0.908783	8.33766	8.33903	8.33909	8.33626	8.34326	8.35686	8.33071	8.31193
P1630	[R].DAEQSSSPR.[T]	P70255	P70255 [188-196]		Nuclear factor 1 C-type OS=Mus musculus OX=10090 GN=Nfic PE=1 SV=1	8.92415	8.96436	0.138139	0.129104	-1.02871	-0.0408326	-0.527633	0.614507	0.787276	9.02704	8.97838	8.97085	8.72034	9.09249	8.98831	8.9919	8.78476
P1631	[R].DAPFFRESPVGR.[K]	Q8K2H1	Q8K2H1 [140-151]	Q8K2H1 1xPhospho [S147(100)]	Periphilin-1 OS=Mus musculus OX=10090 GN=Pphln1 PE=1 SV=1	14.2624	14.4367	0.347733	0.229975	-1.12716	-0.172686	-0.80907	0.445827	0.673781	13.8546	14.5516	14.5516	14.0917	14.0917	14.5516	14.5516	14.5516
P1632	[R].DATIPVESDTDDEGAPR.[I]	Q99L48	Q99L48 [461-477]	Q99L48 1xPhospho [T470(100)]	60S ribosomal export protein NMD3 OS=Mus musculus OX=10090 GN=Nmd3 PE=1 SV=1	10.3679	10.5584	0.290828	0.0289677	-1.14767	-0.198708	-1.35444	0.218831	0.457037	10.1971	10.7262	10.0759	10.4724	10.5532	10.5205	10.5881	10.5716
P1633	[R].EMCEGLLEESDGEDEHEAGR.[A]	Q8BK35	Q8BK35 [296-315]	Q8BK35 1xPhospho [S305(100)]	Ribosome biogenesis protein NOP53 OS=Mus musculus OX=10090 GN=Nop53 PE=1 SV=1	9.83967	9.43753	0.441472	0.470838	1.27988	0.356012	1.31036	0.232551	0.472885	9.47493	9.44131	10.2513	10.1912	8.81534	9.9374	9.60015	9.39723
P1634	[R].DASPSSSSAVASSK.[A]	Q8K2H1	Q8K2H1 [217-230]	Q8K2H1 1xPhospho [S219(100)]	Periphilin-1 OS=Mus musculus OX=10090 GN=Pphln1 PE=1 SV=1	12.6118	12.6962	0.368842	0.431412	-1.0534	-0.0750501	-0.374648	0.71932	0.850024	12.4786	12.3739	13.1614	12.4335	12.3739	12.4786	13.3277	12.6047
P1635	[R].DASPPPAFKPEPPK.[A]	Q9Z0U1	Q9Z0U1 [966-979]	Q9Z0U1 1xPhospho [S968(100)]	Tight junction protein ZO-2 OS=Mus musculus OX=10090 GN=Tjp2 PE=1 SV=2	9.20809	9.16726	0.0259347	0.0455045	1.03104	0.0440956	1.32253	0.228689	0.468592	9.22162	9.21594	9.22519	9.16961	9.13113	9.13584	9.17241	9.22965
P1636	[R].EMDESLANLSEDEYYSEEER.[N]	Q6ZQ88	Q6ZQ88 [123-142]	Q6ZQ88 2xPhospho [S132(100); S138(100)]	Lysine-specific histone demethylase 1A OS=Mus musculus OX=10090 GN=Kdm1a PE=1 SV=2	8.76782	8.74297	0.116835	0.251053	1.01304	0.018695	0.166953	0.872258	0.942791	8.75164	8.66963	8.9357	8.71429	8.68633	8.78961	9.051	8.44495
P1639	[R].EMSSLSSEGEVQNR.[T]	B2RX12	B2RX12 [901-914]	B2RX12 1xPhospho [S903(99.8)]	Canalicular multispecific organic anion transporter 2 OS=Mus musculus OX=10090 GN=Abcc3 PE=1 SV=1	8.35436	8.36195	0.0183309	0.0116778	1.00685	0.00984965	0.913047	0.392406	0.630645	8.37086	8.33056	8.34954	8.36646	8.35119	8.37371	8.35266	8.37025
P164	[R].RTSSDDESEEDEDDLLQR.[T]	Q5SSI6	Q5SSI6 [199-216]	Q5SSI6 3xPhospho [S202(99.6); S206(100); T/S]	U3 small nucleolar RNA-associated protein 18 homolog OS=Mus musculus OX=10090 GN=Utp18 PE=1 SV=1	9.37519	9.4281	0.118604	0.143691	-1.04485	-0.0632965	-0.804417	0.448333	0.674602	9.25234	9.30208	9.43733	9.50899	9.53165	9.30208	9.30688	9.57178
P1640	[R].EMSSLSSEGEVQNR.[T]	B2RX12	B2RX12 [901-914]	B2RX12 1xPhospho [S906(99.3)]	Canalicular multispecific organic anion transporter 2 OS=Mus musculus OX=10090 GN=Abcc3 PE=1 SV=1	8.35158	8.36959	0.00720863	0.0297281	-1.02724	-0.0387726	-3.60958	0.00904952	0.102704	8.34753	8.34929	8.34719	8.3623	8.40626	8.36435	8.37371	8.33406
P1641	[R].EMSSLSSEGEVQNR.[T]	B2RX12	B2RX12 [901-914]	B2RX12 2xPhospho [S903(99.7); S906(100)]	Canalicular multispecific organic anion transporter 2 OS=Mus musculus OX=10090 GN=Abcc3 PE=1 SV=1	8.36956	8.35652	0.0130976	0.0167341	1.00396	0.00570833	0.670147	0.524837	0.730763	8.36302	8.38416	8.37616	8.35489	8.36766	8.34753	8.33766	8.37324
P1642	[R].EMSSLSSEGEVQNR.[T]	B2RX12	B2RX12 [901-914]	B2RX12 2xPhospho [S903(100); S906(100)]	Canalicular multispecific organic anion transporter 2 OS=Mus musculus OX=10090 GN=Abcc3 PE=1 SV=1	8.42137	8.4064	0.00800272	0.0165755	1.00872	0.0125205	1.64058	0.146101	0.37636	8.43152	8.42207	8.41209	8.41982	8.42552	8.38947	8.3961	8.41453
P1643	[K].DGELPVEDDIDLSDVELDDLEKDEL.[-]	Q922R8	Q922R8 [416-440]	Q922R8 1xPhospho [S428(100)]	Protein disulfide-isomerase A6 OS=Mus musculus OX=10090 GN=Pdia6 PE=1 SV=3	8.2814	8.27608	0.00592605	0.00139796	1.00549	0.00790459	2.72161	0.0305096	0.173537	8.28961	8.27752	8.28181	8.27663	8.27791	8.27605	8.27452	8.27583
P1644	[K].ELFDYSPPLHK.[S]	Q8K019	Q8K019 [505-515]	Q8K019 1xPhospho [S510(100)]	Bcl-2-associated transcription factor 1 OS=Mus musculus OX=10090 GN=Bclaf1 PE=1 SV=2	9.44479	9.42902	0.0821209	0.0460352	1.0115	0.0164989	0.363077	0.727559	0.856774	9.46379	9.34331	9.43048	9.54158	9.4205	9.37912	9.4259	9.49055
P1645	[R].EGSQGELTPANSQSR.[M]	Q99LD4	Q99LD4 [452-466]	Q99LD4 1xPhospho [S454(100)]	COP9 signalosome complex subunit 1 OS=Mus musculus OX=10090 GN=Gps1 PE=1 SV=1	8.49007	8.52417	0.0468044	0.022111	-1.02348	-0.0334852	-1.24342	0.254825	0.494988	8.46151	8.48675	8.55719	8.45485	8.50748	8.55569	8.52328	8.51024
P1646	[R].DLFSLDSEGPSPTSPPLR.[S]	Q99L02	Q99L02 [223-240]	Q99L02 1xPhospho [S236(100)]	PAXIP1-associated glutamate-rich protein 1A OS=Mus musculus OX=10090 GN=Pagr1a PE=1 SV=1	12.1651	11.8376	0.18993	0.332427	1.25778	0.330882	1.80708	0.114903	0.331482	12.2133	12.1577	11.9156	12.3739	11.9605	11.3975	11.8057	12.1865
P1647	[K].EGVGEETLSPR.[R]	Q6AW69	Q6AW69 [244-254]	Q6AW69 1xPhospho [S252(100)]	Cingulin-like protein 1 OS=Mus musculus OX=10090 GN=Cgnl1 PE=1 SV=2	9.21967	9.31668	0.069381	0.194809	-1.06389	-0.0893429	-1.04197	0.333012	0.573534	9.21713	9.29772	9.12951	9.23433	9.20373	9.59647	9.16658	9.29992
P165	[K].RVPSPTPVPK.[E]	Q8BTI8	Q8BTI8 [2532-2541]		Serine/arginine repetitive matrix protein 2 OS=Mus musculus OX=10090 GN=Srrm2 PE=1 SV=3	8.5869	8.59209	0.0217843	0.0167791	-1.00562	-0.00808113	-0.51786	0.620955	0.78825	8.55639	8.60016	8.6047	8.58635	8.57405	8.58588	8.61387	8.59454
P1651	[R].DLEFCSTEEEKETDR.[K]	Q05CL8	Q05CL8 [329-343]	Q05CL8 2xPhospho [S334(100); T335(100)]	La-related protein 7 OS=Mus musculus OX=10090 GN=Larp7 PE=1 SV=2	8.68385	8.75892	0.12569	0.0726071	-1.04111	-0.0581213	-0.886221	0.405715	0.642006	8.75038	8.50567	8.68973	8.78961	8.65614	8.81534	8.75981	8.8044
P1652	[R].EHSPSESEKEVVIADPR.[G]	B1AY10	B1AY10 [145-161]	B1AY10 1xPhospho [S147(100)]	Transcriptional repressor NF-X1 OS=Mus musculus OX=10090 GN=Nfx1 PE=1 SV=1	12.0825	12.0848	0.122753	0.311289	1.00801	0.0115164	0.0951981	0.926899	0.975982	12.026	11.9775	12.0684	12.258	11.6578	12.049	12.3162	12.3162
P1653	[R].EGSPIPHDPDLGSK.[L]	P42128	P42128 [429-442]	P42128 1xPhospho [S431(100)]	Forkhead box protein K1 OS=Mus musculus OX=10090 GN=Foxk1 PE=1 SV=2	11.6564	11.949	0.35938	0.291698	-1.23614	-0.305847	-1.464	0.187788	0.424095	11.1916	11.6716	11.6941	12.0684	11.6038	12.3162	11.9605	11.9156
P1654	[K].DLDLLASVPSPSSVSR.[K]	Q7TN29	Q7TN29 [210-225]	Q7TN29 1xPhospho [S219(100)]	Stromal membrane-associated protein 2 OS=Mus musculus OX=10090 GN=Smap2 PE=1 SV=1	9.60726	9.68733	0.401561	0.124958	-1.04504	-0.0635561	-0.31734	0.760496	0.875062	9.83066	9.28623	10.0598	9.25234	9.51051	9.80471	9.72113	9.71296
P1655	[K].DLGHPVEEEDESGDQEDDDDEIDDGDKDQDI.[-]	Q9Z1Z0	Q9Z1Z0 [929-959]	Q9Z1Z0 1xPhospho [S940(100)]	General vesicular transport factor p115 OS=Mus musculus OX=10090 GN=Uso1 PE=1 SV=2	8.3681	8.36564	0.00818865	0.00704528	1.00359	0.00517302	0.944827	0.377065	0.617155	8.38021	8.36291	8.36331	8.36597	8.37336	8.35768	8.36937	8.36215
P1656	[K].DIKEESDEEDDDDEESGRLR.[F]	Q9CXK9	Q9CXK9 [238-257]	Q9CXK9 1xPhospho [S243(100)]	RNA-binding protein 33 OS=Mus musculus OX=10090 GN=Rbm33 PE=1 SV=2	9.70533	9.76924	0.163862	0.118662	-1.04953	-0.0697385	-1.54495	0.167474	0.402005	9.59057	9.54952	9.78364	9.89761	9.71296	9.62903	9.87499	9.85998
P1657	[R].DLVQPDKPASPK.[F]	Q8BJ05	Q8BJ05 [506-517]	Q8BJ05 1xPhospho [S515(100)]	Zinc finger CCCH domain-containing protein 14 OS=Mus musculus OX=10090 GN=Zc3h14 PE=1 SV=1	9.29166	9.32165	0.052663	0.0439031	-1.0175	-0.0250288	-0.601926	0.566722	0.756623	9.33221	9.22624	9.33639	9.27179	9.27179	9.35855	9.29772	9.35855
P1658	[R].DLQSPDFTAGFHSDKVEGK.[A]	Q6ZPR6	Q6ZPR6 [1043-1061]	Q6ZPR6 1xPhospho [S1046(100)]	Inhibitor of Bruton tyrosine kinase OS=Mus musculus OX=10090 GN=Ibtk PE=1 SV=3	10.3996	10.3684	0.0636616	0.13668	1.02119	0.0302474	0.364003	0.726898	0.856774	10.405	10.4872	10.3448	10.3614	10.269	10.3906	10.5532	10.261
P166	[K].RVQSSPNLLAAGR.[E]	Q3UTJ2-2; Q3UTJ2-5	Q3UTJ2-2 [24-36]; Q3UTJ2-5 [24-36]	Q3UTJ2-2 1xPhospho [S27(100)]; Q3UTJ2-5 1xPhospho [S27(100)]	Isoform 2 of Sorbin and SH3 domain-containing protein 2 OS=Mus musculus OX=10090 GN=Sorbs2 Isoform 5 of Sorbin and SH3 domain-containing protein 2 OS=Mus musculus OX=10090 GN=Sorbs2	8.39018	8.39487	0.0169221	0.0146769	-1.01421	-0.0203583	-2.13603	0.071149	0.257823	8.37893	8.41507	8.38021	8.38651	8.40714	8.38587	8.40754	8.37893
P1661	[K].DIPSDTQSPVSTK.[R]	Q7TPV4	Q7TPV4 [1157-1169]	Q7TPV4 1xPhospho [S1164(100)]	Myb-binding protein 1A OS=Mus musculus OX=10090 GN=Mybbp1a PE=1 SV=2	8.28888	8.29418	0.00457776	0.00494706	-1.00032	-0.000456338	-0.155123	0.881223	0.949921	8.28831	8.2873	8.28459	8.29534	8.2873	8.29731	8.29392	8.29821
P1663	[K].DLPDGHAVSPR.[N]	Q80VC9	Q80VC9 [326-336]	Q80VC9 1xPhospho [S334(100)]	Calmodulin-regulated spectrin-associated protein 3 OS=Mus musculus OX=10090 GN=Camsap3 PE=1 SV=1	11.3472	11.6386	0.321537	0.33817	-1.23062	-0.299391	-1.56978	0.161663	0.396647	11.7551	11.4473	11.0447	11.1417	11.2917	12.0929	11.6578	11.5121
P1664	[K].EGINPGYDDYADSDEDQHDAYLER.[M]	Q08943	Q08943 [432-455]	Q08943 1xPhospho [S444(100)]	FACT complex subunit SSRP1 OS=Mus musculus OX=10090 GN=Ssrp1 PE=1 SV=2	9.25487	9.24977	0.0522672	0.124127	1.00384	0.00553543	0.119794	0.908105	0.965489	9.21594	9.20373	9.29772	9.30208	9.26173	9.07175	9.31545	9.35015
P1665	[K].EGPEPPEEVPPPTTPPAPK.[M]	Q7TSC1	Q7TSC1 [596-614]	Q7TSC1 1xPhospho [T609(100)]	Protein PRRC2A OS=Mus musculus OX=10090 GN=Prrc2a PE=1 SV=1	9.68086	9.72102	0.0403481	0.0882205	-1.02819	-0.0401036	-0.717683	0.496835	0.710271	9.63323	9.69693	9.66614	9.72713	9.63859	9.82826	9.75732	9.65991
P1668	[K].DIKEESDEEDDDDEESGR.[L]	Q9CXK9	Q9CXK9 [238-255]	Q9CXK9 1xPhospho [S243(100)]	RNA-binding protein 33 OS=Mus musculus OX=10090 GN=Rbm33 PE=1 SV=2	10.3228	10.2859	0.0684449	0.293246	1.04072	0.0575808	0.642974	0.541284	0.741645	10.2352	10.3022	10.3849	10.3687	9.96715	10.1112	10.4872	10.578
P167	[R].RYSPPIQR.[R]	Q52KI8	Q52KI8 [614-621]	Q52KI8 1xPhospho [S616(100)]	Serine/arginine repetitive matrix protein 1 OS=Mus musculus OX=10090 GN=Srrm1 PE=1 SV=2	11.2544	11.3824	0.0710967	0.0369027	-1.09427	-0.129975	-1.90465	0.0997137	0.306792	11.1747	11.3327	11.2183	11.2917	11.4104	11.376	11.4104	11.3327
P1670	[K].EKSPELPEPSVR.[M]	Q52KI8	Q52KI8 [218-229]	Q52KI8 1xPhospho [S220(100)]	Serine/arginine repetitive matrix protein 1 OS=Mus musculus OX=10090 GN=Srrm1 PE=1 SV=2	10.786	10.9561	0.050391	0.0919038	-1.12554	-0.170615	-2.45156	0.0449614	0.210724	10.7504	10.7539	10.7809	10.8588	10.919	11.0527	11.0065	10.8462
P1672	[R].DGSEEDEDNSKR.[S]	Q05D44	Q05D44 [163-174]	Q05D44 1xPhospho [S165(100)]	Eukaryotic translation initiation factor 5B OS=Mus musculus OX=10090 GN=Eif5b PE=1 SV=2	8.42567	8.43923	0.0200657	0.0308989	-1.00776	-0.011156	-0.825119	0.437259	0.667965	8.43206	8.40074	8.42126	8.44861	8.44079	8.40714	8.48063	8.42835
P1673	[R].DGSEEDEDNSK.[R]	Q05D44	Q05D44 [163-173]	Q05D44 1xPhospho [S165(100)]	Eukaryotic translation initiation factor 5B OS=Mus musculus OX=10090 GN=Eif5b PE=1 SV=2	8.29963	8.29969	0.012304	0.0104146	-1.00221	-0.00318427	-0.822903	0.438435	0.668488	8.29127	8.29208	8.3176	8.29757	8.29568	8.2873	8.31117	8.3046
P1674	[R].ELEEEEENSDEDELDSHTMVK.[T]	Q9JI10	Q9JI10 [308-328]	Q9JI10 1xPhospho [S316(100)]	Serine/threonine-protein kinase 3 OS=Mus musculus OX=10090 GN=Stk3 PE=1 SV=1	8.77374	8.84184	0.114123	0.103029	-1.04248	-0.0600255	-0.949266	0.374959	0.615939	8.91269	8.7488	8.63722	8.79625	8.88923	8.92119	8.69109	8.86585
P1675	[R].DGQAEPAQPEQAAEAPAESSAQPNQLEPGASSPER.[S]	Q8K0L9	Q8K0L9 [401-435]	Q8K0L9 1xPhospho [S432(98.8)]	Zinc finger and BTB domain-containing protein 20 OS=Mus musculus OX=10090 GN=Zbtb20 PE=1 SV=1	8.42034	8.40465	0.0414301	0.0246	1.00299	0.00431395	0.192898	0.852667	0.930393	8.43062	8.42004	8.36539	8.46533	8.43206	8.40207	8.37288	8.41157
P1676	[R].EKPDSDDDLDIESFVTAK.[L]	Q8R4U7	Q8R4U7 [656-673]	Q8R4U7 1xPhospho [S660(100)]	Leucine zipper protein 1 OS=Mus musculus OX=10090 GN=Luzp1 PE=1 SV=2	11.5007	11.3593	0.272277	0.20326	1.10948	0.14989	1.1351	0.294716	0.542529	11.6578	11.1172	11.5018	11.7258	11.103	11.2894	11.5121	11.5326
P1677	[K].EKLSQVNGATPVSPIEPESK.[K]	Q7TPV4	Q7TPV4 [1268-1287]	Q7TPV4 1xPhospho [S1280(99.5)]	Myb-binding protein 1A OS=Mus musculus OX=10090 GN=Mybbp1a PE=1 SV=2	8.29002	8.29979	0.0023967	0.00870637	-1.00234	-0.00336984	-1.52892	0.17133	0.405728	8.28741	8.29007	8.29319	8.28942	8.28987	8.31109	8.2996	8.29862
P1679	[R].DKYEPAAVSEHGDKK.[G]	Q8VDN2	Q8VDN2 [8-22]	Q8VDN2 1xPhospho [S16(100)]	Sodium/potassium-transporting ATPase subunit alpha-1 OS=Mus musculus OX=10090 GN=Atp1a1 PE=1 SV=1	8.28029	8.277	0.00261278	0.00359486	-1.0004	-0.000581336	-0.278355	0.789005	0.891992	8.27823	8.28269	8.27784	8.2824	8.28156	8.27296	8.27588	8.27758
P1680	[K].DKSPVREPIDNLTPEER.[D]	Q8VH51	Q8VH51 [134-150]	Q8VH51 1xPhospho [S136(100)]	RNA-binding protein 39 OS=Mus musculus OX=10090 GN=Rbm39 PE=1 SV=2	9.0914	9.10613	0.0791357	0.0373634	-1.01314	-0.0188346	-0.553249	0.597784	0.779549	9.16544	9.15384	9.03	9.01632	9.16006	9.08678	9.10121	9.07645
P1681	[R].DKFSPTQDRPESSTVLK.[V]	Q8BTI8	Q8BTI8 [1148-1164]	Q8BTI8 1xPhospho [S1151(100)]	Serine/arginine repetitive matrix protein 2 OS=Mus musculus OX=10090 GN=Srrm2 PE=1 SV=3	9.29031	9.29862	0.0615312	0.0607795	-1.00479	-0.00689258	-0.148586	0.886186	0.952429	9.27529	9.37328	9.28749	9.22519	9.23551	9.3717	9.2644	9.32287
P1682	[R].DKEVSDDEAEEK.[E]	P07901	P07901 [227-238]	P07901 1xPhospho [S231(100)]	Heat shock protein HSP 90-alpha OS=Mus musculus OX=10090 GN=Hsp90aa1 PE=1 SV=4	8.30247	8.29978	0.00256403	0.00860005	1.0043	0.00618848	2.25957	0.0594189	0.237525	8.30477	8.30052	8.3	8.3046	8.29548	8.29548	8.31268	8.29548
P1683	[R].DKDDQEWESTSPPKPTVFISGVIAR.[G]	Q91XC8	Q91XC8 [41-65]	Q91XC8 1xPhospho [S51(99.5)]	Death-associated protein 1 OS=Mus musculus OX=10090 GN=Dap PE=1 SV=3	8.48546	8.49317	0.0206082	0.0224789	-1.00309	-0.00444971	-0.344414	0.740929	0.862863	8.49195	8.45485	8.49902	8.496	8.50067	8.45968	8.50567	8.50665
P1685	[R].EKEISDDEAEEEK.[G]	P11499	P11499 [222-234]	P11499 1xPhospho [S226(100)]	Heat shock protein HSP 90-beta OS=Mus musculus OX=10090 GN=Hsp90ab1 PE=1 SV=3	8.27978	8.27912	0.000793781	0.00384917	1.00147	0.00211341	1.33857	0.223684	0.462755	8.28076	8.27885	8.27957	8.27992	8.27648	8.27638	8.28459	8.27903
P1686	[R].EKEISDDEAEEEKGEK.[E]	P11499	P11499 [222-237]	P11499 1xPhospho [S226(100)]	Heat shock protein HSP 90-beta OS=Mus musculus OX=10090 GN=Hsp90ab1 PE=1 SV=3	8.27597	8.27501	0.000302478	0.00155928	1.00063	0.000911738	0.817327	0.441404	0.668777	8.27638	8.27571	8.27578	8.276	8.27471	8.27366	8.27725	8.27442
P1687	[R].DHSPTPSVFNSDEERYR.[Y]	Q9D824	Q9D824 [477-493]	Q9D824 2xPhospho [S479(100); S487(100)]	Pre-mRNA 3'-end-processing factor FIP1 OS=Mus musculus OX=10090 GN=Fip1l1 PE=1 SV=1	8.80227	8.81609	0.0335692	0.051681	-1.00832	-0.011949	-0.374908	0.719135	0.850024	8.75764	8.83863	8.80241	8.8104	8.74047	8.85323	8.82601	8.84466
P1688	[R].DHSPTPSVFNSDEER.[Y]	Q9D824	Q9D824 [477-491]	Q9D824 2xPhospho [S479(100); S487(100)]	Pre-mRNA 3'-end-processing factor FIP1 OS=Mus musculus OX=10090 GN=Fip1l1 PE=1 SV=1	8.5891	8.62671	0.0936166	0.0226054	-1.03395	-0.0481731	-1.3404	0.22312	0.461986	8.53633	8.52517	8.56804	8.72686	8.59866	8.64331	8.64667	8.61822
P1689	[R].DHSPTPSVFNSDEER.[Y]	Q9D824	Q9D824 [477-491]	Q9D824 1xPhospho [S479(100)]	Pre-mRNA 3'-end-processing factor FIP1 OS=Mus musculus OX=10090 GN=Fip1l1 PE=1 SV=1	9.17454	9.15546	0.072087	0.0772038	1.01471	0.021067	0.466946	0.655114	0.811222	9.14065	9.09109	9.21594	9.25046	9.08353	9.19632	9.09836	9.24365
P169	[R].SAEEGEVTESK.[S]	P58871	P58871 [1657-1667]	P58871 1xPhospho [S1657(100)]	182 kDa tankyrase-1-binding protein OS=Mus musculus OX=10090 GN=Tnks1bp1 PE=1 SV=2	8.9469	8.91323	0.0329833	0.0512543	1.02293	0.0327143	1.08147	0.316304	0.561643	8.89949	8.95058	8.97361	8.96392	8.85747	8.93455	8.97361	8.88731
P1690	[R].DGTAPPPQSPSSPGSGQDEDWSDEESPRK.[V]	Q99JB8	Q99JB8 [333-361]	Q99JB8 1xPhospho [S354(100)]	Protein kinase C and casein kinase II substrate protein 3 OS=Mus musculus OX=10090 GN=Pacsin3 PE=1 SV=1	8.52738	8.51954	0.0206938	0.0194398	1.0097	0.0139208	1.11352	0.303251	0.548589	8.52444	8.50439	8.55469	8.52599	8.49267	8.51952	8.53801	8.52794
P1691	[R].DGTAPPPQSPSSPGSGQDEDWSDEESPR.[K]	Q99JB8	Q99JB8 [333-360]	Q99JB8 1xPhospho [S354(100)]	Protein kinase C and casein kinase II substrate protein 3 OS=Mus musculus OX=10090 GN=Pacsin3 PE=1 SV=1	8.43817	8.41555	0.0206935	0.022218	1.023	0.0328009	2.722	0.0304927	0.173537	8.44925	8.4085	8.45485	8.44007	8.41844	8.4246	8.38389	8.43526
P1692	[R].EKFPEFCSSPSPPVEVK.[I]	Q7TPD0	Q7TPD0 [490-506]	Q7TPD0 1xPhospho [S500(99.4)]	Integrator complex subunit 3 OS=Mus musculus OX=10090 GN=Ints3 PE=1 SV=2	9.56889	9.56214	0.207367	0.15959	1.00464	0.00668086	0.0842379	0.935291	0.977238	9.79875	9.66422	9.49055	9.32203	9.55672	9.77162	9.3837	9.53651
P1693	[R].ANFDEENAYFEDEEEDSSNVDLPYIPAENSPTR.[Q]	Q810A7	Q810A7 [67-99]	Q810A7 1xPhospho [S96(99.3)]	ATP-dependent RNA helicase DDX42 OS=Mus musculus OX=10090 GN=Ddx42 PE=1 SV=3	8.63879	8.63357	0.0881153	0.0211555	1.00005	7.44914e-05	0.00162908	0.998747	0.999994	8.66887	8.70195	8.50835	8.676	8.60575	8.62854	8.65124	8.64876
P1694	[K].EADIDSSDESDVEEDVDQPSAHK.[T]	O35218	O35218 [414-436]	O35218 3xPhospho [S419(100); S420(100); S423(100)]	Cleavage and polyadenylation specificity factor subunit 2 OS=Mus musculus OX=10090 GN=Cpsf2 PE=1 SV=1	10.4206	10.3799	0.12919	0.112132	1.02737	0.0389577	0.497267	0.634656	0.799049	10.3448	10.4109	10.3207	10.6057	10.3318	10.2801	10.539	10.3687
P1695	[K].AGPLGGSSYEEEEEEEGGGGGERK.[V]	Q9JKF6	Q9JKF6 [427-450]	Q9JKF6 2xPhospho [S433(100); S434(100)]	Nectin-1 OS=Mus musculus OX=10090 GN=Nectin1 PE=1 SV=3	10.6326	10.5648	0.175404	0.192374	1.04852	0.0683506	0.521127	0.618795	0.78825	10.5443	10.8651	10.4604	10.6607	10.2834	10.6953	10.6813	10.5993
P1696	[K].AEEDEILNRSPR.[N]	P35564	P35564 [573-584]	P35564 1xPhospho [S582(100)]	Calnexin OS=Mus musculus OX=10090 GN=Canx PE=1 SV=1	8.92112	8.93264	0.0312802	0.0367003	-1.00858	-0.0123315	-0.434698	0.677228	0.82397	8.91595	8.91269	8.96497	8.89087	8.93768	8.90475	8.98265	8.9055
P1697	[K].AALLAQYADVTDEEDEADKKDDAGASTANVSSDR.[TS]	Q9CR29	Q9CR29 [127-160]		Coiled-coil domain-containing protein 43 OS=Mus musculus OX=10090 GN=Ccdc43 PE=1 SV=1	10.0146	9.87728	0.178119	0.247504	1.11078	0.151568	2.49656	0.0421309	0.203083	9.97066	9.78663	10.1039	10.1971	9.65991	9.66614	10.0994	10.0837
P1698	[K].AGPWTPEAAVEHPEAVR.[Q]	O35490	O35490 [41-57]	O35490 1xPhospho [T45(100)]	Betaine--homocysteine S-methyltransferase 1 OS=Mus musculus OX=10090 GN=Bhmt PE=1 SV=1	8.26651	8.2666	3.54761e-05	0.000120521	-1.00014	-0.000205081	-0.2086	0.840864	0.926254	8.26653	8.26646	8.26653	8.26653	8.26678	8.26654	8.26656	8.26653
P1699	[K].AEDSDSEPEPEDNVR.[L]	Q9DBR1	Q9DBR1 [496-510]	Q9DBR1 2xPhospho [S499(100); S501(100)]	5'-3' exoribonuclease 2 OS=Mus musculus OX=10090 GN=Xrn2 PE=1 SV=1	8.64164	8.62354	0.049109	0.0587223	1.01416	0.0202816	0.826364	0.436599	0.667805	8.6448	8.7069	8.62511	8.58975	8.65741	8.6788	8.54602	8.61193
P17	[R].NVPQEESLEDSDVDADFK.[A]	O35344	O35344 [50-67]	O35344 1xPhospho [S60(100)]	Importin subunit alpha-4 OS=Mus musculus OX=10090 GN=Kpna3 PE=1 SV=1	9.15209	9.13514	0.070445	0.0898417	1.01382	0.0198062	0.341782	0.742822	0.864336	9.23551	9.10121	9.18488	9.08678	9.21144	9.03734	9.08032	9.21144
P170	[K].SAEPLANTVLASETEEEGNAQALGPTAK.[S]	O08784	O08784 [158-185]		Treacle protein OS=Mus musculus OX=10090 GN=Tcof1 PE=1 SV=1	8.60884	8.58831	0.0543179	0.101465	1.02084	0.0297563	0.724374	0.492974	0.707588	8.54602	8.58362	8.66691	8.63879	8.44609	8.65088	8.6704	8.58588
P1700	[K].AGSDAAASRPR.[A]	P47911	P47911 [19-29]	P47911 1xPhospho [S21(100)]	60S ribosomal protein L6 OS=Mus musculus OX=10090 GN=Rpl6 PE=1 SV=3	8.27575	8.27726	0.00182273	0.00118785	-1.00035	-0.000498424	-0.356111	0.732538	0.857367	8.27732	8.27312	8.27629	8.27629	8.276	8.27695	8.27885	8.27725
P1701	[K].GSASESPSASVAEATTTDVQVTPTALLQLDR.[E]	Q8BVY0	Q8BVY0 [3-33]	Q8BVY0 1xPhospho [S8(98.8)]	Ribosomal L1 domain-containing protein 1 OS=Mus musculus OX=10090 GN=Rsl1d1 PE=1 SV=1	8.31915	8.32264	0.00432203	0.00812275	-1.00226	-0.00326141	-0.961446	0.369226	0.611395	8.31593	8.32483	8.31565	8.3202	8.31701	8.31942	8.3347	8.31942
P1702	[K].AALGLQDSDDEDAAVDIDEQIESMFNSK.[K]	Q569Z5	Q569Z5 [797-824]	Q569Z5 1xPhospho [S804(100)]	Probable ATP-dependent RNA helicase DDX46 OS=Mus musculus OX=10090 GN=Ddx46 PE=1 SV=2	8.31936	8.30115	0.0226158	0.0146793	-1.00346	-0.00497681	-0.699286	0.507555	0.7182	8.28868	8.33267	8.31654	8.33955	8.30096	8.28712	8.29507	8.32147
P1704	[R].AEAPPLQREDSGTFSLGK.[M]	Q9WTX2	Q9WTX2 [8-25]	Q9WTX2 1xPhospho [S18(100)]	Interferon-inducible double-stranded RNA-dependent protein kinase activator A OS=Mus musculus OX=10090 GN=Prkra PE=1 SV=1	9.12557	9.28858	0.0184817	0.0244214	-1.12017	-0.163718	-5.65577	0.000849042	0.0360197	9.13113	9.13333	9.13946	9.09836	9.31746	9.25959	9.29621	9.28107
P1705	[K].AEAPAGPALGLPSPEVESGLER.[G]	Q8BZR9	Q8BZR9 [13-34]	Q8BZR9 1xPhospho [S25(100)]	Nuclear cap-binding protein subunit 3 OS=Mus musculus OX=10090 GN=Ncbp3 PE=1 SV=1	13.4413	13.6105	0.458351	0.258966	-1.12539	-0.170431	-0.913571	0.39215	0.630645	13.4912	12.8346	13.9485	13.4912	13.4075	13.4075	13.6783	13.9485
P1706	[R].AGSGEDPVLAPSGTPPPSIPPDETFGGR.[V]	Q9DBD5	Q9DBD5 [738-765]		Proline-, glutamic acid- and leucine-rich protein 1 OS=Mus musculus OX=10090 GN=Pelp1 PE=1 SV=2	11.825	11.8793	0.261438	0.12137	-1.0378	-0.0535249	-0.356013	0.732608	0.857367	11.888	11.9156	12.049	11.4473	11.7901	11.9314	12.026	11.7698
P1707	[K].GLGCSDWKPEAGLSPPR.[K]	P23881	P23881 [100-116]	P23881 1xPhospho [S113(100)]	Transcription elongation factor A protein 3 OS=Mus musculus OX=10090 GN=Tcea3 PE=1 SV=3	10.5655	10.5459	0.0835008	0.252886	1.01819	0.0260041	0.272047	0.793652	0.89523	10.4724	10.5205	10.6533	10.6157	10.2946	10.4724	10.8961	10.5205
P1708	[K].AEALSSLHGDDQDSEDEVLTVPEVK.[V]	Q07113	Q07113 [2388-2412]	Q07113 1xPhospho [S2401(100)]	Cation-independent mannose-6-phosphate receptor OS=Mus musculus OX=10090 GN=Igf2r PE=1 SV=1	8.43273	8.42988	0.0453629	0.056646	1.01087	0.0155961	1.7564	0.123653	0.343022	8.39112	8.39765	8.45945	8.48271	8.36376	8.40479	8.49072	8.46026
P1709	[R].AGSPKPEANLSVEAEEIGER.[L]	Q63ZW7	Q63ZW7 [480-499]	Q63ZW7 1xPhospho [S482(100)]	InaD-like protein OS=Mus musculus OX=10090 GN=Patj PE=1 SV=2	11.7005	11.3369	0.261525	0.272175	1.27606	0.351696	2.71933	0.0306088	0.173549	11.4763	11.5018	11.7979	12.026	11.3641	11.0447	11.6941	11.2445
P171	[R].SAFTPATATGSSPSPVLGQGEK.[V]	Q9Z0R4	Q9Z0R4 [884-905]		Intersectin-1 OS=Mus musculus OX=10090 GN=Itsn1 PE=1 SV=2	8.55314	8.51386	0.0390109	0.0366234	1.02743	0.0390332	2.0193	0.0843659	0.282884	8.51624	8.54498	8.5431	8.60825	8.46151	8.52444	8.54696	8.52254
P1710	[K].GSDSDSEGDNPEK.[K]	Q8VEJ9	Q8VEJ9 [94-106]	Q8VEJ9 1xPhospho [S97(100)]	Vacuolar protein sorting-associated protein 4A OS=Mus musculus OX=10090 GN=Vps4a PE=1 SV=1	9.93033	9.86979	0.100928	0.122663	1.04252	0.0600696	0.734362	0.487246	0.704516	9.93352	10.072	9.85998	9.85588	9.86293	9.70993	9.90008	10.0062
P1711	[R].AGSPQLDDIR.[V]	Q8CHW4	Q8CHW4 [538-547]	Q8CHW4 1xPhospho [S540(100)]	Translation initiation factor eIF-2B subunit epsilon OS=Mus musculus OX=10090 GN=Eif2b5 PE=1 SV=1	11.3292	11.2571	0.0231108	0.0735462	1.0518	0.0728578	1.11796	0.301479	0.548589	11.3382	11.301	11.3553	11.3225	11.1816	11.279	11.3496	11.2183
P1712	[K].AEAKEESEESDEDMGFGLFD.[-]	P14869	P14869 [298-317]	P14869 2xPhospho [S304(100); S307(100)]	60S acidic ribosomal protein P0 OS=Mus musculus OX=10090 GN=Rplp0 PE=1 SV=3	8.32843	8.32707	0.0070947	0.00663973	1.00152	0.00218688	0.572611	0.585314	0.766612	8.33702	8.32004	8.33016	8.32648	8.33453	8.31923	8.33002	8.32452
P1713	[K].GLHSSDSEEEEPKR.[Q]	Q8C1D8	Q8C1D8 [303-316]	Q8C1D8 3xPhospho [S306(100); S307(100); S309(100)]	Protein IWS1 homolog OS=Mus musculus OX=10090 GN=Iws1 PE=1 SV=1	9.65271	9.47967	0.0402399	0.162554	1.12982	0.176095	2.07515	0.0777612	0.269587	9.61787	9.68756	9.61787	9.68756	9.50536	9.54952	9.24593	9.61787
P1714	[R].GLDDSEEPSPPEDK.[M]	Q8K1Y2	Q8K1Y2 [356-369]	Q8K1Y2 1xPhospho [S364(100)]	Serine/threonine-protein kinase D3 OS=Mus musculus OX=10090 GN=Prkd3 PE=1 SV=1	10.2949	9.99586	0.336998	0.28974	1.21327	0.278905	1.86016	0.10638	0.317142	10.5613	10.5613	10.1971	9.85998	10.4277	9.83648	9.89761	9.82168
P1715	[R].AASPPASASDLIEQQQK.[R]	Q8C079	Q8C079 [333-349]	Q8C079 1xPhospho [S335(100)]	Striatin-interacting protein 1 OS=Mus musculus OX=10090 GN=Strip1 PE=1 SV=2	10.1011	10.0485	0.233562	0.213209	1.05007	0.0704825	0.51475	0.623014	0.788932	10.3561	9.81565	10.2077	10.025	9.94342	9.82168	10.1173	10.3115
P1716	[K].GILAADESVGTMGNR.[L]	Q91Y97	Q91Y97 [29-43]	Q91Y97 1xPhospho [S36(100)]	Fructose-bisphosphate aldolase B OS=Mus musculus OX=10090 GN=Aldob PE=1 SV=3	8.26841	8.2677	0.00080256	0.000508342	1.00049	0.000701013	0.664502	0.528228	0.7321	8.26874	8.26724	8.26906	8.2686	8.2674	8.26726	8.2684	8.26772
P1717	[R].AGETRFTDTR.[K]	P58252	P58252 [51-60]	P58252 1xPhospho [T57(100)]	Elongation factor 2 OS=Mus musculus OX=10090 GN=Eef2 PE=1 SV=2	8.31615	8.40229	0.0262123	0.0109577	-1.06823	-0.0952287	-2.73414	0.0299704	0.172923	8.28525	8.33877	8.33702	8.30355	8.3959	8.41844	8.39972	8.39509
P1718	[K].AEEGGESEGDASEK.[D]	Q8BGC0	Q8BGC0 [435-448]	Q8BGC0 1xPhospho [S441(100)]	HIV Tat-specific factor 1 homolog OS=Mus musculus OX=10090 GN=Htatsf1 PE=1 SV=1	8.54257	8.59984	0.0203116	0.0904345	-1.03477	-0.049308	-1.3127	0.231804	0.471845	8.54716	8.56542	8.51624	8.54145	8.5134	8.58684	8.72686	8.57226
P1719	[R].AGGAGGEGSDDDTSLT.[-]	Q9JMD3	Q9JMD3 [276-291]	Q9JMD3 1xPhospho [S284(100)]	START domain-containing protein 10 OS=Mus musculus OX=10090 GN=Stard10 PE=1 SV=1	8.67515	8.65881	0.0176176	0.0125635	1.01136	0.0162968	0.971251	0.364659	0.605919	8.6837	8.64876	8.68525	8.68288	8.67503	8.64437	8.65842	8.65741
P172	[R].RVSVCAETFNPDEEEEDNDPR.[V]	P12367	P12367 [94-114]	P12367 1xPhospho [S96(100)]	cAMP-dependent protein kinase type II-alpha regulatory subunit OS=Mus musculus OX=10090 GN=Prkar2a PE=1 SV=2	8.67015	8.58118	0.0536013	0.0318612	1.06383	0.0892652	4.13907	0.00462669	0.0705572	8.74494	8.67299	8.62987	8.63279	8.62562	8.58295	8.55837	8.55779
P1720	[R].GLLSQNGSFGPSPVSGGECSPPLPAEPPGRPLSATLSR.[R]	Q8BI84	Q8BI84 [1686-1723]		Transport and Golgi organization protein 1 homolog OS=Mus musculus OX=10090 GN=Mia3 PE=1 SV=2	8.27697	8.2768	0.00241749	0.00296787	-1.00059	-0.000853911	-0.512609	0.624433	0.789068	8.28042	8.27498	8.27571	8.27676	8.28087	8.27571	8.27385	8.27676
P1721	[R].AGGAGGEGSDDDTSLT.[-]	Q9JMD3	Q9JMD3 [276-291]	Q9JMD3 2xPhospho [S284(100); T291(100)]	START domain-containing protein 10 OS=Mus musculus OX=10090 GN=Stard10 PE=1 SV=1	8.36164	8.37264	0.0108087	0.00874635	-1.00096	-0.00137997	-0.195222	0.850918	0.929327	8.3772	8.36066	8.35522	8.3535	8.36755	8.38121	8.37879	8.36302
P1722	[K].GSAEGSSDEEGK.[L]	P51859	P51859 [127-138]	P51859 2xPhospho [S132(100); S133(100)]	Hepatoma-derived growth factor OS=Mus musculus OX=10090 GN=Hdgf PE=1 SV=2	8.28536	8.28473	0.0108011	0.00689181	1.00187	0.00269373	0.574314	0.584224	0.766612	8.28628	8.27269	8.28349	8.29896	8.27874	8.28047	8.29409	8.28562
P1724	[K].GSAEGSSDEEGKLVIDEPAK.[E]	P51859	P51859 [127-146]		Hepatoma-derived growth factor OS=Mus musculus OX=10090 GN=Hdgf PE=1 SV=2	8.29707	8.2943	0.00798849	0.00399132	1.00152	0.00219111	1.07342	0.319652	0.564672	8.29605	8.2862	8.30389	8.30214	8.29266	8.29119	8.30015	8.29319
P1725	[K].GILRTPDTIRR.[F]	Q68FD5	Q68FD5 [390-400]	Q68FD5 1xPhospho [T394(100)]	Clathrin heavy chain 1 OS=Mus musculus OX=10090 GN=Cltc PE=1 SV=3	8.27317	8.27377	0.000917448	0.00233421	-1.00218	-0.00314658	-2.30407	0.0556916	0.23126	8.27244	8.2733	8.27442	8.27254	8.27713	8.27279	8.2734	8.27178
P1726	[K].GILRTPDTIR.[R]	Q68FD5	Q68FD5 [390-399]	Q68FD5 1xPhospho [T394(100)]	Clathrin heavy chain 1 OS=Mus musculus OX=10090 GN=Cltc PE=1 SV=3	8.28249	8.28234	0.00172718	0.00265315	-1.00103	-0.00148975	-1.10573	0.306382	0.5509	8.28477	8.28217	8.28246	8.28058	8.28628	8.28103	8.28149	8.28058
P1728	[K].GSAEGSSDEEGKLVIDEPAK.[E]	P51859	P51859 [127-146]	P51859 2xPhospho [S132(100); S133(100)]	Hepatoma-derived growth factor OS=Mus musculus OX=10090 GN=Hdgf PE=1 SV=2	8.30609	8.31339	0.014705	0.0147765	-1.00172	-0.00248172	-0.323837	0.755783	0.871723	8.30369	8.30154	8.29227	8.32686	8.30233	8.29896	8.32631	8.32595
P1729	[K].AGNSDSEEDDANERVDLILEPK.[D]	Q6PGL7	Q6PGL7 [154-175]	Q6PGL7 2xPhospho [S157(100); S159(100)]	WASH complex subunit 2 OS=Mus musculus OX=10090 GN=Washc2 PE=1 SV=1	8.56579	8.55159	0.0358741	0.0812372	1.01482	0.0212287	0.597434	0.569548	0.758129	8.56009	8.53075	8.61591	8.55639	8.55143	8.54408	8.45615	8.65471
P173	[K].SATPPPAEPASLPQEPPK.[A]	P97379	P97379 [225-242]	P97379 1xPhospho [T227(100)]	Ras GTPase-activating protein-binding protein 2 OS=Mus musculus OX=10090 GN=G3bp2 PE=1 SV=2	8.90196	8.81331	0.0374622	0.0457188	1.06437	0.0899955	3.19409	0.0157723	0.124013	8.95568	8.87799	8.89949	8.87469	8.87894	8.80929	8.77758	8.78743
P1730	[K].AGPLGGSSYEEEEEEEGGGGGER.[K]	Q9JKF6	Q9JKF6 [427-449]		Nectin-1 OS=Mus musculus OX=10090 GN=Nectin1 PE=1 SV=3	9.86136	9.72759	0.214576	0.399398	1.12911	0.175186	1.72337	0.129695	0.353274	9.76784	9.63323	9.90903	10.1353	9.28442	9.52094	10.1715	9.93352
P1731	[K].AAIPPPVYEEPDRPRSPTGPSNSFLANMGGTVAHK.[I]	Q8JZX4	Q8JZX4 [207-241]		Splicing factor 45 OS=Mus musculus OX=10090 GN=Rbm17 PE=1 SV=1	8.54081	8.53722	0.0349799	0.0225169	1.00451	0.00649228	0.312794	0.763802	0.876769	8.54805	8.52842	8.58492	8.50184	8.54769	8.50543	8.55719	8.53857
P1733	[K].AGPLGGSSYEEEEEEEGGGGGER.[K]	Q9JKF6	Q9JKF6 [427-449]	Q9JKF6 2xPhospho [S433(100); S434(100)]	Nectin-1 OS=Mus musculus OX=10090 GN=Nectin1 PE=1 SV=3	9.82522	10.044	0.190223	0.207188	-1.16375	-0.218776	-2.10111	0.0748694	0.264129	9.54158	9.89761	9.91432	9.94738	9.75732	10.0678	10.2513	10.0994
P1734	[R].GSAPHSESDIPEQEEEILGSDDDEQEDPNDYCK.[G]	O70551	O70551 [32-64]	O70551 1xPhospho [S51(100)]	SRSF protein kinase 1 OS=Mus musculus OX=10090 GN=Srpk1 PE=1 SV=2	9.51538	9.34636	0.208264	0.0863569	1.11614	0.158516	1.74519	0.125672	0.346355	9.44131	9.26173	9.62183	9.73666	9.27529	9.4558	9.27917	9.37519
P1735	[K].GILAADESVGTMGNR.[L]	Q91Y97	Q91Y97 [29-43]	Q91Y97 1xPhospho [S36(100)]	Fructose-bisphosphate aldolase B OS=Mus musculus OX=10090 GN=Aldob PE=1 SV=3	8.267	8.26672	0.000245954	0.000100466	1.00013	0.000185429	0.186048	0.857829	0.934331	8.26701	8.26696	8.26732	8.26672	8.26687	8.2667	8.2667	8.26663
P1736	[K].GLAVAPASPGK.[A]	A2A7S8-2	A2A7S8-2 [593-603]	A2A7S8-2 1xPhospho [S600(100)]	Isoform 2 of Uncharacterized protein KIAA1522 OS=Mus musculus OX=10090 GN=Kiaa1522	9.07928	8.8654	0.0371935	0.084995	1.1624	0.217106	4.63812	0.00255503	0.0593456	9.03849	9.09249	9.06198	9.12414	8.83336	8.99235	8.8143	8.8216
P1737	[K].AEAKEESEESDEDMGFGLFD.[-]	P14869	P14869 [298-317]	P14869 1xPhospho [S307(100)]	60S acidic ribosomal protein P0 OS=Mus musculus OX=10090 GN=Rplp0 PE=1 SV=3	8.31982	8.30097	0.0134449	0.0073615	1.00643	0.00924326	2.22042	0.0629077	0.241013	8.31565	8.30275	8.3324	8.32849	8.30993	8.29628	8.29378	8.30389
P1738	[K].AAKESEEEEEEEETEEK.[K]	E9Q5C9	E9Q5C9 [559-575]	E9Q5C9 1xPhospho [S563(100)]	Nucleolar and coiled-body phosphoprotein 1 OS=Mus musculus OX=10090 GN=Nolc1 PE=1 SV=1	8.60146	8.57029	0.0299902	0.0624857	1.03087	0.043865	1.54567	0.167303	0.402005	8.62914	8.57703	8.62562	8.57405	8.52759	8.51719	8.65342	8.58295
P1739	[R].GSGTGHPVPGVAQAPDSPAGVR.[T]	Q99L88	Q99L88 [70-91]	Q99L88 1xPhospho [S86(100)]	Beta-1-syntrophin OS=Mus musculus OX=10090 GN=Sntb1 PE=1 SV=4	8.42401	8.41919	0.0210829	0.0296285	-1.00344	-0.00494802	-0.448886	0.667454	0.818917	8.41507	8.40945	8.4162	8.45533	8.43104	8.37555	8.42864	8.44154
P1740	[R].GHPSAGAEEEGGSDGSAAEAEPR.[A]	Q8JZQ9	Q8JZQ9 [108-130]	Q8JZQ9 2xPhospho [S120(100); S123(100)]	Eukaryotic translation initiation factor 3 subunit B OS=Mus musculus OX=10090 GN=Eif3b PE=1 SV=1	8.33958	8.33006	0.0152525	0.0208236	1.00239	0.00345051	1.08186	0.316143	0.561643	8.31942	8.33611	8.35175	8.35104	8.31786	8.30761	8.34246	8.35229
P1741	[R].GHPSAGAEEEGGSDGSAAEAEPR.[A]	Q8JZQ9	Q8JZQ9 [108-130]	Q8JZQ9 1xPhospho [S120(100)]	Eukaryotic translation initiation factor 3 subunit B OS=Mus musculus OX=10090 GN=Eif3b PE=1 SV=1	8.30155	8.3028	0.0015586	0.0141751	1.00361	0.00519166	1.49848	0.178875	0.414812	8.30096	8.30316	8.29965	8.30242	8.29208	8.31459	8.31546	8.28907
P1743	[R].AASPSPQSVR.[R]	Q52KI8	Q52KI8 [777-786]	Q52KI8 1xPhospho [S779(99.7)]	Serine/arginine repetitive matrix protein 1 OS=Mus musculus OX=10090 GN=Srrm1 PE=1 SV=2	10.2935	10.3833	0.0719974	0.0380268	-1.06566	-0.0917463	-1.70724	0.132749	0.357247	10.1857	10.3266	10.3353	10.3266	10.3906	10.3353	10.3798	10.4277
P1744	[R].GHLSRPEAQSLSPYTTSANR.[A]	Q9R190	Q9R190 [424-443]	Q9R190 1xPhospho [S435(99.2)]	Metastasis-associated protein MTA2 OS=Mus musculus OX=10090 GN=Mta2 PE=1 SV=1	8.32158	8.32517	0.0155624	0.0311648	1.02118	0.0302412	2.49695	0.0421068	0.203083	8.32872	8.32802	8.33126	8.29833	8.28469	8.36066	8.32883	8.32648
P1745	[R].ADSVPNLEPSEESLVTK.[-]	Q7TQ95	Q7TQ95 [409-425]	Q7TQ95 1xPhospho [S411(100)]	Endoplasmic reticulum junction formation protein lunapark OS=Mus musculus OX=10090 GN=Lnpk PE=1 SV=1	10.3701	10.4286	0.148826	0.135459	-1.0428	-0.060457	-0.737946	0.485202	0.702389	10.2903	10.5932	10.2946	10.3022	10.5148	10.5443	10.4109	10.2444
P1746	[R].GHGHSDEEDEEQPR.[H]	Q8N7N5	Q8N7N5 [96-109]	Q8N7N5 1xPhospho [S100(100)]	DDB1- and CUL4-associated factor 8 OS=Mus musculus OX=10090 GN=Dcaf8 PE=1 SV=1	8.89701	8.90123	0.0432109	0.051242	-1.00722	-0.010376	-0.301036	0.772373	0.884077	8.88146	8.95568	8.85323	8.89767	8.96722	8.84852	8.87647	8.91269
P1747	[R].ADSHGELDLAR.[VT]	O55137	O55137 [54-64]	O55137 1xPhospho [S56(100)]	Acyl-coenzyme A thioesterase 1 OS=Mus musculus OX=10090 GN=Acot1 PE=1 SV=1	8.48559	8.48613	0.0298257	0.0646939	-1.00086	-0.00124045	-0.0692308	0.946796	0.980478	8.44657	8.4781	8.51103	8.50665	8.43526	8.46323	8.58099	8.46503
P1748	[R].GSGVNAAGDGTIR.[E]	Q9JLF6	Q9JLF6 [93-105]	Q9JLF6 1xPhospho [S94(100)]	Protein-glutamine gamma-glutamyltransferase K OS=Mus musculus OX=10090 GN=Tgm1 PE=1 SV=2	8.36114	8.38469	0.0180862	0.0279432	-1.0101	-0.0145047	-1.2344	0.257964	0.497091	8.35875	8.35996	8.38493	8.34093	8.37426	8.35857	8.38193	8.42398
P1749	[R].ADSDSDSTPAEAGQA.[-]	Q8C0C0	Q8C0C0 [822-836]	Q8C0C0 2xPhospho [S824(100); S826(100)]	Zinc fingers and homeoboxes protein 2 OS=Mus musculus OX=10090 GN=Zhx2 PE=1 SV=1	9.39317	9.29976	0.139452	0.36862	1.07109	0.0990786	0.766344	0.469207	0.687104	9.24365	9.31945	9.55784	9.45176	9.12218	9.12951	9.85225	9.09511
P175	[R].SDSVLPASHGHLPQAGSLER.[N]	Q9JM52	Q9JM52 [713-732]	Q9JM52 1xPhospho [S729(100)]	Misshapen-like kinase 1 OS=Mus musculus OX=10090 GN=Mink1 PE=1 SV=3	11.6858	10.8943	0.584556	0.250325	1.6715	0.741146	4.61624	0.00262041	0.0599582	11.3975	11.0013	12.1865	12.1577	10.8588	10.578	10.9586	11.1816
P1750	[R].ADSDGDLSENDDGAGDLRSGDEEFRGEDDLCDSR.[K]	Q9DBR0	Q9DBR0 [318-351]	Q9DBR0 3xPhospho [S320(100); S325(100); S336(100)]	A-kinase anchor protein 8 OS=Mus musculus OX=10090 GN=Akap8 PE=1 SV=1	8.48554	8.48999	0.0689666	0.102429	1.01685	0.0241012	0.573436	0.584787	0.766612	8.51428	8.49408	8.54651	8.38729	8.46898	8.36458	8.61108	8.51533
P1751	[R].ADSDGDLSENDDGAGDLR.[S]	Q9DBR0	Q9DBR0 [318-335]	Q9DBR0 2xPhospho [S320(100); S325(100)]	A-kinase anchor protein 8 OS=Mus musculus OX=10090 GN=Akap8 PE=1 SV=1	8.84475	8.77682	0.184349	0.0910719	1.03795	0.053737	0.623508	0.553259	0.749021	8.86835	8.60757	9.05721	8.84586	8.88319	8.67356	8.81336	8.73719
P1752	[R].ADSDGDLSENDDGAGDLR.[S]	Q9DBR0	Q9DBR0 [318-335]	Q9DBR0 1xPhospho [S320(100)]	A-kinase anchor protein 8 OS=Mus musculus OX=10090 GN=Akap8 PE=1 SV=1	8.51898	8.4897	0.122418	0.0369345	-1.00896	-0.0128725	-0.196663	0.849834	0.928669	8.36172	8.65842	8.54555	8.51024	8.54498	8.47437	8.46853	8.47092
P1755	[R].GSLASLDSLR.[K]	P30999	P30999 [345-354]	P30999 1xPhospho [S349(100)]	Catenin delta-1 OS=Mus musculus OX=10090 GN=Ctnnd1 PE=1 SV=2	8.51056	8.46771	0.0536377	0.0322728	1.03037	0.0431641	1.58575	0.158023	0.391963	8.52172	8.46751	8.58194	8.47109	8.50391	8.42552	8.47352	8.4679
P1757	[K].HFKDEEEDEEEASPDGSGR.[L]	O88939	O88939 [525-543]	O88939 1xPhospho [S537(100)]	Zinc finger and BTB domain-containing protein 7A OS=Mus musculus OX=10090 GN=Zbtb7a PE=1 SV=2	9.74438	9.87264	0.445707	0.406382	-1.07097	-0.0989203	-0.341657	0.742913	0.864336	9.90421	9.49951	9.28349	10.2903	10.3614	10.0035	9.71686	9.40878
P1758	[R].GSGTASDDEFENLR.[I]	Q7TMY8	Q7TMY8 [1902-1915]	Q7TMY8 1xPhospho [S1907(100)]	E3 ubiquitin-protein ligase HUWE1 OS=Mus musculus OX=10090 GN=Huwe1 PE=1 SV=5	8.69066	8.68294	0.0345631	0.0509529	1.00113	0.00163592	0.0531972	0.959102	0.984051	8.67439	8.73323	8.65342	8.70161	8.7305	8.62047	8.6629	8.7179
P1759	[K].AEAKEESEESDEDMGFGLFD.[-]	P14869	P14869 [298-317]	P14869 2xPhospho [S304(100); S307(100)]	60S acidic ribosomal protein P0 OS=Mus musculus OX=10090 GN=Rplp0 PE=1 SV=3	8.28247	8.28217	0.00378872	0.00239937	-1.00142	-0.00204849	-1.04077	0.333531	0.573606	8.28156	8.27864	8.282	8.2877	8.28377	8.27864	8.28357	8.28269
P1762	[K].AEAKEESEESDEDMGFGLFD.[-]	P14869	P14869 [298-317]	P14869 1xPhospho [S307(100)]	60S acidic ribosomal protein P0 OS=Mus musculus OX=10090 GN=Rplp0 PE=1 SV=3	8.3034	8.28999	0.0108154	0.00601025	1.00397	0.00572216	1.38394	0.21005	0.449626	8.29946	8.29147	8.31714	8.30552	8.29707	8.28357	8.28676	8.29256
P1763	[R].AAKPCPTEASPPAASPSGDSSPPATAPYDPR.[V]	Q6ZPZ3	Q6ZPZ3 [1095-1125]		Zinc finger CCCH domain-containing protein 4 OS=Mus musculus OX=10090 GN=Zc3h4 PE=1 SV=2	8.483	8.61523	0.107536	0.0588129	-1.10581	-0.145099	-3.35687	0.01265	0.114697	8.59866	8.54555	8.36629	8.4215	8.65471	8.62987	8.52842	8.6479
P1768	[K].GHSSVGAPETEAFLQPER.[S]	Q9R1S7	Q9R1S7 [274-291]		Multidrug resistance-associated protein 6 OS=Mus musculus OX=10090 GN=Abcc6 PE=1 SV=3	8.28512	8.28014	0.00870571	0.00602022	1.00301	0.004329	1.54169	0.168253	0.402005	8.27629	8.28099	8.29651	8.28669	8.27442	8.27629	8.28217	8.2877
P1769	[K].GSETPGATPGSK.[I]	Q99NB9	Q99NB9 [241-252]	Q99NB9 1xPhospho [T244(100)]	Splicing factor 3B subunit 1 OS=Mus musculus OX=10090 GN=Sf3b1 PE=1 SV=1	8.28039	8.27848	0.00178236	0.00576152	1.00254	0.00365506	2.19519	0.065265	0.246125	8.27807	8.2824	8.28066	8.28042	8.27629	8.28017	8.27195	8.2855
P177	[K].SEAQQPMHPKPLSPDAR.[T]	Q9ERG0	Q9ERG0 [348-364]	Q9ERG0 1xPhospho [S360(100)]	LIM domain and actin-binding protein 1 OS=Mus musculus OX=10090 GN=Lima1 PE=1 SV=3	8.30653	8.31086	0.0109604	0.0102059	-1.00299	-0.00430456	-0.81278	0.443836	0.671616	8.29444	8.32102	8.30622	8.30445	8.30015	8.32418	8.31249	8.30665
P1770	[K].AAKESEEEEEEEETEEKK.[K]	E9Q5C9	E9Q5C9 [559-576]	E9Q5C9 1xPhospho [S563(100)]	Nucleolar and coiled-body phosphoprotein 1 OS=Mus musculus OX=10090 GN=Nolc1 PE=1 SV=1	8.32685	8.32217	0.0125315	0.00399144	1.0091	0.0130734	2.49992	0.0419266	0.203083	8.34461	8.32432	8.31517	8.3233	8.32595	8.32161	8.31682	8.32432
P1771	[K].GHSDSSASESEVSLLSPVK.[N]	Q0VGB7	Q0VGB7 [211-229]	Q0VGB7 1xPhospho [S226(100)]	Serine/threonine-protein phosphatase 4 regulatory subunit 2 OS=Mus musculus OX=10090 GN=Ppp4r2 PE=1 SV=1	8.99805	8.99259	0.0703556	0.0832816	1.0099	0.0142186	0.266667	0.797622	0.897696	9.05721	8.89949	8.99702	9.03849	8.98576	9.09109	8.8882	9.00532
P1772	[R].AHSLLFENSDSFSEDTGTLGR.[T]	Q501J7	Q501J7 [434-454]	Q501J7 1xPhospho [S436(100)]	Phosphatase and actin regulator 4 OS=Mus musculus OX=10090 GN=Phactr4 PE=1 SV=2	8.95867	8.92134	0.304302	0.137987	-1.00256	-0.00368279	-0.0412802	0.968257	0.985877	8.97085	9.3837	8.76679	8.71336	9.06282	9.01468	8.82417	8.78368
P1775	[K].GSETPGATPGSK.[I]	Q99NB9	Q99NB9 [241-252]	Q99NB9 2xPhospho [T244(100); T248(100)]	Splicing factor 3B subunit 1 OS=Mus musculus OX=10090 GN=Sf3b1 PE=1 SV=1	8.27527	8.27519	0.0033931	0.00253728	-1.00091	-0.00131394	-0.619491	0.55575	0.749021	8.2711	8.27769	8.27835	8.27395	8.27492	8.27186	8.27605	8.27791
P1776	[K].AGEQQLSEPEDMEMEAGDTDDPPR.[I]	Q6A4J8	Q6A4J8 [13-36]	Q6A4J8 1xPhospho [S19(100)]	Ubiquitin carboxyl-terminal hydrolase 7 OS=Mus musculus OX=10090 GN=Usp7 PE=1 SV=1	8.35562	8.32293	0.0505892	0.0249542	1.01987	0.0283877	3.41072	0.0117695	0.113126	8.39462	8.40354	8.31861	8.30571	8.34392	8.34504	8.30369	8.29909
P1777	[R].GPAEAEATTD.[-]	Q91YR1	Q91YR1 [341-350]	Q91YR1 1xPhospho [T349(99.7)]	Twinfilin-1 OS=Mus musculus OX=10090 GN=Twf1 PE=1 SV=2	8.32946	8.34649	0.0102458	0.0222641	-1.01249	-0.0179032	-2.35124	0.0520007	0.224912	8.32196	8.34449	8.32418	8.32723	8.34408	8.37747	8.32466	8.33978
P1778	[R].GNVVPSPLPTRR.[T]	Q9CR86	Q9CR86 [37-48]	Q9CR86 1xPhospho [S42(100)]	Calcium-regulated heat stable protein 1 OS=Mus musculus OX=10090 GN=Carhsp1 PE=1 SV=1	9.01714	8.96618	0.109088	0.155287	1.03815	0.0540153	0.618113	0.556606	0.749021	9.13768	8.87308	9.03734	9.02046	9.07645	8.73631	9.03565	9.01632
P1779	[R].GNVVPSPLPTR.[R]	Q9CR86	Q9CR86 [37-47]	Q9CR86 1xPhospho [S42(100)]	Calcium-regulated heat stable protein 1 OS=Mus musculus OX=10090 GN=Carhsp1 PE=1 SV=1	9.99665	9.85881	0.205196	0.149216	1.10472	0.143674	1.16073	0.284833	0.533035	10.274	9.77831	9.96715	9.96715	9.93352	9.65171	9.85588	9.99414
P178	[K].SEAQQPMHPKPLSPDAR.[T]	Q9ERG0	Q9ERG0 [348-364]	Q9ERG0 1xPhospho [S360(100)]	LIM domain and actin-binding protein 1 OS=Mus musculus OX=10090 GN=Lima1 PE=1 SV=3	8.34037	8.36785	0.0117631	0.0336528	-1.00794	-0.0114061	-0.99371	0.354364	0.595674	8.34626	8.35022	8.34142	8.32357	8.34222	8.41725	8.35889	8.35303
P1781	[R].GNSDGYIIPINK.[E]	Q8JZZ7	Q8JZZ7 [1456-1467]	Q8JZZ7 1xPhospho [S1458(100)]	Adhesion G protein-coupled receptor L2 OS=Mus musculus OX=10090 GN=Adgrl2 PE=1 SV=3	9.92133	9.72039	0.185516	0.293668	1.15466	0.207467	1.55391	0.165356	0.401866	10.1493	9.99414	9.78985	9.75199	9.92332	9.82429	9.28442	9.84952
P1786	[R].GNLETHEDSQVFSPK.[K]	E9Q784	E9Q784 [1057-1071]	E9Q784 1xPhospho [S1069(100)]	Zinc finger CCCH domain-containing protein 13 OS=Mus musculus OX=10090 GN=Zc3h13 PE=1 SV=1	12.306	12.37	0.445604	0.40641	-1.02799	-0.0398195	-0.147607	0.886929	0.952429	12.4559	12.2931	12.7683	11.7065	12.4076	12.9306	12.0929	12.049
P1788	[K].GNDSDGEAESDDPEK.[K]	P46467	P46467 [99-113]	P46467 1xPhospho [S102(100)]	Vacuolar protein sorting-associated protein 4B OS=Mus musculus OX=10090 GN=Vps4b PE=1 SV=2	8.46315	8.47162	0.0598781	0.0390131	1.01308	0.0187491	0.483846	0.643671	0.804923	8.55276	8.42812	8.43376	8.43794	8.44955	8.45752	8.52987	8.44955
P179	[R].SECDSSPEPK.[A]	Q8BTI8	Q8BTI8 [1434-1443]	Q8BTI8 1xPhospho [S1438(99.7)]	Serine/arginine repetitive matrix protein 2 OS=Mus musculus OX=10090 GN=Srrm2 PE=1 SV=3	8.44035	8.36186	0.0534965	0.0286259	1.06978	0.0973126	5.05877	0.00159301	0.0471586	8.49161	8.37893	8.4781	8.41277	8.38858	8.3233	8.35812	8.37747
P1790	[R].GQLHGSSDESEVENEAK.[D]	Q5SSI6	Q5SSI6 [109-125]	Q5SSI6 3xPhospho [S114(100); S115(100); S118(100)]	U3 small nucleolar RNA-associated protein 18 homolog OS=Mus musculus OX=10090 GN=Utp18 PE=1 SV=1	9.76219	9.96099	0.0681596	0.147753	-1.14534	-0.195779	-2.58773	0.0369473	0.192831	9.71296	9.86293	9.73204	9.74084	9.88898	9.79875	10.1353	10.0209
P1792	[R].GWSPPPEVRR.[S]	Q9QXG4	Q9QXG4 [28-37]	Q9QXG4 1xPhospho [S30(100)]	Acetyl-coenzyme A synthetase, cytoplasmic OS=Mus musculus OX=10090 GN=Acss2 PE=1 SV=2	8.3969	8.40413	0.0153026	0.0277793	-1.0063	-0.00906682	-0.806436	0.447245	0.674602	8.414	8.39704	8.39972	8.37685	8.44319	8.40031	8.39527	8.37775
P1793	[K].AEGEPQEESPLKSK.[S]	Q8K019	Q8K019 [169-182]	Q8K019 1xPhospho [S177(100)]	Bcl-2-associated transcription factor 1 OS=Mus musculus OX=10090 GN=Bclaf1 PE=1 SV=2	8.35813	8.34726	0.0241349	0.0150737	1.01169	0.016764	2.14684	0.0700353	0.256799	8.38193	8.37426	8.33031	8.34603	8.35062	8.3667	8.33183	8.33989
P1795	[K].AEGEPQEESPLK.[S]	Q8K019	Q8K019 [169-180]	Q8K019 1xPhospho [S177(100)]	Bcl-2-associated transcription factor 1 OS=Mus musculus OX=10090 GN=Bclaf1 PE=1 SV=2	8.67861	8.60871	0.031746	0.0504324	1.05345	0.075122	2.78646	0.0278251	0.167577	8.71051	8.70127	8.64995	8.6527	8.59184	8.64876	8.54481	8.64944
P1797	[R].GPAGSPCEEGDDVEEDGTSDLRDEASSVTR.[E]	Q0P678	Q0P678 [88-117]	Q0P678 2xPhospho [S92(100); S/T]	Zinc finger CCCH domain-containing protein 18 OS=Mus musculus OX=10090 GN=Zc3h18 PE=1 SV=1	8.63667	8.5662	0.084823	0.0793987	1.04049	0.0572659	1.16925	0.281609	0.529234	8.58823	8.75653	8.5669	8.63503	8.57892	8.6268	8.60825	8.45083
P1798	[R].AELGMNDSPSQSPPVK.[R]	Q9QXG4	Q9QXG4 [256-271]	Q9QXG4 1xPhospho [S267(99.6)]	Acetyl-coenzyme A synthetase, cytoplasmic OS=Mus musculus OX=10090 GN=Acss2 PE=1 SV=2	8.28458	8.28608	0.00400088	0.00592221	1.00177	0.00255604	1.33608	0.224457	0.463159	8.28919	8.2855	8.27952	8.2841	8.2855	8.28831	8.27823	8.29227
P1799	[R].AELGMNDSPSQSPPVK.[R]	Q9QXG4	Q9QXG4 [256-271]		Acetyl-coenzyme A synthetase, cytoplasmic OS=Mus musculus OX=10090 GN=Acss2 PE=1 SV=2	8.28329	8.28545	0.00315831	0.00595979	-1.00034	-0.000493552	-0.328305	0.752548	0.870077	8.28142	8.28042	8.28753	8.28377	8.28103	8.27967	8.28961	8.29147
P18	[R].NVPQEESLEDSDVDADFK.[A]	O35344	O35344 [50-67]	O35344 2xPhospho [S56(100); S60(100)]	Importin subunit alpha-4 OS=Mus musculus OX=10090 GN=Kpna3 PE=1 SV=1	8.43001	8.41112	0.0663747	0.0392819	1.02498	0.0355918	1.95292	0.0929421	0.297272	8.43104	8.33581	8.47785	8.47533	8.39731	8.3673	8.41922	8.46065
P180	[K].SEDDSAKFDSNEEDTASVFAPSFGLK.[Q]	Q64511	Q64511 [1444-1469]	Q64511 1xPhospho [S1453(100)]	DNA topoisomerase 2-beta OS=Mus musculus OX=10090 GN=Top2b PE=1 SV=2	8.3201	8.32129	0.0199097	0.0162263	-1.00588	-0.008452	-1.94718	0.0937232	0.297884	8.31069	8.29933	8.32483	8.34553	8.31823	8.30355	8.34286	8.32051
P1802	[K].GPPPSSPGDHTLLANSTELK.[V]	Q8C5W0	Q8C5W0 [532-551]		Calmin OS=Mus musculus OX=10090 GN=Clmn PE=1 SV=2	8.76083	8.74819	0.0332909	0.0273111	1.01064	0.0152649	0.608028	0.562896	0.75408	8.76808	8.7652	8.79494	8.71512	8.72179	8.74223	8.78653	8.74223
P1804	[K].AENQRPAEDSALSPGPLAGAK.[C]	Q3UZ39	Q3UZ39 [290-310]	Q3UZ39 1xPhospho [S302(100)]	Leucine-rich repeat flightless-interacting protein 1 OS=Mus musculus OX=10090 GN=Lrrfip1 PE=1 SV=2	8.3141	8.33001	0.00897703	0.0152994	1.00236	0.00339641	0.516121	0.622105	0.788267	8.32344	8.30253	8.31823	8.31218	8.31228	8.34885	8.32545	8.33348
P1806	[R].AASLNYLNQPNAAPLQVSR.[G]	Q9DBS5	Q9DBS5 [588-606]	Q9DBS5 1xPhospho [S590(100)]	Kinesin light chain 4 OS=Mus musculus OX=10090 GN=Klc4 PE=1 SV=1	8.69433	8.63748	0.0664493	0.0321325	1.03724	0.0527565	2.39625	0.0487122	0.217847	8.7069	8.78322	8.6479	8.63928	8.66343	8.66651	8.60407	8.61591
P1808	[R].AEQSLHDLQER.[L]	P70302	P70302 [254-264]	P70302 1xPhospho [S257(100)]	Stromal interaction molecule 1 OS=Mus musculus OX=10090 GN=Stim1 PE=1 SV=2	8.85891	8.87852	0.0863213	0.0837457	-1.01326	-0.0190076	-0.661696	0.529918	0.733333	8.79494	8.79912	8.86151	8.98007	8.79126	8.82601	8.96965	8.92715
P1809	[R].GQAATPETPQPSPPSGSGSESYK.[L]	P49698	P49698 [425-447]	P49698 1xPhospho [S436(99.4)]	Hepatocyte nuclear factor 4-alpha OS=Mus musculus OX=10090 GN=Hnf4a PE=1 SV=2	8.54397	8.54463	0.0898279	0.0397433	1.00244	0.00351168	0.147366	0.887113	0.952429	8.51689	8.4355	8.64726	8.57622	8.50897	8.51239	8.58635	8.57083
P1810	[R].GPAGSPCEEGDDVEEDGTSDLRDEASSVTR.[E]	Q0P678	Q0P678 [88-117]	Q0P678 3xPhospho [S92(100); T/S]	Zinc finger CCCH domain-containing protein 18 OS=Mus musculus OX=10090 GN=Zc3h18 PE=1 SV=1	8.35544	8.33585	0.0543399	0.0316696	-1.03877	-0.0548817	-4.05476	0.0051337	0.0757772	8.28217	8.3596	8.3667	8.41328	8.34906	8.28942	8.36042	8.34449
P1811	[R].GPAGSPCEEGDDVEEDGTSDLRDEASSVTR.[E]	Q0P678	Q0P678 [88-117]	Q0P678 1xPhospho [S92(100)]	Zinc finger CCCH domain-containing protein 18 OS=Mus musculus OX=10090 GN=Zc3h18 PE=1 SV=1	8.78162	8.67187	0.0759323	0.0789952	1.08517	0.11792	3.04056	0.0194845	0.141631	8.88482	8.78235	8.7047	8.75462	8.6704	8.76808	8.57463	8.67439
P1812	[R].AESPETSAVESTQSTPQK.[G]	Q4VA53	Q4VA53 [1354-1371]	Q4VA53 1xPhospho [S1356(100)]	Sister chromatid cohesion protein PDS5 homolog B OS=Mus musculus OX=10090 GN=Pds5b PE=1 SV=1	8.65013	8.67294	0.0360428	0.049987	-1.01873	-0.0267786	-0.865846	0.416044	0.651595	8.6704	8.66343	8.59629	8.6704	8.68973	8.61193	8.7305	8.6596
P1813	[R].GWSPPPEVR.[R]	Q9QXG4	Q9QXG4 [28-36]	Q9QXG4 1xPhospho [S30(100)]	Acetyl-coenzyme A synthetase, cytoplasmic OS=Mus musculus OX=10090 GN=Acss2 PE=1 SV=2	9.3253	9.26103	0.0408273	0.0592782	1.04934	0.0694863	1.95636	0.0924775	0.297272	9.34666	9.26845	9.36152	9.32455	9.18488	9.24365	9.30208	9.31353
P1815	[K].AFLSSPEHVNRPINGNGK.[Q]	P19157	P19157 [192-209]		Glutathione S-transferase P 1 OS=Mus musculus OX=10090 GN=Gstp1 PE=1 SV=2	8.26727	8.26716	0.000424268	0.000118109	1.00014	0.000204892	0.20445	0.84398	0.928069	8.26719	8.26787	8.26716	8.26687	8.26716	8.2673	8.26701	8.26716
P1816	[R].AFPDKFHLEPTSPPTTDGFK.[Y]	Q8VCB3	Q8VCB3 [616-635]	Q8VCB3 1xPhospho [T626(99.5)]	Glycogen [starch] synthase, liver OS=Mus musculus OX=10090 GN=Gys2 PE=1 SV=2	8.34722	8.38544	0.00895255	0.0168209	-1.02823	-0.0401625	-5.05064	0.00160723	0.0471586	8.35104	8.33554	8.34575	8.35657	8.39333	8.36023	8.39462	8.39361
P1817	[R].GREDVSNFDDEFTSEAPILTPPREPR.[I]	Q8BWW9	Q8BWW9 [938-963]	Q8BWW9 1xPhospho [T957(100)]	Serine/threonine-protein kinase N2 OS=Mus musculus OX=10090 GN=Pkn2 PE=1 SV=3	12.6089	12.4178	0.364226	0.331372	1.13659	0.184708	1.3712	0.213803	0.452699	13.0303	12.7961	12.3162	12.2931	12.7961	12.5042	11.9972	12.3739
P1820	[R].GLSASTVDLSSSS.[-]	Q9DBS5	Q9DBS5 [607-619]	Q9DBS5 1xPhospho [S611(99.7)]	Kinesin light chain 4 OS=Mus musculus OX=10090 GN=Klc4 PE=1 SV=1	8.63296	8.63322	0.0290615	0.031188	-1.00066	-0.000944677	-0.0423458	0.967438	0.985502	8.62401	8.66651	8.59802	8.64331	8.6268	8.65387	8.59184	8.66038
P1821	[K].GLSASLPDLDSESWIEVK.[K]	Q6ZQ58	Q6ZQ58 [521-538]	Q6ZQ58 1xPhospho [S525(99.7)]	La-related protein 1 OS=Mus musculus OX=10090 GN=Larp1 PE=1 SV=3	8.68019	8.67169	0.0267776	0.0339906	1.00765	0.0109908	0.455666	0.662809	0.814462	8.7179	8.65902	8.68042	8.66343	8.6952	8.63137	8.65614	8.70404
P1822	[K].GRKDEDSDDESQSSHGGK.[K]	Q8CCJ3	Q8CCJ3 [452-469]		E3 UFM1-protein ligase 1 OS=Mus musculus OX=10090 GN=Ufl1 PE=1 SV=2	8.3036	8.29923	0.00679866	0.00965847	1.00522	0.0075127	2.00508	0.0861341	0.285711	8.30198	8.30389	8.31249	8.29605	8.29582	8.29666	8.29119	8.31326
P1823	[R].AGAEASEEVPQTSLSSARPGTPSDHQPQEATQFER.[K]	Q6Y7W8	Q6Y7W8 [363-397]		GRB10-interacting GYF protein 2 OS=Mus musculus OX=10090 GN=Gigyf2 PE=1 SV=2	8.52784	8.52497	0.0778087	0.058696	-1.01478	-0.0211724	-1.04101	0.333424	0.573606	8.45246	8.46898	8.59306	8.59685	8.50567	8.48361	8.61193	8.49868
P1824	[K].AAPSPAPAEPAAPK.[S]	Q9JLV1	Q9JLV1 [401-414]	Q9JLV1 1xPhospho [S404(100)]	BAG family molecular chaperone regulator 3 OS=Mus musculus OX=10090 GN=Bag3 PE=1 SV=2	8.35386	8.36993	0.0159421	0.00349681	-1.00963	-0.0138293	-1.86538	0.105575	0.316726	8.35392	8.33218	8.37011	8.35922	8.37218	8.37357	8.36766	8.36629
P1825	[K].AGAVTSSASLSSPALAK.[G]	O08784	O08784 [582-598]	O08784 1xPhospho [S588(97.6)]	Treacle protein OS=Mus musculus OX=10090 GN=Tcof1 PE=1 SV=1	8.37631	8.45694	0.0408831	0.0941747	-1.05968	-0.0836259	-2.24323	0.0608505	0.23817	8.34075	8.43526	8.36522	8.364	8.50245	8.56445	8.40565	8.35522
P1826	[R].GRLSPVPVPR.[A]	Q64012	Q64012 [132-141]	Q64012 1xPhospho [S135(100)]	RNA-binding protein Raly OS=Mus musculus OX=10090 GN=Raly PE=1 SV=3	8.96566	9.04833	0.0378289	0.0425764	-1.05912	-0.0828655	-3.16039	0.0165169	0.127891	8.97258	9.01632	8.94017	8.93358	9.07858	9.07645	8.9873	9.051
P1827	[K].AEEGGESEGDASEKDAK.[E]	Q8BGC0	Q8BGC0 [435-451]	Q8BGC0 2xPhospho [S441(100); S446(100)]	HIV Tat-specific factor 1 homolog OS=Mus musculus OX=10090 GN=Htatsf1 PE=1 SV=1	8.55235	8.52678	0.0432284	0.0346841	1.03199	0.0454252	1.54858	0.166613	0.402005	8.60825	8.50479	8.53857	8.55779	8.47785	8.52759	8.55613	8.54555
P1828	[K].AEEGGESEGDASEKDAK.[E]	Q8BGC0	Q8BGC0 [435-451]	Q8BGC0 1xPhospho [S441(100)]	HIV Tat-specific factor 1 homolog OS=Mus musculus OX=10090 GN=Htatsf1 PE=1 SV=1	9.31979	9.29801	0.070283	0.170142	1.02491	0.0354941	0.785728	0.458497	0.681085	9.26966	9.25046	9.393	9.36604	9.12825	9.18488	9.49055	9.38834
P1829	[R].AGDVLEDSPK.[R]	P51859	P51859 [158-167]	P51859 1xPhospho [S165(100)]	Hepatoma-derived growth factor OS=Mus musculus OX=10090 GN=Hdgf PE=1 SV=2	8.8014	8.76822	0.0227077	0.0511929	1.02367	0.0337441	1.34271	0.222408	0.460908	8.81211	8.76808	8.81846	8.80696	8.77293	8.69654	8.81687	8.78653
P183	[R].SEKPAQSASSPEATSGSAGPVEK.[K]	Q6P2L6	Q6P2L6 [552-574]	Q6P2L6 1xPhospho [S561(99.5)]	Histone-lysine N-methyltransferase NSD3 OS=Mus musculus OX=10090 GN=Nsd3 PE=1 SV=2	10.4389	10.6047	0.290177	0.257138	-1.12347	-0.167961	-1.05926	0.325615	0.572264	10.1269	10.5042	10.3168	10.8078	10.3849	10.5932	10.4724	10.9685
P1830	[R].GRSECDSSPEPK.[A]	Q8BTI8	Q8BTI8 [1432-1443]	Q8BTI8 3xPhospho [S1434(100); S1438(100); S1439(100)]	Serine/arginine repetitive matrix protein 2 OS=Mus musculus OX=10090 GN=Srrm2 PE=1 SV=3	8.62073	8.72866	0.0614491	0.0486393	-1.07669	-0.106599	-2.7981	0.0273701	0.165952	8.66038	8.68595	8.56941	8.56717	8.66651	8.72581	8.78476	8.73756
P1831	[R].AGDVLEDSPKRPK.[E]	P51859	P51859 [158-170]	P51859 1xPhospho [S165(100)]	Hepatoma-derived growth factor OS=Mus musculus OX=10090 GN=Hdgf PE=1 SV=2	11.0317	11.0428	0.0949604	0.061114	-1.00707	-0.0101677	-0.140998	0.891953	0.95453	11.103	10.919	11.1172	10.9876	11.065	10.9586	11.103	11.0447
P1832	[K].GIPLPTGDTSPEPELLPGDPLPPPKEVINGNIK.[T]	Q9Z1D1	Q9Z1D1 [33-65]	Q9Z1D1 1xPhospho [S42(99.1)]	Eukaryotic translation initiation factor 3 subunit G OS=Mus musculus OX=10090 GN=Eif3g PE=1 SV=2	8.72803	8.77564	0.0465056	0.0395765	-1.03574	-0.0506621	-2.13188	0.0715817	0.257823	8.75653	8.77648	8.676	8.7031	8.82601	8.76121	8.73209	8.78322
P1833	[K].GIPLPTGDTSPEPELLPGDPLPPPK.[E]	Q9Z1D1	Q9Z1D1 [33-57]		Eukaryotic translation initiation factor 3 subunit G OS=Mus musculus OX=10090 GN=Eif3g PE=1 SV=2	8.59677	8.602	0.0399123	0.0541058	1.00299	0.00430187	0.131765	0.89898	0.958328	8.64995	8.58803	8.55349	8.5956	8.57312	8.59246	8.56155	8.68087
P1834	[R].AFLSPPTLLEGPLR.[L]	Q91ZV0	Q91ZV0 [1128-1141]	Q91ZV0 1xPhospho [S1131(100)]	Melanoma inhibitory activity protein 2 OS=Mus musculus OX=10090 GN=Mia2 PE=1 SV=3	8.33109	8.33436	0.0256045	0.0234656	-1.00359	-0.00516676	-0.432398	0.678819	0.82397	8.35057	8.29559	8.32915	8.34906	8.3547	8.30052	8.34015	8.34208
P1837	[R].AEEQLPPLLSPPSPSTPHSR.[R]	P97434	P97434 [280-299]	P97434 1xPhospho [S292(99.6)]	Myosin phosphatase Rho-interacting protein OS=Mus musculus OX=10090 GN=Mprip PE=1 SV=2	8.7127	8.70821	0.0584307	0.0636396	-1.00155	-0.00222917	-0.0597492	0.954071	0.982206	8.67816	8.64995	8.74756	8.77512	8.76194	8.6569	8.64944	8.76457
P1838	[R].GLVAAYSGESDSEEEQERGGPEREEK.[L]	Q99KG3	Q99KG3 [727-752]		RNA-binding protein 10 OS=Mus musculus OX=10090 GN=Rbm10 PE=1 SV=1	8.43868	8.46704	0.0265596	0.0204107	-1.01145	-0.016419	-1.12756	0.297674	0.546303	8.43976	8.40832	8.47287	8.43376	8.44333	8.48746	8.48019	8.45717
P1839	[R].AEEPPASPGPK.[A]	Q80T85	Q80T85 [793-803]	Q80T85 1xPhospho [S799(100)]	DDB1- and CUL4-associated factor 5 OS=Mus musculus OX=10090 GN=Dcaf5 PE=1 SV=2	9.63652	9.83563	0.370405	0.51272	-1.13503	-0.182733	-0.660996	0.530341	0.733333	9.22965	10.1232	9.54158	9.65171	9.50787	10.5993	9.65612	9.5792
P184	[K].SEPPGSGSPAPPR.[R]	A2A6A1	A2A6A1 [728-740]		G patch domain-containing protein 8 OS=Mus musculus OX=10090 GN=Gpatch8 PE=1 SV=1	12.2622	12.5481	0.201727	0.428899	-1.21531	-0.281319	-1.23415	0.25805	0.497091	12.3739	11.9605	12.3739	12.3405	13.1614	12.3405	12.1865	12.5042
P1840	[R].HASSSPESLKPTPAPGSR.[R]	Q8BTI8	Q8BTI8 [431-448]		Serine/arginine repetitive matrix protein 2 OS=Mus musculus OX=10090 GN=Srrm2 PE=1 SV=3	8.3252	8.30141	0.0239788	0.0168902	1.02934	0.041718	5.79165	0.000740441	0.0342596	8.34093	8.30445	8.35044	8.30496	8.29628	8.28156	8.30605	8.32176
P1841	[R].GLVAAYSGESDSEEEQER.[G]	Q99KG3	Q99KG3 [727-744]	Q99KG3 3xPhospho [S733(100); S736(100); S738(100)]	RNA-binding protein 10 OS=Mus musculus OX=10090 GN=Rbm10 PE=1 SV=1	8.42399	8.47398	0.0467595	0.039416	-1.01535	-0.0219767	-0.833585	0.432786	0.66463	8.4367	8.35812	8.43263	8.46853	8.43715	8.44319	8.51373	8.50184
P1844	[K].AETSESSGSAPAVPEASASPK.[Q]	Q9Z2D6	Q9Z2D6 [62-82]	Q9Z2D6 1xPhospho [S80(100)]	Methyl-CpG-binding protein 2 OS=Mus musculus OX=10090 GN=Mecp2 PE=1 SV=1	8.59744	8.51302	0.0820103	0.062902	1.05251	0.0738372	1.59256	0.156495	0.389377	8.5355	8.66172	8.51814	8.67439	8.57044	8.56312	8.44741	8.47109
P1845	[R].GLVAAYSGESDSEEEQER.[G]	Q99KG3	Q99KG3 [727-744]	Q99KG3 1xPhospho [S736(100)]	RNA-binding protein 10 OS=Mus musculus OX=10090 GN=Rbm10 PE=1 SV=1	8.43169	8.38318	0.0704991	0.055997	1.02614	0.0372262	1.16707	0.282434	0.529646	8.38831	8.53297	8.42614	8.37935	8.33031	8.42037	8.44154	8.34049
P1848	[K].GLTHPSSSPLLK.[K]	O88286	O88286 [1009-1020]		Protein Wiz OS=Mus musculus OX=10090 GN=Wiz PE=1 SV=2	10.1916	10.3001	0.810629	0.679369	-1.1219	-0.165948	-0.519988	0.619547	0.78825	10.3849	11.1916	9.26173	9.92816	10.1715	11.2917	9.78985	9.94738
P1849	[K].AETSLGIPSPTEISAEVK.[Q]	Q8VE88	Q8VE88 [111-128]		Protein FAM114A2 OS=Mus musculus OX=10090 GN=Fam114a2 PE=1 SV=2	8.6072	8.68506	0.0542254	0.0791015	-1.05128	-0.0721488	-1.7959	0.116781	0.334578	8.57822	8.56869	8.68689	8.59502	8.5914	8.77448	8.71876	8.65562
P185	[K].SEQPLSQVLPSLSPEHK.[E]	Q8BTI8	Q8BTI8 [1204-1220]	Q8BTI8 1xPhospho [S1216(100)]	Serine/arginine repetitive matrix protein 2 OS=Mus musculus OX=10090 GN=Srrm2 PE=1 SV=3	8.79393	8.73283	0.0240653	0.0417416	1.04522	0.0638112	2.54724	0.0391622	0.198367	8.77758	8.82826	8.79301	8.77688	8.68595	8.71127	8.75653	8.77758
P1850	[R].AETSPPPVAAKPVALPGSQGTSLNLK.[T]	Q3UMF0	Q3UMF0 [1089-1114]	Q3UMF0 1xPhospho [S1092(99.1)]	Cordon-bleu protein-like 1 OS=Mus musculus OX=10090 GN=Cobll1 PE=1 SV=2	8.34863	8.38835	0.00514143	0.0304285	-1.02693	-0.0383374	-3.98282	0.00561481	0.0779983	8.34155	8.35334	8.35125	8.34839	8.38152	8.43291	8.37357	8.36539
P1851	[K].AEENNSGVESSGYGSPGPTWDR.[G]	O70133	O70133 [122-143]	O70133 1xPhospho [S136(100)]	ATP-dependent RNA helicase A OS=Mus musculus OX=10090 GN=Dhx9 PE=1 SV=2	8.28033	8.28384	0.00646998	0.00396162	-1.00117	-0.00169066	-0.689238	0.513473	0.722888	8.28712	8.28349	8.2722	8.2785	8.2862	8.28676	8.28428	8.27811
P1852	[R].GLVAAYSGESDSEEEQER.[G]	Q99KG3	Q99KG3 [727-744]	Q99KG3 2xPhospho [S736(100); S738(100)]	RNA-binding protein 10 OS=Mus musculus OX=10090 GN=Rbm10 PE=1 SV=1	8.60043	8.59376	0.0391499	0.0706096	1.00394	0.00566917	0.196536	0.849929	0.928669	8.55936	8.58099	8.61193	8.64944	8.52444	8.61387	8.6837	8.55303
P1853	[R].GGSSEELHDSPR.[D]	Q3UMU9	Q3UMU9 [626-637]	Q3UMU9 3xPhospho [S628(100); S629(100); S635(100)]	Hepatoma-derived growth factor-related protein 2 OS=Mus musculus OX=10090 GN=Hdgfl2 PE=1 SV=1	8.3818	8.35777	0.0308428	0.0414088	1.02007	0.0286674	2.07784	0.0774572	0.268939	8.33645	8.40479	8.38983	8.3961	8.29876	8.38213	8.39039	8.35978
P1854	[R].AKPAAQSEEETATSPAASPTPQSAER.[S]	Q8JZQ9	Q8JZQ9 [62-87]		Eukaryotic translation initiation factor 3 subunit B OS=Mus musculus OX=10090 GN=Eif3b PE=1 SV=1	8.31712	8.31873	0.0131862	0.00964871	-1.00569	-0.00818419	-1.85487	0.1072	0.318425	8.31497	8.30178	8.31786	8.33389	8.32364	8.30445	8.32147	8.32536
P1855	[K].AAVLSDSEDDAGNASAK.[K]	Q8C1D8	Q8C1D8 [339-355]	Q8C1D8 2xPhospho [S343(100); S345(100)]	Protein IWS1 homolog OS=Mus musculus OX=10090 GN=Iws1 PE=1 SV=1	10.3419	10.1515	0.147855	0.0944689	1.13852	0.187155	2.05421	0.0801747	0.275966	10.1546	10.4781	10.4404	10.2946	10.1112	10.1857	10.2641	10.0452
P1856	[R].GFGDGYNGYGGGPGGGNFGGSPGYGGGR.[G]	O88569	O88569 [239-266]	O88569 1xPhospho [S259(100)]	Heterogeneous nuclear ribonucleoproteins A2/B1 OS=Mus musculus OX=10090 GN=Hnrnpa2b1 PE=1 SV=2	8.27875	8.27846	0.00504287	0.00121451	-1.00199	-0.00286855	-1.41109	0.202247	0.440766	8.27296	8.27638	8.28419	8.28149	8.27903	8.27784	8.27713	8.27985
P1857	[K].AIHSSDEDEDDDDEEDFEDDDEWED.[-]	Q91YD9	Q91YD9 [477-501]	Q91YD9 2xPhospho [S480(100); S481(100)]	Neural Wiskott-Aldrich syndrome protein OS=Mus musculus OX=10090 GN=Wasl PE=1 SV=1	8.55449	8.55689	0.078635	0.141242	1.00717	0.0103044	0.174171	0.866798	0.940268	8.6596	8.53116	8.47109	8.55613	8.496	8.76367	8.52096	8.44692
P1858	[K].GSSWSPPPVEIK.[L]	Q8CJF7	Q8CJF7 [2184-2195]	Q8CJF7 1xPhospho [S2188(99.1)]	Protein ELYS OS=Mus musculus OX=10090 GN=Ahctf1 PE=1 SV=1	9.14847	9.15564	0.0704285	0.100235	-1.00284	-0.00408698	-0.0677232	0.947952	0.980478	9.12825	9.11626	9.25234	9.09704	9.24779	9.22519	9.11801	9.03156
P186	[K].SEQQAEALDSPQKK.[T]	Q3UZ39	Q3UZ39 [538-551]	Q3UZ39 1xPhospho [S547(100)]	Leucine-rich repeat flightless-interacting protein 1 OS=Mus musculus OX=10090 GN=Lrrfip1 PE=1 SV=2	8.31727	8.32266	0.0260209	0.0335347	1.00711	0.0102229	0.933824	0.382324	0.621828	8.33915	8.34015	8.29849	8.29127	8.30355	8.37086	8.31957	8.29666
P1860	[R].ALLSPTFTSGK.[L]	Q64459	Q64459 [131-141]	Q64459 1xPhospho [S134(100)]	Cytochrome P450 3A11 OS=Mus musculus OX=10090 GN=Cyp3a11 PE=1 SV=1	8.27358	8.27669	0.00062564	0.00254164	-1.00264	-0.00380366	-3.35462	0.0126884	0.114697	8.27414	8.27409	8.27312	8.27296	8.27741	8.27663	8.2794	8.2733
P1861	[R].AKGPSPPGAK.[R]	Q91XU0	Q91XU0 [61-70]	Q91XU0 1xPhospho [S65(100)]	ATPase WRNIP1 OS=Mus musculus OX=10090 GN=Wrnip1 PE=1 SV=2	9.12601	9.22407	0.0907253	0.0558788	-1.06825	-0.0952519	-1.98908	0.0881687	0.289692	9.1418	9.04861	9.06582	9.24779	9.16366	9.18948	9.26966	9.27349
P1862	[K].ALVVPEPEPDSDSNQER.[K]	Q5DTM8	Q5DTM8 [126-142]	Q5DTM8 1xPhospho [S138(100)]	E3 ubiquitin-protein ligase BRE1A OS=Mus musculus OX=10090 GN=Rnf20 PE=1 SV=2	9.06704	8.95613	0.0997607	0.159311	1.0851	0.117831	1.754	0.124083	0.343153	9.10882	9.18678	9.00532	8.96722	8.87799	9.19151	8.84384	8.91119
P1866	[R].GESSYDRLSDAPR.[A]	Q91ZV0	Q91ZV0 [1170-1182]	Q91ZV0 1xPhospho [S1178(100)]	Melanoma inhibitory activity protein 2 OS=Mus musculus OX=10090 GN=Mia2 PE=1 SV=3	8.29	8.30274	0.00709782	0.0186438	-1.00117	-0.00168068	-0.493489	0.637188	0.800099	8.28321	8.28502	8.29358	8.29821	8.28357	8.32821	8.29775	8.30141
P1867	[R].GFSDSGGGPPAK.[Q]	O35691	O35691 [64-75]	O35691 1xPhospho [S66(100)]	Pinin OS=Mus musculus OX=10090 GN=Pnn PE=1 SV=4	8.56987	8.55564	0.0505508	0.0684496	1.01108	0.0158981	0.557758	0.594867	0.777009	8.56744	8.64109	8.52493	8.54602	8.5751	8.62616	8.4624	8.55889
P1868	[K].ADDDIIQKPAETSPPPVAPKPMTLR.[A]	Q3UMF0	Q3UMF0 [1016-1040]		Cordon-bleu protein-like 1 OS=Mus musculus OX=10090 GN=Cobll1 PE=1 SV=2	8.35073	8.37644	0.00659342	0.0162971	-1.01521	-0.0217818	-3.46229	0.0109879	0.109244	8.34155	8.35074	8.35392	8.35673	8.35857	8.39765	8.37146	8.37808
P1869	[K].ADDDIIQKPAETSPPPVAPKPMTLR.[A]	Q3UMF0	Q3UMF0 [1016-1040]		Cordon-bleu protein-like 1 OS=Mus musculus OX=10090 GN=Cobll1 PE=1 SV=2	8.30665	8.3172	0.00218179	0.00742893	-1.00285	-0.0041081	-1.7043	0.133313	0.357582	8.30518	8.30477	8.30955	8.30711	8.30679	8.31814	8.32432	8.31957
P187	[K].SESARGSDSEDEVLR.[L]	Q5XJE5	Q5XJE5 [272-286]	Q5XJE5 2xPhospho [S278(100); S280(100)]	RNA polymerase-associated protein LEO1 OS=Mus musculus OX=10090 GN=Leo1 PE=1 SV=2	11.5369	11.072	0.145283	0.24755	1.38586	0.470785	4.00544	0.00545837	0.0768401	11.549	11.376	11.7258	11.4968	10.8379	11.0142	11.4218	11.0142
P1870	[R].GGEATWSGSEFEISFPDSPGAQAQADHLPR.[L]	Q91X51	Q91X51 [359-388]	Q91X51 1xPhospho [S376(100)]	Golgi reassembly-stacking protein 1 OS=Mus musculus OX=10090 GN=Gorasp1 PE=1 SV=3	8.61896	8.7514	0.251981	0.0799848	-1.12619	-0.171448	-1.46962	0.186307	0.422483	8.95436	8.65741	8.37447	8.48958	8.6764	8.82737	8.68849	8.81336
P1871	[K].ALESPERPFLAILGGAK.[V]	P09411	P09411 [200-216]	P09411 1xPhospho [S203(100)]	Phosphoglycerate kinase 1 OS=Mus musculus OX=10090 GN=Pgk1 PE=1 SV=4	8.26963	8.26988	0.000778841	0.000718511	-1.00003	-4.5878e-05	-0.0429529	0.966972	0.985502	8.2694	8.26896	8.27076	8.2694	8.26914	8.2694	8.27054	8.27046
P1872	[K].GTVAVGDSEEDGEDVFEVER.[I]	Q3TYA6	Q3TYA6 [44-63]	Q3TYA6 1xPhospho [S51(100)]	M-phase phosphoprotein 8 OS=Mus musculus OX=10090 GN=Mphosph8 PE=1 SV=1	11.663	11.4885	0.172592	0.0397871	1.12398	0.168611	1.80117	0.115891	0.333348	11.4104	11.7065	11.7979	11.7369	11.5326	11.4362	11.4968	11.4883
P1874	[K].AAETPAVASCWSGPQVSPEHK.[E]	Q8BTI8	Q8BTI8 [1253-1273]	Q8BTI8 1xPhospho [S1269(100)]	Serine/arginine repetitive matrix protein 2 OS=Mus musculus OX=10090 GN=Srrm2 PE=1 SV=3	8.48291	8.48464	0.0282817	0.0233449	-1.00048	-0.000699212	-0.0438463	0.966285	0.985502	8.4848	8.51049	8.49267	8.44367	8.49097	8.51373	8.47472	8.45914
P1875	[K].AITSLLGGGSPK.[N]	Q6KCD5; Q6KCD5-2	Q6KCD5 [2643-2654]; Q6KCD5-2 [2643-2654]	Q6KCD5 1xPhospho [S2652(100)]; Q6KCD5-2 1xPhospho [S2652(100)]	Nipped-B-like protein OS=Mus musculus OX=10090 GN=Nipbl PE=1 SV=1 Isoform 2 of Nipped-B-like protein OS=Mus musculus OX=10090 GN=Nipbl	9.88628	9.75239	0.132425	0.0891765	1.09227	0.127332	1.7153	0.131215	0.355523	9.85225	9.71993	10.0295	9.94342	9.82826	9.69693	9.82826	9.65612
P1876	[K].AIGGIILTASHNPGGPNGDFGIK.[F]	Q9D0F9	Q9D0F9 [108-130]	Q9D0F9 1xPhospho [S117(99.5)]	Phosphoglucomutase-1 OS=Mus musculus OX=10090 GN=Pgm1 PE=1 SV=4	8.6249	8.63238	0.0543215	0.0394831	-1.00115	-0.00166291	-0.0486979	0.962558	0.984239	8.69728	8.56804	8.62854	8.60575	8.68288	8.59394	8.60937	8.64331
P1877	[K].AATPPNPSNPADSAGNLVAP.[-]	Q9JLV1	Q9JLV1 [558-577]	Q9JLV1 1xPhospho [T560(100)]	BAG family molecular chaperone regulator 3 OS=Mus musculus OX=10090 GN=Bag3 PE=1 SV=2	8.40349	8.39526	0.02908	0.0140151	1.01257	0.0180287	1.68031	0.137998	0.36446	8.44424	8.40376	8.38718	8.37879	8.41114	8.40226	8.38741	8.38021
P1878	[R].AADTEEVDIDMDSGDEA.[-]	Q9Z2E1	Q9Z2E1 [398-414]	Q9Z2E1 1xPhospho [S410(100)]	Methyl-CpG-binding domain protein 2 OS=Mus musculus OX=10090 GN=Mbd2 PE=2 SV=2	9.45701	9.36426	0.0986853	0.119728	1.06527	0.0912203	1.38044	0.211076	0.45074	9.40036	9.42317	9.60416	9.40036	9.41739	9.19436	9.37519	9.47008
P1879	[K].GDMSDEDDENEFFDAPEIITMPENLGHK.[R]	Q3B7Z2	Q3B7Z2 [346-373]	Q3B7Z2 1xPhospho [S349(100)]	Oxysterol-binding protein 1 OS=Mus musculus OX=10090 GN=Osbp PE=1 SV=3	8.31556	8.3081	0.00541199	0.00254471	1.00554	0.00796911	3.50412	0.0103953	0.107344	8.31368	8.32344	8.31405	8.31109	8.30536	8.31017	8.31037	8.30652
P1880	[R].AADTEEVDIDMDSGDEA.[-]	Q9Z2E1	Q9Z2E1 [398-414]	Q9Z2E1 1xPhospho [S410(100)]	Methyl-CpG-binding domain protein 2 OS=Mus musculus OX=10090 GN=Mbd2 PE=2 SV=2	8.95941	8.8854	0.0790559	0.019714	1.05909	0.0828281	1.92337	0.0970321	0.303588	9.05507	8.87469	8.98831	8.91957	8.86034	8.88319	8.89005	8.90802
P1881	[K].GDNQSPIELHTK.[D]	P16015	P16015 [25-36]	P16015 1xPhospho [S29(100)]	Carbonic anhydrase 3 OS=Mus musculus OX=10090 GN=Ca3 PE=1 SV=3	8.2672	8.26741	9.69223e-05	0.000244254	-1.00005	-6.8169e-05	-0.0690249	0.946953	0.980478	8.26709	8.26716	8.2673	8.26726	8.26719	8.26772	8.26724	8.26748
P1882	[R].GGDSIGETPTPGASK.[R]	Q99NB9	Q99NB9 [319-333]		Splicing factor 3B subunit 1 OS=Mus musculus OX=10090 GN=Sf3b1 PE=1 SV=1	8.27543	8.27482	0.002291	0.00433062	1.00164	0.00236615	1.36222	0.216483	0.455597	8.27471	8.27791	8.27261	8.27648	8.27366	8.27985	8.26956	8.27621
P1884	[K].GGEDEDGSDEDVVHNEDIHFEPIVSLPEVEVK.[S]	Q9ERU9	Q9ERU9 [2722-2753]	Q9ERU9 1xPhospho [S2729(100)]	E3 SUMO-protein ligase RanBP2 OS=Mus musculus OX=10090 GN=Ranbp2 PE=1 SV=2	8.35087	8.34145	0.0066084	0.0073585	1.00954	0.0136919	4.01358	0.00540328	0.0768401	8.35417	8.34134	8.35622	8.35175	8.33941	8.33196	8.34626	8.34817
P1886	[R].GESIEPLDPSEK.[A]	Q61526	Q61526 [682-693]	Q61526 1xPhospho [S684(100)]	Receptor tyrosine-protein kinase erbB-3 OS=Mus musculus OX=10090 GN=Erbb3 PE=1 SV=2	11.752	11.5853	0.115215	0.196545	1.12444	0.169206	2.24493	0.0606999	0.23817	11.8057	11.888	11.6426	11.6716	11.7551	11.7426	11.4883	11.3553
P1887	[R].GSYGSDPEEEEYRQQLAAHSK.[R]	Q9Z0U1	Q9Z0U1 [1132-1152]	Q9Z0U1 1xPhospho [S1136(100)]	Tight junction protein ZO-2 OS=Mus musculus OX=10090 GN=Tjp2 PE=1 SV=2	8.53087	8.54287	0.0160513	0.00983689	-1.00804	-0.0115519	-0.835534	0.431762	0.664331	8.54212	8.53337	8.50748	8.54051	8.5399	8.53024	8.55101	8.55032
P1888	[R].HKMSPPPSSFNEPR.[S]	Q9CW46	Q9CW46 [623-636]	Q9CW46 1xPhospho [S626(100)]	Ribonucleoprotein PTB-binding 1 OS=Mus musculus OX=10090 GN=Raver1 PE=1 SV=2	10.1782	9.98485	0.209582	0.268525	1.13834	0.186934	1.27946	0.242616	0.484024	10.1066	10.4724	9.97931	10.1546	10.0165	10.1837	10.1428	9.59647
P1889	[R].GSVSDEEMMELR.[E]	Q61233	Q61233 [4-15]	Q61233 1xPhospho [S5(100)]	Plastin-2 OS=Mus musculus OX=10090 GN=Lcp1 PE=1 SV=4	8.30331	8.30878	0.00393255	0.00846665	-1.00174	-0.00250841	-1.37044	0.214029	0.452699	8.30679	8.30652	8.29909	8.30083	8.30881	8.3206	8.30125	8.30445
P189	[R].SESPPAELPSLR.[R]	G5E870	G5E870 [310-321]	G5E870 1xPhospho [S312(99.8)]	E3 ubiquitin-protein ligase TRIP12 OS=Mus musculus OX=10090 GN=Trip12 PE=1 SV=1	8.67075	8.6623	0.0429202	0.0264458	1.00053	0.000765958	0.0316424	0.975665	0.987002	8.61248	8.6764	8.71596	8.67816	8.68132	8.62455	8.67989	8.66343
P1890	[R].GSYGSDPEEEEYR.[Q]	Q9Z0U1	Q9Z0U1 [1132-1144]	Q9Z0U1 1xPhospho [S1136(100)]	Tight junction protein ZO-2 OS=Mus musculus OX=10090 GN=Tjp2 PE=1 SV=2	8.38325	8.39113	0.0328905	0.0328614	-1.00122	-0.00176534	-0.373112	0.720411	0.850495	8.35987	8.35132	8.41955	8.40226	8.36023	8.36522	8.42004	8.41902
P1891	[R].GDVSEDEPSLGR.[L]	Q9D0L8	Q9D0L8 [97-108]	Q9D0L8 1xPhospho [S100(100)]	mRNA cap guanine-N7 methyltransferase OS=Mus musculus OX=10090 GN=Rnmt PE=1 SV=1	8.53401	8.55762	0.118578	0.160945	-1.04262	-0.0602149	-1.07149	0.320461	0.5654	8.39509	8.48441	8.6647	8.59184	8.45717	8.59802	8.76679	8.4085
P1892	[R].GSVSDEEMMELR.[E]	Q61233	Q61233 [4-15]	Q61233 1xPhospho [S5(99.7)]	Plastin-2 OS=Mus musculus OX=10090 GN=Lcp1 PE=1 SV=4	8.30063	8.29745	0.00434416	0.00982722	-1.00123	-0.00177518	-0.786997	0.457802	0.681085	8.29821	8.29682	8.30083	8.30665	8.3011	8.30536	8.30026	8.2831
P1894	[R].ALSSGGSITSPPLSPALPK.[Y]	Q6Y7W8	Q6Y7W8 [17-35]	Q6Y7W8 1xPhospho [S23(100)]	GRB10-interacting GYF protein 2 OS=Mus musculus OX=10090 GN=Gigyf2 PE=1 SV=2	8.80458	8.79048	0.0673712	0.113924	1.00539	0.0077533	0.143821	0.889807	0.952956	8.81123	8.71198	8.82203	8.87308	8.87132	8.62232	8.8216	8.84666
P1895	[K].ACTLELGPHQSPALPK.[S]	F8VPU2	F8VPU2 [417-432]	F8VPU2 1xPhospho [S427(100)]	FERM, ARHGEF and pleckstrin domain-containing protein 1 OS=Mus musculus OX=10090 GN=Farp1 PE=1 SV=1	8.47961	8.45638	0.013162	0.0464804	1.01897	0.02711	1.52625	0.171979	0.406866	8.49505	8.48361	8.47609	8.46371	8.4667	8.3884	8.47846	8.49195
P1896	[R].GDSTEAAAEER.[G]	Q148V8	Q148V8 [1039-1049]	Q148V8 1xPhospho [S1041(100)]	Protein FAM83H OS=Mus musculus OX=10090 GN=Fam83h PE=1 SV=1	9.93695	9.80395	0.0750166	0.137416	1.09698	0.133536	1.79636	0.116702	0.334578	9.97931	9.83066	9.99847	9.93936	9.88312	9.60416	9.82429	9.90421
P1897	[R].GDSLKEPTSIADSSR.[H]	Q8VDZ4	Q8VDZ4 [378-392]	Q8VDZ4 1xPhospho [S380(100)]	Palmitoyltransferase ZDHHC5 OS=Mus musculus OX=10090 GN=Zdhhc5 PE=1 SV=1	11.2729	10.9395	0.0421844	0.122839	1.26016	0.333603	4.07433	0.00501076	0.0748812	11.2917	11.279	11.2123	11.3086	10.9876	10.8462	10.8333	11.091
P1898	[K].GDSIEEILADSEDEDEEEERGR.[G]	Q6P5B0	Q6P5B0 [1071-1092]	Q6P5B0 1xPhospho [S1081(100)]	RRP12-like protein OS=Mus musculus OX=10090 GN=Rrp12 PE=1 SV=1	9.54458	9.55895	0.0567141	0.0918271	-1.01254	-0.0179728	-0.310161	0.765718	0.878543	9.55672	9.48632	9.51742	9.61787	9.63323	9.48423	9.64342	9.47493
P1899	[K].AADPPAENSSAPEAEQGGAE.[-]	P62960	P62960 [303-322]		Y-box-binding protein 1 OS=Mus musculus OX=10090 GN=Ybx1 PE=1 SV=3	8.37463	8.40989	0.00910721	0.0276424	-1.02755	-0.0392021	-3.95793	0.00579258	0.0796398	8.38667	8.37491	8.36474	8.37218	8.44692	8.4051	8.38001	8.40754
P19	[R].NWTEDIEGGISSPVKK.[T]	P70255	P70255 [312-327]	P70255 1xPhospho [S323(99.6)]	Nuclear factor 1 C-type OS=Mus musculus OX=10090 GN=Nfic PE=1 SV=1	8.86543	9.00034	0.109489	0.198944	-1.0975	-0.134225	-1.30413	0.234552	0.474228	8.71876	8.98265	8.86835	8.89195	8.80037	9.27179	9.00001	8.92918
P190	[R].SESPPAELPSLRR.[S]	G5E870	G5E870 [310-322]	G5E870 1xPhospho [S312(100)]	E3 ubiquitin-protein ligase TRIP12 OS=Mus musculus OX=10090 GN=Trip12 PE=1 SV=1	8.6586	8.66691	0.0321527	0.0364804	-1.00525	-0.00755676	-0.308859	0.766667	0.878799	8.65614	8.68973	8.61498	8.67356	8.64331	8.71596	8.6354	8.67299
P1901	[K].GTPSQSPVVGR.[S]	Q8K2K6	Q8K2K6 [176-186]	Q8K2K6 1xPhospho [S181(100)]	Arf-GAP domain and FG repeat-containing protein 1 OS=Mus musculus OX=10090 GN=Agfg1 PE=1 SV=2	9.0133	9.07599	0.141054	0.118186	-1.05111	-0.0719172	-0.915079	0.391412	0.629924	8.87308	8.91393	9.16006	9.10611	8.97838	9.24779	9.03156	9.04623
P1903	[K].AAATEDATPAALEK.[G]	O08705	O08705 [323-336]	O08705 1xPhospho [T330(100)]	Sodium/bile acid cotransporter OS=Mus musculus OX=10090 GN=Slc10a1 PE=1 SV=1	8.37915	8.36714	0.0122604	0.00841569	1.00138	0.00198636	0.42195	0.686067	0.829903	8.36344	8.37685	8.38389	8.39243	8.36539	8.35622	8.37572	8.37121
P1905	[R].ALNAETPKSSPLPAK.[G]	Q8K3A9	Q8K3A9 [183-197]		7SK snRNA methylphosphate capping enzyme OS=Mus musculus OX=10090 GN=Mepce PE=1 SV=2	9.63099	9.46982	0.192969	0.211097	1.12803	0.173806	1.26126	0.248717	0.490101	9.64342	9.58857	9.87976	9.4122	9.33639	9.72113	9.25959	9.56217
P1906	[R].GDSHSPGHK.[R]	Q8BTI8	Q8BTI8 [2677-2685]	Q8BTI8 1xPhospho [S2681(100)]	Serine/arginine repetitive matrix protein 2 OS=Mus musculus OX=10090 GN=Srrm2 PE=1 SV=3	8.53364	8.46045	0.0530745	0.0423492	1.0537	0.0754577	3.07944	0.0184638	0.136269	8.55469	8.45533	8.57312	8.55143	8.4781	8.398	8.49195	8.47373
P1907	[R].GDSETDLEALFNAVMNPK.[T]	P46938	P46938 [44-61]	P46938 1xPhospho [S46(100)]	Transcriptional coactivator YAP1 OS=Mus musculus OX=10090 GN=Yap1 PE=1 SV=2	8.55679	8.53455	0.0418981	0.0514385	1.01141	0.0163682	0.940076	0.379329	0.618757	8.52131	8.52794	8.56542	8.61248	8.51275	8.49161	8.60889	8.52493
P1908	[K].AAATPTDTTSSK.[E]	Q3UH06	Q3UH06 [1116-1127]	Q3UH06 1xPhospho [T1119(99.6)]	Ras-responsive element-binding protein 1 OS=Mus musculus OX=10090 GN=Rreb1 PE=1 SV=2	9.80207	9.96511	0.299695	0.607574	-1.1192	-0.162462	-0.532721	0.611165	0.786593	9.87976	10.0678	9.88898	9.3717	9.25046	10.6875	10.1546	9.76784
P1909	[R].GSVSDEEMMELR.[E]	Q61233	Q61233 [4-15]	Q61233 1xPhospho [S5(100)]	Plastin-2 OS=Mus musculus OX=10090 GN=Lcp1 PE=1 SV=4	8.32653	8.32813	0.00729859	0.0144131	1.00136	0.00195576	0.521279	0.618695	0.78825	8.33685	8.32536	8.31972	8.32418	8.33626	8.34168	8.30897	8.3256
P1910	[R].AAVQELSGSILTSEDPEER.[G]	P49769	P49769 [359-377]	P49769 2xPhospho [S367(100); T370(99.6)]	Presenilin-1 OS=Mus musculus OX=10090 GN=Psen1 PE=1 SV=1	9.51163	9.24695	0.78791	0.395787	1.047	0.0662635	0.280388	0.787509	0.891544	9.28894	8.49161	10.1428	10.1232	9.05407	9.1775	9.82168	8.93455
P1912	[K].AADRLPNLASPSAEGPPRPSPGTAPR.[R]	O88746	O88746 [453-478]	O88746 1xPhospho [S472(100)]	Target of Myb protein 1 OS=Mus musculus OX=10090 GN=Tom1 PE=1 SV=1	8.92431	9.04532	0.0459494	0.22392	-1.0772	-0.10729	-1.15579	0.286716	0.534366	8.86585	8.94017	8.91595	8.97526	8.75289	9.17045	9.26173	8.9962
P1913	[K].ADASSTENILYK.[V]	A2ALU4	A2ALU4 [232-243]	A2ALU4 1xPhospho [S236(99.3)]	Protein Shroom2 OS=Mus musculus OX=10090 GN=Shroom2 PE=1 SV=1	9.88679	9.89572	0.0602344	0.119064	-1.00654	-0.0094038	-0.132	0.898801	0.958328	9.92332	9.93936	9.80471	9.87976	9.86753	9.78364	10.0642	9.86753
P1914	[R].ALPSFPTSECVSDVEPDTR.[E]	Q8K4L0	Q8K4L0 [63-81]	Q8K4L0 1xPhospho [S74(100)]	ATP-dependent RNA helicase DDX54 OS=Mus musculus OX=10090 GN=Ddx54 PE=1 SV=1	9.48027	9.40083	0.358255	0.197346	1.04917	0.0692442	0.392193	0.706904	0.844914	9.14695	9.97637	9.48423	9.31353	9.67426	9.37519	9.35015	9.20373
P1917	[K].GGEFDEFVNDDTDDDLPVSK.[K]	Q62018	Q62018 [914-933]	Q62018 1xPhospho [T925(100)]	RNA polymerase-associated protein CTR9 homolog OS=Mus musculus OX=10090 GN=Ctr9 PE=1 SV=2	9.38384	9.2932	0.0936441	0.0919295	1.06839	0.0954342	1.43827	0.194697	0.430763	9.43733	9.26308	9.36004	9.47493	9.20078	9.41842	9.29403	9.25959
P1918	[R].GSLSSLEQGSVTGTEAR.[H]	Q99PE8	Q99PE8 [20-36]	Q99PE8 2xPhospho [S21(100); S23(99.6)]	ATP-binding cassette sub-family G member 5 OS=Mus musculus OX=10090 GN=Abcg5 PE=1 SV=1	8.47482	8.56594	0.0506079	0.110954	-1.06464	-0.090359	-1.76193	0.122668	0.342189	8.47022	8.49267	8.40796	8.52842	8.45163	8.7179	8.54145	8.55276
P1919	[R].AKPVVSDDDSEEEQEEDR.[S]	Q3TKT4	Q3TKT4 [1588-1605]	Q3TKT4 2xPhospho [S1593(100); S1597(100)]	Transcription activator BRG1 OS=Mus musculus OX=10090 GN=Smarca4 PE=1 SV=1	9.0809	8.95428	0.190505	0.228343	1.09781	0.134632	0.951069	0.374106	0.615663	9.17902	9.29992	8.94449	8.90015	8.70404	8.87469	9.24779	8.99059
P1922	[K].AKSEDSDAELSD.[-]	A2A791	A2A791 [1538-1549]	A2A791 2xPhospho [S1543(100); S1548(100)]	Zinc finger MYM-type protein 4 OS=Mus musculus OX=10090 GN=Zmym4 PE=1 SV=1	13.9407	13.3869	0.415686	0.405721	1.46469	0.550592	2.04832	0.0808677	0.276375	14.5516	13.6783	13.6783	13.8546	13.9485	13.0303	13.1614	13.4075
P1923	[R].ADGYEPPVQESV.[-]	P97351	P97351 [253-264]	P97351 1xPhospho [S263(100)]	40S ribosomal protein S3a OS=Mus musculus OX=10090 GN=Rps3a PE=1 SV=3	8.27787	8.27947	0.00186262	0.00217097	-1.00262	-0.00377756	-2.42847	0.0464897	0.213595	8.27663	8.27605	8.28006	8.27874	8.282	8.27997	8.27676	8.27914
P1925	[K].GDHSISVNGPLSGAYAK.[T]	Q9Z329	Q9Z329 [1706-1722]	Q9Z329 1xPhospho [S1709(100)]	Inositol 1,4,5-trisphosphate receptor type 2 OS=Mus musculus OX=10090 GN=Itpr2 PE=1 SV=4	8.33389	8.32588	0.0130276	0.0116961	1.01095	0.0157072	2.99088	0.0208775	0.147739	8.33291	8.32723	8.35246	8.32298	8.31627	8.31565	8.33868	8.33291
P1926	[R].AKSPQPPVEEEDEHFDDTVVCLDTYNCDLHFK.[I]	Q8VEK3	Q8VEK3 [245-276]	Q8VEK3 1xPhospho [S247(100)]	Heterogeneous nuclear ribonucleoprotein U OS=Mus musculus OX=10090 GN=Hnrnpu PE=1 SV=1	8.37739	8.37023	0.00870112	0.00459319	1.00977	0.0140336	2.49938	0.0419598	0.203083	8.38741	8.37011	8.38193	8.37011	8.37146	8.36344	8.37266	8.37336
P1927	[R].AASPSPQSVR.[R]	Q52KI8	Q52KI8 [777-786]	Q52KI8 3xPhospho [S779(100); S781(100); S784(100)]	Serine/arginine repetitive matrix protein 1 OS=Mus musculus OX=10090 GN=Srrm1 PE=1 SV=2	8.53619	8.57939	0.123042	0.185305	-1.01529	-0.0218929	-0.269226	0.795733	0.896737	8.43715	8.71596	8.49161	8.50006	8.55936	8.8472	8.46533	8.44567
P1929	[K].GGNVFEALIQDDSEEEEEEEENRVLKPAKPEK.[N]	Q6P542	Q6P542 [126-157]	Q6P542 1xPhospho [S138(100)]	ATP-binding cassette sub-family F member 1 OS=Mus musculus OX=10090 GN=Abcf1 PE=1 SV=1	8.30594	8.30847	0.00543537	0.00952622	-1.003	-0.00431794	-1.89782	0.100709	0.30778	8.30854	8.31228	8.30242	8.30052	8.31533	8.31769	8.29811	8.30275
P193	[K].SETNWESPK.[Q]	Q80WJ7	Q80WJ7 [559-567]	Q80WJ7 1xPhospho [S565(100)]	Protein LYRIC OS=Mus musculus OX=10090 GN=Mtdh PE=1 SV=1	8.33777	8.35727	0.00939735	0.0165865	-1.01894	-0.0270662	-3.22309	0.0151605	0.123648	8.33141	8.34753	8.34392	8.32821	8.36498	8.36539	8.36629	8.3324
P1930	[K].GGNVFEALIQDDSEEEEEEEENR.[V]	Q6P542	Q6P542 [126-148]	Q6P542 1xPhospho [S138(100)]	ATP-binding cassette sub-family F member 1 OS=Mus musculus OX=10090 GN=Abcf1 PE=1 SV=1	8.3626	8.36195	0.00984427	0.0123643	1.00318	0.00457433	0.796475	0.452633	0.678949	8.36539	8.37218	8.364	8.34885	8.35889	8.38001	8.35673	8.35217
P1931	[K].AAVQMEFLASSESV.[-]	P14246	P14246 [510-523]	P14246 1xPhospho [S522(99.2)]	Solute carrier family 2, facilitated glucose transporter member 2 OS=Mus musculus OX=10090 GN=Slc2a2 PE=1 SV=3	8.28152	8.28939	0.00687393	0.0086101	-1.00174	-0.00250857	-0.727599	0.49112	0.707142	8.28877	8.28402	8.28087	8.27244	8.28741	8.27835	8.29347	8.29833
P1932	[R].AIAEPESPGESR.[Y]	Q9QXY1	Q9QXY1 [337-348]	Q9QXY1 1xPhospho [S343(100)]	Tight junction protein ZO-3 OS=Mus musculus OX=10090 GN=Tjp3 PE=1 SV=1	9.40841	9.60582	0.0969512	0.0934306	-1.14264	-0.192367	-2.72401	0.0304056	0.173537	9.40256	9.44834	9.50536	9.27737	9.48423	9.69072	9.58221	9.66614
P1933	[K].HLEELEEKSATPPPAEPASLPQEPPK.[A]	P97379	P97379 [217-242]	P97379 1xPhospho [T227(100)]	Ras GTPase-activating protein-binding protein 2 OS=Mus musculus OX=10090 GN=G3bp2 PE=1 SV=2	8.28462	8.28955	0.00549084	0.0042629	-1.00735	-0.0105702	-3.01174	0.0202801	0.144361	8.28023	8.28377	8.29256	8.2819	8.29424	8.2862	8.28568	8.29208
P1934	[K].HGLTHEELKSPR.[E]	Q569Z6	Q569Z6 [686-697]	Q569Z6 1xPhospho [S695(100)]	Thyroid hormone receptor-associated protein 3 OS=Mus musculus OX=10090 GN=Thrap3 PE=1 SV=1	8.34316	8.34011	0.00932766	0.0101998	1.00205	0.00295297	0.968446	0.365961	0.607243	8.34782	8.35392	8.33389	8.33702	8.34482	8.35175	8.32872	8.33513
P1936	[R].AMSEVTSLHEDDWR.[S]	Q99KG5	Q99KG5 [373-386]	Q99KG5 2xPhospho [S375(100); S379(100)]	Lipolysis-stimulated lipoprotein receptor OS=Mus musculus OX=10090 GN=Lsr PE=1 SV=1	8.56735	8.5657	0.0674069	0.0677303	1.00327	0.00471169	0.200276	0.847116	0.928602	8.49961	8.53024	8.6527	8.58684	8.47042	8.56997	8.62739	8.59502
P1937	[R].GGSSEELHDSPR.[D]	Q3UMU9	Q3UMU9 [626-637]	Q3UMU9 1xPhospho [S635(100)]	Hepatoma-derived growth factor-related protein 2 OS=Mus musculus OX=10090 GN=Hdgfl2 PE=1 SV=1	8.36602	8.33826	0.0885301	0.0573414	1.00752	0.0108101	2.9262	0.0228519	0.154443	8.28952	8.29749	8.40354	8.47352	8.27952	8.29862	8.38858	8.38632
P1939	[R].GSLASLDSLR.[K]	P30999	P30999 [345-354]	P30999 2xPhospho [S349(100); S352(100)]	Catenin delta-1 OS=Mus musculus OX=10090 GN=Ctnnd1 PE=1 SV=2	8.35013	8.31471	0.0123267	0.0115046	1.02299	0.0327982	7.00694	0.000239092	0.016559	8.35489	8.33545	8.36427	8.3459	8.32568	8.30253	8.30732	8.3233
P194	[R].SDSGGSSSEPFER.[H]	Q7TSC1	Q7TSC1 [759-771]	Q7TSC1 1xPhospho [S761(99.8)]	Protein PRRC2A OS=Mus musculus OX=10090 GN=Prrc2a PE=1 SV=1	8.61649	8.78098	0.100482	0.107304	-1.11991	-0.163378	-2.31489	0.0548216	0.229792	8.60237	8.75038	8.50665	8.60655	8.62455	8.8044	8.86585	8.82913
P1940	[R].AKPAAQSEEETATSPAASPTPQSAER.[S]	Q8JZQ9	Q8JZQ9 [62-87]	Q8JZQ9 2xPhospho [S75(99.4); S79(100)]	Eukaryotic translation initiation factor 3 subunit B OS=Mus musculus OX=10090 GN=Eif3b PE=1 SV=1	8.4971	8.50405	0.012952	0.0279158	-1.0092	-0.0132165	-0.95678	0.371414	0.612234	8.48513	8.496	8.51533	8.49195	8.51927	8.47287	8.53446	8.48958
P1941	[R].AKPAAQSEEETATSPAASPTPQSAER.[S]	Q8JZQ9	Q8JZQ9 [62-87]	Q8JZQ9 3xPhospho [S68(100); S79(100); T/S]	Eukaryotic translation initiation factor 3 subunit B OS=Mus musculus OX=10090 GN=Eif3b PE=1 SV=1	8.3217	8.3346	0.00803338	0.0056154	-1.01594	-0.0228123	-4.1933	0.00432976	0.0687364	8.31546	8.32137	8.31682	8.33313	8.34134	8.3324	8.33645	8.32821
P1942	[R].GGSISVQVNSVKFDSE.[-]	E9Q5C9	E9Q5C9 [687-702]	E9Q5C9 1xPhospho [S701(100)]	Nucleolar and coiled-body phosphoprotein 1 OS=Mus musculus OX=10090 GN=Nolc1 PE=1 SV=1	8.46388	8.46809	0.0086344	0.0167454	1.00009	0.000136075	0.013903	0.989306	0.993759	8.4679	8.46456	8.47143	8.45163	8.45914	8.44925	8.48513	8.47884
P1943	[R].ADRPSSLPLDFNDEFSDLDGVVR.[Q]	Q6PEM6	Q6PEM6 [250-272]		GRAM domain-containing protein 2B OS=Mus musculus OX=10090 GN=Gramd2b PE=1 SV=2	10.0922	10.009	0.246217	0.187247	1.05244	0.0737402	0.518333	0.620641	0.78825	10.0554	10.4404	10.0103	9.86293	9.84034	10.1428	10.1971	9.85588
P1944	[R].AASPSPQSVR.[R]	Q52KI8	Q52KI8 [777-786]	Q52KI8 2xPhospho [S779(100); S781(100)]	Serine/arginine repetitive matrix protein 1 OS=Mus musculus OX=10090 GN=Srrm1 PE=1 SV=2	10.2649	10.4861	0.0213933	0.11506	-1.1664	-0.222066	-3.28598	0.0139192	0.11918	10.2641	10.2946	10.2564	10.2444	10.5613	10.3207	10.4946	10.5676
P1946	[K].GTGDCSDEEVDGKADGADAK.[A]	Q8VDD5	Q8VDD5 [1938-1957]	Q8VDD5 1xPhospho [S1943(100)]	Myosin-9 OS=Mus musculus OX=10090 GN=Myh9 PE=1 SV=4	8.29066	8.28902	0.00101776	0.00150391	1.00143	0.00205898	1.8754	0.104049	0.314104	8.29147	8.29161	8.28978	8.28978	8.28952	8.29036	8.28687	8.28932
P1947	[K].GSLDSDNDDSDCPYSEK.[V]	O88343	O88343 [1025-1041]	O88343 1xPhospho [S1029(100)]	Electrogenic sodium bicarbonate cotransporter 1 OS=Mus musculus OX=10090 GN=Slc4a4 PE=1 SV=2	8.47234	8.37403	0.073911	0.0528108	1.07908	0.109802	5.29594	0.00123371	0.0436463	8.49408	8.36376	8.50245	8.52907	8.37685	8.33601	8.33554	8.44774
P1948	[K].GSLDSDNDDSDCPYSEK.[V]	O88343	O88343 [1025-1041]	O88343 2xPhospho [S1029(100); S1034(100)]	Electrogenic sodium bicarbonate cotransporter 1 OS=Mus musculus OX=10090 GN=Slc4a4 PE=1 SV=2	8.79139	8.73236	0.0275549	0.0784876	1.05131	0.0721931	1.74127	0.126386	0.34696	8.83039	8.77293	8.79126	8.77099	8.63137	8.78235	8.71051	8.80521
P1949	[R].AIAEPESPGESRYDIYR.[V]	Q9QXY1	Q9QXY1 [337-353]	Q9QXY1 1xPhospho [S343(100)]	Tight junction protein ZO-3 OS=Mus musculus OX=10090 GN=Tjp3 PE=1 SV=1	8.61564	8.62073	0.0696989	0.0387365	-1.01122	-0.0161007	-0.445495	0.669784	0.819375	8.51769	8.61387	8.66409	8.66691	8.58844	8.66814	8.58975	8.63658
P195	[K].SDNEETLGRPAQPPNAGESPHSPGVEDAPIAK.[V]	Q9ERG0	Q9ERG0 [467-498]	Q9ERG0 1xPhospho [S488(100)]	LIM domain and actin-binding protein 1 OS=Mus musculus OX=10090 GN=Lima1 PE=1 SV=3	8.48927	8.50597	0.0125481	0.0349405	-1.01066	-0.0152923	-0.981451	0.359955	0.601426	8.4781	8.47956	8.49551	8.50391	8.4764	8.54651	8.52376	8.4772
P1950	[K].GSPVSEIGWETPPPESPR.[L]	Q99L88	Q99L88 [203-220]	Q99L88 2xPhospho [T213(100); S218(100)]	Beta-1-syntrophin OS=Mus musculus OX=10090 GN=Sntb1 PE=1 SV=4	8.29707	8.30848	0.0112725	0.0118885	-1.01173	-0.0168291	-5.52573	0.00096995	0.0370428	8.30214	8.31037	8.28568	8.29007	8.32213	8.31471	8.29933	8.29775
P1951	[K].AAVQMEFLASSESV.[-]	P14246	P14246 [510-523]	P14246 1xPhospho [S522(99.6)]	Solute carrier family 2, facilitated glucose transporter member 2 OS=Mus musculus OX=10090 GN=Slc2a2 PE=1 SV=3	8.30634	8.32047	0.0135783	0.0211556	-1.01558	-0.0223038	-3.26618	0.0142979	0.120266	8.3233	8.30868	8.29062	8.30275	8.34798	8.29833	8.3114	8.32418
P1952	[R].AMSEVTSLHEDDWR.[S]	Q99KG5	Q99KG5 [373-386]	Q99KG5 2xPhospho [S375(100); S379(99.5)]	Lipolysis-stimulated lipoprotein receptor OS=Mus musculus OX=10090 GN=Lsr PE=1 SV=1	8.57534	8.60033	0.0428602	0.0570188	-1.02634	-0.0375105	-1.11459	0.302825	0.548589	8.52254	8.61108	8.55837	8.60937	8.59502	8.62739	8.65562	8.52328
P1953	[K].ADEPSPPAEEKDEGGGKEAAADAAPGPSASFR.[L]	Q8BMQ2	Q8BMQ2 [13-44]	Q8BMQ2 1xPhospho [S17(100)]	General transcription factor 3C polypeptide 4 OS=Mus musculus OX=10090 GN=Gtf3c4 PE=1 SV=2	9.26792	9.43947	0.248057	0.111972	-1.13251	-0.17952	-1.36933	0.214358	0.452699	9.32936	9.49055	9.3391	8.91269	9.49282	9.28749	9.43048	9.54711
P1954	[R].AMSEVTSLHEDDWR.[S]	Q99KG5	Q99KG5 [373-386]		Lipolysis-stimulated lipoprotein receptor OS=Mus musculus OX=10090 GN=Lsr PE=1 SV=1	8.46621	8.43261	0.0417247	0.049161	1.01649	0.0235914	0.97252	0.364072	0.605638	8.40479	8.47684	8.48675	8.49647	8.39222	8.47559	8.38791	8.47472
P1956	[R].ADEATAGGSRSEDEDEDDEDYVPYVPLR.[Q]	Q91VN6	Q91VN6 [13-40]	Q91VN6 2xPhospho [S21(99.1); S23(99.1)]	Probable ATP-dependent RNA helicase DDX41 OS=Mus musculus OX=10090 GN=Ddx41 PE=1 SV=2	9.17146	9.21446	0.088352	0.126346	-1.02346	-0.033459	-0.476253	0.6488	0.807787	9.27349	9.09511	9.10009	9.21713	9.24365	9.32455	9.03253	9.25712
P1957	[R].GGGGSGQDNGLEGLGSDGR.[D]	Q62376	Q62376 [404-422]	Q62376 1xPhospho [S408(100)]	U1 small nuclear ribonucleoprotein 70 kDa OS=Mus musculus OX=10090 GN=Snrnp70 PE=1 SV=2	8.36129	8.3514	0.0150139	0.00657043	1.0134	0.019203	2.82042	0.0265194	0.165952	8.38265	8.35104	8.36091	8.35057	8.36091	8.35044	8.34798	8.34626
P1959	[K].GSPVSEIGWETPPPESPR.[L]	Q99L88	Q99L88 [203-220]	Q99L88 1xPhospho [S218(100)]	Beta-1-syntrophin OS=Mus musculus OX=10090 GN=Sntb1 PE=1 SV=4	8.39723	8.40743	0.0131192	0.00948408	-1.00786	-0.0112908	-1.68681	0.136714	0.363061	8.38616	8.39087	8.3959	8.41598	8.39361	8.41128	8.41507	8.40978
P196	[K].SAVRPSPSPER.[S]	Q8BTI8	Q8BTI8 [344-354]	Q8BTI8 2xPhospho [S349(100); S351(100)]	Serine/arginine repetitive matrix protein 2 OS=Mus musculus OX=10090 GN=Srrm2 PE=1 SV=3	8.45709	8.46094	0.0182313	0.0147928	-1.00543	-0.00780771	-0.63542	0.545912	0.745801	8.46898	8.46687	8.43005	8.46248	8.47437	8.44154	8.47032	8.45752
P1960	[R].AMSEVTSLHEDDWR.[S]	Q99KG5	Q99KG5 [373-386]	Q99KG5 1xPhospho [S379(99.7)]	Lipolysis-stimulated lipoprotein receptor OS=Mus musculus OX=10090 GN=Lsr PE=1 SV=1	8.80504	8.75535	0.0409909	0.0473973	1.0369	0.0522725	1.69196	0.135703	0.361174	8.83731	8.81895	8.74494	8.81895	8.75462	8.77946	8.68941	8.79789
P1961	[R].GGGSGGGDESEGEEVDED.[-]	O35295	O35295 [307-324]	O35295 1xPhospho [S316(100)]	Transcriptional activator protein Pur-beta OS=Mus musculus OX=10090 GN=Purb PE=1 SV=3	8.41609	8.39614	0.0328853	0.0336672	1.017	0.0243231	1.53669	0.16945	0.40366	8.43408	8.37786	8.45125	8.40115	8.41812	8.3547	8.42835	8.3834
P1962	[K].ALDISLSSEEEEEGDEEEAVAETK.[Q]	Q9DBE9	Q9DBE9 [329-352]	Q9DBE9 2xPhospho [S335(99.3); S336(99.3)]	pre-rRNA 2'-O-ribose RNA methyltransferase FTSJ3 OS=Mus musculus OX=10090 GN=Ftsj3 PE=1 SV=1	9.11845	9.15408	0.106599	0.179272	-1.01654	-0.0236681	-0.298988	0.77387	0.885271	9.09704	9.13768	8.99059	9.2485	9.08736	8.93261	9.32455	9.27179
P1963	[R].ADGDWDDQEVLDYFSDKESAK.[Q]	Q8K019	Q8K019 [369-389]	Q8K019 1xPhospho [S383(100)]	Bcl-2-associated transcription factor 1 OS=Mus musculus OX=10090 GN=Bclaf1 PE=1 SV=2	8.74195	8.74828	0.0740633	0.0672084	1.00281	0.00405422	0.0935031	0.928196	0.976366	8.80241	8.65614	8.70404	8.80521	8.71127	8.6764	8.77946	8.82601
P1964	[R].GSYQDSLRASIR.[Q]	Q9QY30	Q9QY30 [687-698]	Q9QY30 2xPhospho [S692(100); S696(100)]	Bile salt export pump OS=Mus musculus OX=10090 GN=Abcb11 PE=1 SV=2	8.60591	8.42419	0.0554665	0.0328766	1.13567	0.183538	6.62512	0.000335258	0.0206135	8.6891	8.57738	8.57822	8.57892	8.46285	8.38908	8.40646	8.43837
P1965	[R].ADGDSDAEDPGAPPEAVGAGQPEDEEDDAEYFR.[Q]	Q91YU8	Q91YU8 [358-390]	Q91YU8 1xPhospho [S362(100)]	Suppressor of SWI4 1 homolog OS=Mus musculus OX=10090 GN=Ppan PE=1 SV=2	9.83798	9.65592	0.20225	0.269014	1.11942	0.162755	1.02502	0.340392	0.580428	9.54474	10.0062	9.88312	9.91782	9.90008	9.35015	9.86293	9.51051
P1967	[R].ALEPEQPREPRPETPGSPR.[L]	Q91Z58	Q91Z58 [352-370]	Q91Z58 1xPhospho [S368(99.3)]	Uncharacterized protein C6orf132 homolog OS=Mus musculus OX=10090 PE=1 SV=2	9.55556	9.48642	0.0361516	0.124033	1.05167	0.0726852	1.09736	0.309776	0.552909	9.50899	9.59647	9.56395	9.55285	9.44273	9.62183	9.33639	9.54474
P1968	[R].GDLSDVEEEEEEEMDVDEATGAPK.[K]	Q60520	Q60520 [830-853]	Q60520 1xPhospho [S833(100)]	Paired amphipathic helix protein Sin3a OS=Mus musculus OX=10090 GN=Sin3a PE=1 SV=3	9.04444	9.01006	0.0866812	0.229438	1.03289	0.0466899	0.535811	0.609141	0.785375	9.16658	9.03849	8.96591	9.00677	9.22162	9.12083	9.00532	8.69245
P1970	[R].KAEDSDSEPEPEDNVR.[L]	Q9DBR1	Q9DBR1 [495-510]	Q9DBR1 1xPhospho [S499(99.4)]	5'-3' exoribonuclease 2 OS=Mus musculus OX=10090 GN=Xrn2 PE=1 SV=1	8.53773	8.50077	0.0635113	0.0898448	1.02364	0.0337058	0.921572	0.388246	0.626085	8.62806	8.53506	8.50067	8.48712	8.63383	8.461	8.47109	8.43715
P1971	[R].SRSRTPPVTR.[R]	Q8BTI8	Q8BTI8 [1876-1885]; [1898-1907]; [1910-1919]	Q8BTI8 3xPhospho [S1876(100); S1878(100); T1880(100)]; 3xPhospho [S1898(100); S1900(100); T1902(100)]; 3xPhospho [S1910(100); S1912(100); T1914(100)]	Serine/arginine repetitive matrix protein 2 OS=Mus musculus OX=10090 GN=Srrm2 PE=1 SV=3	8.44576	8.45009	0.0218707	0.0196735	-1.00609	-0.00875567	-1.13952	0.29299	0.54046	8.42946	8.4246	8.46135	8.46763	8.44851	8.42324	8.46026	8.46837
P1972	[R].GQGASPVAMQK.[A]	Q64727	Q64727 [342-352]	Q64727 1xPhospho [S346(100)]	Vinculin OS=Mus musculus OX=10090 GN=Vcl PE=1 SV=4	8.28378	8.2823	0.00222419	0.00134238	1.00193	0.00278267	2.18913	0.0658444	0.247328	8.28502	8.28603	8.2831	8.28099	8.2819	8.28209	8.28103	8.28419
P1973	[R].SRSRSFDYNYR.[R]	Q9R0U0	Q9R0U0 [129-139]	Q9R0U0 3xPhospho [S129(100); S131(100); S133(100)]	Serine/arginine-rich splicing factor 10 OS=Mus musculus OX=10090 GN=Srsf10 PE=1 SV=2	8.92464	8.96005	0.0769039	0.0160768	-1.0266	-0.0378801	-0.938244	0.380205	0.619345	8.96392	8.96392	8.80929	8.96141	8.96392	8.97361	8.93676	8.96591
P1974	[K].SRSISPCPK.[V]	Q8BTI8	Q8BTI8 [924-932]	Q8BTI8 3xPhospho [S924(100); S926(100); S928(100)]	Serine/arginine repetitive matrix protein 2 OS=Mus musculus OX=10090 GN=Srrm2 PE=1 SV=3	8.74923	8.74085	0.00937543	0.0177715	1.00704	0.0101187	0.590595	0.573867	0.761988	8.76302	8.74494	8.74675	8.74223	8.74756	8.7558	8.71512	8.74494
P1975	[R].GSYQDSLRASIR.[Q]	Q9QY30	Q9QY30 [687-698]	Q9QY30 1xPhospho [S696(100)]	Bile salt export pump OS=Mus musculus OX=10090 GN=Abcb11 PE=1 SV=2	8.3914	8.33433	0.0165238	0.00666774	1.04695	0.0661987	10.9599	1.42608e-05	0.006793	8.41209	8.37572	8.38075	8.39704	8.34093	8.32505	8.33581	8.33554
P1976	[R].SRSPQAFR.[G]	P97868	P97868 [771-778]	P97868 1xPhospho [S773(100)]	E3 ubiquitin-protein ligase RBBP6 OS=Mus musculus OX=10090 GN=Rbbp6 PE=1 SV=5	8.58015	8.52365	0.119395	0.0445699	1.04979	0.0700959	1.35751	0.217902	0.456286	8.62854	8.40889	8.6837	8.59946	8.53337	8.52842	8.46285	8.56997
P1977	[R].SRSPPPVSK.[R]	Q62093	Q62093 [189-197]	Q62093 1xPhospho [S191(99.6)]	Serine/arginine-rich splicing factor 2 OS=Mus musculus OX=10090 GN=Srsf2 PE=1 SV=4	8.82202	8.39373	0.295961	0.0689279	1.2174	0.283805	1.78167	0.119212	0.338109	8.72494	8.45047	9.10882	9.00383	8.47244	8.30868	8.37685	8.41693
P1978	[R].DRSPIRGSPR.[R]	Q91W39	Q91W39 [27-36]	Q91W39 2xPhospho [S29(100); S34(100)]	Nuclear receptor coactivator 5 OS=Mus musculus OX=10090 GN=Ncoa5 PE=1 SV=1	9.14717	9.25231	0.0696698	0.0870322	-1.07807	-0.108446	-2.09009	0.0760834	0.266071	9.08982	9.2485	9.12083	9.12951	9.36004	9.2485	9.14695	9.25375
P198	[K].SAYQDYDSDSDVPEELKR.[D]	Q8CI71	Q8CI71 [552-569]		Syndetin OS=Mus musculus OX=10090 GN=Vps50 PE=1 SV=2	9.03651	9.05714	0.128764	0.110743	-1.02653	-0.0377814	-0.696167	0.509387	0.718818	8.88212	8.9873	9.10121	9.17541	9.02046	9.00383	9.22162	8.98265
P1982	[R].KFTDEGNPEPVNNNGYSCVPSDEKNSETPL.[-]	Q9JJL3	Q9JJL3 [660-689]	Q9JJL3 1xPhospho [T662(100)]	Solute carrier organic anion transporter family member 1B2 OS=Mus musculus OX=10090 GN=Slco1b2 PE=1 SV=1	8.28457	8.28267	0.00347223	0.00589134	-1.0025	-0.00360866	-1.73387	0.127744	0.349265	8.28285	8.28132	8.28932	8.28477	8.28801	8.28217	8.2859	8.27461
P1984	[K].SPVGKSPPATGSAYGSSQKEESAASGGAAYSK.[R]	Q569Z6	Q569Z6 [315-346]	Q569Z6 1xPhospho [S320(100)]	Thyroid hormone receptor-associated protein 3 OS=Mus musculus OX=10090 GN=Thrap3 PE=1 SV=1	8.30642	8.3008	0.0106718	0.00240352	1.01055	0.0151436	3.74267	0.00761486	0.0939557	8.32004	8.30897	8.29526	8.30141	8.29896	8.30428	8.29946	8.30052
P1985	[K].SQDFGNLFSFPSYSQK.[S]	Q64511	Q64511 [1428-1443]	Q64511 1xPhospho [S1439(99.1)]	DNA topoisomerase 2-beta OS=Mus musculus OX=10090 GN=Top2b PE=1 SV=2	8.30544	8.30666	0.00871946	0.00746242	-1.00694	-0.00997244	-3.65007	0.0085842	0.102245	8.29392	8.30369	8.3106	8.31354	8.30724	8.29682	8.30761	8.31497
P1986	[K].SNSSDAPGEESSSETEK.[E]	Q9JIK5	Q9JIK5 [233-249]		Nucleolar RNA helicase 2 OS=Mus musculus OX=10090 GN=Ddx21 PE=1 SV=3	8.27501	8.27647	0.0058527	0.00335881	-1.00189	-0.00272899	-0.818223	0.440926	0.668777	8.27046	8.27355	8.27244	8.28357	8.27546	8.27355	8.27556	8.28132
P1987	[K].GSSAVGSDSD.[-]	Q7TPD0	Q7TPD0 [1032-1041]	Q7TPD0 2xPhospho [S1038(100); S1040(100)]	Integrator complex subunit 3 OS=Mus musculus OX=10090 GN=Ints3 PE=1 SV=2	9.22515	9.31317	0.271799	0.161456	-1.08666	-0.119903	-1.07743	0.317981	0.563373	8.83993	9.23204	9.44273	9.38591	9.21371	9.2658	9.2203	9.55285
P1988	[K].SIFREESPLR.[I]	Q8K019	Q8K019 [523-532]	Q8K019 1xPhospho [S529(100)]	Bcl-2-associated transcription factor 1 OS=Mus musculus OX=10090 GN=Bclaf1 PE=1 SV=2	9.70923	9.68471	0.0143428	0.0296573	1.01684	0.0240908	0.658273	0.531985	0.734058	9.69347	9.72713	9.71296	9.70336	9.71686	9.69347	9.64566	9.68285
P199	[R].SCSVPLPSNHGEVDELR.[Q]	A2AJ88	A2AJ88 [377-393]	A2AJ88 1xPhospho [S379(100)]	Patatin-like phospholipase domain-containing protein 7 OS=Mus musculus OX=10090 GN=Pnpla7 PE=1 SV=1	9.14757	9.23361	0.056819	0.0949086	-1.05737	-0.080484	-1.50591	0.177006	0.414812	9.15767	9.06582	9.17045	9.19632	9.16166	9.31353	9.1418	9.31746
P1990	[R].RIDISPSALR.[K]	Q8K019	Q8K019 [652-661]	Q8K019 1xPhospho [S656(100)]	Bcl-2-associated transcription factor 1 OS=Mus musculus OX=10090 GN=Bclaf1 PE=1 SV=2	9.317	9.32237	0.0683264	0.106093	-1.00287	-0.00413807	-0.0700043	0.946202	0.980478	9.32287	9.2203	9.37816	9.34666	9.3571	9.2644	9.21371	9.45426
P1991	[R].VSSIPHDLCHNGEK.[S]	P83093	P83093 [717-730]		Stromal interaction molecule 2 OS=Mus musculus OX=10090 GN=Stim2 PE=1 SV=2	9.38398	9.65087	0.279772	0.305349	-1.20354	-0.267287	-2.95188	0.0220453	0.151114	9.00145	9.35015	9.57372	9.61057	9.39723	9.39723	10.0103	9.79875
P1992	[K].EKENGFSSPPR.[I]	Q04750	Q04750 [107-117]	Q04750 1xPhospho [S114(100)]	DNA topoisomerase 1 OS=Mus musculus OX=10090 GN=Top1 PE=1 SV=2	8.48997	8.50612	0.0369101	0.015187	-1.01253	-0.0179706	-1.0292	0.338558	0.578896	8.50914	8.53254	8.45968	8.45852	8.50479	8.48513	8.51689	8.51769
P1993	[K].EENVNSPEDKR.[V]	Q61687	Q61687 [907-917]	Q61687 1xPhospho [S912(100)]	Transcriptional regulator ATRX OS=Mus musculus OX=10090 GN=Atrx PE=1 SV=3	8.56301	8.62019	0.0521822	0.05698	-1.02813	-0.0400164	-1.54257	0.168041	0.402005	8.56869	8.50026	8.62739	8.55569	8.56155	8.59026	8.63722	8.69172
P1997	[K].SPELPEPSVR.[M]	Q52KI8	Q52KI8 [220-229]	Q52KI8 1xPhospho [S220(100)]	Serine/arginine repetitive matrix protein 1 OS=Mus musculus OX=10090 GN=Srrm1 PE=1 SV=2	9.22468	9.27971	0.0797753	0.107285	-1.04335	-0.0612248	-1.13913	0.293143	0.54046	9.17541	9.14976	9.32764	9.24593	9.35139	9.12825	9.36004	9.27917
P1998	[R].KNSATIPESDDL.[-]	P35492	P35492 [646-657]	P35492 1xPhospho [S648(100)]	Histidine ammonia-lyase OS=Mus musculus OX=10090 GN=Hal PE=1 SV=1	8.34419	8.31926	0.0308979	0.0134321	1.03148	0.0447159	4.31836	0.00372197	0.0630638	8.38894	8.31942	8.33909	8.3293	8.33702	8.30622	8.31218	8.32161
P1999	[R].RIDISPSTFR.[K]	Q569Z6	Q569Z6 [675-684]	Q569Z6 1xPhospho [S679(100)]	Thyroid hormone receptor-associated protein 3 OS=Mus musculus OX=10090 GN=Thrap3 PE=1 SV=1	8.71838	8.71124	0.0253387	0.017766	1.00351	0.00505168	0.274499	0.791844	0.89403	8.68438	8.72783	8.71689	8.74443	8.70011	8.69728	8.71127	8.73631
P2	[R].QDSNPKPKPSNEITR.[E]	Q3UMF0	Q3UMF0 [792-806]	Q3UMF0 1xPhospho [S794(100)]	Cordon-bleu protein-like 1 OS=Mus musculus OX=10090 GN=Cobll1 PE=1 SV=2	8.47012	8.49774	0.0131003	0.0246585	-1.02355	-0.0335762	-2.49959	0.0419469	0.203083	8.46371	8.48627	8.45615	8.47437	8.51594	8.48163	8.47189	8.52151
P20	[R].NYQQNYQNSESGEKNEGSESAPEGQAQQR.[R]	P62960	P62960 [155-183]	P62960 1xPhospho [S172(98.9)]	Y-box-binding protein 1 OS=Mus musculus OX=10090 GN=Ybx1 PE=1 SV=3	8.38071	8.41954	0.0101833	0.0198177	-1.03412	-0.0484013	-4.81338	0.00209213	0.0541254	8.37616	8.38321	8.36986	8.39361	8.43014	8.39112	8.4355	8.42138
P200	[R].SCVPAPRPSAPDLSPTR.[T]	Q3UTJ2-2	Q3UTJ2-2 [360-376]	Q3UTJ2-2 1xPhospho [S373(100)]	Isoform 2 of Sorbin and SH3 domain-containing protein 2 OS=Mus musculus OX=10090 GN=Sorbs2	9.3677	9.32176	0.0683576	0.040238	1.03331	0.0472732	1.05304	0.328257	0.573534	9.45929	9.33639	9.37519	9.29992	9.34163	9.31545	9.36152	9.26845
P2002	[R].ELPRPGASPPAEK.[S]	Q05915	Q05915 [17-29]	Q05915 1xPhospho [S24(100)]	GTP cyclohydrolase 1 OS=Mus musculus OX=10090 GN=Gch1 PE=1 SV=1	8.80106	8.76105	0.022482	0.0321749	1.02809	0.0399733	1.66181	0.141717	0.371023	8.81895	8.80037	8.81534	8.76956	8.79199	8.72034	8.75106	8.78083
P2003	[K].SASPGLPKGEK.[E]	Q9EQU5	Q9EQU5 [28-38]	Q9EQU5 1xPhospho [S30(99.7)]	Protein SET OS=Mus musculus OX=10090 GN=Set PE=1 SV=1	8.32624	8.34299	0.00546685	0.0195896	-1.0111	-0.0159318	-3.02381	0.019943	0.143148	8.32115	8.32196	8.33002	8.33183	8.34034	8.37146	8.33031	8.32984
P2004	[R].SLTRSPPAIR.[R]	Q8BTI8	Q8BTI8 [2019-2028]	Q8BTI8 3xPhospho [S2019(100); T2021(100); S2023(100)]	Serine/arginine repetitive matrix protein 2 OS=Mus musculus OX=10090 GN=Srrm2 PE=1 SV=3	8.6843	8.66515	0.0648798	0.0303122	1.01168	0.0167589	0.567644	0.588499	0.770363	8.70127	8.76679	8.61741	8.65173	8.63722	8.7069	8.64995	8.66651
P2006	[R].EISSSPTSK.[N]	Q8BTI8	Q8BTI8 [450-458]	Q8BTI8 1xPhospho [S453(99.6)]	Serine/arginine repetitive matrix protein 2 OS=Mus musculus OX=10090 GN=Srrm2 PE=1 SV=3	8.45683	8.37887	0.0409603	0.0212819	1.05745	0.0805872	4.60118	0.00266647	0.0599582	8.47373	8.41311	8.50543	8.43504	8.40611	8.37011	8.35604	8.38321
P2007	[R].SLSYSPVER.[R]	Q8BTI8	Q8BTI8 [2644-2652]	Q8BTI8 2xPhospho [S2646(100); S2648(100)]	Serine/arginine repetitive matrix protein 2 OS=Mus musculus OX=10090 GN=Srrm2 PE=1 SV=3	8.83809	8.92185	0.0613567	0.0190027	-1.06473	-0.0904922	-2.62011	0.03527	0.189675	8.74815	8.86034	8.88641	8.85747	8.93056	8.90762	8.90475	8.94449
P201	[K].SDAEEDGVTGSQDEEDSKPK.[A]	P35564	P35564 [553-572]	P35564 1xPhospho [S563(100)]	Calnexin OS=Mus musculus OX=10090 GN=Canx PE=1 SV=1	8.38362	8.36735	0.0179339	0.021798	1.01769	0.025297	2.80101	0.0272574	0.165952	8.39333	8.36986	8.40399	8.3673	8.36646	8.34286	8.3959	8.36418
P2011	[R].SLSSPPSSK.[R]	P97863	P97863 [262-270]	P97863 1xPhospho [S264(99.3)]	Nuclear factor 1 B-type OS=Mus musculus OX=10090 GN=Nfib PE=1 SV=2	9.2629	9.17106	0.0701013	0.102222	1.0672	0.0938341	1.78237	0.119092	0.338109	9.34803	9.23551	9.28442	9.18364	9.31945	9.15612	9.11439	9.09428
P2012	[R].SLPTTVPESPNYR.[N]	Q6ZQ58	Q6ZQ58 [743-755]	Q6ZQ58 2xPhospho [S743(100); S751(100)]	La-related protein 1 OS=Mus musculus OX=10090 GN=Larp1 PE=1 SV=3	8.31269	8.32075	0.0314144	0.0182124	-1.02198	-0.0313652	-2.27149	0.0583968	0.237336	8.28174	8.31017	8.30263	8.35622	8.32196	8.32631	8.29568	8.33903
P2013	[K].DMDEPSPVPNVEEVTLPK.[T]	Q6PDG5	Q6PDG5 [342-359]	Q6PDG5 1xPhospho [S347(100)]	SWI/SNF complex subunit SMARCC2 OS=Mus musculus OX=10090 GN=Smarcc2 PE=1 SV=2	8.38206	8.39468	0.0317193	0.0228579	1.01261	0.018072	0.975128	0.362866	0.60419	8.42207	8.38894	8.37025	8.34698	8.36817	8.39039	8.39645	8.42372
P2014	[K].SASPGLPK.[G]	Q9EQU5	Q9EQU5 [28-35]	Q9EQU5 1xPhospho [S30(100)]	Protein SET OS=Mus musculus OX=10090 GN=Set PE=1 SV=1	8.63333	8.68379	0.0204997	0.0329753	-1.03282	-0.0465876	-2.22466	0.0625197	0.240041	8.63431	8.60825	8.63232	8.65842	8.64437	8.72411	8.67693	8.68973
P2015	[R].SITSTPLSGK.[E]	Q9EP71	Q9EP71 [293-302]	Q9EP71 1xPhospho [S296(99.7)]	Ankycorbin OS=Mus musculus OX=10090 GN=Rai14 PE=1 SV=1	8.39833	8.35968	0.0556161	0.0309176	1.01055	0.015143	0.723295	0.493595	0.707588	8.37844	8.47373	8.34179	8.39935	8.38231	8.3845	8.31843	8.3535
P2016	[R].KHSPDRQDGPVPK.[T]	Q56A08	Q56A08 [346-358]	Q56A08 1xPhospho [S348(100)]	G-patch domain and KOW motifs-containing protein OS=Mus musculus OX=10090 GN=Gpkow PE=1 SV=2	10.1842	10.1291	0.463758	0.218682	-1.00218	-0.00313589	-0.0209265	0.983904	0.992233	9.73362	9.84952	10.4724	10.6813	10.0912	10.0103	10.448	9.96715
P2017	[R].RSPGTGAGLAEK.[S]	P28230	P28230 [265-276]	P28230 1xPhospho [S266(100)]	Gap junction beta-1 protein OS=Mus musculus OX=10090 GN=Gjb1 PE=1 SV=3	8.37138	8.41153	0.0257242	0.020792	-1.02027	-0.0289565	-1.9059	0.0995321	0.306792	8.37775	8.33941	8.40143	8.36694	8.4085	8.38416	8.43291	8.42056
P2019	[K].RFVSEGDGGR.[L]	Q61823	Q61823 [454-463]	Q61823 1xPhospho [S457(100)]	Programmed cell death protein 4 OS=Mus musculus OX=10090 GN=Pdcd4 PE=1 SV=1	8.57964	8.59009	0.0403128	0.0650616	-1.006	-0.00862789	-0.2437	0.814644	0.908783	8.54481	8.62739	8.59866	8.54769	8.60016	8.63879	8.49551	8.62589
P202	[K].SDAEEDGVTGSQDEEDSKPK.[A]	P35564	P35564 [553-572]	P35564 2xPhospho [S553(100); T/S]	Calnexin OS=Mus musculus OX=10090 GN=Canx PE=1 SV=1	8.27386	8.27424	0.00102177	0.00274951	-1.00047	-0.000671764	-0.592218	0.57284	0.761045	8.27288	8.27325	8.27414	8.27517	8.27317	8.2711	8.27752	8.27517
P2020	[R].RFSVSTLR.[ND]	P24456; Q8CIM7	P24456 [136-143]; Q8CIM7 [136-143]	P24456 1xPhospho [S138(100)]; Q8CIM7 1xPhospho [S138(100)]	Cytochrome P450 2D10 OS=Mus musculus OX=10090 GN=Cyp2d10 PE=1 SV=2 Cytochrome P450 2D26 OS=Mus musculus OX=10090 GN=Cyp2d26 PE=1 SV=1	8.37741	8.36011	0.0133979	0.0204521	1.01566	0.0224163	3.36479	0.0125162	0.114697	8.38908	8.38477	8.35875	8.37702	8.36331	8.37893	8.3311	8.36709
P2022	[R].VQSQEETRSDEEDRASEPK.[S]	Q0P678	Q0P678 [56-74]	Q0P678 2xPhospho [S58(97.4); S71(100)]	Zinc finger CCCH domain-containing protein 18 OS=Mus musculus OX=10090 GN=Zc3h18 PE=1 SV=1	8.43209	8.41737	0.0361615	0.0414814	1.01354	0.0193969	1.65028	0.144082	0.373961	8.47394	8.44955	8.39509	8.40978	8.42587	8.47209	8.39273	8.37879
P2023	[R].TFSDESNIL.[-]	Q9QZW0	Q9QZW0 [1121-1129]	Q9QZW0 1xPhospho [S1123(100)]	Phospholipid-transporting ATPase 11C OS=Mus musculus OX=10090 GN=Atp11c PE=1 SV=2	8.79683	8.73969	0.0326424	0.0437255	1.03857	0.0545972	2.00882	0.0856659	0.285079	8.82417	8.82513	8.76194	8.77607	8.78743	8.6952	8.71095	8.7652
P2024	[R].LLSPRPSLLTPAGDPR.[A]	Q9WU42	Q9WU42 [936-951]	Q9WU42 1xPhospho [S938(100)]	Nuclear receptor corepressor 2 OS=Mus musculus OX=10090 GN=Ncor2 PE=1 SV=3	13.2264	13.0785	0.167037	0.545758	1.12956	0.175763	0.888589	0.404527	0.641168	13.4075	13.3277	13.1053	13.0653	13.0653	13.8546	12.697	12.697
P2026	[R].TGEPDEEEGTFR.[S]	Q9Z239	Q9Z239 [70-81]	Q9Z239 1xPhospho [T79(100)]	Phospholemman OS=Mus musculus OX=10090 GN=Fxyd1 PE=1 SV=1	8.78305	8.79293	0.167539	0.265778	1.01538	0.0220179	0.290352	0.780192	0.887189	8.93056	8.90988	8.5798	8.71198	9.07404	8.94449	8.48627	8.66691
P2028	[R].SFSSPEDYQR.[Q]	Q9CQT2	Q9CQT2 [134-143]	Q9CQT2 1xPhospho [S136(99.7)]	RNA-binding protein 7 OS=Mus musculus OX=10090 GN=Rbm7 PE=1 SV=1	11.6096	11.505	0.232512	0.14813	1.07137	0.0994614	0.697398	0.508664	0.718489	11.2682	11.6578	11.7426	11.7698	11.5868	11.6716	11.3641	11.3975
P2029	[K].TGQGEDPSSDELDKEQHDVTNATR.[K]	Q8CCJ3	Q8CCJ3 [745-768]		E3 UFM1-protein ligase 1 OS=Mus musculus OX=10090 GN=Ufl1 PE=1 SV=2	8.28593	8.28709	0.00609337	0.00680829	1.00244	0.00351899	1.02628	0.339838	0.579893	8.28047	8.29444	8.2859	8.28292	8.27732	8.28806	8.2929	8.29007
P203	[K].SDAEEDGVTGSQDEEDSKPKAEEDEILNR.[S]	P35564	P35564 [553-581]		Calnexin OS=Mus musculus OX=10090 GN=Canx PE=1 SV=1	8.28844	8.28412	0.00569295	0.00537023	1.00205	0.00295705	1.98747	0.0883766	0.289692	8.29507	8.29119	8.28477	8.28276	8.29195	8.28257	8.27977	8.28217
P2030	[KR].AQYEDIANRSR.[AT]	P11679	P11679 [271-281]	P11679 1xPhospho [S280(100)]	Keratin, type II cytoskeletal 8 OS=Mus musculus OX=10090 GN=Krt8 PE=1 SV=4	8.27047	8.26927	0.000426627	0.00063736	1.00118	0.00170348	1.67705	0.138647	0.365503	8.27076	8.27089	8.27022	8.27	8.26884	8.27022	8.26896	8.26906
P2031	[K].SGLLPAHSR.[H]	Q6ZPJ0	Q6ZPJ0 [726-734]	Q6ZPJ0 1xPhospho [S733(100)]	Testis-expressed protein 2 OS=Mus musculus OX=10090 GN=Tex2 PE=1 SV=2	8.44691	8.48226	0.0203561	0.0878739	-1.0439	-0.0619775	-1.88171	0.103099	0.312632	8.43794	8.4772	8.43328	8.43922	8.60407	8.40626	8.48675	8.43195
P2032	[K].GGFSDADVK.[M]	Q569Z6	Q569Z6 [376-384]	Q569Z6 1xPhospho [S379(100)]	Thyroid hormone receptor-associated protein 3 OS=Mus musculus OX=10090 GN=Thrap3 PE=1 SV=1	9.03925	9.0493	0.109771	0.0564786	-1.00807	-0.0115917	-0.22823	0.826171	0.916444	9.19436	9.03734	8.97593	8.94939	9.12951	9.00532	9.01468	9.0477
P2033	[R].LPEEPSSEDEQQPEK.[K]	Q9Z0R4	Q9Z0R4 [329-343]	Q9Z0R4 2xPhospho [S334(100); S335(100)]	Intersectin-1 OS=Mus musculus OX=10090 GN=Itsn1 PE=1 SV=2	8.75149	8.62436	0.0415546	0.0354683	1.08846	0.122291	4.96963	0.00175709	0.0503279	8.78235	8.79199	8.72034	8.71127	8.66887	8.59184	8.63658	8.60016
P2034	[R].INPYMSSPCHIEMILTEK.[E]	Q9CPR4	Q9CPR4 [136-153]		60S ribosomal protein L17 OS=Mus musculus OX=10090 GN=Rpl17 PE=1 SV=3	8.27861	8.2782	0.00421953	0.00394845	1.00091	0.00131567	0.753013	0.476671	0.694651	8.28209	8.28156	8.27296	8.27784	8.27997	8.28276	8.27621	8.27385
P2036	[R].SECDSSPEPK.[A]	Q8BTI8	Q8BTI8 [1434-1443]	Q8BTI8 2xPhospho [S1438(100); S1439(100)]	Serine/arginine repetitive matrix protein 2 OS=Mus musculus OX=10090 GN=Srrm2 PE=1 SV=3	8.38197	8.36494	0.0211936	0.0278228	1.01243	0.0178152	4.18416	0.00437829	0.0687364	8.36899	8.36042	8.3915	8.40695	8.35146	8.33291	8.38142	8.39398
P2037	[K].NSASLHVLK.[T]	Q9JJL3	Q9JJL3 [287-295]	Q9JJL3 1xPhospho [S290(100)]	Solute carrier organic anion transporter family member 1B2 OS=Mus musculus OX=10090 GN=Slco1b2 PE=1 SV=1	8.41292	8.37491	0.0196091	0.0284489	1.02221	0.0316949	2.83155	0.0261057	0.165952	8.4297	8.38511	8.41409	8.42279	8.40584	8.34698	8.39194	8.35489
P2039	[K].EVADSPPPLTR.[S]	Q922B9	Q922B9 [277-287]	Q922B9 1xPhospho [S281(100)]	Protein ITPRID2 OS=Mus musculus OX=10090 GN=Itprid2 PE=1 SV=3	8.49265	8.51564	0.0740503	0.0765596	-1.02648	-0.0377107	-1.31579	0.230822	0.471348	8.42835	8.47287	8.59946	8.46991	8.49195	8.44795	8.62562	8.49704
P2040	[K].YNLDASEEEDSNK.[K]	Q9R020	Q9R020 [183-195]	Q9R020 1xPhospho [S188(100)]	Zinc finger Ran-binding domain-containing protein 2 OS=Mus musculus OX=10090 GN=Zranb2 PE=1 SV=2	8.66206	8.68515	0.100668	0.113947	-1.03165	-0.044959	-0.64372	0.540828	0.741443	8.54021	8.76956	8.71336	8.62511	8.77607	8.52131	8.74594	8.69728
P2042	[R].SGSIIGSR.[Y]	Q8BL97	Q8BL97 [210-217]	Q8BL97 2xPhospho [S210(100); S212(100)]	Serine/arginine-rich splicing factor 7 OS=Mus musculus OX=10090 GN=Srsf7 PE=1 SV=1	10.92	11.1318	0.114654	0.147798	-1.15673	-0.210049	-2.28741	0.0570581	0.23417	11.065	10.8333	10.9586	10.8231	11.3382	11.1103	11.091	10.9876
P2043	[K].MSSPPPSPQK.[C]	Q8BX90	Q8BX90 [201-210]		Fibronectin type-III domain-containing protein 3A OS=Mus musculus OX=10090 GN=Fndc3a PE=1 SV=3	8.41251	8.37733	0.0486369	0.0326246	1.01262	0.0180949	2.60352	0.0361194	0.191417	8.37191	8.38193	8.41662	8.47956	8.35723	8.34392	8.39308	8.41507
P2044	[R].DYSPPYAPSHQQYSSSHNAPLPK.[K]	Q6ZPZ3	Q6ZPZ3 [157-179]	Q6ZPZ3 1xPhospho [S159(100)]	Zinc finger CCCH domain-containing protein 4 OS=Mus musculus OX=10090 GN=Zc3h4 PE=1 SV=2	8.62607	8.64968	0.112066	0.147577	-1.02299	-0.0327932	-0.42593	0.683301	0.82739	8.47884	8.62562	8.64944	8.75038	8.49761	8.80805	8.55404	8.73903
P2045	[K].APKPEPVPEPKEPSPEKNSK.[K]	Q52KI8	Q52KI8 [247-266]	Q52KI8 1xPhospho [S260(100)]	Serine/arginine repetitive matrix protein 1 OS=Mus musculus OX=10090 GN=Srrm1 PE=1 SV=2	8.5651	8.60339	0.0487459	0.0734538	-1.02535	-0.0361115	-2.0452	0.0812364	0.277241	8.60303	8.60993	8.51239	8.53506	8.67356	8.6579	8.52493	8.55719
P2046	[K].LSMEDSKSPPPK.[A]	Q9CSU0	Q9CSU0 [127-138]		Regulation of nuclear pre-mRNA domain-containing protein 1B OS=Mus musculus OX=10090 GN=Rprd1b PE=1 SV=2	8.59381	8.56543	0.0712231	0.0512261	1.01544	0.0221003	0.819577	0.440204	0.668643	8.52096	8.57892	8.58362	8.69172	8.507	8.5553	8.56804	8.63137
P2047	[R].GDSHSPGHK.[R]	Q8BTI8	Q8BTI8 [2677-2685]	Q8BTI8 2xPhospho [S2679(100); S2681(100)]	Serine/arginine repetitive matrix protein 2 OS=Mus musculus OX=10090 GN=Srrm2 PE=1 SV=3	8.33958	8.38246	0.0200135	0.0371179	-1.01942	-0.0277428	-1.9371	0.0951098	0.301098	8.34049	8.36694	8.33056	8.32032	8.34869	8.41791	8.35217	8.41107
P2048	[R].ALTPSIEAK.[D]	O70305	O70305 [708-716]	O70305 1xPhospho [T710(99.8)]	Ataxin-2 OS=Mus musculus OX=10090 GN=Atxn2 PE=1 SV=1	8.84274	8.98791	0.0274765	0.0448247	-1.10412	-0.142896	-4.63467	0.00256523	0.0593456	8.88319	8.83336	8.83258	8.82182	8.96591	8.96261	9.05507	8.96807
P2049	[R].EAEDEESDHN.[-]	Q6NZJ6	Q6NZJ6 [1591-1600]	Q6NZJ6 1xPhospho [S1597(100)]	Eukaryotic translation initiation factor 4 gamma 1 OS=Mus musculus OX=10090 GN=Eif4g1 PE=1 SV=1	8.32902	8.31998	0.0119684	0.00778955	1.00308	0.0044325	1.09887	0.309162	0.552741	8.327	8.31459	8.34365	8.33084	8.32483	8.31405	8.32835	8.31268
P205	[K].SDAEEDGVTGSQDEEDSKPKAEEDEILNRSPR.[N]	P35564	P35564 [553-584]	P35564 1xPhospho [S582(100)]	Calnexin OS=Mus musculus OX=10090 GN=Canx PE=1 SV=1	8.28417	8.28709	0.00578125	0.00271192	-1.00447	-0.0064284	-1.83866	0.109755	0.324013	8.2812	8.28285	8.29266	8.27997	8.28942	8.28321	8.28831	8.28741
P2050	[R].TSDSDQQTYLFQR.[G]	Q8K3K8	Q8K3K8 [529-541]		Optineurin OS=Mus musculus OX=10090 GN=Optn PE=1 SV=1	8.42402	8.41946	0.00482178	0.0356501	1.0048	0.00690195	0.578994	0.581237	0.765019	8.43039	8.41902	8.42207	8.4246	8.4162	8.38741	8.46991	8.40432
P2051	[R].TPSASHEEQQE.[-]	Q8BJU0	Q8BJU0 [305-315]	Q8BJU0 1xPhospho [S307(99.7)]	Small glutamine-rich tetratricopeptide repeat-containing protein alpha OS=Mus musculus OX=10090 GN=Sgta PE=1 SV=2	8.58763	8.62275	0.141473	0.201957	-1.02366	-0.0337344	-0.426489	0.682913	0.827336	8.57559	8.79061	8.47684	8.50748	8.53297	8.9232	8.54769	8.48712
P2053	[R].LTELESNC.[-]	P31649	P31649 [595-602]	P31649 1xPhospho [S600(100)]	Sodium- and chloride-dependent GABA transporter 2 OS=Mus musculus OX=10090 GN=Slc6a13 PE=1 SV=1	8.74867	8.6452	0.126302	0.0700209	1.07842	0.108913	1.62582	0.149225	0.37953	8.88021	8.57822	8.7488	8.78743	8.70614	8.54453	8.67109	8.65902
P2054	[K].LTEKESECTDVCR.[S]	Q9QXZ6	Q9QXZ6 [644-656]	Q9QXZ6 1xPhospho [S649(100)]	Solute carrier organic anion transporter family member 1A1 OS=Mus musculus OX=10090 GN=Slco1a1 PE=1 SV=1	8.30467	8.3063	0.00478953	0.00550307	-1.00197	-0.00284497	-1.09222	0.311876	0.556245	8.31117	8.30063	8.30154	8.30536	8.31405	8.30605	8.30141	8.30369
P2055	[K].IPSKDEDADTPSPTLLTYSSSLKR.[S]	P57016	P57016 [356-379]		Ladinin-1 OS=Mus musculus OX=10090 GN=Lad1 PE=1 SV=1	8.73271	8.80549	0.101211	0.0977855	-1.03539	-0.0501757	-0.751267	0.477654	0.695242	8.84466	8.63331	8.66225	8.79061	8.69654	8.75106	8.90306	8.87132
P2056	[R].SGEGEVSGLLR.[K]	Q62318	Q62318 [473-483]	Q62318 1xPhospho [S473(100)]	Transcription intermediary factor 1-beta OS=Mus musculus OX=10090 GN=Trim28 PE=1 SV=3	8.47014	8.45268	0.0481732	0.0466526	1.01002	0.0143791	0.546165	0.602383	0.781296	8.44154	8.53725	8.47209	8.4297	8.44925	8.51814	8.43408	8.40924
P2058	[R].TSSPTSLPPLAR.[S]	Q80XI3	Q80XI3 [265-276]	Q80XI3 1xPhospho [S267(99.6)]	Eukaryotic translation initiation factor 4 gamma 3 OS=Mus musculus OX=10090 GN=Eif4g3 PE=1 SV=2	10.0962	10.0302	0.0992943	0.0760741	1.04549	0.0641742	1.05491	0.327463	0.573534	10.0598	10.2271	9.99132	10.1066	10.0356	10.125	10.0209	9.93936
P2059	[R].TSSLTHSEEK.[S]	Q9CT10	Q9CT10 [56-65]		Ran-binding protein 3 OS=Mus musculus OX=10090 GN=Ranbp3 PE=1 SV=2	8.5932	8.63517	0.152468	0.0597897	-1.04115	-0.0581802	-0.739482	0.484328	0.701984	8.44528	8.80696	8.56046	8.56009	8.61498	8.721	8.58239	8.62232
P206	[K].SDAEEDGVTGSQDEEDSKPKAEEDEILNRSPR.[N]	P35564	P35564 [553-584]	P35564 3xPhospho [S553(100); T/S]	Calnexin OS=Mus musculus OX=10090 GN=Canx PE=1 SV=1	8.27161	8.27212	0.00167381	0.00273906	1.00004	5.84387e-05	0.0561428	0.95684	0.982988	8.26977	8.27061	8.27303	8.27303	8.26977	8.26989	8.27352	8.27529
P2060	[R].TSSKESSPVPSPTLDR.[K]	Q62261	Q62261 [2158-2173]	Q62261 3xPhospho [S2168(100); S/T]	Spectrin beta chain, non-erythrocytic 1 OS=Mus musculus OX=10090 GN=Sptbn1 PE=1 SV=2	8.29627	8.29448	0.00473307	0.00627283	1.00028	0.000408393	0.258863	0.803393	0.901298	8.29559	8.28987	8.29917	8.30044	8.29444	8.28562	8.29909	8.29876
P2061	[R].MLQAISPK.[Q]	P49586	P49586 [310-317]	P49586 1xPhospho [S315(100)]	Choline-phosphate cytidylyltransferase A OS=Mus musculus OX=10090 GN=Pcyt1a PE=1 SV=1	8.72649	8.65405	0.0394823	0.0330656	1.05301	0.0745126	2.73954	0.0297412	0.172427	8.76121	8.68766	8.75981	8.69728	8.67816	8.60519	8.6647	8.66814
P2062	[K].MLAESDDSGDEESVSQTDK.[T]	Q3B7Z2	Q3B7Z2 [184-202]	Q3B7Z2 2xPhospho [S188(100); S191(100)]	Oxysterol-binding protein 1 OS=Mus musculus OX=10090 GN=Osbp PE=1 SV=3	8.35741	8.34899	0.0200074	0.0197837	1.0153	0.0219076	2.60387	0.0361013	0.191417	8.35857	8.33915	8.34698	8.38493	8.32965	8.33453	8.3628	8.36899
P2063	[K].TSPSSSPASLSR.[C]	P49586	P49586 [342-353]	P49586 2xPhospho [S346(99.3); S347(100)]	Choline-phosphate cytidylyltransferase A OS=Mus musculus OX=10090 GN=Pcyt1a PE=1 SV=1	8.4403	8.53866	0.149618	0.237777	-1.07271	-0.101259	-1.0466	0.331017	0.573534	8.36435	8.6647	8.36915	8.36302	8.36791	8.88923	8.47506	8.42242
P2065	[R].HMSESPNR.[K]	A2AR02	A2AR02 [409-416]	A2AR02 2xPhospho [S411(100); S413(100)]	Peptidyl-prolyl cis-trans isomerase G OS=Mus musculus OX=10090 GN=Ppig PE=1 SV=1	8.37177	8.40469	0.0379548	0.0794289	-1.03739	-0.0529646	-3.9256	0.00603283	0.0809761	8.33313	8.34528	8.40256	8.40611	8.39495	8.32686	8.51533	8.38162
P2066	[R].MDSFDEDLARPSGLLAQER.[K]	Q569Z6	Q569Z6 [570-588]	Q569Z6 1xPhospho [S572(100)]	Thyroid hormone receptor-associated protein 3 OS=Mus musculus OX=10090 GN=Thrap3 PE=1 SV=1	8.34268	8.32671	0.015129	0.00408595	1.00104	0.00150003	0.229029	0.825575	0.916205	8.3261	8.33782	8.3623	8.34449	8.33267	8.32568	8.32344	8.32505
P2067	[R].SDSGGSSSEPFER.[H]	Q7TSC1	Q7TSC1 [759-771]	Q7TSC1 2xPhospho [S764(99.2); S]	Protein PRRC2A OS=Mus musculus OX=10090 GN=Prrc2a PE=1 SV=1	8.51815	8.61313	0.0644885	0.0811864	-1.06748	-0.0942024	-2.27583	0.0580286	0.236639	8.47785	8.55569	8.45083	8.58823	8.52541	8.57405	8.64109	8.71198
P2069	[R].SSSPVTELTAR.[S]	Q8BTI8	Q8BTI8 [1066-1076]	Q8BTI8 1xPhospho [S1068(99.6)]	Serine/arginine repetitive matrix protein 2 OS=Mus musculus OX=10090 GN=Srrm2 PE=1 SV=3	9.33156	9.29401	0.0164025	0.0695308	1.02913	0.0414307	1.26516	0.247397	0.488987	9.31746	9.31746	9.34803	9.34331	9.21713	9.25375	9.34512	9.36004
P207	[R].SDDDYACGDSPEVLELK.[Q]	Q5HZI1	Q5HZI1 [141-157]	Q5HZI1 1xPhospho [S150(100)]	Microtubule-associated tumor suppressor 1 homolog OS=Mus musculus OX=10090 GN=Mtus1 PE=1 SV=2	8.42149	8.39834	0.0286347	0.0361127	1.0156	0.0223328	1.5931	0.156373	0.389377	8.41099	8.40343	8.46419	8.40735	8.3915	8.40695	8.44098	8.35392
P2071	[K].RYTMGDAPDFDR.[S]	P10649	P10649 [32-43]	P10649 1xPhospho [T34(100)]	Glutathione S-transferase Mu 1 OS=Mus musculus OX=10090 GN=Gstm1 PE=1 SV=2	8.26726	8.26769	0.000254632	0.000376646	-1.00024	-0.000351328	-0.353813	0.734183	0.857914	8.2674	8.26748	8.26691	8.26724	8.2678	8.26748	8.26732	8.26817
P2072	[R].ERGSPVSGR.[A]	A2A5R2	A2A5R2 [273-281]	A2A5R2 1xPhospho [S276(100)]	Brefeldin A-inhibited guanine nucleotide-exchange protein 2 OS=Mus musculus OX=10090 GN=Arfgef2 PE=1 SV=1	8.90849	9.00218	0.0343133	0.0298103	-1.06711	-0.0937047	-3.19694	0.0157111	0.124013	8.93358	8.87894	8.87894	8.9425	9.02443	8.96141	8.99844	9.02443
P2073	[R].LGASTPSDK.[T]	Q91Z96	Q91Z96 [640-648]	Q91Z96 1xPhospho [S643(99.8)]	BMP-2-inducible protein kinase OS=Mus musculus OX=10090 GN=Bmp2k PE=1 SV=1	8.87965	8.85438	0.259768	0.263503	1.00721	0.0103648	0.0713864	0.945142	0.980478	8.89005	8.50974	9.03849	9.08032	8.85373	8.91393	8.50633	9.14355
P2074	[K].AAPQSPSVPK.[K]	Q99P88	Q99P88 [988-997]	Q99P88 1xPhospho [S992(100)]	Nuclear pore complex protein Nup155 OS=Mus musculus OX=10090 GN=Nup155 PE=1 SV=1	8.43935	8.47692	0.0235537	0.0126564	-1.02832	-0.0402876	-3.45598	0.0110806	0.109711	8.41662	8.42995	8.47189	8.43894	8.46751	8.47092	8.47373	8.49551
P2075	[K].SRVSVSPGR.[T]	Q52KI8	Q52KI8 [424-432]	Q52KI8 2xPhospho [S427(100); S429(100)]	Serine/arginine repetitive matrix protein 1 OS=Mus musculus OX=10090 GN=Srrm1 PE=1 SV=2	9.70206	10.0219	0.235083	0.188494	-1.25141	-0.323553	-2.15694	0.0690111	0.253772	9.43048	9.99847	9.73362	9.64566	9.80231	10.2491	10.0759	9.9601
P2076	[R].LCSSSSSDTSPR.[S]	Q80YV2	Q80YV2 [404-415]	Q80YV2 2xPhospho [S408(100); S409(99.4)]	Nuclear-interacting partner of ALK OS=Mus musculus OX=10090 GN=Zc3hc1 PE=1 SV=1	9.22047	9.24367	0.131887	0.171836	-1.01374	-0.0196864	-0.19828	0.848617	0.928669	9.37034	9.28894	9.08678	9.13584	9.01893	9.42317	9.21713	9.31545
P2077	[R].LCSSSSSDTSPR.[S]	Q80YV2	Q80YV2 [404-415]	Q80YV2 3xPhospho [S408(100); S409(99.3); S410(99.3)]	Nuclear-interacting partner of ALK OS=Mus musculus OX=10090 GN=Zc3hc1 PE=1 SV=1	9.41699	9.44689	0.231155	0.335796	-1.00115	-0.00166178	-0.0199896	0.984625	0.992233	9.66614	9.53941	9.31545	9.14695	9.58725	9.85588	9.18678	9.15767
P2078	[R].VMHTQCHSTPDSAEDVRK.[L]	P29699	P29699 [127-144]	P29699 1xPhospho [S138(100)]	Alpha-2-HS-glycoprotein OS=Mus musculus OX=10090 GN=Ahsg PE=1 SV=1	8.30863	8.31854	0.00874607	0.00715544	-1.01207	-0.0173091	-3.48097	0.0107189	0.108284	8.30697	8.29833	8.31957	8.30966	8.32872	8.31823	8.31437	8.31285
P2079	[R].QSCSGSSPR.[V]	Q8BTI8	Q8BTI8 [864-872]	Q8BTI8 1xPhospho [S870(99.7)]	Serine/arginine repetitive matrix protein 2 OS=Mus musculus OX=10090 GN=Srrm2 PE=1 SV=3	8.39746	8.40786	0.0152183	0.00939606	-1.00592	-0.00851181	-0.956937	0.37134	0.612234	8.40343	8.37879	8.39308	8.41453	8.4148	8.41157	8.39398	8.41107
P2080	[K].CPSPISEHNGLIK.[G]	Q8BX90	Q8BX90 [211-223]	Q8BX90 1xPhospho [S213(100)]	Fibronectin type-III domain-containing protein 3A OS=Mus musculus OX=10090 GN=Fndc3a PE=1 SV=3	8.5842	8.56568	0.0383463	0.0283074	1.0167	0.023895	1.09775	0.309618	0.552909	8.6047	8.5267	8.60303	8.60237	8.57265	8.5355	8.55303	8.60152
P2081	[K].LDSSPVLSPGNK.[A]	Q9JM52	Q9JM52 [743-754]		Misshapen-like kinase 1 OS=Mus musculus OX=10090 GN=Mink1 PE=1 SV=3	10.8362	10.4615	0.127419	0.201652	1.29293	0.370645	2.97871	0.0212347	0.148226	10.676	10.8078	10.8834	10.9777	10.7169	10.3849	10.24	10.5042
P2082	[K].SAVFSGEGK.[V]	Q7TQG1	Q7TQG1 [933-941]	Q7TQG1 1xPhospho [S933(100)]	Pleckstrin homology domain-containing family A member 6 OS=Mus musculus OX=10090 GN=Plekha6 PE=1 SV=1	9.03952	9.33876	0.406548	0.160307	-1.30361	-0.382507	-2.49605	0.0421618	0.203083	9.30343	9.44651	8.57083	8.83731	9.29403	9.54158	9.3633	9.15612
P2083	[R].SVDEVNYWDK.[Q]	P50136	P50136 [344-353]	P50136 1xPhospho [S344(100)]	2-oxoisovalerate dehydrogenase subunit alpha, mitochondrial OS=Mus musculus OX=10090 GN=Bckdha PE=1 SV=1	8.29779	8.29565	0.002294	0.00426192	-1.00011	-0.000160133	-0.0894861	0.931271	0.976431	8.29716	8.2996	8.2996	8.29481	8.29849	8.29909	8.29526	8.28978
P2084	[K].GTGDCSDEEVDGK.[A]	Q8VDD5	Q8VDD5 [1938-1950]	Q8VDD5 1xPhospho [S1943(100)]	Myosin-9 OS=Mus musculus OX=10090 GN=Myh9 PE=1 SV=4	8.27076	8.27075	0.000658633	0.000614508	1.00025	0.000358011	0.330823	0.750727	0.869269	8.27	8.27149	8.27046	8.2711	8.26989	8.27127	8.2711	8.27076
P2085	[K].VDGPRSPSYGR.[S]	Q6PDM2	Q6PDM2 [194-204]	Q6PDM2 1xPhospho [S199(100)]	Serine/arginine-rich splicing factor 1 OS=Mus musculus OX=10090 GN=Srsf1 PE=1 SV=3	8.33134	8.32825	0.0134388	0.00922193	1.00392	0.00564342	0.856816	0.420682	0.655545	8.34553	8.31546	8.33877	8.3256	8.34208	8.32364	8.32364	8.32364
P2086	[K].SYESEISM.[-]	Q5U5V2	Q5U5V2 [369-376]	Q5U5V2 1xPhospho [S375(100)]	Hydroxylysine kinase OS=Mus musculus OX=10090 GN=Hykk PE=1 SV=2	8.30324	8.30681	0.00534756	0.00448142	1.0027	0.00388574	1.16838	0.281937	0.529234	8.30761	8.29957	8.30804	8.29775	8.30154	8.31228	8.30558	8.30783
P2088	[R].AGSPSRDVGPSLGLK.[K]	Q99NH2	Q99NH2 [867-881]	Q99NH2 1xPhospho [S869(100)]	Partitioning defective 3 homolog OS=Mus musculus OX=10090 GN=Pard3 PE=1 SV=2	8.82171	8.85336	0.0159742	0.0205634	-1.0217	-0.0309725	-1.48838	0.181445	0.416164	8.81963	8.80241	8.84135	8.82346	8.86463	8.84586	8.82826	8.87469
P2089	[K].ATISDEEIER.[Q]	Q8BJF9	Q8BJF9 [196-205]	Q8BJF9 1xPhospho [S199(100)]	Charged multivesicular body protein 2b OS=Mus musculus OX=10090 GN=Chmp2b PE=1 SV=1	10.7982	11.1185	0.0948223	0.219955	-1.24103	-0.311543	-2.84094	0.0257621	0.165952	10.8588	10.7903	10.6674	10.8765	10.8651	11.031	11.376	11.2021
P2091	[K].VDNLTYRTSPDTLRR.[V]	Q62093	Q62093 [18-32]		Serine/arginine-rich splicing factor 2 OS=Mus musculus OX=10090 GN=Srsf2 PE=1 SV=4	8.6824	8.67917	0.0832331	0.0875862	-1.00183	-0.00263628	-0.0570564	0.956139	0.982687	8.62361	8.62161	8.79912	8.68525	8.71051	8.61741	8.60016	8.7886
P2092	[R].EDAPPEDKESESEAKLDGETASDSESR.[A]	Q99L43	Q99L43 [11-37]		Phosphatidate cytidylyltransferase 2 OS=Mus musculus OX=10090 GN=Cds2 PE=1 SV=1	8.70116	8.72213	0.122301	0.131053	-1.02421	-0.0345108	-0.775388	0.464189	0.683772	8.61637	8.58912	8.74594	8.85323	8.66038	8.65902	8.9186	8.65052
P2094	[R].RSPSPYYSR.[YG]	Q6PFR5; P62996	Q6PFR5 [258-266]; P62996 [263-271]	Q6PFR5 2xPhospho [S259(100); S261(100)]; P62996 2xPhospho [S264(100); S266(100)]	Transformer-2 protein homolog alpha OS=Mus musculus OX=10090 GN=Tra2a PE=1 SV=1 Transformer-2 protein homolog beta OS=Mus musculus OX=10090 GN=Tra2b PE=1 SV=1	9.57466	9.61157	0.132133	0.11188	-1.02822	-0.0401444	-0.579122	0.581155	0.765019	9.45426	9.54474	9.53651	9.76315	9.57372	9.54474	9.54952	9.77831
P2095	[R].VGSSSSSFR.[G]	P11679	P11679 [41-49]	P11679 1xPhospho [S43(100)]	Keratin, type II cytoskeletal 8 OS=Mus musculus OX=10090 GN=Krt8 PE=1 SV=4	8.31072	8.32144	0.00959708	0.0168853	-1.00076	-0.00109931	-0.208413	0.841005	0.926254	8.31843	8.31861	8.29886	8.30697	8.31218	8.34637	8.31714	8.31006
P2096	[K].VDGPRSPSYGR.[S]	Q6PDM2	Q6PDM2 [194-204]	Q6PDM2 2xPhospho [S199(100); S201(100)]	Serine/arginine-rich splicing factor 1 OS=Mus musculus OX=10090 GN=Srsf1 PE=1 SV=3	8.35598	8.32984	0.0178667	0.0108618	1.02211	0.0315501	5.94835	0.000634099	0.0309601	8.36565	8.3293	8.36646	8.36251	8.33376	8.31368	8.33492	8.33702
P2097	[R].EGESLEDLMK.[L]	Q61233	Q61233 [254-263]	Q61233 1xPhospho [S257(100)]	Plastin-2 OS=Mus musculus OX=10090 GN=Lcp1 PE=1 SV=4	8.29402	8.29729	0.00684438	0.00415064	-1.0021	-0.00301965	-1.6931	0.13548	0.36098	8.29988	8.29965	8.2862	8.29036	8.30242	8.29698	8.29227	8.29749
P2098	[R].SPSPSPTPEAK.[K]	Q6PDG5	Q6PDG5 [302-312]	Q6PDG5 3xPhospho [S302(100); S304(100); S306(100)]	SWI/SNF complex subunit SMARCC2 OS=Mus musculus OX=10090 GN=Smarcc2 PE=1 SV=2	8.43438	8.45337	0.0420806	0.0575831	-1.02287	-0.0326256	-1.31705	0.230421	0.471022	8.42864	8.488	8.38536	8.4355	8.51496	8.48991	8.40544	8.40316
P2100	[R].HLPGSGQQPSPPAR.[S]	Q8CGB6	Q8CGB6 [1078-1091]	Q8CGB6 1xPhospho [S1087(99.5)]	Tensin-2 OS=Mus musculus OX=10090 GN=Tns2 PE=1 SV=1	8.44384	8.50908	0.0311427	0.0897388	-1.01289	-0.0184826	-0.679616	0.51918	0.727424	8.44774	8.41209	8.48513	8.43039	8.42279	8.44225	8.56941	8.60186
P2101	[R].SRDDLYDPDDPRDLPHSR.[D]	Q99KG5	Q99KG5 [473-490]	Q99KG5 1xPhospho [S473(100)]	Lipolysis-stimulated lipoprotein receptor OS=Mus musculus OX=10090 GN=Lsr PE=1 SV=1	8.75907	8.68408	0.126513	0.0212863	1.04178	0.0590563	1.30987	0.232708	0.472885	8.82203	8.9055	8.67299	8.63577	8.71198	8.66746	8.68941	8.66746
P2102	[R].SRDDLYDPDDPR.[D]	Q99KG5	Q99KG5 [473-484]	Q99KG5 1xPhospho [S473(100)]	Lipolysis-stimulated lipoprotein receptor OS=Mus musculus OX=10090 GN=Lsr PE=1 SV=1	9.33432	9.18432	0.103209	0.16549	1.11958	0.16296	1.77228	0.120844	0.34006	9.3633	9.46517	9.22965	9.27917	8.98947	9.12218	9.25234	9.37328
P2103	[K].LGIHEDSTNR.[R]	P11499	P11499 [439-448]		Heat shock protein HSP 90-beta OS=Mus musculus OX=10090 GN=Hsp90ab1 PE=1 SV=3	8.26689	8.26704	0.000224002	0.000316888	1.00006	9.27039e-05	0.0931314	0.928481	0.976366	8.26683	8.26687	8.26665	8.26719	8.2667	8.26719	8.26687	8.2674
P2104	[R].RQVSASELCTSGILDRDTMR.[E]	Q8R0W0	Q8R0W0 [2702-2721]; [3217-3236]; [3732-3751]; [4247-4266]; [4762-4781]; [5277-5296]; [5792-5811]; [6307-6326]	Q8R0W0 1xPhospho [S2705(100)]; 1xPhospho [S3220(100)]; 1xPhospho [S3735(100)]; 1xPhospho [S4250(100)]; 1xPhospho [S4765(100)]; 1xPhospho [S5280(100)]; 1xPhospho [S5795(100)]; 1xPhospho [S6310(100)]	Epiplakin OS=Mus musculus OX=10090 GN=Eppk1 PE=1 SV=2	8.29086	8.28782	0.00327354	0.00222499	1.00263	0.00378598	2.31023	0.0551945	0.230552	8.29568	8.28952	8.28987	8.28838	8.29024	8.2859	8.28919	8.28596
P2105	[K].EVIEASDKEGLSPAKR.[T]	Q61136	Q61136 [83-98]	Q61136 1xPhospho [S94(100)]	Serine/threonine-protein kinase PRP4 homolog OS=Mus musculus OX=10090 GN=Prpf4b PE=1 SV=3	8.72573	8.74591	0.0899563	0.0855774	-1.01495	-0.0214131	-0.356668	0.732139	0.857367	8.63928	8.80521	8.80155	8.6569	8.66814	8.83336	8.80521	8.67693
P2106	[K].NKKSPEIHR.[R]	Q569Z6	Q569Z6 [666-674]	Q569Z6 1xPhospho [S669(100)]	Thyroid hormone receptor-associated protein 3 OS=Mus musculus OX=10090 GN=Thrap3 PE=1 SV=1	8.44823	8.47331	0.011197	0.0298287	-1.01434	-0.0205386	-1.58003	0.159317	0.39355	8.45334	8.45717	8.45047	8.43195	8.46026	8.44133	8.51103	8.48063
P2107	[R].RPSLSRGDSTEAAAEER.[G]	Q148V8	Q148V8 [1033-1049]	Q148V8 2xPhospho [S1041(100); S/T]	Protein FAM83H OS=Mus musculus OX=10090 GN=Fam83h PE=1 SV=1	8.45818	8.48252	0.102407	0.100075	-1.0457	-0.0644732	-0.865175	0.416388	0.651595	8.42175	8.56101	8.33183	8.51814	8.4694	8.6047	8.49505	8.36091
P2108	[R].LSNGEAE.[-]	Q3TJ91	Q3TJ91 [1021-1027]	Q3TJ91 1xPhospho [S1022(100)]	LLGL scribble cell polarity complex component 2 OS=Mus musculus OX=10090 GN=Llgl2 PE=1 SV=2	8.60164	8.88327	0.0245512	0.112817	-1.20808	-0.272716	-5.99088	0.000608274	0.0309601	8.60575	8.5669	8.60937	8.62455	8.80929	9.051	8.84586	8.82691
P2109	[R].ASSLGETDESSELR.[V]	Q8BWW9	Q8BWW9 [580-593]	Q8BWW9 1xPhospho [S581(99.4)]	Serine/threonine-protein kinase N2 OS=Mus musculus OX=10090 GN=Pkn2 PE=1 SV=3	11.238	11.3278	0.495001	0.513195	-1.05403	-0.0759104	-0.376064	0.718315	0.850024	11.5257	11.6426	11.2445	10.539	11.888	11.5868	10.7262	11.1103
P211	[R].SDLIEDEELEDTGKGSEDEWEQVGPK.[N]	P52479	P52479 [555-580]	P52479 1xPhospho [S570(99.5)]	Ubiquitin carboxyl-terminal hydrolase 10 OS=Mus musculus OX=10090 GN=Usp10 PE=1 SV=3	8.64314	8.62693	0.0240097	0.0221272	1.00946	0.0135907	0.752066	0.477204	0.695008	8.64109	8.61335	8.64619	8.67192	8.64619	8.60081	8.64437	8.61637
P2110	[R].ARSHSPSSPER.[N]	Q8BTI8	Q8BTI8 [1451-1461]	Q8BTI8 3xPhospho [S1453(100); S1455(100); S]	Serine/arginine repetitive matrix protein 2 OS=Mus musculus OX=10090 GN=Srrm2 PE=1 SV=3	8.3176	8.31949	0.0255903	0.015694	1.00369	0.00530918	0.580295	0.580407	0.765019	8.33183	8.34326	8.31006	8.28525	8.32505	8.31861	8.29849	8.33581
P2114	[R].RWSAEVTSNTYSDEDRPPK.[V]	Q99JZ7	Q99JZ7 [299-317]	Q99JZ7 1xPhospho [S301(100)]	ERBB receptor feedback inhibitor 1 OS=Mus musculus OX=10090 GN=Errfi1 PE=1 SV=1	8.71541	8.7397	0.188404	0.0877707	-1.03773	-0.0534284	-0.772698	0.465678	0.684854	8.87469	8.88212	8.56235	8.5425	8.82417	8.70011	8.6354	8.79912
P2115	[R].SPTPPPR.[R]	Q52KI8	Q52KI8 [591-597]	Q52KI8 2xPhospho [S591(100); T593(100)]	Serine/arginine repetitive matrix protein 1 OS=Mus musculus OX=10090 GN=Srrm1 PE=1 SV=2	10.6764	10.7673	0.0632995	0.031618	-1.06513	-0.0910282	-1.68448	0.137172	0.363209	10.6607	10.5993	10.6953	10.7504	10.7551	10.7539	10.7459	10.8143
P2116	[R].SPSVSSPEPTEK.[S]	Q8BTI8	Q8BTI8 [1683-1694]	Q8BTI8 2xPhospho [S1683(100); S1685(100)]	Serine/arginine repetitive matrix protein 2 OS=Mus musculus OX=10090 GN=Srrm2 PE=1 SV=3	8.37471	8.30248	0.0420551	0.0139652	1.07215	0.100503	9.21882	4.33331e-05	0.00744711	8.4355	8.364	8.36066	8.33868	8.31727	8.29534	8.28669	8.3106
P2117	[K].RSLTRSPPAIR.[R]	Q8BTI8	Q8BTI8 [2018-2028]	Q8BTI8 3xPhospho [S2019(100); T2021(100); S2023(100)]	Serine/arginine repetitive matrix protein 2 OS=Mus musculus OX=10090 GN=Srrm2 PE=1 SV=3	8.29739	8.30472	0.0124126	0.0131057	1.0029	0.0041795	0.658452	0.531877	0.734058	8.29358	8.31481	8.29568	8.2855	8.28676	8.30477	8.31769	8.30966
P2118	[R].ALEPEQPREPRPETPGSPR.[L]	Q91Z58	Q91Z58 [352-370]	Q91Z58 2xPhospho [T365(100); S368(100)]	Uncharacterized protein C6orf132 homolog OS=Mus musculus OX=10090 PE=1 SV=2	8.69221	8.6088	0.0986926	0.160645	1.04335	0.061217	0.743777	0.481889	0.699713	8.54829	8.70872	8.74815	8.76367	8.60655	8.6837	8.75844	8.38651
P2119	[K].SSTGSPTSPINAEK.[L]	Q6PDN3	Q6PDN3 [1794-1807]		Myosin light chain kinase, smooth muscle OS=Mus musculus OX=10090 GN=Mylk PE=1 SV=3	8.38119	8.37007	0.0408819	0.0312465	1.00665	0.00956481	1.64616	0.144938	0.37554	8.35889	8.33513	8.42074	8.41001	8.35009	8.3459	8.41418	8.37011
P212	[R].SDISERPSVDDVESETGSTGALETR.[S]	Q80X80	Q80X80 [606-630]	Q80X80 1xPhospho [S613(99.2)]	Phospholipid transfer protein C2CD2L OS=Mus musculus OX=10090 GN=C2cd2l PE=1 SV=3	8.43297	8.47626	0.0395882	0.0429616	-1.03041	-0.0432151	-2.75103	0.0292593	0.170589	8.48361	8.44495	8.40565	8.39765	8.5355	8.4694	8.46751	8.43263
P2120	[K].SMLQTPPDQNLSGSK.[S]	Q8BTI8	Q8BTI8 [969-983]	Q8BTI8 1xPhospho [T973(100)]	Serine/arginine repetitive matrix protein 2 OS=Mus musculus OX=10090 GN=Srrm2 PE=1 SV=3	8.4012	8.40353	0.0189322	0.0130666	-1.00845	-0.0121398	-1.46361	0.187889	0.424095	8.39222	8.38142	8.40584	8.42532	8.4148	8.39841	8.41348	8.38741
P2121	[R].EEISDHENNVTILLEDSDLR.[R]	Q61687	Q61687 [623-642]	Q61687 1xPhospho [S626(100)]	Transcriptional regulator ATRX OS=Mus musculus OX=10090 GN=Atrx PE=1 SV=3	8.59714	8.60027	0.105948	0.171031	1.04295	0.0606752	1.63135	0.148049	0.378267	8.54555	8.48019	8.721	8.64183	8.39237	8.53075	8.76367	8.71429
P2124	[K].SESPKEPEQLR.[K]	P49312	P49312 [4-14]	P49312 1xPhospho [S6(100)]	Heterogeneous nuclear ribonucleoprotein A1 OS=Mus musculus OX=10090 GN=Hnrnpa1 PE=1 SV=2	8.43657	8.4548	0.0249265	0.0217063	-1.00092	-0.00132883	-0.0776244	0.940359	0.978651	8.46751	8.43629	8.43601	8.40646	8.43837	8.43408	8.47684	8.46991
P2125	[R].EEISDHENNVTILLEDSDLRR.[S]	Q61687	Q61687 [623-643]	Q61687 1xPhospho [S626(100)]	Transcriptional regulator ATRX OS=Mus musculus OX=10090 GN=Atrx PE=1 SV=3	8.8553	8.88396	0.0895887	0.103918	-1.01516	-0.0217012	-0.35903	0.73045	0.857367	8.9603	8.85348	8.74155	8.86585	8.7892	9.03	8.83863	8.87799
P2128	[R].GVSHPGEK.[A]	Q3UZ39	Q3UZ39 [282-289]	Q3UZ39 1xPhospho [S284(100)]	Leucine-rich repeat flightless-interacting protein 1 OS=Mus musculus OX=10090 GN=Lrrfip1 PE=1 SV=2	8.53619	8.54868	0.0445299	0.0619339	-1.01084	-0.01555	-0.492551	0.637816	0.800099	8.47506	8.56445	8.53174	8.57353	8.46119	8.58436	8.59946	8.5497
P213	[R].SDISERPSVDDVESETGSTGALETR.[S]	Q80X80	Q80X80 [606-630]	Q80X80 2xPhospho [S619(100); S623(99.2)]	Phospholipid transfer protein C2CD2L OS=Mus musculus OX=10090 GN=C2cd2l PE=1 SV=3	8.60112	8.50311	0.0590018	0.0218228	1.07166	0.0998443	3.41266	0.0117389	0.113126	8.57083	8.63577	8.66343	8.53446	8.47684	8.51952	8.52254	8.49353
P2130	[R].SGLSLEELR.[I]	Q60575	Q60575 [1054-1062]	Q60575 1xPhospho [S1057(100)]	Kinesin-like protein KIF1B OS=Mus musculus OX=10090 GN=Kif1b PE=1 SV=2	9.16577	9.15618	0.0276825	0.0400066	1.00614	0.00883004	0.268308	0.796411	0.89708	9.1775	9.13946	9.14695	9.19916	9.15229	9.16961	9.19916	9.10365
P2131	[K].GHTQTWPDTSSPEVMQTQVESPLLQSK.[S]	Q8BTI8	Q8BTI8 [1028-1054]		Serine/arginine repetitive matrix protein 2 OS=Mus musculus OX=10090 GN=Srrm2 PE=1 SV=3	8.29767	8.29703	0.00790601	0.00188924	1.00234	0.00337441	0.8622	0.417912	0.652496	8.29886	8.30428	8.30125	8.28628	8.29534	8.29965	8.29707	8.29605
P2132	[R].SRSPSPESR.[S]	Q9Z0U1	Q9Z0U1 [263-271]	Q9Z0U1 3xPhospho [S263(100); S265(100); S267(100)]	Tight junction protein ZO-2 OS=Mus musculus OX=10090 GN=Tjp2 PE=1 SV=2	8.46399	8.45068	0.0229685	0.00910806	1.01339	0.0191857	1.46269	0.188132	0.424223	8.49443	8.46586	8.43976	8.45589	8.44657	8.45852	8.45785	8.43976
P2133	[R].SVSASHEGDVK.[E]	Q3U9G9	Q3U9G9 [101-111]		Delta(14)-sterol reductase LBR OS=Mus musculus OX=10090 GN=Lbr PE=1 SV=2	8.58462	8.51762	0.0733347	0.0658736	1.0383	0.0542269	1.43822	0.194711	0.430763	8.57265	8.69109	8.54716	8.52759	8.52685	8.5669	8.55469	8.42207
P2134	[R].TDSPDMPEDT.[-]	Q9D9Z5	Q9D9Z5 [93-102]	Q9D9Z5 1xPhospho [S95(100)]	DET1- and DDB1-associated protein 1 OS=Mus musculus OX=10090 GN=Dda1 PE=1 SV=1	11.1414	11.1975	0.211391	0.0753496	-1.04459	-0.0629366	-0.531231	0.612143	0.786593	10.8333	11.2682	11.1747	11.2894	11.3086	11.165	11.1417	11.1747
P2135	[R].TSSVSSLASACTGGIPSSSR.[N]	Q8K3Z9	Q8K3Z9 [365-384]		Nuclear envelope pore membrane protein POM 121 OS=Mus musculus OX=10090 GN=Pom121 PE=1 SV=2	9.89499	10.3086	0.475456	0.224158	-1.33056	-0.41203	-1.55934	0.164083	0.399627	10.5148	9.51502	9.52924	10.0209	10.3082	10.2564	10.6057	10.0642
P2137	[R].RFSIATLR.[D]	P56593	P56593 [128-135]	P56593 1xPhospho [S130(100)]	Cytochrome P450 2A12 OS=Mus musculus OX=10090 GN=Cyp2a12 PE=1 SV=2	8.29568	8.28686	0.00727315	0.00667297	1.00862	0.0123873	5.06974	0.00157402	0.0471586	8.29651	8.28539	8.30233	8.29849	8.28292	8.28451	8.28321	8.29682
P2138	[R].SRSYSPAHNR.[E]	Q569Z6	Q569Z6 [51-60]	Q569Z6 3xPhospho [S51(100); S53(100); S55(100)]	Thyroid hormone receptor-associated protein 3 OS=Mus musculus OX=10090 GN=Thrap3 PE=1 SV=1	8.3184	8.31615	0.00595621	0.0186185	1.00865	0.0124203	3.47916	0.0107446	0.108284	8.3256	8.32032	8.31169	8.31599	8.31093	8.31207	8.29896	8.34262
P2139	[R].QAEADSP.[-]	Q6P6M5	Q6P6M5 [235-241]	Q6P6M5 1xPhospho [S240(100)]	Peroxisomal membrane protein 11C OS=Mus musculus OX=10090 GN=Pex11g PE=1 SV=2	9.56198	10.0375	0.0462109	0.180746	-1.38327	-0.468086	-5.91337	0.000656261	0.0309601	9.53941	9.60416	9.59647	9.50787	10.0452	10.261	9.81874	10.025
P214	[R].SDISERPSVDDVESETGSTGALETR.[S]	Q80X80	Q80X80 [606-630]	Q80X80 3xPhospho [S613(98.7); S619(100); S623(98.7)]	Phospholipid transfer protein C2CD2L OS=Mus musculus OX=10090 GN=C2cd2l PE=1 SV=3	8.43785	8.38704	0.0645887	0.0271007	-1.01155	-0.0165624	-0.785559	0.45859	0.681085	8.34286	8.46533	8.45645	8.48675	8.38493	8.34954	8.40889	8.40479
P2140	[K].AKPLSPEAQPK.[E]	Q9CXK9	Q9CXK9 [812-822]	Q9CXK9 1xPhospho [S816(100)]	RNA-binding protein 33 OS=Mus musculus OX=10090 GN=Rbm33 PE=1 SV=2	10.805	10.6303	0.221346	0.211592	1.12604	0.171255	1.92177	0.0972587	0.303902	10.5993	10.6383	10.9296	11.0527	10.3353	10.6607	10.8379	10.6875
P2141	[R].VESEESGDEEGK.[K]	Q3UM45	Q3UM45 [22-33]	Q3UM45 2xPhospho [S24(100); S27(100)]	Protein phosphatase 1 regulatory subunit 7 OS=Mus musculus OX=10090 GN=Ppp1r7 PE=1 SV=2	8.33207	8.34055	0.00897959	0.0345758	-1.02513	-0.0358063	-4.24592	0.00406163	0.0660289	8.31861	8.33671	8.33626	8.33671	8.36522	8.29007	8.34646	8.36042
P2142	[R].AVTPVPTK.[T]	Q6ZQ58	Q6ZQ58 [501-508]	Q6ZQ58 1xPhospho [T503(100)]	La-related protein 1 OS=Mus musculus OX=10090 GN=Larp1 PE=1 SV=3	8.85897	8.87538	0.0660175	0.0314365	-1.00868	-0.0124714	-0.315019	0.762184	0.876165	8.92119	8.77512	8.90092	8.83863	8.91393	8.83731	8.87132	8.87894
P2144	[K].AVDITTPK.[A]	Q99JF8	Q99JF8 [136-143]	Q99JF8 1xPhospho [T141(100)]	PC4 and SFRS1-interacting protein OS=Mus musculus OX=10090 GN=Psip1 PE=1 SV=1	9.66439	9.41675	0.370664	0.505181	1.18483	0.244681	0.818017	0.441036	0.668777	10.0759	9.18091	9.64342	9.75732	9.92816	8.73209	9.40256	9.60416
P2145	[K].ESDDKPEIEDVGSDEEEEEKKDGDK.[K]	P07901	P07901 [251-275]	P07901 1xPhospho [S263(100)]	Heat shock protein HSP 90-alpha OS=Mus musculus OX=10090 GN=Hsp90aa1 PE=1 SV=4	8.28744	8.28609	0.00444969	0.00181588	1.0016	0.00230576	1.03666	0.33531	0.576254	8.29227	8.28149	8.28801	8.28801	8.28753	8.28428	8.28776	8.28477
P2146	[R].IDISPSALR.[K]	Q8K019	Q8K019 [653-661]	Q8K019 1xPhospho [S656(100)]	Bcl-2-associated transcription factor 1 OS=Mus musculus OX=10090 GN=Bclaf1 PE=1 SV=2	10.6745	10.6553	0.100881	0.0834703	1.01398	0.0200331	0.264146	0.799485	0.898259	10.6875	10.5443	10.676	10.7903	10.6383	10.7124	10.5443	10.7262
P2147	[R].DETVSDE.[-]	Q64464	Q64464 [497-503]	Q64464 1xPhospho [S501(100)]	Cytochrome P450 3A13 OS=Mus musculus OX=10090 GN=Cyp3a13 PE=1 SV=1	8.38125	8.35431	0.0155027	0.0014735	1.02928	0.0416318	6.09503	0.000549882	0.0294004	8.39935	8.36755	8.38894	8.36915	8.35303	8.35435	8.3535	8.35636
P2148	[R].SNPSPPSAAMGSAVQHSAAK.[T]	Q80U93	Q80U93 [1136-1155]	Q80U93 1xPhospho [S1139(100)]	Nuclear pore complex protein Nup214 OS=Mus musculus OX=10090 GN=Nup214 PE=1 SV=2	8.4204	8.40534	0.0248228	0.0416616	1.01267	0.0181628	1.05961	0.325463	0.572264	8.45589	8.40626	8.4187	8.40074	8.42995	8.39673	8.44424	8.35044
P2149	[K].VVEEMSE.[-]	Q9ESX5	Q9ESX5 [503-509]	Q9ESX5 1xPhospho [S508(100)]	H/ACA ribonucleoprotein complex subunit DKC1 OS=Mus musculus OX=10090 GN=Dkc1 PE=1 SV=4	9.91645	9.69198	0.0686573	0.0913668	1.16922	0.225552	3.8343	0.00677219	0.0866696	9.94738	9.81874	9.97637	9.92332	9.73204	9.58221	9.65991	9.79376
P215	[K].SDAEEDGVTGSQDEEDSKPKAEEDEILNRSPR.[N]	P35564	P35564 [553-584]	P35564 2xPhospho [S563(97.2); S582(100)]	Calnexin OS=Mus musculus OX=10090 GN=Canx PE=1 SV=1	8.29273	8.29495	0.00715479	0.010803	-1.00761	-0.0109316	-1.97978	0.0893733	0.291372	8.29333	8.29605	8.29896	8.28257	8.30937	8.29707	8.28741	8.28596
P2150	[K].LIEDERSDR.[E]	Q924Z4	Q924Z4 [335-343]	Q924Z4 1xPhospho [S341(100)]	Ceramide synthase 2 OS=Mus musculus OX=10090 GN=Cers2 PE=1 SV=1	8.53638	8.48598	0.0555609	0.06442	1.03869	0.0547604	2.32919	0.0536941	0.227845	8.488	8.54453	8.61147	8.50152	8.4297	8.44079	8.56905	8.50439
P2151	[K].GSTFSPDLK.[N]	Q61464	Q61464 [1095-1103]	Q61464 1xPhospho [S1099(100)]	Zinc finger protein 638 OS=Mus musculus OX=10090 GN=Znf638 PE=1 SV=2	8.90517	8.87859	0.0573319	0.0439114	1.01898	0.0271285	0.799555	0.450962	0.677089	8.92488	8.83143	8.96807	8.89629	8.8954	8.82346	8.92715	8.86835
P2152	[K].ETDPGSPR.[R]	Q8VDJ3	Q8VDJ3 [939-946]	Q8VDJ3 1xPhospho [S944(100)]	Vigilin OS=Mus musculus OX=10090 GN=Hdlbp PE=1 SV=1	8.38275	8.41084	0.00543866	0.0041252	-1.01522	-0.0217882	-3.43807	0.0113478	0.110987	8.38947	8.37616	8.38289	8.38248	8.40544	8.41114	8.41128	8.41549
P2153	[R].LTQNRGDSDDGR.[S]	Q9CYI0	Q9CYI0 [48-59]	Q9CYI0 1xPhospho [S55(100)]	Protein Njmu-R1 OS=Mus musculus OX=10090 PE=1 SV=2	9.15623	9.22278	0.268317	0.203588	-1.04964	-0.0698958	-0.537929	0.607755	0.785316	8.98456	9.54711	9.11626	8.977	9.36898	9.3837	9.19151	8.94692
P2155	[R].RVESEESGDEEGKK.[H]	Q3UM45	Q3UM45 [21-34]	Q3UM45 2xPhospho [S24(100); S27(100)]	Protein phosphatase 1 regulatory subunit 7 OS=Mus musculus OX=10090 GN=Ppp1r7 PE=1 SV=2	8.70623	8.73876	0.0305528	0.0837958	-1.01917	-0.0274017	-0.903934	0.396891	0.636188	8.69587	8.6837	8.69399	8.75135	8.67299	8.68016	8.85373	8.74815
P2156	[R].EHRLSPAR.[S]	Q6PDN3	Q6PDN3 [598-605]	Q6PDN3 1xPhospho [S602(100)]	Myosin light chain kinase, smooth muscle OS=Mus musculus OX=10090 GN=Mylk PE=1 SV=3	8.46859	8.45738	0.0203971	0.0461049	1.01955	0.0279354	1.33311	0.225378	0.464661	8.49023	8.45615	8.48107	8.44692	8.42242	8.44974	8.52444	8.43291
P2157	[R].ERAPSPASR.[M]	Q8BTI8	Q8BTI8 [2377-2385]	Q8BTI8 1xPhospho [S2381(100)]	Serine/arginine repetitive matrix protein 2 OS=Mus musculus OX=10090 GN=Srrm2 PE=1 SV=3	8.49255	8.52187	0.0299743	0.0149492	-1.02394	-0.0341316	-1.95954	0.0920498	0.296802	8.47702	8.5337	8.49443	8.46503	8.53116	8.52987	8.49961	8.52685
P2159	[R].DGFGLSPGIEK.[T]	Q70FJ1	Q70FJ1 [3689-3699]	Q70FJ1 1xPhospho [S3694(100)]	A-kinase anchor protein 9 OS=Mus musculus OX=10090 GN=Akap9 PE=1 SV=2	8.99215	9.25231	0.0438293	0.157756	-1.1814	-0.240504	-3.38189	0.0122323	0.114517	9.0477	9.00677	8.95705	8.95705	9.04297	9.23204	9.32203	9.4122
P216	[K].RSTPSGPVR.[S]	Q91VM5	Q91VM5 [161-169]		RNA binding motif protein, X-linked-like-1 OS=Mus musculus OX=10090 GN=Rbmxl1 PE=2 SV=1	8.58832	8.65466	0.0564298	0.027342	-1.05451	-0.0765682	-2.52239	0.0405898	0.202688	8.50479	8.62047	8.62455	8.60346	8.61963	8.6527	8.66038	8.68595
P2160	[R].RLSPSASPPR.[R]	Q52KI8	Q52KI8 [385-394]	Q52KI8 2xPhospho [S387(100); S391(100)]	Serine/arginine repetitive matrix protein 1 OS=Mus musculus OX=10090 GN=Srrm1 PE=1 SV=2	8.71587	8.65641	0.127165	0.105167	1.04433	0.0625821	0.799279	0.451111	0.677089	8.83608	8.55889	8.80037	8.66814	8.79301	8.53675	8.64246	8.65342
P2161	[R].VSGAGLSPSRK.[S]	P58871	P58871 [1125-1135]		182 kDa tankyrase-1-binding protein OS=Mus musculus OX=10090 GN=Tnks1bp1 PE=1 SV=2	8.40655	8.42374	0.0157953	0.0186472	-1.01078	-0.0154691	-1.24097	0.255675	0.494988	8.40354	8.41157	8.38667	8.42441	8.39972	8.44424	8.42995	8.42105
P2162	[R].RNSEEFGVK.[L]	Q9QXY1	Q9QXY1 [193-201]	Q9QXY1 1xPhospho [S195(100)]	Tight junction protein ZO-3 OS=Mus musculus OX=10090 GN=Tjp3 PE=1 SV=1	9.30279	9.34428	0.0642143	0.171814	-1.02597	-0.0369886	-0.439888	0.673645	0.821068	9.31545	9.25959	9.24779	9.38834	9.31353	9.33221	9.15767	9.57372
P2164	[R].KSSFSNSADDIK.[S]	Q61686	Q61686 [91-102]		Chromobox protein homolog 5 OS=Mus musculus OX=10090 GN=Cbx5 PE=1 SV=1	9.79212	9.78887	0.22944	0.203685	1.0033	0.00474878	0.0324161	0.97507	0.987002	9.71993	10.1173	9.75199	9.5792	9.58221	9.77831	9.72713	10.0678
P2166	[R].SGVAVPTSPKGR.[L]	Q61823	Q61823 [87-98]	Q61823 1xPhospho [S94(99.7)]	Programmed cell death protein 4 OS=Mus musculus OX=10090 GN=Pdcd4 PE=1 SV=1	8.58335	8.57668	0.117655	0.0529308	1.01454	0.0208268	0.333538	0.748766	0.868207	8.74443	8.51103	8.5956	8.48235	8.63431	8.50633	8.58823	8.57783
P2167	[R].TASETRSEGSEYEEIPK.[R]	Q7TSC1	Q7TSC1 [1081-1097]	Q7TSC1 2xPhospho [S1090(99.7); T/S/Y]	Protein PRRC2A OS=Mus musculus OX=10090 GN=Prrc2a PE=1 SV=1	8.56813	8.57681	0.0246536	0.0288955	-1.0039	-0.00561606	-0.296148	0.775947	0.885792	8.56155	8.54145	8.60081	8.56869	8.5553	8.61248	8.58803	8.55143
P217	[R].RSSSELSPEVVEK.[V]	Q8BTI8	Q8BTI8 [1337-1349]	Q8BTI8 3xPhospho [S1338(99.5); S1339(99.5); S1343(100)]	Serine/arginine repetitive matrix protein 2 OS=Mus musculus OX=10090 GN=Srrm2 PE=1 SV=3	8.42665	8.41204	0.0164773	0.0409841	1.01278	0.0183252	1.32363	0.228345	0.468592	8.41001	8.43062	8.41812	8.44784	8.37324	8.41507	8.4679	8.39194
P2171	[R].TPPSPGRR.[G]	A6X919	A6X919 [43-50]	A6X919 1xPhospho [S46(100)]	Probable C-mannosyltransferase DPY19L1 OS=Mus musculus OX=10090 GN=Dpy19l1 PE=1 SV=1	10.9085	11.033	0.170593	0.152085	-1.09248	-0.127607	-1.0738	0.319495	0.564672	10.7903	10.9296	11.1417	10.7725	11.1417	10.9876	11.165	10.8379
P2172	[R].TPPVALSSSR.[M]	Q8BTI8	Q8BTI8 [2056-2065]	Q8BTI8 1xPhospho [T2056(100)]	Serine/arginine repetitive matrix protein 2 OS=Mus musculus OX=10090 GN=Srrm2 PE=1 SV=3	8.34391	8.33709	0.00595332	0.01068	1.00811	0.0116584	2.43242	0.0462244	0.213595	8.35022	8.33754	8.34034	8.34753	8.33389	8.32771	8.35246	8.33428
P2174	[R].TRAPSPQGR.[G]	Q76LS9	Q76LS9 [436-444]	Q76LS9 1xPhospho [S440(100)]	Ubiquitin carboxyl-terminal hydrolase MINDY-1 OS=Mus musculus OX=10090 GN=Mindy1 PE=1 SV=1	8.63651	8.61484	0.00849364	0.0215734	1.01455	0.020834	1.29716	0.236806	0.477582	8.63383	8.62914	8.64876	8.63431	8.62772	8.63061	8.61741	8.58362
P2176	[K].TIVMGASFR.[N]	Q93092	Q93092 [231-239]	Q93092 1xPhospho [S237(100)]	Transaldolase OS=Mus musculus OX=10090 GN=Taldo1 PE=1 SV=2	8.3022	8.29918	0.00306129	0.00467655	1.00249	0.00358111	2.04295	0.0815033	0.277541	8.30652	8.30083	8.29946	8.30198	8.30275	8.29749	8.29333	8.30316
P2177	[R].TLSPDPR.[E]	Q8VDG3	Q8VDG3 [554-560]	Q8VDG3 1xPhospho [S556(100)]	Poly(A)-specific ribonuclease PARN OS=Mus musculus OX=10090 GN=Parn PE=1 SV=1	11.7445	11.5041	0.268209	0.127924	1.17469	0.232284	2.57716	0.0375126	0.19451	11.6038	11.4362	11.9775	11.9605	11.3496	11.4763	11.5326	11.6578
P2178	[K].AQVSPQS.[-]	Q52KI8	Q52KI8 [940-946]	Q52KI8 1xPhospho [S946(100)]	Serine/arginine repetitive matrix protein 1 OS=Mus musculus OX=10090 GN=Srrm1 PE=1 SV=2	8.57894	8.56981	0.0384415	0.0422222	1.00776	0.0111527	0.398272	0.702625	0.84231	8.61108	8.54481	8.61335	8.54651	8.61248	8.55303	8.59502	8.51871
P2179	[R].AQSLLSTDR.[E]	Q8BG32	Q8BG32 [12-20]	Q8BG32 1xPhospho [S14(100)]	26S proteasome non-ATPase regulatory subunit 11 OS=Mus musculus OX=10090 GN=Psmd11 PE=1 SV=3	8.43179	8.41837	0.0238128	0.003308	1.00917	0.0131705	1.48657	0.181907	0.416758	8.44225	8.45945	8.41982	8.40565	8.42175	8.414	8.41791	8.41982
P218	[R].RSSSELSPEVVEK.[V]	Q8BTI8	Q8BTI8 [1337-1349]	Q8BTI8 2xPhospho [S1343(100); S]	Serine/arginine repetitive matrix protein 2 OS=Mus musculus OX=10090 GN=Srrm2 PE=1 SV=3	8.44024	8.45665	0.0267108	0.0272644	-1.00718	-0.0103181	-0.710612	0.500938	0.713518	8.42441	8.41549	8.47559	8.44547	8.43195	8.48958	8.4367	8.46837
P2180	[R].TGTPSDPR.[R]	P30999	P30999 [308-315]	P30999 1xPhospho [T310(99.7)]	Catenin delta-1 OS=Mus musculus OX=10090 GN=Ctnnd1 PE=1 SV=2	8.36977	8.35657	0.0270221	0.00698596	1.01101	0.0157993	2.34066	0.0528059	0.226859	8.39273	8.39361	8.34637	8.34637	8.36565	8.35522	8.34869	8.35673
P2182	[R].YRSPYSGPK.[F]	Q8VH51	Q8VH51 [95-103]	Q8VH51 1xPhospho [S97(100)]	RNA-binding protein 39 OS=Mus musculus OX=10090 GN=Rbm39 PE=1 SV=2	8.47662	8.51324	0.0062811	0.0300505	-1.02302	-0.0328304	-2.2631	0.0591142	0.237525	8.47109	8.48557	8.47394	8.47587	8.47209	8.5399	8.53049	8.51049
P2184	[R].SHDSDDSDYTSSK.[H]	A2A6A1	A2A6A1 [912-924]	A2A6A1 3xPhospho [S912(100); S915(100); S918(100)]	G patch domain-containing protein 8 OS=Mus musculus OX=10090 GN=Gpatch8 PE=1 SV=1	10.2543	9.98219	0.701851	0.313957	1.10815	0.148159	0.63499	0.546177	0.745801	9.35015	10.0484	10.8379	10.7809	9.99414	9.70734	10.4182	9.80914
P2186	[R].SRGSPRYSPR.[H]	Q6PDM2	Q6PDM2 [231-240]	Q6PDM2 2xPhospho [S234(99.5); S238(99.5)]	Serine/arginine-rich splicing factor 1 OS=Mus musculus OX=10090 GN=Srsf1 PE=1 SV=3	8.34144	8.34377	0.021461	0.0139074	1.00122	0.00176051	0.139798	0.892865	0.95453	8.364	8.34093	8.31268	8.34817	8.35435	8.34906	8.3233	8.34839
P2187	[R].SRSPLLNDR.[R]	Q61136	Q61136 [366-374]	Q61136 2xPhospho [S366(100); S368(100)]	Serine/threonine-protein kinase PRP4 homolog OS=Mus musculus OX=10090 GN=Prpf4b PE=1 SV=3	8.97876	9.01725	0.069555	0.0727122	-1.02436	-0.0347237	-0.677332	0.520542	0.728153	8.99702	8.99844	9.04065	8.87894	8.94939	9.03849	9.11026	8.97085
P2189	[K].DGSFEGLTVK.[K]	Q8BGB2	Q8BGB2 [646-655]	Q8BGB2 1xPhospho [S648(100)]	Tetratricopeptide repeat protein 7A OS=Mus musculus OX=10090 GN=Ttc7a PE=1 SV=1	8.54132	8.66027	0.0803248	0.103328	-1.09247	-0.127598	-2.21827	0.0631052	0.241385	8.52376	8.43481	8.60152	8.60519	8.8143	8.60757	8.5956	8.62361
P219	[R].RGGGSGGGDESEGEEVDED.[-]	O35295	O35295 [306-324]	O35295 1xPhospho [S316(100)]	Transcriptional activator protein Pur-beta OS=Mus musculus OX=10090 GN=Purb PE=1 SV=3	8.46261	8.46853	0.020024	0.0615325	-1.00226	-0.00326236	-0.153502	0.882453	0.95082	8.47352	8.48235	8.4367	8.45785	8.52599	8.50067	8.38493	8.46255
P2190	[R].SPSPPPAR.[R]	Q52KI8	Q52KI8 [561-568]	Q52KI8 2xPhospho [S561(100); S563(100)]	Serine/arginine repetitive matrix protein 1 OS=Mus musculus OX=10090 GN=Srrm1 PE=1 SV=2	10.7201	10.7748	0.0425062	0.0291599	-1.03795	-0.0537315	-0.990711	0.355726	0.597121	10.7262	10.6693	10.7725	10.7124	10.7551	10.8078	10.7459	10.7903
P2191	[R].SPSESAEETHTLEEK.[V]	Q9CT10	Q9CT10 [146-160]	Q9CT10 1xPhospho [S146(100)]	Ran-binding protein 3 OS=Mus musculus OX=10090 GN=Ranbp3 PE=1 SV=2	8.65597	8.65201	0.0344073	0.072981	1.00651	0.00936426	0.258683	0.803526	0.901298	8.65052	8.70546	8.64109	8.6268	8.58057	8.74931	8.61591	8.66225
P2192	[R].VVPSPDSDSDTDLEDPSPR.[R]	Q99MZ3	Q99MZ3 [17-35]	Q99MZ3 3xPhospho [S/T]	Carbohydrate-responsive element-binding protein OS=Mus musculus OX=10090 GN=Mlxipl PE=1 SV=1	8.83706	9.01462	0.0790082	0.109199	-1.12428	-0.169008	-3.53277	0.0100095	0.106106	8.85323	8.73756	8.92918	8.82826	9.00933	8.86835	9.05254	9.12825
P2193	[K].VVPGPATSPK.[V]	Q91Z58	Q91Z58 [629-638]	Q91Z58 1xPhospho [S636(99.7)]	Uncharacterized protein C6orf132 homolog OS=Mus musculus OX=10090 PE=1 SV=2	8.82723	8.88503	0.0687107	0.186886	-1.03273	-0.0464617	-0.535717	0.609203	0.785375	8.79406	8.74931	8.90306	8.86248	8.70546	9.14695	8.86034	8.82737
P2194	[K].VVEEMSE.[-]	Q9ESX5	Q9ESX5 [503-509]	Q9ESX5 1xPhospho [S508(100)]	H/ACA ribonucleoprotein complex subunit DKC1 OS=Mus musculus OX=10090 GN=Dkc1 PE=1 SV=4	9.09893	9.01512	0.0313197	0.0294167	1.06025	0.0844099	2.88717	0.0241383	0.161324	9.13584	9.08678	9.11026	9.06282	9.05507	8.98947	8.99702	9.01893
P2195	[K].VTKPNLTKPPSPVTCVSDPYR.[E]	Q5BLK4	Q5BLK4 [635-655]		Terminal uridylyltransferase 7 OS=Mus musculus OX=10090 GN=Tut7 PE=1 SV=3	8.65323	8.62039	0.0382487	0.049923	1.02162	0.0308545	0.994966	0.353795	0.595267	8.6788	8.66225	8.59685	8.67503	8.6448	8.54676	8.63383	8.65614
P2196	[K].AASLTEDR.[G]	Q6NZJ6	Q6NZJ6 [1209-1216]	Q6NZJ6 1xPhospho [S1211(100)]	Eukaryotic translation initiation factor 4 gamma 1 OS=Mus musculus OX=10090 GN=Eif4g1 PE=1 SV=1	9.15432	9.18495	0.117364	0.114624	-1.02269	-0.0323643	-0.52677	0.615075	0.787585	9.18091	9.30937	9.0698	9.05721	9.10245	9.35315	9.12414	9.16006
P2197	[R].SRTPPVTR.[R]	Q8BTI8	Q8BTI8 [1878-1885]; [1900-1907]; [1912-1919]	Q8BTI8 2xPhospho [S1878(100); T1880(99.6)]; 2xPhospho [S1900(100); T1902(99.6)]; 2xPhospho [S1912(100); T1914(99.6)]	Serine/arginine repetitive matrix protein 2 OS=Mus musculus OX=10090 GN=Srrm2 PE=1 SV=3	9.93759	9.86872	0.125762	0.0703377	1.05253	0.0738671	0.979491	0.360856	0.602511	10.0642	9.82826	10.0272	9.83066	9.82429	9.81238	9.96715	9.87107
P2199	[R].YLERGESIEPLDPSEK.[A]	Q61526	Q61526 [678-693]	Q61526 1xPhospho [S684(100)]	Receptor tyrosine-protein kinase erbB-3 OS=Mus musculus OX=10090 GN=Erbb3 PE=1 SV=2	9.92413	9.85682	0.31377	0.256058	1.03499	0.0496209	0.461902	0.658549	0.813015	10.0272	10.3207	9.63859	9.70993	10.2132	9.84034	9.61057	9.76315
P220	[R].RGGGSGGGDESEGEEVDED.[-]	O35295	O35295 [306-324]	O35295 2xPhospho [S310(100); S316(100)]	Transcriptional activator protein Pur-beta OS=Mus musculus OX=10090 GN=Purb PE=1 SV=3	8.32159	8.33515	0.0266814	0.0119761	-1.02145	-0.0306153	-2.92786	0.0227988	0.154443	8.31746	8.35978	8.29821	8.31093	8.35273	8.32581	8.33097	8.3311
P2200	[R].DRSPSPLR.[G]	Q9CR86	Q9CR86 [29-36]	Q9CR86 2xPhospho [S31(100); S33(100)]	Calcium-regulated heat stable protein 1 OS=Mus musculus OX=10090 GN=Carhsp1 PE=1 SV=1	10.0118	10.0352	0.104582	0.221376	-1.0115	-0.0164912	-0.139803	0.892862	0.95453	10.1428	9.9524	9.90691	10.0452	9.80471	10.3168	9.92816	10.0912
P2201	[R].TASCSELDVGPSK.[D]	Q9EQW7	Q9EQW7 [1648-1660]		Kinesin-like protein KIF13A OS=Mus musculus OX=10090 GN=Kif13a PE=1 SV=1	8.57173	8.49377	0.106371	0.0437729	1.05268	0.0740686	1.38249	0.210474	0.450133	8.50914	8.55032	8.72783	8.49961	8.52328	8.53446	8.43922	8.4781
P2204	[R].SSDEVSLEESEDGRGNR.[G]	Q91VS8	Q91VS8 [879-895]	Q91VS8 1xPhospho [S884(99.4)]	FERM, ARHGEF and pleckstrin domain-containing protein 2 OS=Mus musculus OX=10090 GN=Farp2 PE=1 SV=2	8.34297	8.33179	0.0368837	0.0258431	-1.01446	-0.0207077	-1.08659	0.314188	0.559125	8.32835	8.3884	8.30178	8.35334	8.36629	8.33457	8.30571	8.3206
P2205	[R].SSPITVQTSK.[D]	Q9D168	Q9D168 [126-135]		Integrator complex subunit 12 OS=Mus musculus OX=10090 GN=Ints12 PE=1 SV=1	10.0113	9.97535	0.182676	0.198173	1.01738	0.0248582	0.200903	0.846644	0.928602	10.0678	10.2318	9.94342	9.80231	10.0295	9.91782	10.2132	9.74084
P2206	[R].SSQSESEIVPK.[V]	Q69ZS7	Q69ZS7 [147-157]	Q69ZS7 1xPhospho [S150(100)]	HBS1-like protein OS=Mus musculus OX=10090 GN=Hbs1l PE=1 SV=2	8.35145	8.36136	0.0107699	0.0173825	-1.01316	-0.0188609	-1.93869	0.0948898	0.301098	8.35266	8.3547	8.36199	8.33645	8.3845	8.34798	8.36498	8.34798
P2207	[R].DSRSLSYSPVER.[R]	Q8BTI8	Q8BTI8 [2641-2652]	Q8BTI8 3xPhospho [S2646(100); S2648(100); S/Y]	Serine/arginine repetitive matrix protein 2 OS=Mus musculus OX=10090 GN=Srrm2 PE=1 SV=3	8.32283	8.33262	0.0114684	0.0199989	1.00009	0.000132833	0.016944	0.986967	0.993759	8.3162	8.32984	8.33492	8.31037	8.31154	8.33389	8.35922	8.32581
P2208	[R].SSRSSPELTR.[K]	Q8BTI8	Q8BTI8 [1646-1655]	Q8BTI8 2xPhospho [S1649(100); S1650(100)]	Serine/arginine repetitive matrix protein 2 OS=Mus musculus OX=10090 GN=Srrm2 PE=1 SV=3	8.34082	8.32029	0.0402116	0.0292488	1.00388	0.00558904	1.01645	0.344172	0.584389	8.31081	8.30227	8.38265	8.36755	8.30829	8.30652	8.30233	8.364
P2209	[R].SSSMAAGLER.[N]	Q8BKX1	Q8BKX1 [365-374]		Brain-specific angiogenesis inhibitor 1-associated protein 2 OS=Mus musculus OX=10090 GN=Baiap2 PE=1 SV=2	8.42828	8.39347	0.0245232	0.0245437	1.02157	0.0307813	3.30189	0.0136229	0.117902	8.44861	8.44974	8.41277	8.40201	8.42751	8.37685	8.37426	8.39527
P221	[R].RGSGDTSSLIDPDTSLSELR.[E]	Q91WK0	Q91WK0 [109-128]	Q91WK0 1xPhospho [S111(100)]	Leucine-rich repeat flightless-interacting protein 2 OS=Mus musculus OX=10090 GN=Lrrfip2 PE=1 SV=1	9.57012	9.4617	0.184426	0.0678465	1.07814	0.108545	1.23516	0.257696	0.497091	9.84034	9.48251	9.52715	9.43048	9.55784	9.40036	9.45426	9.43433
P2210	[K].AFGSGIDIKPGTPPIGGR.[S]	Q3TLH4	Q3TLH4 [2614-2631]	Q3TLH4 1xPhospho [T2625(100)]	Protein PRRC2C OS=Mus musculus OX=10090 GN=Prrc2c PE=1 SV=3	8.38607	8.39791	0.0775844	0.0764061	-1.00536	-0.00771196	-0.680703	0.518534	0.727035	8.46065	8.44528	8.32364	8.31471	8.43408	8.48838	8.33425	8.33492
P2212	[R].NCEDPASPVAKK.[M]	Q9JHI2	Q9JHI2 [185-196]	Q9JHI2 1xPhospho [S191(100)]	tRNA-specific adenosine deaminase 1 OS=Mus musculus OX=10090 GN=Adat1 PE=1 SV=1	11.181	11.4014	0.176327	0.115947	-1.16715	-0.222989	-3.58595	0.00933366	0.103726	11.0807	10.9876	11.2917	11.3641	11.301	11.301	11.5018	11.5018
P2213	[K].EVSPEVVR.[S]	E9Q784	E9Q784 [196-203]	E9Q784 1xPhospho [S198(100)]	Zinc finger CCCH domain-containing protein 13 OS=Mus musculus OX=10090 GN=Zc3h13 PE=1 SV=1	15.5661	15.5661	0	0	1	3.55271e-15	2.74083e-14	1	1	15.5661	15.5661	15.5661	15.5661	15.5661	15.5661	15.5661	15.5661
P2214	[R].NSDENSSIGR.[A]	Q9ESE1	Q9ESE1 [988-997]	Q9ESE1 1xPhospho [S994(99.7)]	Lipopolysaccharide-responsive and beige-like anchor protein OS=Mus musculus OX=10090 GN=Lrba PE=1 SV=1	8.42576	8.41597	0.0202174	0.0186736	1.01075	0.0154192	1.5297	0.17114	0.405728	8.45365	8.42767	8.41114	8.41056	8.43449	8.40565	8.39509	8.42864
P2215	[R].EDVKPWEKSPTTK.[S]	Q6ZPR6	Q6ZPR6 [1076-1088]		Inhibitor of Bruton tyrosine kinase OS=Mus musculus OX=10090 GN=Ibtk PE=1 SV=3	11.799	11.9252	0.154871	0.146994	-1.09165	-0.126506	-1.0578	0.326232	0.57293	11.9972	11.7426	11.6295	11.8268	11.9314	11.7901	12.1279	11.8512
P2216	[R].ESSPSNSPSPQGFR.[R]	Q9D620	Q9D620 [338-351]	Q9D620 3xPhospho [S346(99.6); S]	Rab11 family-interacting protein 1 OS=Mus musculus OX=10090 GN=Rab11fip1 PE=1 SV=2	10.964	11.1864	0.258373	0.199984	-1.16316	-0.218055	-1.38787	0.208904	0.44877	11.0013	10.9484	10.6383	11.2682	11.3225	11.3553	10.919	11.1488
P2218	[K].NLALSRESLVV.[-]	Q99KG5	Q99KG5 [584-594]	Q99KG5 2xPhospho [S588(100); S591(100)]	Lipolysis-stimulated lipoprotein receptor OS=Mus musculus OX=10090 GN=Lsr PE=1 SV=1	8.36849	8.36231	0.033302	0.0280701	1.01442	0.0206581	1.55148	0.165929	0.402005	8.37786	8.40978	8.35435	8.33196	8.33903	8.35009	8.35723	8.40289
P2220	[R].SDSNQYIR.[E]	P97366	P97366 [687-694]	P97366 1xPhospho [S689(100)]	Ecotropic viral integration site 5 protein OS=Mus musculus OX=10090 GN=Evi5 PE=1 SV=2	9.02911	9.01213	0.0431843	0.139224	1.01936	0.0276651	0.541683	0.605304	0.78299	8.98265	9.01306	9.03565	9.0851	8.83993	8.99702	9.17902	9.03253
P2221	[-].MPGPTPSGTNVGSSGRSPSKAVAAR.[A]	Q9CQS8	Q9CQS8 [1-25]	Q9CQS8 1xMet-loss [N-Term]	Protein transport protein Sec61 subunit beta OS=Mus musculus OX=10090 GN=Sec61b PE=1 SV=3	8.38023	8.44091	0.0679685	0.0468228	-1.04544	-0.0641134	-2.10422	0.0745307	0.264129	8.38692	8.47143	8.35009	8.31249	8.42835	8.51024	8.41243	8.4126
P2222	[K].EQYVPPRSPK.[-]	Q8BWW4	Q8BWW4 [710-719]	Q8BWW4 1xPhospho [S717(100)]	La-related protein 4 OS=Mus musculus OX=10090 GN=Larp4 PE=1 SV=2	8.69381	8.74768	0.0291679	0.0325241	-1.03923	-0.0555124	-2.24865	0.0603722	0.237734	8.70011	8.72959	8.6596	8.68595	8.74155	8.70614	8.78322	8.75981
P2223	[R].QHKDSPEILSR.[S]	Q920R0	Q920R0 [1325-1335]	Q920R0 1xPhospho [S1329(100)]	Alsin OS=Mus musculus OX=10090 GN=Als2 PE=1 SV=3	8.40245	8.38455	0.0373422	0.0494184	1.01801	0.0257564	1.1206	0.30043	0.548094	8.41725	8.38651	8.44609	8.35996	8.39554	8.40796	8.42242	8.31228
P2224	[R].RLDSSGER.[S]	Q69ZR2	Q69ZR2 [354-361]	Q69ZR2 1xPhospho [S357(100)]	E3 ubiquitin-protein ligase HECTD1 OS=Mus musculus OX=10090 GN=Hectd1 PE=1 SV=2	9.20149	9.12742	0.0625725	0.0567173	1.05154	0.07251	1.58103	0.159091	0.393395	9.2658	9.23711	9.12556	9.1775	9.14695	9.04297	9.15612	9.16366
P2225	[R].EISSSPTSK.[N]	Q8BTI8	Q8BTI8 [450-458]	Q8BTI8 2xPhospho [S453(100); S454(100)]	Serine/arginine repetitive matrix protein 2 OS=Mus musculus OX=10090 GN=Srrm2 PE=1 SV=3	8.45662	8.48028	0.0237921	0.032317	-1.01569	-0.0224642	-3.02466	0.0199192	0.143148	8.43465	8.43761	8.47437	8.47984	8.45455	8.45014	8.50897	8.50748
P2226	[R].RQFPPSPSAPK.[I]	Q9R0A0	Q9R0A0 [227-237]	Q9R0A0 1xPhospho [S232(100)]	Peroxisomal membrane protein PEX14 OS=Mus musculus OX=10090 GN=Pex14 PE=1 SV=1	8.59323	8.74553	0.0299361	0.0583888	-1.10507	-0.144134	-5.07992	0.00155662	0.0471586	8.59454	8.5553	8.59454	8.62854	8.6629	8.80037	8.75764	8.76121
P2227	[K].RRSPPEDAIPK.[S]	Q8VE37	Q8VE37 [9-19]	Q8VE37 1xPhospho [S11(100)]	Regulator of chromosome condensation OS=Mus musculus OX=10090 GN=Rcc1 PE=1 SV=1	8.47252	8.49744	0.0254515	0.0545141	-1.01795	-0.0256721	-1.30448	0.234438	0.474228	8.46255	8.47022	8.44897	8.50835	8.48213	8.43629	8.56744	8.50391
P2228	[R].EGESLEDLMK.[L]	Q61233	Q61233 [254-263]	Q61233 1xPhospho [S257(100)]	Plastin-2 OS=Mus musculus OX=10090 GN=Lcp1 PE=1 SV=4	8.28965	8.29405	0.00639283	0.00670765	-1.00252	-0.00363176	-2.03658	0.0822652	0.279168	8.29266	8.29698	8.28628	8.28269	8.29657	8.30233	8.28952	8.28776
P2229	[R].RSPSPYYSR.[YG]	Q6PFR5; P62996	Q6PFR5 [258-266]; P62996 [263-271]	Q6PFR5 1xPhospho [S261(100)]; P62996 1xPhospho [S266(100)]	Transformer-2 protein homolog alpha OS=Mus musculus OX=10090 GN=Tra2a PE=1 SV=1 Transformer-2 protein homolog beta OS=Mus musculus OX=10090 GN=Tra2b PE=1 SV=1	9.73964	8.77295	0.437477	0.270161	1.94518	0.959903	4.35465	0.00356371	0.0626867	9.87107	9.1775	10.2271	9.68285	9.10611	8.86034	8.63977	8.48557
P223	[R].RGSLSPPSSAYER.[G]	E9Q5F9	E9Q5F9 [2051-2063]	E9Q5F9 2xPhospho [S2053(100); S2055(100)]	Histone-lysine N-methyltransferase SETD2 OS=Mus musculus OX=10090 GN=Setd2 PE=1 SV=1	11.2912	11.2651	0.322598	0.122067	1.00453	0.00652683	0.0432117	0.966773	0.985502	10.919	11.2021	11.3496	11.6941	11.4362	11.1488	11.2235	11.2519
P2230	[R].ELSVEEQIK.[R]	Q9ERG0	Q9ERG0 [733-741]	Q9ERG0 1xPhospho [S735(100)]	LIM domain and actin-binding protein 1 OS=Mus musculus OX=10090 GN=Lima1 PE=1 SV=3	8.29058	8.28825	0.00657012	0.00728221	1.00265	0.00382115	1.1813	0.277103	0.523732	8.28491	8.29127	8.29957	8.28657	8.28217	8.282	8.29256	8.29628
P2231	[R].SAPDLKESGAAV.[-]	O35071	O35071 [1089-1100]	O35071 1xPhospho [S1089(100)]	Kinesin-like protein KIF1C OS=Mus musculus OX=10090 GN=Kif1c PE=1 SV=2	8.76319	8.81625	0.121644	0.101452	-1.04073	-0.057596	-1.65239	0.143648	0.373639	8.83513	8.8882	8.71051	8.61893	8.90842	8.89195	8.76808	8.69654
P2232	[K].EPEAASSRGSPVR.[V]	Q3TIX9	Q3TIX9 [37-49]	Q3TIX9 1xPhospho [S46(99.2)]	U4/U6.U5 tri-snRNP-associated protein 2 OS=Mus musculus OX=10090 GN=Usp39 PE=1 SV=2	8.35825	8.40289	0.0203956	0.0331691	-1.05001	-0.0703993	-5.10976	0.00150686	0.0471059	8.34111	8.34049	8.37191	8.37951	8.44098	8.36709	8.41857	8.38493
P2233	[K].QQQSFTNPTLIK.[G]	Q9D0K1	Q9D0K1 [353-364]	Q9D0K1 1xPhospho [S356(100)]	Peroxisomal membrane protein PEX13 OS=Mus musculus OX=10090 GN=Pex13 PE=1 SV=1	8.55713	8.66375	0.154886	0.0914791	-1.08555	-0.118421	-3.20743	0.0154876	0.124013	8.65173	8.7225	8.45785	8.39645	8.73526	8.74815	8.5669	8.6047
P2234	[R].QSLGESPR.[T]	Q8K4G5	Q8K4G5 [465-472]	Q8K4G5 1xPhospho [S470(100)]	Actin-binding LIM protein 1 OS=Mus musculus OX=10090 GN=Ablim1 PE=1 SV=1	8.50233	8.56774	0.0484896	0.0954006	-1.02978	-0.0423424	-0.959022	0.370361	0.612058	8.53297	8.46615	8.55404	8.45615	8.54481	8.59685	8.45083	8.67848
P2235	[K].ENGFSSPPR.[I]	Q04750	Q04750 [109-117]		DNA topoisomerase 1 OS=Mus musculus OX=10090 GN=Top1 PE=1 SV=2	8.56121	8.59111	0.0284401	0.0242812	-1.02338	-0.0333432	-1.78573	0.118513	0.338109	8.53174	8.5751	8.54408	8.59394	8.56235	8.58803	8.59246	8.62161
P2236	[R].RYSPSPPPK.[R]	Q52KI8	Q52KI8 [622-630]	Q52KI8 1xPhospho [S624(100)]	Serine/arginine repetitive matrix protein 1 OS=Mus musculus OX=10090 GN=Srrm1 PE=1 SV=2	8.85314	8.57556	0.191809	0.0538035	1.2226	0.289949	3.7885	0.0071799	0.0904442	9.09428	8.74443	8.91269	8.66115	8.63879	8.60152	8.52685	8.53506
P2237	[R].ISTASGDGR.[H]	P63094	P63094 [348-356]	P63094 1xPhospho [S352(100)]	Guanine nucleotide-binding protein G(s) subunit alpha isoforms short OS=Mus musculus OX=10090 GN=Gnas PE=1 SV=1	8.52495	8.70706	0.0293689	0.0169127	-1.13767	-0.186079	-9.41003	3.80232e-05	0.00744711	8.51216	8.56744	8.51952	8.50067	8.70195	8.7305	8.70546	8.69033
P2238	[R].KGSPTPAYPER.[K]	Q148V8	Q148V8 [869-879]; [880-890]; [891-901]	Q148V8 1xPhospho [S871(100)]; 1xPhospho [S882(100)]; 1xPhospho [S893(100)]	Protein FAM83H OS=Mus musculus OX=10090 GN=Fam83h PE=1 SV=1	9.4269	9.45571	0.0553931	0.138189	-1.02008	-0.0286887	-0.39426	0.705447	0.844194	9.48251	9.39094	9.46517	9.36898	9.55964	9.25234	9.49585	9.51502
P2239	[K].SEGSPNQGK.[K]	Q99PL5	Q99PL5 [763-771]	Q99PL5 1xPhospho [S766(100)]	Ribosome-binding protein 1 OS=Mus musculus OX=10090 GN=Rrbp1 PE=1 SV=2	8.26853	8.2686	0.000571651	0.000171421	-1.00003	-4.82065e-05	-0.0465962	0.964172	0.984635	8.2686	8.26906	8.26772	8.26874	8.26874	8.26874	8.2685	8.2684
P224	[R].RGSLTFAGESSK.[T]	Q148V8	Q148V8 [968-979]	Q148V8 1xPhospho [S970(100)]	Protein FAM83H OS=Mus musculus OX=10090 GN=Fam83h PE=1 SV=1	8.63924	8.61542	0.0505951	0.0217747	1.01989	0.0284122	1.2293	0.259749	0.499167	8.64726	8.57463	8.69786	8.63722	8.5956	8.60655	8.64619	8.61335
P2240	[R].KGSSAVGSDSD.[-]	Q7TPD0	Q7TPD0 [1031-1041]	Q7TPD0 2xPhospho [S1038(100); S1040(100)]	Integrator complex subunit 3 OS=Mus musculus OX=10090 GN=Ints3 PE=1 SV=2	9.40304	9.26675	0.133849	0.281567	1.08199	0.113681	0.824477	0.437599	0.668061	9.2485	9.35315	9.56217	9.44834	9.52094	8.87556	9.40878	9.26173
P2241	[R].KLSVGAYVSSVR.[V]	Q6NZC7	Q6NZC7 [746-757]	Q6NZC7 1xPhospho [S748(100)]	SEC23-interacting protein OS=Mus musculus OX=10090 GN=Sec23ip PE=1 SV=2	8.85859	8.84768	0.0135972	0.0262466	1.00781	0.0112253	0.545685	0.602696	0.781296	8.84135	8.85531	8.87308	8.86463	8.84135	8.83258	8.83039	8.88641
P2242	[K].KSEGSPNQGK.[K]	Q99PL5	Q99PL5 [762-771]	Q99PL5 1xPhospho [S766(100)]	Ribosome-binding protein 1 OS=Mus musculus OX=10090 GN=Rrbp1 PE=1 SV=2	8.26998	8.27046	0.000703846	0.00111367	-1.00004	-5.91416e-05	-0.0582426	0.955228	0.982471	8.27038	8.27076	8.2693	8.26947	8.27061	8.27178	8.26906	8.27038
P2243	[K].KSEGSPNQGKK.[A]	Q99PL5	Q99PL5 [762-772]	Q99PL5 1xPhospho [S766(100)]	Ribosome-binding protein 1 OS=Mus musculus OX=10090 GN=Rrbp1 PE=1 SV=2	8.30181	8.30493	0.00494756	0.0066613	-1.00342	-0.00492557	-2.2288	0.0621439	0.239997	8.30897	8.30096	8.29775	8.29957	8.31424	8.30518	8.29965	8.30063
P2244	[R].KSLSDSESDDSK.[S]	P23198	P23198 [92-103]	P23198 1xPhospho [S95(99.8)]	Chromobox protein homolog 3 OS=Mus musculus OX=10090 GN=Cbx3 PE=1 SV=2	8.56627	8.58685	0.0508608	0.076248	-1.0124	-0.0177723	-0.629973	0.549265	0.747824	8.55349	8.52907	8.54145	8.64109	8.57822	8.48441	8.62361	8.66115
P2248	[K].GDKSSEPTEDVETK.[E]	Q62313	Q62313 [227-240]	Q62313 1xPhospho [S230(99.5)]	Trans-Golgi network integral membrane protein 1 OS=Mus musculus OX=10090 GN=Tgoln1 PE=1 SV=1	9.07882	9.00985	0.131653	0.178606	1.05521	0.0775283	1.69925	0.134285	0.358989	8.99235	8.97085	9.09249	9.25959	8.87308	8.86151	9.23711	9.06768
P225	[R].RGSPVPPVPERR.[G]	Q148V8	Q148V8 [946-957]	Q148V8 1xPhospho [S948(100)]	Protein FAM83H OS=Mus musculus OX=10090 GN=Fam83h PE=1 SV=1	8.68977	8.75446	0.0817334	0.0786136	-1.05523	-0.0775622	-1.91659	0.0979948	0.305409	8.62562	8.62616	8.79677	8.71051	8.77758	8.70127	8.85531	8.6837
P2250	[R].GSYQDSLR.[A]	Q9QY30	Q9QY30 [687-694]	Q9QY30 1xPhospho [S688(100)]	Bile salt export pump OS=Mus musculus OX=10090 GN=Abcb11 PE=1 SV=2	8.75409	8.61305	0.0626976	0.0364453	1.10341	0.141973	3.97913	0.00564077	0.0779983	8.83258	8.72411	8.68766	8.77198	8.64667	8.56941	8.59685	8.63928
P2251	[R].GGSGYHSRSPTR.[Q]	Q8BTI8	Q8BTI8 [1772-1783]	Q8BTI8 3xPhospho [S1774(100); S1778(100); S1780(99.3)]	Serine/arginine repetitive matrix protein 2 OS=Mus musculus OX=10090 GN=Srrm2 PE=1 SV=3	8.3156	8.31466	0.014544	0.00936438	-1.00257	-0.00369918	-1.3984	0.20586	0.446427	8.30015	8.30761	8.32196	8.33267	8.30477	8.31025	8.32648	8.31714
P2252	[R].SEGSEYEEIPK.[R]	Q7TSC1	Q7TSC1 [1087-1097]	Q7TSC1 2xPhospho [S1087(100); S1090(100)]	Protein PRRC2A OS=Mus musculus OX=10090 GN=Prrc2a PE=1 SV=1	8.44502	8.42701	0.036187	0.0333164	1.00868	0.0124646	0.60149	0.566996	0.756623	8.47042	8.42126	8.40735	8.48107	8.46419	8.43761	8.42175	8.3845
P2253	[R].HCTPSPDRSPELSSNR.[D]	Q0VBL3	Q0VBL3 [666-681]	Q0VBL3 3xPhospho [T668(100); S670(100); S674(100)]	RNA-binding protein 15 OS=Mus musculus OX=10090 GN=Rbm15 PE=1 SV=1	8.3995	8.46226	0.0252309	0.0224859	-1.04722	-0.0665632	-8.69819	6.26229e-05	0.00880743	8.4162	8.42587	8.37592	8.38001	8.48958	8.47109	8.43976	8.44861
P2254	[K].KEVQSPEQVK.[S]	Q8K019	Q8K019 [490-499]	Q8K019 1xPhospho [S494(100)]	Bcl-2-associated transcription factor 1 OS=Mus musculus OX=10090 GN=Bclaf1 PE=1 SV=2	8.5329	8.52815	0.0406083	0.0324543	1.00206	0.00296666	0.119831	0.908077	0.965489	8.55032	8.54212	8.47373	8.56542	8.54555	8.54602	8.47956	8.54145
P2255	[R].IPYTPGEIPK.[F]	O70475	O70475 [471-480]	O70475 1xPhospho [T474(100)]	UDP-glucose 6-dehydrogenase OS=Mus musculus OX=10090 GN=Ugdh PE=1 SV=1	8.27749	8.28026	0.00119867	0.00235562	-1.0016	-0.00230116	-1.82514	0.111932	0.326338	8.27741	8.27629	8.27914	8.27713	8.27885	8.27776	8.28285	8.28156
P2256	[R].GYPSPGAHSPR.[A]	Q8CGB6	Q8CGB6 [817-827]	Q8CGB6 2xPhospho [S820(100); S825(100)]	Tensin-2 OS=Mus musculus OX=10090 GN=Tns2 PE=1 SV=1	8.37235	8.40167	0.0532055	0.0839894	1.01317	0.0188713	0.437815	0.675075	0.822013	8.39887	8.32357	8.33267	8.43428	8.31942	8.45047	8.49408	8.34272
P2257	[K].HSTPSPTK.[Y]	Q9ERU9	Q9ERU9 [777-784]	Q9ERU9 1xPhospho [S781(99.3)]	E3 SUMO-protein ligase RanBP2 OS=Mus musculus OX=10090 GN=Ranbp2 PE=1 SV=2	8.28521	8.28451	0.00531849	0.00373968	-1.00056	-0.000800614	-0.444551	0.670433	0.819375	8.2824	8.27914	8.29024	8.28907	8.28419	8.2824	8.28156	8.28987
P2258	[K].GETSAESEHDAHPAK.[D]	Q9JIL4	Q9JIL4 [486-500]	Q9JIL4 2xPhospho [S489(99.2); S492(100)]	Na(+)/H(+) exchange regulatory cofactor NHE-RF3 OS=Mus musculus OX=10090 GN=Pdzk1 PE=1 SV=1	8.27436	8.2725	0.00145062	0.00166127	1.00122	0.00176459	1.49362	0.180107	0.414812	8.27233	8.27461	8.27471	8.27578	8.27097	8.2714	8.27461	8.27303
P226	[R].RHSHSHSPMSTR.[R]	P62996	P62996 [93-104]	P62996 3xPhospho [S95(100); S97(100); S99(100)]	Transformer-2 protein homolog beta OS=Mus musculus OX=10090 GN=Tra2b PE=1 SV=1	8.40565	8.3953	0.053399	0.0479572	-1.00644	-0.00926066	-0.28556	0.783708	0.889004	8.3915	8.46218	8.33831	8.43062	8.42614	8.43039	8.32667	8.398
P2260	[R].SETPPHWR.[Q]	A2AR02	A2AR02 [354-361]	A2AR02 2xPhospho [S354(100); T356(100)]	Peptidyl-prolyl cis-trans isomerase G OS=Mus musculus OX=10090 GN=Ppig PE=1 SV=1	8.35818	8.374	0.0185288	0.00676562	-1.0247	-0.0351991	-2.82291	0.0264265	0.165952	8.3324	8.37447	8.36817	8.35768	8.38152	8.37055	8.37747	8.36646
P2261	[K].YSPTSPTYSPTTPK.[Y]	P08775	P08775 [1874-1887]	P08775 1xPhospho [S1878(97.4)]	DNA-directed RNA polymerase II subunit RPB1 OS=Mus musculus OX=10090 GN=Polr2a PE=1 SV=3	8.51243	8.4805	0.0263075	0.0262314	1.02321	0.0331038	1.77013	0.121221	0.340589	8.52599	8.53923	8.47884	8.50567	8.46255	8.45717	8.51428	8.488
P2262	[R].AVVVSPK.[E]	O88874	O88874 [337-343]	O88874 1xPhospho [S341(100)]	Cyclin-K OS=Mus musculus OX=10090 GN=Ccnk PE=1 SV=3	11.4084	11.3524	0.14577	0.216236	1.04435	0.0626002	0.593312	0.572149	0.760547	11.3641	11.549	11.4968	11.2235	11.5669	11.5018	11.1172	11.2235
P2263	[K].KAGSDAAASRPR.[A]	P47911	P47911 [18-29]	P47911 1xPhospho [S21(100)]	60S ribosomal protein L6 OS=Mus musculus OX=10090 GN=Rpl6 PE=1 SV=3	8.27581	8.27937	0.000843688	0.00220012	-1.00185	-0.00266429	-2.14598	0.0701234	0.256799	8.27461	8.27656	8.27617	8.27588	8.27701	8.27823	8.282	8.28023
P2265	[R].QPSSPGPQPR.[N]	Q61234	Q61234 [192-201]	Q61234 2xPhospho [S194(100); S195(100)]	Alpha-1-syntrophin OS=Mus musculus OX=10090 GN=Snta1 PE=1 SV=1	8.74812	8.84652	0.0498338	0.0709177	-1.07027	-0.0979768	-3.61956	0.00893231	0.102704	8.77368	8.79494	8.74345	8.68042	8.92918	8.88021	8.80155	8.77512
P2267	[R].SRNSPLLDR.[A]	Q05512	Q05512 [480-488]	Q05512 1xPhospho [S483(100)]	Serine/threonine-protein kinase MARK2 OS=Mus musculus OX=10090 GN=Mark2 PE=1 SV=3	11.2328	11.1609	0.211319	0.172513	1.0476	0.0670829	0.613793	0.559295	0.751348	11.1417	11.0447	11.5326	11.2123	11.2445	10.919	11.315	11.165
P2269	[K].ASETSPSFSK.[A]	O70305	O70305 [737-746]		Ataxin-2 OS=Mus musculus OX=10090 GN=Atxn2 PE=1 SV=1	8.32475	8.3226	0.0115386	0.0227533	1.00071	0.00101872	0.137428	0.894669	0.955425	8.31268	8.3311	8.31769	8.33754	8.31354	8.35636	8.30665	8.31385
P227	[K].RHSPSPRPR.[A]	Q52KI8	Q52KI8 [700-708]	Q52KI8 2xPhospho [S702(100); S704(100)]	Serine/arginine repetitive matrix protein 1 OS=Mus musculus OX=10090 GN=Srrm1 PE=1 SV=2	9.92909	10.0813	0.0667164	0.141563	-1.10915	-0.149458	-2.60444	0.0360716	0.191417	9.91607	10.025	9.90421	9.87107	10.2352	10.1654	9.93936	9.98533
P2270	[R].ASPSPPPK.[R]	Q52KI8	Q52KI8 [644-651]	Q52KI8 1xPhospho [S647(100)]	Serine/arginine repetitive matrix protein 1 OS=Mus musculus OX=10090 GN=Srrm1 PE=1 SV=2	9.05345	8.70883	0.212042	0.110697	1.27133	0.346341	3.26752	0.0142718	0.120266	9.14976	8.78083	9.27529	9.00791	8.84466	8.68132	8.57822	8.73112
P2273	[R].RGSRSSIEPK.[T]	Q8BTI8	Q8BTI8 [1626-1635]	Q8BTI8 3xPhospho [S1628(100); S1630(100); S1631(100)]	Serine/arginine repetitive matrix protein 2 OS=Mus musculus OX=10090 GN=Srrm2 PE=1 SV=3	8.31679	8.3324	0.00753338	0.00478011	-1.01148	-0.0164701	-2.86922	0.0247556	0.162294	8.31218	8.31996	8.3092	8.32581	8.32723	8.33868	8.33279	8.33091
P2274	[K].MNLSKSPTKTDPK.[N]	O88291	O88291 [265-277]	O88291 1xPhospho [S270(99.4)]	DBIRD complex subunit ZNF326 OS=Mus musculus OX=10090 GN=Znf326 PE=1 SV=1	9.07243	9.1461	0.0711764	0.072564	-1.0568	-0.0797058	-1.55948	0.164051	0.399627	9.08221	9.09428	8.97258	9.14065	9.2485	9.10882	9.14355	9.08353
P2276	[R].RASSPGYIDSPTYSR.[Q]	Q69ZX8	Q69ZX8 [370-384]	Q69ZX8 3xPhospho [S372(100); S373(100); S379(100)]	Actin-binding LIM protein 3 OS=Mus musculus OX=10090 GN=Ablim3 PE=1 SV=2	8.38348	8.44616	0.0326394	0.0444684	-1.0544	-0.0764273	-4.44609	0.00319689	0.0606983	8.33941	8.37808	8.40889	8.40754	8.41662	8.42812	8.51239	8.42751
P2277	[R].SRSYSPR.[R]	Q6PFR5; Q52KI8; Q6PDM2; P62996	Q6PFR5 [273-279]; Q52KI8 [304-310]; Q6PDM2 [223-229]; P62996 [280-286]	Q6PFR5 3xPhospho [S273(100); S275(100); S277(100)]; Q52KI8 3xPhospho [S304(100); S306(100); S308(100)]; Q6PDM2 3xPhospho [S223(100); S225(100); S227(100)]; P62996 3xPhospho [S280(100); S282(100); S284(100)]	Transformer-2 protein homolog alpha OS=Mus musculus OX=10090 GN=Tra2a PE=1 SV=1 Serine/arginine repetitive matrix protein 1 OS=Mus musculus OX=10090 GN=Srrm1 PE=1 SV=2 Serine/arginine-rich splicing factor 1 OS=Mus musculus OX=10090 GN=Srsf1 PE=1 SV=3 Transformer-2 protein homolog beta OS=Mus musculus OX=10090 GN=Tra2b PE=1 SV=1	11.2603	11.0621	0.192576	0.137871	1.14376	0.193786	2.26679	0.0587972	0.237525	11.0447	11.165	11.4763	11.3553	10.9777	11.0013	11.0013	11.2682
P2278	[K].SLTFTGGAK.[G]	Q8CJ96	Q8CJ96 [129-137]	Q8CJ96 1xPhospho [T131(100)]	Ras association domain-containing protein 8 OS=Mus musculus OX=10090 GN=Rassf8 PE=2 SV=1	9.77286	9.57234	0.335041	0.350238	1.17928	0.237912	1.24521	0.254207	0.494839	10.0062	9.81238	9.98533	9.28749	9.74604	9.93352	9.12556	9.48423
P228	[K].RKAEDSDSEPEPEDNVR.[L]	Q9DBR1	Q9DBR1 [494-510]	Q9DBR1 2xPhospho [S499(100); S501(100)]	5'-3' exoribonuclease 2 OS=Mus musculus OX=10090 GN=Xrn2 PE=1 SV=1	8.88433	8.92525	0.0629771	0.0846669	-1.02492	-0.035512	-0.890983	0.403329	0.64027	8.97526	8.86151	8.83039	8.87017	9.01306	8.95628	8.81211	8.91957
P2280	[R].TSPDTLRR.[V]	Q62093	Q62093 [25-32]	Q62093 1xPhospho [S26(100)]	Serine/arginine-rich splicing factor 2 OS=Mus musculus OX=10090 GN=Srsf2 PE=1 SV=4	10.112	10.0678	0.195934	0.131847	1.02733	0.0388929	0.664496	0.528232	0.7321	10.025	9.87976	10.2352	10.3082	9.99847	9.92816	10.2271	10.1173
P2281	[K].RSASADNLILPR.[W]	Q8BGU5	Q8BGU5 [323-334]	Q8BGU5 1xPhospho [S324(99.7)]	Cyclin-Y OS=Mus musculus OX=10090 GN=Ccny PE=1 SV=1	8.75615	8.72405	0.0972075	0.0827141	1.01783	0.0254946	0.547871	0.601274	0.780771	8.74155	8.87647	8.63977	8.76679	8.7488	8.82042	8.70404	8.62293
P2282	[K].GEKTPPDTELHQEPVPADLVLK.[F]	Q8VDC1	Q8VDC1 [369-390]	Q8VDC1 1xPhospho [T372(100)]	FYVE and coiled-coil domain-containing protein 1 OS=Mus musculus OX=10090 GN=Fyco1 PE=1 SV=1	8.43568	8.42007	0.0209686	0.0168143	1.01642	0.0235023	1.99315	0.0876472	0.289272	8.46218	8.42279	8.41549	8.44225	8.4215	8.44333	8.40714	8.40832
P2283	[K].KDDSHSAEDSEDEKDDHK.[N]	Q80XU3	Q80XU3 [70-87]	Q80XU3 3xPhospho [S73(100); S75(100); S79(100)]	Nuclear ubiquitous casein and cyclin-dependent kinase substrate 1 OS=Mus musculus OX=10090 GN=Nucks1 PE=1 SV=1	8.6054	8.6293	0.0369761	0.0369392	-1.01342	-0.0192309	-0.700491	0.506848	0.718184	8.64944	8.57183	8.62232	8.57803	8.64059	8.59306	8.676	8.60757
P2284	[K].SSAAVETSPR.[R]	Q4VAC9	Q4VAC9 [1122-1131]		Pleckstrin homology domain-containing family G member 3 OS=Mus musculus OX=10090 GN=Plekhg3 PE=1 SV=2	10.8397	11.042	0.397513	0.101144	-1.16313	-0.218012	-1.39565	0.206653	0.446794	10.7996	10.3614	10.8651	11.3327	10.9685	11.0065	11.1916	11.0013
P2285	[K].AEFTSPPSLFK.[T]	Q9D824	Q9D824 [231-241]		Pre-mRNA 3'-end-processing factor FIP1 OS=Mus musculus OX=10090 GN=Fip1l1 PE=1 SV=1	8.504	8.48164	0.0348931	0.040492	1.01671	0.0239047	1.01806	0.343461	0.584073	8.46285	8.52517	8.53959	8.48838	8.42708	8.52328	8.496	8.48019
P2286	[R].EQSPVSK.[T]	A2AR02	A2AR02 [683-689]	A2AR02 1xPhospho [S685(100)]	Peptidyl-prolyl cis-trans isomerase G OS=Mus musculus OX=10090 GN=Ppig PE=1 SV=1	9.47269	9.43847	0.015857	0.116626	1.02921	0.0415359	0.859349	0.419378	0.654359	9.47008	9.46241	9.46241	9.49585	9.32764	9.36152	9.48251	9.58221
P2287	[R].AVNSTRETPPK.[S]	Q3TEA8	Q3TEA8 [44-54]	Q3TEA8 1xPhospho [T51(100)]	Heterochromatin protein 1-binding protein 3 OS=Mus musculus OX=10090 GN=Hp1bp3 PE=1 SV=1	8.40036	8.40148	0.0150707	0.0277834	1.0045	0.00648045	0.7338	0.487568	0.704557	8.42279	8.39039	8.39495	8.39333	8.42074	8.4297	8.37447	8.38101
P2289	[R].ASVSDLSPR.[E]	Q569Z6	Q569Z6 [237-245]	Q569Z6 2xPhospho [S238(100); S243(100)]	Thyroid hormone receptor-associated protein 3 OS=Mus musculus OX=10090 GN=Thrap3 PE=1 SV=1	8.90667	9.08926	0.250027	0.25789	-1.13777	-0.186209	-1.22406	0.2616	0.501188	8.721	9.27349	8.78368	8.84852	8.90306	9.47008	8.97085	9.01306
P229	[R].RKGSGSEQEGEEEEGGER.[K]	Q62018	Q62018 [938-955]	Q62018 2xPhospho [S941(100); S943(100)]	RNA polymerase-associated protein CTR9 homolog OS=Mus musculus OX=10090 GN=Ctr9 PE=1 SV=2	9.76347	9.73028	0.119157	0.127231	1.02597	0.0369919	0.423444	0.685028	0.829063	9.73666	9.70993	9.9374	9.66989	9.78985	9.85998	9.70734	9.56395
[truncated: 1,133 more rows]

## Sheet: Cell_PP
Peptide ID	Master Protein Accessions	Positions in Master Proteins	Modifications in Master Proteins	Master Protein Descriptions	PC-PP_FC	PC-PP_logFC	PC-PP_pval
[truncated: 264 more rows]

[truncated: 6 more sheets: Cell_PC, Cell_UZ, Mito_DEG, Mito_PP, Mito_PC, Mito_UZ]
