# Supplementary material for: A spatial map of hepatic mitochondria uncovers functional heterogeneity shaped by nutrient-sensing signaling
Source: Nat Commun. 2024 Feb 28;15:1799. doi: 10.1038/s41467-024-45751-9 (PMC10902380; doi:10.1038/s41467-024-45751-9)
Supplement: Supplementary file 11 — Supplementary Data 4 [file 41467_2024_45751_MOESM11_ESM.xlsx]

## Sheet: PP_CELL_seqeunce
Hit	index	sequence	sequence without duplicates			1.MTOR	2.AMPK
P1011	O70310:39-54	SHNRSGLSPANDTGA	SHNRSGLSPANDTGA			Abcc2	Abcc2
P1021	Q6TCG2:25-40	ASASAPRSPPAATTK	ASASAPRSPPAATTK			Ablim3	Ablim3
P1029	P11679:16-31	PRAFSSRSFTSGPGA	PRAFSSRSFTSGPGA			Acot1	Acot1
P1044	Q00PI9:158-173	SGDETPGSEAPGDKA	SGDETPGSEAPGDKA			Adat1	Bcl2l13
P1044	Q00PI9:155-170	EERSGDETPGSEAPG	EERSGDETPGSEAPG			Akap9	Bnip3
P1058	Q8BTI8:1208-1223	SQVLPSLSPEHKEMP	SQVLPSLSPEHKEMP			Atp13a1	C2cd2l
P1059	Q8BWJ3:727-742	KSLNLVDSPQPLLKT	KSLNLVDSPQPLLKT			Cdc42bpb	Cdc42bpb
P1070	Q3UJU9:38-53	QRHGRSHSLPNSLDY	QRHGRSHSLPNSLDY			Cdkn1b	Cobll1
P1070	Q3UJU9:42-57	RSHSLPNSLDYAQAS	RSHSLPNSLDYAQAS			Cobll1	Ctnnd1
P1073	P59017:379-394	RAGSRKKSHTGEAAA	RAGSRKKSHTGEAAA			Comt	Dsp
P11	Q9R0A0:224-239	NRRQFPPSPSAPKIP	NRRQFPPSPSAPKIP			Dsp	Eppk1
P112	Q80XU3:50-65	GKNSQEDSEDSEEKD	GKNSQEDSEDSEEKD			Eef1d	Fndc3b
P113	Q80XU3:50-65	GKNSQEDSEDSEEKD	SQEDSEDSEEKDVKT			Ehhadh	Gba2
P113	Q80XU3:53-68	SQEDSEDSEEKDVKT	ASIDGSRSRSRTLSQ			Eif4g1	Gnas
P1131	Q9QYG0:336-351	ASIDGSRSRSRTLSQ	VMPRTCDSPQNPVDF			FLJ45252	Hectd1
P1138	P52479:200-215	VMPRTCDSPQNPVDF	TDAQKTESPAEGKEQ			Fndc3b	Itsn1
P1140	Q8K310:611-626	TDAQKTESPAEGKEQ	GEKNSTLSEEDYIER			Gphn	Macf1
P116	O55003:80-95	GEKNSTLSEEDYIER	RKRGRTASDSDEQQW			Hdlbp	Mia3
P1167	Q4VA53:1247-1262	RKRGRTASDSDEQQW	RGRTASDSDEQQWPE			Hnrnpa1	Nck1
P1167	Q4VA53:1249-1264	RGRTASDSDEQQWPE	SQIDVALSQDSTYQG			Hnrnpul2	Nsfl1c
P1196	Q9EPU0:1094-1109	SQIDVALSQDSTYQG	SRSQSSHSYDDSTLP			Lmna	Pds5b
P1209	P30999:856-871	SRSQSSHSYDDSTLP	NNASRSQSSHSYDDS			Lmnb2	Phka2
P1209	P30999:853-868	NNASRSQSSHSYDDS	DSPPRSQTPQDTNRA			Matr3	Plekha6
P1211	O55003:58-73	DSPPRSQTPQDTNRA	GSVGSRSSPPATDPG			Nck1	Ppig
P1238	Q922Y1:180-195	GSVGSRSSPPATDPG	LDPKSSGSLSPGLET			Nmt1	Ppp1r7
P1245	P58871:1365-1380	LDPKSSGSLSPGLET	PKSSGSLSPGLETED			Nup155	Prkaca
P1245	P58871:1367-1382	PKSSGSLSPGLETED	FGGRSSGSPYGGGYG			Paqr9	Prkra
P1246	Q8BG05:351-366	FGGRSSGSPYGGGYG	RATGAALTPTEERRI			Pex14	Prpf4b
P1270	Q9QY06:1309-1324	RATGAALTPTEERRI	RASRVPSSDEEVVEE			Prkaca	Prrc2a
P1285	P58871:1604-1619	RASRVPSSDEEVVEE	PRASRVPSSDEEVVE			Prpf4b	Prrc2c
P1285	P58871:1603-1618	PRASRVPSSDEEVVE	RASQAQATPDPEPGL			Psip1	Rmdn3
P1286	Q91X51:431-446	RASQAQATPDPEPGL	SSPGYIDSPTYSRQG			Rbm15	Slc4a4
P1294	Q69ZX8:371-386	SSPGYIDSPTYSRQG	LRQRRASSPGYIDSP			Rbmxl1	Smap
P1294	Q69ZX8:365-380	LRQRRASSPGYIDSP	SALKNSASVGIIQRD			Sec61b	Snta1
P130	Q8C0N2:60-75	SALKNSASVGIIQRD	EREADEDSEPEREVR			Septin9	Srp14
P1333	Q3TIX9:73-88	EREADEDSEPEREVR	VPRERSDSGGSSSEP			Smap	Srrm1
P1337	Q7TSC1:753-768	VPRERSDSGGSSSEP	WGDGGDNSPSNVVSK			Snta1	Srrm2
P1340	O09044:102-117	WGDGGDNSPSNVVSK	KPLDRERSSTFLERH			Srp14	Srsf10
P1344	O88343:1061-1076	KPLDRERSSTFLERH	PLDRERSSTFLERHT			Srrm1	Srsf7
P1344	O88343:1062-1077	PLDRERSSTFLERHT	AVNSTRETPPKSKLA			Srrm2	Tgm1
P1355	Q3TEA8:43-58	AVNSTRETPPKSKLA	KGADNDGSGSESGYT			Ssr1	Tjp1
P1371	Q5F2E7:205-220	KGADNDGSGSESGYT	ADNDGSGSESGYTTP			Tgm1	Tjp2
P1372	Q5F2E7:207-222	ADNDGSGSESGYTTP	PAKKANLSPDRGSRD			Tjp1	Tjp3
P1372	Q5F2E7:205-220	KGADNDGSGSESGYT	AQDSVGRSDNEMCEL			Tjp2	Tmcc1
P1400	Q0P678:839-854	PAKKANLSPDRGSRD	LDARAQDSVGRSDNE			Tjp3	Tnks1bp1
P1403	P48437:287-302	AQDSVGRSDNEMCEL	HGVKRSASPDDDLGS			Tmcc1	Usp39
P1403	P48437:283-298	LDARAQDSVGRSDNE	PASGHQLSDQEEADH			Trim25	Vcpip1
P143	Q9R0P4:9-24	HGVKRSASPDDDLGS	KTPEGRASPALGSGH			Vcpip1	Zc3h13
P1432	Q9QXY1:103-118	PASGHQLSDQEEADH	NILRASHSAVDITKV			Zc3h13
P1436	Q9CZW5:86-101	KTPEGRASPALGSGH	GAKKRKASGSENEGD			Zc3h18
P1441	Q8BUV3:330-345	NILRASHSAVDITKV	KKRKASGSENEGDYN
P1442	Q64511:1529-1544	GAKKRKASGSENEGD	NARAQRLSQETEALG
P1442	Q64511:1531-1546	KKRKASGSENEGDYN	GSVSEDNSEDEISNL
P1448	Q02819:360-375	NARAQRLSQETEALG	LTPSLRRSASPYPTH
P1449	Q5SWU9:21-36	GSVSEDNSEDEISNL	PSLRRSASPYPTHCL
P146	E9Q784:361-376	LTPSLRRSASPYPTH	SLGKKFGSLTLPEES
P146	E9Q784:363-378	PSLRRSASPYPTHCL	REEAKPASPSSVQDR
P1468	Q8BSE0:43-58	SLGKKFGSLTLPEES	RDSGRGDSVSDNGSE
P1489	Q8BI84:1907-1922	REEAKPASPSSVQDR	SLLKRQGSFSEDVIS
P1490	Q8BI84:1907-1922	REEAKPASPSSVQDR	RDQLRDASPPPAFKP
P1496	Q61823:68-83	RDSGRGDSVSDNGSE	EADSKPVSQKSPPPA
P15	Q9QXZ0:3881-3896	SLLKRQGSFSEDVIS	EATLPPVSPPKAALS
P1527	Q9Z0U1:960-975	RDQLRDASPPPAFKP	KDEILPTTPISEQKG
P1550	Q9JLV1:349-364	EADSKPVSQKSPPPA	AAEAPAGSDGEDGGR
P1587	Q6NZJ6:1223-1238	EATLPPVSPPKAALS	RDGAERESPRPPAAA
P1588	Q6NZJ6:1223-1238	EATLPPVSPPKAALS	MREMSSLSSEGEVQN
P1613	P62908:213-228	KDEILPTTPISEQKG	APEKKEKSPELPEPS
P1629	Q6ZQ58:73-88	AAEAPAGSDGEDGGR	PPLQREDSGTFSLGK
P1629	Q6ZQ58:60-75	RDGAERESPRPPAAA	RAGETRFTDTRKDEQ
P1640	B2RX12:898-913	MREMSSLSSEGEVQN	GPSLPPGTPTRKRGN
P1670	Q52KI8:212-227	APEKKEKSPELPEPS	RAEIDSHSFGEKNST
P1704	Q9WTX2:10-25	PPLQREDSGTFSLGK	LHGSSDESEVENEAK
P1717	P58252:49-64	RAGETRFTDTRKDEQ	SRGQLHGSSDESEVE
P1782	Q9DBM2:535-550	GPSLPPGTPTRKRGN	RGQLHGSSDESEVEN
P1787	O55003:71-86	RAEIDSHSFGEKNST	HSFGEKNSTLSEEDY
P1790	Q5SSI6:110-125	LHGSSDESEVENEAK	LSRGPAGSPCEEGDD
P1790	Q5SSI6:106-121	SRGQLHGSSDESEVE	DKFHLEPTSPPTTDG
P1790	Q5SSI6:107-122	RGQLHGSSDESEVEN	FDYRGRLSPVPVPRA
P1800	O55003:71-86	RAEIDSHSFGEKNST	QTPSRGRSECDSSPE
P1800	O55003:77-92	HSFGEKNSTLSEEDY	GRSECDSSPEPKALP
P1800	O55003:80-95	GEKNSTLSEEDYIER	RGRSECDSSPEPKAL
P1810	Q0P678:84-99	LSRGPAGSPCEEGDD	MTLRAETSPPPVAAK
P1816	Q8VCB3:618-633	DKFHLEPTSPPTTDG	KRYRALLSPTFTSGK
P1826	Q64012:127-142	FDYRGRLSPVPVPRA	ALHGAQTSDEERFLR
P1830	Q8BTI8:1426-1441	QTPSRGRSECDSSPE	DDGEEPKSEPETKKS
P1830	Q8BTI8:1431-1446	GRSECDSSPEPKALP	KSETNWESPKQIKKK
P1830	Q8BTI8:1430-1445	RGRSECDSSPEPKAL	RAIAEPESPGESRYD
P1850	Q3UMF0:1084-1099	MTLRAETSPPPVAAK	ELEEKSATPPPAEPA
P1860	Q64459:126-141	KRYRALLSPTFTSGK	RAKPAAQSEEETATS
P1883	Q9D8T7:97-112	ALHGAQTSDEERFLR	TATSPAASPTPQSAE
P1885	P28352:10-25	DDGEEPKSEPETKKS	LSRAASPSPQSVRRV
P193	Q80WJ7:557-572	KSETNWESPKQIKKK	DSLSRAASPSPQSVR
P1932	Q9QXY1:335-350	RAIAEPESPGESRYD	WETPPPESPRLGGGS
P1933	P97379:219-234	ELEEKSATPPPAEPA	VSEIGWETPPPESPR
P1941	Q8JZQ9:60-75	RAKPAAQSEEETATS	GNLFSFPSYSQKSED
P1941	Q8JZQ9:71-86	TATSPAASPTPQSAE	FPLYRQDSNPKPKPS
P1944	Q52KI8:773-788	LSRAASPSPQSVRRV	SGEKNEGSESAPEGQ
P1944	Q52KI8:771-786	DSLSRAASPSPQSVR	KLEDKSASPGLPKGE
P1950	Q99L88:210-225	WETPPPESPRLGGGS	LRDSRSLSYSPVERR
P1950	Q99L88:205-220	VSEIGWETPPPESPR	DSRSLSYSPVERRQP
P1985	Q64511:1431-1446	GNLFSFPSYSQKSED	PASNRALTPSIEAKD
P1989	P59017:379-394	RAGSRKKSHTGEAAA	DHRHMSESPNRKVEK
P2	Q3UMF0:786-801	FPLYRQDSNPKPKPS	ITDHRHMSESPNRKV
P20	P62960:164-179	SGEKNEGSESAPEGQ	EAPRERGSPVSGRAE
P2003	Q9EQU5:22-37	KLEDKSASPGLPKGE	QSKAAPQSPSVPKKP
P2007	Q8BTI8:2638-2653	LRDSRSLSYSPVERR	QCHSTPDSAEDVRKL
P2007	Q8BTI8:2640-2655	DSRSLSYSPVERRQP	SRQERPKSAVFSGEG
P2048	O70305:702-717	PASNRALTPSIEAKD	STSKATISDEEIERQ
P2065	A2AR02:405-420	DHRHMSESPNRKVEK	SDISERPSVDDVESE
P2065	A2AR02:403-418	ITDHRHMSESPNRKV	EVDRRVESEESGDEE
P2072	A2A5R2:268-283	EAPRERGSPVSGRAE	RRVESEESGDEEGKK
P2074	Q99P88:984-999	QSKAAPQSPSVPKKP	AKETDPGSPRRCDII
P2078	P29699:130-145	QCHSTPDSAEDVRKL	NRDGFGLSPGIEKTD
P2082	Q7TQG1:925-940	SRQERPKSAVFSGEG	GSGGGDESEGEEVDE
P2089	Q8BJF9:191-206	STSKATISDEEIERQ	YERRGGGSGGGDESE
P212	Q80X80:605-620	SDISERPSVDDVESE	RNCEDPASPVAKKMR
P2141	Q3UM45:16-31	EVDRRVESEESGDEE	GSRREISSSPTSKNR
P2141	Q3UM45:19-34	RRVESEESGDEEGKK	SRREISSSPTSKNRS
P2152	Q8VDJ3:936-951	AKETDPGSPRRCDII	EAASSRGSPVRVKRE
P2159	Q70FJ1:3686-3701	NRDGFGLSPGIEKTD	TMLKQQQSFTNPTLI
P220	O35295:308-323	GSGGGDESEGEEVDE	FLRISTASGDGRHYC
P220	O35295:302-317	YERRGGGSGGGDESE	PRKQRHCTPSPDRSP
P2212	Q9JHI2:183-198	RNCEDPASPVAKKMR	KQRHCTPSPDRSPEL
P2225	Q8BTI8:445-460	GSRREISSSPTSKNR	CTPSPDRSPELSSNR
P2225	Q8BTI8:446-461	SRREISSSPTSKNRS	DRFRRSETPPHWRQE
P2226	Q9R0A0:224-239	NRRQFPPSPSAPKIP	SRDRFRRSETPPHWR
P2232	Q3TIX9:38-53	EAASSRGSPVRVKRE	PLQRQPSSPGPQPRN
P2233	Q9D0K1:348-363	TMLKQQQSFTNPTLI	SPLQRQPSSPGPQPR
P2237	P63094:344-359	FLRISTASGDGRHYC	PNKRHSPSPRPRAPQ
P2253	Q0VBL3:660-675	PRKQRHCTPSPDRSP	PQPNKRHSPSPRPRA
P2253	Q0VBL3:662-677	KQRHCTPSPDRSPEL	SRTARRGSRSSIEPK
P2253	Q0VBL3:666-681	CTPSPDRSPELSSNR	ARRGSRSSIEPKTKS
P2260	A2AR02:348-363	DRFRRSETPPHWRQE	TARRGSRSSIEPKTK
P2260	A2AR02:346-361	SRDRFRRSETPPHWR	DLRQRRASSPGYIDS
P2265	Q61234:187-202	PLQRQPSSPGPQPRN	TPLDRCRSPGMLEPL
P2265	Q61234:186-201	SPLQRQPSSPGPQPR	SDLEEMATSSAKRKK
P227	Q52KI8:696-711	PNKRHSPSPRPRAPQ	QMGKRWQSPVTKSSR
P227	Q52KI8:694-709	PQPNKRHSPSPRPRA	PRRRSSRSSPELTRK
P2273	Q8BTI8:1620-1635	SRTARRGSRSSIEPK	RRRSSRSSPELTRKA
P2273	Q8BTI8:1623-1638	ARRGSRSSIEPKTKS	ARAGSRLSAEDRQRE
P2273	Q8BTI8:1622-1637	TARRGSRSSIEPKTK	GSLASLDSLRKGMPP
P2276	Q69ZX8:365-380	LRQRRASSPGYIDSP	ETEDTSGSPSRASRV
P2276	Q69ZX8:364-379	DLRQRRASSPGYIDS	DRVSGRTSPLMLDRA
P2276	Q69ZX8:371-386	SSPGYIDSPTYSRQG	PPIQRRYSPSPPPKR
P2297	Q8BTI8:2076-2091	TPLDRCRSPGMLEPL	IQRRYSPSPPPKRRT
P2312	Q9D6Z1:512-527	SDLEEMATSSAKRKK	PGSRREISSSPTSKN
P2316	Q52KI8:542-557	QMGKRWQSPVTKSSR	PSLRWDETPGRAKGS
P2320	Q8BTI8:1641-1656	PRRRSSRSSPELTRK	LSSLEKSSPTPRATA
P2320	Q8BTI8:1642-1657	RRRSSRSSPELTRKA	RSASLRRSRSGSIIG
P2323	Q9ER00:134-149	ARAGSRLSAEDRQRE	VSLRRSRSASLRRSR
P2325	P30999:344-359	GSLASLDSLRKGMPP	LRRSRSASLRRSRSG
P233	P21619:419-434	ETEDTSGSPSRASRV	TYSRQGMSPTFSRSP
P2338	Q8BTI8:2343-2358	DRVSGRTSPLMLDRA	DRYGRAESPDLRRLP
P2343	Q52KI8:616-631	PPIQRRYSPSPPPKR	GRMTRAESGPDLRYE
P2343	Q52KI8:618-633	IQRRYSPSPPPKRRT	NVRVSNGSPSLERMD
P2348	Q8BTI8:444-459	PGSRREISSSPTSKN	SLDSKATSPDAAPKA
P2348	Q8BTI8:445-460	GSRREISSSPTSKNR	DRQNRLNSPPSTIYK
P2348	Q8BTI8:446-461	SRREISSSPTSKNRS	GGARDNGSPQPGSRL
P2349	Q99NB9:227-242	PSLRWDETPGRAKGS	QQLQKQRSLEAARLK
P2384	P57776:111-126	LSSLEKSSPTPRATA	KGQPRTVSPSTIRDG
P2424	Q8BL97:200-215	RSASLRRSRSGSIIG	CERSKDASPINRWSP
P2424	Q8BL97:194-209	VSLRRSRSASLRRSR	ASPINRWSPTRRRSR
P2424	Q8BL97:196-211	LRRSRSASLRRSRSG	RSASPRRSRSVSLRR
P2425	Q69ZX8:380-395	TYSRQGMSPTFSRSP	ASPRRSRSVSLRRSR
P2430	Q9D824:272-287	DRYGRAESPDLRRLP	PRRSRSVSLRRSRSA
P2435	E9Q557:14-29	GRMTRAESGPDLRYE	ERLRLSPSPTSQRSR
P2460	P46414:2-17	NVRVSNGSPSLERMD	RRRSRSRSFDYNYRR
P2469	Q61510:416-431	SLDSKATSPDAAPKA	YERRRSRSRSFDYNY
P2474	Q6NWW9:200-215	DRQNRLNSPPSTIYK	RSVSLRRSRSASLRR
P2475	Q9EPE9:14-29	GGARDNGSPQPGSRL	RSASRERSLSPRSDR
P2507	Q9Z0R4:615-630	QQLQKQRSLEAARLK	ASRERSLSPRSDRRS
P2518	Q8CDG3:738-753	KGQPRTVSPSTIRDG	SGSYSGRSPSPYGRR
P2522	Q61136:423-438	CERSKDASPINRWSP	SYSGRSPSPYGRRRS
P2522	Q61136:429-444	ASPINRWSPTRRRSR	AGQGRKDSAQPPAHL
P2523	Q8BL97:184-199	RSASPRRSRSVSLRR	EEERLRLSPSPTSQR
P2523	Q8BL97:186-201	ASPRRSRSVSLRRSR	PIGGRSTTPTSSPFR
P2523	Q8BL97:188-203	PRRSRSVSLRRSRSA	PSYQRTLTPSLRRSA
P2539	P48678:384-399	ERLRLSPSPTSQRSR	PGLRRLDSSGERSHR
P2551	Q9R0U0:125-140	RRRSRSRSFDYNYRR	GPPPKRSTPSGPVRS
P2551	Q9R0U0:123-138	YERRRSRSRSFDYNY	SPRVKSSTPPRQSPS
P2553	Q8BL97:192-207	RSVSLRRSRSASLRR	KGLRKQVSAGDLFRS
P2553	Q8BL97:196-211	LRRSRSASLRRSRSG	SCRRASDSLSARPSV
P2553	Q8BL97:194-209	VSLRRSRSASLRRSR	HKKSRRPSVTQGTGL
P2555	P39447:158-173	RSASRERSLSPRSDR	AGERRRHSGQDVHVV
P2555	P39447:160-175	ASRERSLSPRSDRRS	FTLKRQSSLTFQSSD
P2573	Q14AX6:314-329	SGSYSGRSPSPYGRR	NRRKVMDSDEDDADY
P2573	Q14AX6:316-331	SYSGRSPSPYGRRRS	NLTIRSSSLSDPLEE
P2575	Q9WU84:259-274	AGQGRKDSAQPPAHL	AEVLGHKTPEPVPRR
P2579	P48678:382-397	EEERLRLSPSPTSQR	YRVPSRQSLEDRGYS
P2580	Q3TLH4:2626-2641	PIGGRSTTPTSSPFR	SLEDRGYSPDTRVVS
P2584	E9Q784:355-370	PSYQRTLTPSLRRSA	YDIYRVPSRQSLEDR
P2591	Q69ZR2:349-364	PGLRRLDSSGERSHR	KSSRRRRSPSPPPAR
P2599	Q8BTI8:1642-1657	RRRSSRSSPELTRKA	SRRRRSPSPPPARRR
P2599	Q8BTI8:1641-1656	PRRRSSRSSPELTRK	PTVTKRRSPSLSSKH
P2601	Q91VM5:155-170	GPPPKRSTPSGPVRS	GKVKRKPSVPDTASP
P2610	Q8BTI8:869-884	SPRVKSSTPPRQSPS	ATGIPLESDEDSNDN
P2612	Q8BL97:192-207	RSVSLRRSRSASLRR	TKGASAATGIPLESD
P2612	Q8BL97:186-201	ASPRRSRSVSLRRSR	GISQPPTTPTGQATR
P2612	Q8BL97:188-203	PRRSRSVSLRRSRSA	RRPESRGSGVNAAGD
P2621	Q8R0W0:1529-1544	KGLRKQVSAGDLFRS	RGGRRPESRGSGVNA
P2628	Q9QZW0:1099-1114	SCRRASDSLSARPSV	DMHERKVSVEPQDSH
P264	Q69ZF3:885-900	HKKSRRPSVTQGTGL	LTKKQSQSQDVLVLE
P2669	Q9CZ44:168-183	AGERRRHSGQDVHVV	KPIPRKSSVEGLEPA
P269	Q3UMF0:1207-1222	FTLKRQSSLTFQSSD	KPRKVELSESEEDKG
P2704	P56812:111-126	NRRKVMDSDEDDADY	HYQKETESAPGSPRA
P2722	E9Q557:2612-2627	NLTIRSSSLSDPLEE	ETESAPGSPRAVTPV
P2757	Q80UG5:135-150	AEVLGHKTPEPVPRR	RLEEGVASDEEEAEG
P2793	Q9QXY1:351-366	YRVPSRQSLEDRGYS	CEQFEAETPTDSEAT
P2793	Q9QXY1:358-373	SLEDRGYSPDTRVVS	HSSLPTESDEDIAPA
P2793	Q9QXY1:348-363	YDIYRVPSRQSLEDR	RRHSSLPTESDEDIA
P280	Q52KI8:553-568	KSSRRRRSPSPPPAR	KGKRRHSSLPTESDE
P280	Q52KI8:555-570	SRRRRSPSPPPARRR	TDDEMTGYVATRWYR
P2816	Q9D824:272-287	DRYGRAESPDLRRLP	RHTDDEMTGYVATRW
P285	Q52KI8:664-679	PTVTKRRSPSLSSKH	EKPPSRHTSFPSLSQ
P2851	Q99M51:77-92	GKVKRKPSVPDTASP	KHVTSNASDSESSYR
P2874	Q8R5H1:953-968	ATGIPLESDEDSNDN	SKYSRHYSPEDELSA
P2874	Q8R5H1:947-962	TKGASAATGIPLESD	RKGTGDCSDEEVDGK
P2948	Q6ZQ58:1040-1055	GISQPPTTPTGQATR	SDEEDEDSDFGEEQR
P305	Q9JLF6:86-101	RRPESRGSGVNAAGD	LPELNWRSDEEDEDS
P305	Q9JLF6:83-98	RGGRRPESRGSGVNA	VDSLSQRSPKPSLRR
P311	Q80WJ7:557-572	KSETNWESPKQIKKK	TRDGKLVSESSDVVS
P314	Q8BXB6:13-28	DMHERKVSVEPQDSH	TASNVKASPKRGRPA
P335	P62908:213-228	KDEILPTTPISEQKG	YGNNVPLSPVDGSNK
P340	Q8VI47:273-288	LTKKQSQSQDVLVLE	KIQELKGSQERHKEL
P344	P16254:37-52	KPIPRKSSVEGLEPA	RTSETSISPPGSSIG
P351	Q52KI8:453-468	KPRKVELSESEEDKG	TSFDENDSEELEDKD
P36	Q6ZQ58:486-501	HYQKETESAPGSPRA	GQKGKKTSFDENDSE
P36	Q6ZQ58:490-505	ETESAPGSPRAVTPV	DLTFRTSSASDQETQ
P365	Q6URW6:1965-1980	RLEEGVASDEEEAEG	RVKGRTWTLCGTPEY
P383	Q8VCI5:228-243	CEQFEAETPTDSEAT	PVSKTFSSSDTELLV
P397	O54774:752-767	HSSLPTESDEDIAPA	MERLKQLSVPASDEE
P397	O54774:750-765	RRHSSLPTESDEDIA	KQLSVPASDEEDEVP
P397	O54774:747-762	KGKRRHSSLPTESDE	AAKTIGDSPPVLLGG
P400	P47811:174-189	TDDEMTGYVATRWYR	DYSQFQESDDADEDY
P400	P47811:172-187	RHTDDEMTGYVATRW	VTNEYNESLLYSPEE
P404	Q99MB2:110-125	EKPPSRHTSFPSLSQ	HARYRADSHGELDLA
P407	Q811D0:680-695	KHVTSNASDSESSYR	LIRNKFGSADNIPNL
P410	Q6PIU9:284-299	SKYSRHYSPEDELSA	PKYTFDFSEEEDDDA
P438	Q8BSE0:43-58	SLGKKFGSLTLPEES	PSPPPPLSPPPTTSP
P444	Q9DBM2:535-550	GPSLPPGTPTRKRGN	DELEDLPSPPPPLSP
P449	Q8VDD5:1935-1950	RKGTGDCSDEEVDGK	LNQINKASPRRQPRK
P456	Q61586:686-701	SDEEDEDSDFGEEQR	SRVDGKTSPVQSKSP
P456	Q61586:679-694	LPELNWRSDEEDEDS	AQSDGEESPAAEEQL
P496	Q80UG5:77-92	VDSLSQRSPKPSLRR	DSDQVAQSDGEESPA
P51	Q3UMF0:1207-1222	FTLKRQSSLTFQSSD	SGCKVQISPDSGGLP
P515	P11679:474-489	TRDGKLVSESSDVVS	QRVRPASSAASVYAG
P54	Q99JF8:168-183	TASNVKASPKRGRPA	VRPQESRSLSPSHLT
P592	Q3UMF0:762-777	YGNNVPLSPVDGSNK	PQESRSLSPSHLTED
P595	Q8BK48:544-559	KIQELKGSQERHKEL	CEEDSKESCPMTWAS
P619	Q69ZX8:274-289	RTSETSISPPGSSIG	NVGssGRsPsKAVAA
P621	Q05D44:106-121	TSFDENDSEELEDKD	GSECLHVsPKI____
P621	Q05D44:100-115	GQKGKKTSFDENDSE	EEEEEEEt_______
P646	Q7TT50:962-977	DLTFRTSSASDQETQ	VYQGPGssPVKs___
P655	P05132:190-205	RVKGRTWTLCGTPEY	EFLAsSEsV______
P698	E9Q3C1:461-476	PVSKTFSSSDTELLV	VKRSGDIsEH_____
P72	Q6P542:95-110	MERLKQLSVPASDEE	__MsksEsPkEPEQL
P72	Q6P542:99-114	KQLSVPASDEEDEVP	yEPPVQEsV______
P735	Q91VS8:855-870	AAKTIGDSPPVLLGG	PELPQLDsQHL____
P759	Q80XU3:11-26	DYSQFQESDDADEDY	VAVGCRLsNGEAE__
P774	Q8C5H8:365-380	VTNEYNESLLYSPEE	stVsssEtP______
P807	O55137:48-63	HARYRADSHGELDLA	GRQAEADsP______
P81	Q69ZZ6:370-385	LIRNKFGSADNIPNL	HYQTEEKsD______
P813	Q64511:1355-1370	PKYTFDFSEEEDDDA	RSQDGYYs_______
P864	Q8BUV3:186-201	PSPPPPLSPPPTTSP	RKRAQKRsVGSDE__
P864	Q8BUV3:180-195	DELEDLPSPPPPLSP
P865	Q9CY50:260-275	LNQINKASPRRQPRK
P866	Q9CY50:260-275	LNQINKASPRRQPRK
P875	P11862:275-290	SRVDGKTSPVQSKSP
P877	Q3UPL0:523-538	AQSDGEESPAAEEQL
P877	Q3UPL0:518-533	DSDQVAQSDGEESPA
P904	Q3U0V1:174-189	SGCKVQISPDSGGLP
P910	P05784:24-39	QRVRPASSAASVYAG
P962	E9Q784:943-958	VRPQESRSLSPSHLT
P962	E9Q784:945-960	PQESRSLSPSHLTED
P1026	Q3UTJ2-2 1xPhospho [S497(100)]; Q3UTJ2-5 1xPhospho [S446(100)]	CEEDSKESCPMTWAS
P528	Q9CQS8 1xMet-loss [N-Term]; 1xPhospho [S17(99.4)]	NVGssGRsPsKAVAA
P65	O55137 1xPhospho [S416(100)]	GSECLHVsPKI____
P66	O55137 1xPhospho [S416(100)]	GSECLHVsPKI____
P768	O70194 2xPhospho [T548(100); S/Y/T]	EEEEEEEt_______
P1312	O88587 1xPhospho [S261(100)]	VYQGPGssPVKs___
P1951	P14246 1xPhospho [S522(99.6)]	EFLAsSEsV______
P2515	P40630 [237-243]	VKRSGDIsEH_____
P2332	P49312 1xPhospho [S6(100)]	__MsksEsPkEPEQL
P1923	P97351 1xPhospho [S263(100)]	yEPPVQEsV______
P354	Q02819 1xPhospho [S456(100)]	PELPQLDsQHL____
P2108	Q3TJ91 1xPhospho [S1022(100)]	VAVGCRLsNGEAE__
P873	Q3TJ91 1xPhospho [S1022(100)]	VAVGCRLsNGEAE__
P1535	Q61160 1xPhospho [T204(100)]	stVsssEtP______
P2139	Q6P6M5 1xPhospho [S240(100)]	GRQAEADsP______
P409	Q8R0A0 1xPhospho [S248(100)]	HYQTEEKsD______
P2437	Q8VHK9 1xPhospho [S1001(100)]	RSQDGYYs_______
P2542	Q9CY50 1xPhospho [S281(100)]	RKRAQKRsVGSDE__

## Sheet: PP_GPS_analysis
Position	Code	Kinase	Peptide	Score	Cutoff
98	S	CAMK/CAMKL/AMPK	KSLNLVDSPQPLLKT	11.575	10.758
113	S	CAMK/CAMKL/AMPK	QRHGRSHSLPNSLDY	13.052	10.758
143	S	CAMK/CAMKL/AMPK	RAGSRKKSHTGEAAA	11.466	10.758
263	S	CAMK/CAMKL/AMPK	RKRGRTASDSDEQQW	14.117	10.758
323	S	CAMK/CAMKL/AMPK	NNASRSQSSHSYDDS	12.746	10.758
338	T	CAMK/CAMKL/AMPK	DSPPRSQTPQDTNRA	12.935	10.758
443	S	CAMK/CAMKL/AMPK	PRASRVPSSDEEVVE	11.858	10.758
488	S	CAMK/CAMKL/AMPK	LRQRRASSPGYIDSP	12.445	10.758
533	S	CAMK/CAMKL/AMPK	VPRERSDSGGSSSEP	16.145	10.758
563	S	CAMK/CAMKL/AMPK	KPLDRERSSTFLERH	15.839	10.758
683	S	CAMK/CAMKL/AMPK	HGVKRSASPDDDLGS	14.425	10.758
818	S	CAMK/CAMKL/AMPK	PSLRRSASPYPTHCL	12.564	10.758
848	S	CAMK/CAMKL/AMPK	REEAKPASPSSVQDR	11.237	10.758
878	S	CAMK/CAMKL/AMPK	SLLKRQGSFSEDVIS	15.627	10.758
893	S	CAMK/CAMKL/AMPK	RDQLRDASPPPAFKP	14.343	10.758
1013	S	CAMK/CAMKL/AMPK	PPLQREDSGTFSLGK	14.344	10.758
1178	S	CAMK/CAMKL/AMPK	QTPSRGRSECDSSPE	12.305	10.758
1373	S	CAMK/CAMKL/AMPK	DSLSRAASPSPQSVR	11.879	10.758
1478	S	CAMK/CAMKL/AMPK	LRDSRSLSYSPVERR	11.825	10.758
1493	S	CAMK/CAMKL/AMPK	DSRSLSYSPVERRQP	12.718	10.758
1598	S	CAMK/CAMKL/AMPK	SRQERPKSAVFSGEG	15.138	10.758
1628	S	CAMK/CAMKL/AMPK	SDISERPSVDDVESE	12.141	10.758
1643	S	CAMK/CAMKL/AMPK	EVDRRVESEESGDEE	12.276	10.758
1778	S	CAMK/CAMKL/AMPK	EAASSRGSPVRVKRE	10.951	10.758
1808	S	CAMK/CAMKL/AMPK	FLRISTASGDGRHYC	10.885	10.758
1868	T	CAMK/CAMKL/AMPK	DRFRRSETPPHWRQE	13.455	10.758
1913	S	CAMK/CAMKL/AMPK	SPLQRQPSSPGPQPR	17.199	10.758
1958	S	CAMK/CAMKL/AMPK	SRTARRGSRSSIEPK	13.718	10.758
2003	S	CAMK/CAMKL/AMPK	DLRQRRASSPGYIDS	14.919	10.758
2018	S	CAMK/CAMKL/AMPK	TPLDRCRSPGMLEPL	13.572	10.758
2048	S	CAMK/CAMKL/AMPK	QMGKRWQSPVTKSSR	12.051	10.758
2063	S	CAMK/CAMKL/AMPK	PRRRSSRSSPELTRK	14.622	10.758
2138	S	CAMK/CAMKL/AMPK	DRVSGRTSPLMLDRA	11.158	10.758
2153	S	CAMK/CAMKL/AMPK	PPIQRRYSPSPPPKR	12.163	10.758
2183	S	CAMK/CAMKL/AMPK	PGSRREISSSPTSKN	11.07	10.758
2228	S	CAMK/CAMKL/AMPK	RSASLRRSRSGSIIG	11.19	10.758
2243	S	CAMK/CAMKL/AMPK	VSLRRSRSASLRRSR	14.351	10.758
2258	S	CAMK/CAMKL/AMPK	LRRSRSASLRRSRSG	16.125	10.758
2303	S	CAMK/CAMKL/AMPK	GRMTRAESGPDLRYE	15.678	10.758
2348	S	CAMK/CAMKL/AMPK	DRQNRLNSPPSTIYK	10.866	10.758
2378	S	CAMK/CAMKL/AMPK	QQLQKQRSLEAARLK	14.474	10.758
2393	S	CAMK/CAMKL/AMPK	KGQPRTVSPSTIRDG	15.045	10.758
2408	S	CAMK/CAMKL/AMPK	CERSKDASPINRWSP	13.728	10.758
2453	S	CAMK/CAMKL/AMPK	ASPRRSRSVSLRRSR	12.987	10.758
2468	S	CAMK/CAMKL/AMPK	PRRSRSVSLRRSRSA	15.862	10.758
2498	S	CAMK/CAMKL/AMPK	RRRSRSRSFDYNYRR	16.032	10.758
2513	S	CAMK/CAMKL/AMPK	YERRRSRSRSFDYNY	13.151	10.758
2543	S	CAMK/CAMKL/AMPK	RSASRERSLSPRSDR	12.321	10.758
2558	S	CAMK/CAMKL/AMPK	ASRERSLSPRSDRRS	15.236	10.758
2633	T	CAMK/CAMKL/AMPK	PIGGRSTTPTSSPFR	11.478	10.758
2663	S	CAMK/CAMKL/AMPK	PGLRRLDSSGERSHR	12.287	10.758
2708	S	CAMK/CAMKL/AMPK	KGLRKQVSAGDLFRS	16.374	10.758
2738	S	CAMK/CAMKL/AMPK	HKKSRRPSVTQGTGL	12.648	10.758
2753	S	CAMK/CAMKL/AMPK	AGERRRHSGQDVHVV	16.767	10.758
2768	S	CAMK/CAMKL/AMPK	FTLKRQSSLTFQSSD	12.313	10.758
2798	S	CAMK/CAMKL/AMPK	NLTIRSSSLSDPLEE	14.024	10.758
2843	S	CAMK/CAMKL/AMPK	SLEDRGYSPDTRVVS	13.347	10.758
2858	S	CAMK/CAMKL/AMPK	YDIYRVPSRQSLEDR	17.369	10.758
2873	S	CAMK/CAMKL/AMPK	KSSRRRRSPSPPPAR	11.803	10.758
2888	S	CAMK/CAMKL/AMPK	SRRRRSPSPPPARRR	17.011	10.758
2918	S	CAMK/CAMKL/AMPK	GKVKRKPSVPDTASP	13.564	10.758
2993	S	CAMK/CAMKL/AMPK	RGGRRPESRGSGVNA	11.878	10.758
3023	S	CAMK/CAMKL/AMPK	LTKKQSQSQDVLVLE	10.851	10.758
3038	S	CAMK/CAMKL/AMPK	KPIPRKSSVEGLEPA	16.862	10.758
3413	S	CAMK/CAMKL/AMPK	DLTFRTSSASDQETQ	10.981	10.758
3428	T	CAMK/CAMKL/AMPK	RVKGRTWTLCGTPEY	11.625	10.758
3533	S	CAMK/CAMKL/AMPK	HARYRADSHGELDLA	12.396	10.758
3548	S	CAMK/CAMKL/AMPK	LIRNKFGSADNIPNL	15.683	10.758
3713	S	CAMK/CAMKL/AMPK	PQESRSLSPSHLTED	18.178	10.758
8	S	Atypical/PIKK/FRAP/MTOR	SHNRSGLSPANDTGA	12.351	8.128
23	S	Atypical/PIKK/FRAP/MTOR	ASASAPRSPPAATTK	12.021	8.128
68	T	Atypical/PIKK/FRAP/MTOR	EERSGDETPGSEAPG	9.493	8.128
158	S	Atypical/PIKK/FRAP/MTOR	NRRQFPPSPSAPKIP	9.985	8.128
233	S	Atypical/PIKK/FRAP/MTOR	TDAQKTESPAEGKEQ	11.479	8.128
488	S	Atypical/PIKK/FRAP/MTOR	LRQRRASSPGYIDSP	14.417	8.128
683	S	Atypical/PIKK/FRAP/MTOR	HGVKRSASPDDDLGS	9.416	8.128
818	S	Atypical/PIKK/FRAP/MTOR	PSLRRSASPYPTHCL	8.617	8.128
893	S	Atypical/PIKK/FRAP/MTOR	RDQLRDASPPPAFKP	13.591	8.128
923	S	Atypical/PIKK/FRAP/MTOR	EATLPPVSPPKAALS	8.502	8.128
1043	T	Atypical/PIKK/FRAP/MTOR	GPSLPPGTPTRKRGN	10.143	8.128
1133	S	Atypical/PIKK/FRAP/MTOR	LSRGPAGSPCEEGDD	11.01	8.128
1193	S	Atypical/PIKK/FRAP/MTOR	GRSECDSSPEPKALP	8.286	8.128
1298	S	Atypical/PIKK/FRAP/MTOR	RAIAEPESPGESRYD	10.528	8.128
1373	S	Atypical/PIKK/FRAP/MTOR	DSLSRAASPSPQSVR	13.934	8.128
1493	S	Atypical/PIKK/FRAP/MTOR	DSRSLSYSPVERRQP	9.759	8.128
1568	S	Atypical/PIKK/FRAP/MTOR	QSKAAPQSPSVPKKP	8.672	8.128
1673	S	Atypical/PIKK/FRAP/MTOR	AKETDPGSPRRCDII	8.283	8.128
1688	S	Atypical/PIKK/FRAP/MTOR	NRDGFGLSPGIEKTD	12.575	8.128
1733	S	Atypical/PIKK/FRAP/MTOR	RNCEDPASPVAKKMR	10.474	8.128
1823	T	Atypical/PIKK/FRAP/MTOR	PRKQRHCTPSPDRSP	13.201	8.128
1838	S	Atypical/PIKK/FRAP/MTOR	KQRHCTPSPDRSPEL	9.954	8.128
1898	S	Atypical/PIKK/FRAP/MTOR	PLQRQPSSPGPQPRN	8.212	8.128
1973	S	Atypical/PIKK/FRAP/MTOR	ARRGSRSSIEPKTKS	11.577	8.128
2078	S	Atypical/PIKK/FRAP/MTOR	RRRSSRSSPELTRKA	8.482	8.128
2123	S	Atypical/PIKK/FRAP/MTOR	ETEDTSGSPSRASRV	8.285	8.128
2153	S	Atypical/PIKK/FRAP/MTOR	PPIQRRYSPSPPPKR	13.935	8.128
2168	S	Atypical/PIKK/FRAP/MTOR	IQRRYSPSPPPKRRT	8.371	8.128
2213	S	Atypical/PIKK/FRAP/MTOR	LSSLEKSSPTPRATA	10.092	8.128
2273	S	Atypical/PIKK/FRAP/MTOR	TYSRQGMSPTFSRSP	9.686	8.128
2318	S	Atypical/PIKK/FRAP/MTOR	NVRVSNGSPSLERMD	10.504	8.128
2333	S	Atypical/PIKK/FRAP/MTOR	SLDSKATSPDAAPKA	9.57	8.128
2348	S	Atypical/PIKK/FRAP/MTOR	DRQNRLNSPPSTIYK	10.294	8.128
2363	S	Atypical/PIKK/FRAP/MTOR	GGARDNGSPQPGSRL	9.157	8.128
2393	S	Atypical/PIKK/FRAP/MTOR	KGQPRTVSPSTIRDG	12.341	8.128
2423	S	Atypical/PIKK/FRAP/MTOR	ASPINRWSPTRRRSR	10.689	8.128
2483	S	Atypical/PIKK/FRAP/MTOR	ERLRLSPSPTSQRSR	10.466	8.128
2558	S	Atypical/PIKK/FRAP/MTOR	ASRERSLSPRSDRRS	8.883	8.128
2618	S	Atypical/PIKK/FRAP/MTOR	EEERLRLSPSPTSQR	8.294	8.128
2678	T	Atypical/PIKK/FRAP/MTOR	GPPPKRSTPSGPVRS	11.773	8.128
2693	T	Atypical/PIKK/FRAP/MTOR	SPRVKSSTPPRQSPS	11.772	8.128
2843	S	Atypical/PIKK/FRAP/MTOR	SLEDRGYSPDTRVVS	13.587	8.128
2873	S	Atypical/PIKK/FRAP/MTOR	KSSRRRRSPSPPPAR	15.841	8.128
2888	S	Atypical/PIKK/FRAP/MTOR	SRRRRSPSPPPARRR	11.225	8.128
2903	S	Atypical/PIKK/FRAP/MTOR	PTVTKRRSPSLSSKH	8.706	8.128
3233	S	Atypical/PIKK/FRAP/MTOR	SKYSRHYSPEDELSA	12.564	8.128
3293	S	Atypical/PIKK/FRAP/MTOR	VDSLSQRSPKPSLRR	11.144	8.128
3323	S	Atypical/PIKK/FRAP/MTOR	TASNVKASPKRGRPA	8.711	8.128
3338	S	Atypical/PIKK/FRAP/MTOR	YGNNVPLSPVDGSNK	12.755	8.128
3368	S	Atypical/PIKK/FRAP/MTOR	RTSETSISPPGSSIG	9.811	8.128
3578	S	Atypical/PIKK/FRAP/MTOR	PSPPPPLSPPPTTSP	11.58	8.128
3593	S	Atypical/PIKK/FRAP/MTOR	DELEDLPSPPPPLSP	10.534	8.128
3713	S	Atypical/PIKK/FRAP/MTOR	PQESRSLSPSHLTED	9.709	8.128
3743	S	Atypical/PIKK/FRAP/MTOR	NVGSSGRSPSKAVAA	11.837	8.128
8	S	Atypical/PIKK/FRAP/MTOR	GSECLHVSPKI****	13.232	8.128
8	S	Atypical/PIKK/FRAP/MTOR	VYQGPGSSPVKS***	15.459	8.128
6	S	Atypical/PIKK/FRAP/MTOR	**MSKSESPKEPEQL	18.153	8.128
8	S	Atypical/PIKK/FRAP/MTOR	RKRAQKRSVGSDE**	8.861	8.128

## Sheet: PC_CELL_seqeunce
Hit	index	sequence	sequence without duplicates			1.MTOR	2.AMPK
P1046	Q8BTI8:1529-1544	RQRSHSGSSPEVDSK	RQRSHSGSSPEVDSK			Ablim1	Ablim1
P1046	Q8BTI8:1527-1542	PLRQRSHSGSSPEVD	PLRQRSHSGSSPEVD			Akap1	Als2
P1048	Q3UHX2:52-67	KEKKSLDSDESEDED	KEKKSLDSDESEDED			Arfgef2	Atp11c
P1050	Q3UHX2:52-67	KEKKSLDSDESEDED	KVVRRHRSIHEVDIS			Atp11c	C6orf132
P1053	Q7TQG1:984-999	KVVRRHRSIHEVDIS	SKGDSDVSDEEAAPQ			Bckdk	Cgnl1
P1076	E9Q784:1085-1100	SKGDSDVSDEEAAPQ	IEKKRKRSKGDSDVS			C6orf132	Ctnnd1
P1076	E9Q784:1078-1093	IEKKRKRSKGDSDVS	RKRSKGDSDVSDEEA			Dpm1	Cyp2a12
P1076	E9Q784:1082-1097	RKRSKGDSDVSDEEA	SKPAAADSEGEEEEE			Fam83h	Cyp2d10
P1077	Q6P542:186-201	SKPAAADSEGEEEEE	DDSSAYRSVDEVNYW			Hdgfl2	Eppk1
P1087	P50136:336-351	DDSSAYRSVDEVNYW	SSRSVSGSPEPAAKK			Hmga1	Fkbp15
P1096	Q52KI8:789-804	SSRSVSGSPEPAAKK	VSSSRSVSGSPEPAA			Ivns1abp	Gjb1
P1097	Q52KI8:789-804	SSRSVSGSPEPAAKK	HGRNSPQSSPTSTPK			Kiaa1522	Hal
P1097	Q52KI8:787-802	VSSSRSVSGSPEPAA	IFLHGRNSPQSSPTS			Med1	Hsp90ab1
P110	Q920Q8:317-332	HGRNSPQSSPTSTPK	SGRPRARSVDALDDI			Mtif2	Itpr1
P110	Q920Q8:314-329	IFLHGRNSPQSSPTS	SLSLRARSTSATDTH			Nags	Klc4
P1104	Q99KG5:428-443	SGRPRARSVDALDDI	SEVQMEASLDDPEAT			Ndrg2	Lad1
P1111	O55028:23-38	SLSLRARSTSATDTH	RMIHRSTSQGSINSP			Otud4	Leo1
P1113	Q9R1S7:896-911	SEVQMEASLDDPEAT	DRMIHRSTSQGSINS			Patj	Lsr
P1118	Q8K4G5:488-503	RMIHRSTSQGSINSP	SRTASLTSAASIDGS			Pcyt1a	Matr3
P1118	Q8K4G5:487-502	DRMIHRSTSQGSINS	LSRSRTASLTSAASI			Pdha1	Med1
P1130	Q9QYG0:327-342	SRTASLTSAASIDGS	ASLTSAASIDGSRSR			Pfkl	Mtif2
P1130	Q9QYG0:324-339	LSRSRTASLTSAASI	RSRSRSYSPAHNRER			Prpf4b	Mybbp1a
P1130	Q9QYG0:330-345	ASLTSAASIDGSRSR	SSRSRSRSYSPAHNR			Rnmt	Nags
P1149	Q569Z6:47-62	RSRSRSYSPAHNRER	KTAADVVSPGANSVD			Safb	Ncor2
P1150	Q569Z6:45-60	SSRSRSRSYSPAHNR	LRRSRSGSIIGSRYF			Sf1	Ndrg2
P1150	Q569Z6:47-62	RSRSRSYSPAHNRER	ASLRRSRSGSIIGSR			Son	Nedd4
P1154	B2RRE7:992-1007	KTAADVVSPGANSVD	STRSRSPSPDDILER			Srrm1	Nmt2
P1174	Q8BL97:204-219	LRRSRSGSIIGSRYF	QSSTRSRSPSPDDIL			Srrm2	Pcyt1a
P1174	Q8BL97:202-217	ASLRRSRSGSIIGSR	TRLSRSRTASLTSAA			Srsf1	Pfkl
P1177	Q61136:572-587	STRSRSPSPDDILER	FDVRSRTSVQTEDDQ			Srsf4	Pid1
P1177	Q61136:570-585	QSSTRSRSPSPDDIL	SQIDVALSQDSTYQG			Srsf7	Plekha6
P1183	Q9QYG0:322-337	TRLSRSRTASLTSAA	DVALSQDSTYQGERA			Thrap3	Prkar2a
P1183	Q9QYG0:330-345	ASLTSAASIDGSRSR	GSSGRSQTPPGVATP			Tnks1bp1	Prpf4b
P1183	Q9QYG0:324-339	LSRSRTASLTSAASI	SKRNLRKSREDLSAQ			Tra2a	Raf1
P1188	P26231:647-662	FDVRSRTSVQTEDDQ	GRIHRSSSSEEASQE			Tra2b	Rplp1
P1189	P26231:647-662	FDVRSRTSVQTEDDQ	SKSSHCDSPPRSQTP			Zc3h18	Rplp2
P1197	Q9EPU0:1094-1109	SQIDVALSQDSTYQG	SPKEEVASEPEEAAS			Znf219	Sf1
P1197	Q9EPU0:1097-1112	DVALSQDSTYQGERA	PEPTAPATPMTSLLR			Zranb2	Sgpp1
P1210	Q925J9:1043-1058	GSSGRSQTPPGVATP	ESLPLDLSDDQSNSK				Slc9a3r1
P1214	P39447:609-624	SKRNLRKSREDLSAQ	SVASDPESPPGGNEP				Slco1b2
P1229	Q3UBG2:196-211	GRIHRSSSSEEASQE	NPPVEDSSDEDDKRN				Srrm1
P1247	O55003:52-67	SKSSHCDSPPRSQTP	ENPPVEDSSDEDDKR				Srrm2
P1256	Q9D6Z1:528-543	SPKEEVASEPEEAAS	KKREQTASAPATPLV				Srsf1
P126	P31649:579-594	PEPTAPATPMTSLLR	IAKPIPQTPESVGNK				Srsf10
P1279	Q9DBY8:182-197	ESLPLDLSDDQSNSK	PPLEEEGSPGLSRSG				Srsf7
P1298	Q9D0L8:7-22	SVASDPESPPGGNEP	PSGETPPSPPLEEEG				Thrap3
P1318	Q3TDQ1:488-503	NPPVEDSSDEDDKRN	PGLRRQVSASELCTS				Tjp1
P1318	Q3TDQ1:487-502	ENPPVEDSSDEDDKR	DFPVPTQDVTTADDK				Tjp3
P1357	Q3UMF0:292-307	KKREQTASAPATPLV	PEGEEDASDGGRKRG				Tnks1bp1
P1366	Q6PFD9:662-677	IAKPIPQTPESVGNK	RAPTAALSPEPQDSK				Tra2a
P1367	Q6IQX8:702-717	PPLEEEGSPGLSRSG	TKGASAATGIPLESD				Ubr4
P1367	Q6IQX8:694-709	PSGETPPSPPLEEEG	PKINRSASEPSLHRA				Zc3h13
P137	Q8R0W0:2697-2712	PGLRRQVSASELCTS	PSPPPPLSPPPTTSP				Zdhhc5
P1376	Q80XA6:397-412	DFPVPTQDVTTADDK	HDSEGDDTEETEDYR				Zfr
P1377	Q1HFZ0:15-30	PEGEEDASDGGRKRG	AKQKFHDSEGDDTEE				Zranb2
P1388	D3YXK2:358-373	RAPTAALSPEPQDSK	APKEELASDLEEMAT
P1392	Q8R5H1:947-962	TKGASAATGIPLESD	DSDQVAQSDGEESPA
P141	Q99N57:613-628	PKINRSASEPSLHRA	AQSDGEESPAAEEQL
P1430	Q8BUV3:186-201	PSPPPPLSPPPTTSP	NRKRRRDSDGVDGFE
P1471	Q8K019:392-407	HDSEGDDTEETEDYR	KEEEEGISQESSEEE
P1471	Q8K019:387-402	AKQKFHDSEGDDTEE	ARSASSDTSEELNSQ
P1475	Q9D6Z1:505-520	APKEELASDLEEMAT	PALARSASSDTSEEL
P1483	Q3UPL0:518-533	DSDQVAQSDGEESPA	ALARSASSDTSEELN
P1483	Q3UPL0:523-538	AQSDGEESPAAEEQL	GEVREEASDDDMEGD
P1485	O88532:1046-1061	NRKRRRDSDGVDGFE	EEDEEAESPPEKKSG
P1487	P17095:91-106	KEEEEGISQESSEEE	EREFEEDSDEKEEEG
P149	P70441:280-295	ARSASSDTSEELNSQ	ERSDREETESSEGEE
P149	P70441:277-292	PALARSASSDTSEEL	DREETESSEGEETAA
P149	P70441:278-293	ALARSASSDTSEELN	SDREETESSEGEETA
P1493	Q6P4T2:217-232	GEVREEASDDDMEGD	KEAGLSQSHDDLSNT
P1494	Q6P4T2:217-232	GEVREEASDDDMEGD	WKDWEDDSDEDMSNF
P1495	Q80XU3:206-221	EEDEEAESPPEKKSG	DEEDEDDSDEDEDDE
P1510	Q8BGC0:613-628	EREFEEDSDEKEEEG	KNAKKEDSDEDEDEE
P1530	Q924Z4:338-353	ERSDREETESSEGEE	KKEETPGTPKKKETK
P1530	Q924Z4:341-356	DREETESSEGEETAA	QAVAVALSPKESSED
P1530	Q924Z4:340-355	SDREETESSEGEETA	AAFQEDSSGDEAESP
P1532	Q9D6Z1:528-543	SPKEEVASEPEEAAS	YAAFQEDSSGDEAES
P1539	Q80X80:654-669	KEAGLSQSHDDLSNT	DDIDLFGSDDEEESE
P1546	Q9R0Q7:105-120	WKDWEDDSDEDMSNF	EIITEEPSEEEADMP
P1575	P09405:149-164	DEEDEDDSDEDEDDE	EHKELSHSPPRENSF
P1575	P09405:137-152	KNAKKEDSDEDEDEE	VEDDIDLSDVELDDL
P1577	Q8BU14:150-165	KKEETPGTPKKKETK	SGQDEDWSDEESPRK
P1585	Q9QX47:1715-1730	QAVAVALSPKESSED	KVPERAGSPKPEANL
P159	Q62172:85-100	AAFQEDSSGDEAESP	SKFTRRVSVCAETFN
P159	Q62172:84-99	YAAFQEDSSGDEAES	ELEEKSATPPPAEPA
P1598	O70251:98-113	DDIDLFGSDDEEESE	RPEAQSLSPYTTSAN
P1602	O70251:98-113	DDIDLFGSDDEEESE	GHLPQAGSLERNRNR
P1606	Q9JIK5:110-125	EIITEEPSEEEADMP	DELDETLSERLWGLT
P1615	Q8BTI8:1270-1285	EHKELSHSPPRENSF	NGKAAKESEEEEEEE
P1616	Q8BTI8:1270-1285	EHKELSHSPPRENSF	KAGEQQLSEPEDMEM
P1643	Q922R8:420-435	VEDDIDLSDVELDDL	RGRSECDSSPEPKAL
P1691	Q99JB8:346-361	SGQDEDWSDEESPRK	EGEPQEESPLKSKSQ
P1709	Q63ZW7:474-489	KVPERAGSPKPEANL	SSMKRAASLNYLNQP
P172	P12367:88-103	SKFTRRVSVCAETFN	LSRGPAGSPCEEGDD
P173	P97379:219-234	ELEEKSATPPPAEPA	SQVLPSLSPEHKEMP
P1744	Q9R190:427-442	RPEAQSLSPYTTSAN	ESARGSDSEDEVLRL
P175	Q9JM52:721-736	GHLPQAGSLERNRNR	KSESARGSDSEDEVL
P1760	Q9CPQ3:37-52	DELDETLSERLWGLT	CSGKGDMSDEDDENE
P1770	E9Q5C9:555-570	NGKAAKESEEEEEEE	GGEDEDGSDEDVVHN
P1776	Q6A4J8:11-26	KAGEQQLSEPEDMEM	AKLSRGDSLKEPTSI
P179	Q8BTI8:1430-1445	RGRSECDSSPEPKAL	GQRGDSHSPGHKRKE
P1795	Q8K019:169-184	EGEPQEESPLKSKSQ	RYFKGDHSISVNGPL
P1806	Q9DBS5:582-597	SSMKRAASLNYLNQP	NKYSRAKSPQPPVEE
P1811	Q0P678:84-99	LSRGPAGSPCEEGDD	SSEELHDSPRDNSDP
P185	Q8BTI8:1208-1223	SQVLPSLSPEHKEMP	HERGSLASLDSLRKG
P187	Q5XJE5:272-287	ESARGSDSEDEVLRL	GSLASLDSLRKGMPP
P187	Q5XJE5:270-285	KSESARGSDSEDEVL	KKKGSLDSDNDDSDC
P1879	Q3B7Z2:341-356	CSGKGDMSDEDDENE	EARGGGGSGQDNGLE
P1884	Q9ERU9:2721-2736	GGEDEDGSDEDVVHN	YQDSLRASIRQRSKS
P1897	Q8VDZ4:372-387	AKLSRGDSLKEPTSI	SRGSYQDSLRASIRQ
P1906	Q8BTI8:2673-2688	GQRGDSHSPGHKRKE	KKSPVGKSPPATGSA
P1925	Q9Z329:1701-1716	RYFKGDHSISVNGPL	LESLRKNSATIPESD
P1926	Q8VEK3:239-254	NKYSRAKSPQPPVEE	GSRREISSSPTSKNR
P1937	Q3UMU9:627-642	SSEELHDSPRDNSDP	EEDGVTGSQDEEDSK
P1939	P30999:341-356	HERGSLASLDSLRKG	WREQRRFSVSTLRNF
P1939	P30999:344-359	GSLASLDSLRKGMPP	RLPEEPSSEDEQQPE
P1947	O88343:1021-1036	KKKGSLDSDNDDSDC	QRLPEEPSSEDEQQP
P1957	Q62376:400-415	EARGGGGSGQDNGLE	GRSECDSSPEPKALP
P1964	Q9QY30:688-703	YQDSLRASIRQRSKS	KERKNSASLHVLKTD
P1964	Q9QY30:684-699	SRGSYQDSLRASIRQ	GRMLQAISPKQSPSS
P1975	Q9QY30:688-703	YQDSLRASIRQRSKS	AVKMLAESDDSGDEE
P1984	Q569Z6:312-327	KKSPVGKSPPATGSA	MLAESDDSGDEESVS
P1998	P35492:640-655	LESLRKNSATIPESD	SDEEDEDSDFGEEQR
P2006	Q8BTI8:445-460	GSRREISSSPTSKNR	VDGPRSPSYGRSRSR
P201	P35564:555-570	EEDGVTGSQDEEDSK	VKVDGPRSPSYGRSR
P2020	P24456:130-145	WREQRRFSVSTLRNF	PRRRRSPSVSSPEPT
P2033	Q9Z0R4:327-342	RLPEEPSSEDEQQPE	TPPRRRRSPSVSSPE
P2033	Q9Z0R4:326-341	QRLPEEPSSEDEQQP	PSVDDVESETGSTGA
P2036	Q8BTI8:1431-1446	GRSECDSSPEPKALP	DVESETGSTGALETR
P2036	Q8BTI8:1430-1445	RGRSECDSSPEPKAL	AKQLRRFSIATLRDF
P2037	Q9JJL3:282-297	KERKNSASLHVLKTD	RLSSRSRSRSYSPAH
P2061	P49586:307-322	GRMLQAISPKQSPSS	RNHSGSRTPPVALSS
P2062	Q3B7Z2:180-195	AVKMLAESDDSGDEE	VLGKRTLSPDPREAA
P2062	Q3B7Z2:183-198	MLAESDDSGDEESVS	DYRRRSPSPYYSRYR
P208	Q61586:686-701	SDEEDEDSDFGEEQR	PPIQRRYSPSPPPKR
P209	Q61586:686-701	SDEEDEDSDFGEEQR	ERTFSRGSYQDSLRA
P2096	Q6PDM2:193-208	VDGPRSPSYGRSRSR	PKRRASPSPPPKRRV
P2096	Q6PDM2:191-206	VKVDGPRSPSYGRSR	RSRSPSGSPHRSASP
P2116	Q8BTI8:1677-1692	PRRRRSPSVSSPEPT	PKRSRSPSGSPHRSA
P2116	Q8BTI8:1675-1690	TPPRRRRSPSVSSPE	PSPKRSRSPSGSPHR
P213	Q80X80:611-626	PSVDDVESETGSTGA	ASRSLAASPRPPQGR
P213	Q80X80:615-630	DVESETGSTGALETR	SGKSARHTPARSRSK
P2137	P56593:122-137	AKQLRRFSIATLRDF	SAHGSGKSARHTPAR
P2138	Q569Z6:47-62	RSRSRSYSPAHNRER	RRRSRSRSFDYNYRR
P2138	Q569Z6:43-58	RLSSRSRSRSYSPAH	KRHFRRDSFDDRGPS
P2138	Q569Z6:45-60	SSRSRSRSYSPAHNR	KRSRSRPSSPAVRKK
P2172	Q8BTI8:2048-2063	RNHSGSRTPPVALSS	RDRKRSRSRPSSPAV
P2177	Q8VDG3:548-563	VLGKRTLSPDPREAA	VTPQRERSGSESSVE
P2229	Q6PFR5:253-268	DYRRRSPSPYYSRYR	GMKDTPQTPSRGRSE
P2236	Q52KI8:616-631	PPIQRRYSPSPPPKR	GLHARRLSLEGARGA
P2250	Q9QY30:680-695	ERTFSRGSYQDSLRA	GEVVRELSVEEQIKR
P2270	Q52KI8:639-654	PKRRASPSPPPKRRV	RRGAKSASPGRRLST
P2304	Q8BU14:150-165	KKEETPGTPKKKETK	YTRTPRSSDEVSLEE
P2336	Q8BL97:248-263	RSRSPSGSPHRSASP	VYTRTPRSSDEVSLE
P2336	Q8BL97:246-261	PKRSRSPSGSPHRSA	SRRSRSGSSPGLRDG
P2336	Q8BL97:244-259	PSPKRSRSPSGSPHR	RRSRSGSSPGLRDGS
P2340	O70152:5-20	ASRSLAASPRPPQGR	DSRSLSYSPVERRQP
P2341	P62996:25-40	SGKSARHTPARSRSK	PALLKPRSPVVTVMG
P2341	P62996:21-36	SAHGSGKSARHTPAR	SSKRIPYTPGEIPKF
P2342	Q9R0U0:125-140	RRRSRSRSFDYNYRR	PRQSRSNSPQPKVKS
P2353	Q8K310:180-195	KRHFRRDSFDDRGPS	TPPRQSRSNSPQPKV
P2362	Q9R020:285-300	KRSRSRPSSPAVRKK	QRRSNPPSRKGSGFG
P2362	Q9R020:282-297	RDRKRSRSRPSSPAV	ARRAQRRSNPPSRKG
P2365	Q8BTI8:1465-1480	VTPQRERSGSESSVE	ERNKSQCSDTEQMEA
P2388	Q8BTI8:1420-1435	GMKDTPQTPSRGRSE	TENQSPASEEEKEAK
P2399	Q91Z58:1123-1138	GLHARRLSLEGARGA	PQRERSGSESSVEQK
P2408	Q9ERG0:727-742	GEVVRELSVEEQIKR	RRRSSRSSPELTRKA
P2420	P35492:640-655	LESLRKNSATIPESD	RPSGRRESLTSFGNG
P2426	Q8R4H7:36-51	RRGAKSASPGRRLST	SSSDRSRSATPPATR
P2439	Q91VS8:872-887	YTRTPRSSDEVSLEE	SDRSRSATPPATRNH
P2439	Q91VS8:871-886	VYTRTPRSSDEVSLE	ISRRRSRSRTSPVSR
P2440	Q8BTI8:1391-1406	SRRSRSGSSPGLRDG	RERSSSASPELKDGL
P2440	Q8BTI8:1392-1407	RRSRSGSSPGLRDGS	SRRDVYLSPRDDGYS
P2445	Q8BTI8:2640-2655	DSRSLSYSPVERRQP	GTKSDSASDSQEIKI
P2459	Q91YJ5:172-187	PALLKPRSPVVTVMG	SGGTKSDSASDSQEI
P248	O70475:466-481	SSKRIPYTPGEIPKF	KVIYSQPSTRSEGEF
P2487	Q8BTI8:806-821	PRQSRSNSPQPKVKS	YRVPSRQSLEDRGYS
P2487	Q8BTI8:804-819	TPPRQSRSNSPQPKV	YDIYRVPSRQSLEDR
P2488	P28230:221-236	QRRSNPPSRKGSGFG	VTRRRSRSRTSPVTR
P2488	P28230:217-232	ARRAQRRSNPPSRKG	RRSRSRTSPVTRRRS
P2496	Q9QXM0:407-422	ERNKSQCSDTEQMEA	QRKSRSISPCPKVDS
P25	P18608:79-94	TENQSPASEEEKEAK	TPQRKSRSISPCPKV
P2505	Q8BTI8:1465-1480	VTPQRERSGSESSVE	RNGPLNESQEEEEDG
P2505	Q8BTI8:1467-1482	PQRERSGSESSVEQK	LPFRRQDSAGPILDG
P2511	Q8BTI8:1642-1657	RRRSSRSSPELTRKA	RCDGSPRTPPSTPPA
P2526	Q8BL97:204-219	LRRSRSGSIIGSRYF	FPENGFLSPDKLSLL
P253	P11881:1747-1762	RPSGRRESLTSFGNG	DGESQPRSPALLPST
P2533	Q8BTI8:2034-2049	SSSDRSRSATPPATR	YRAQPSVSLGAPYRG
P2533	Q8BTI8:2036-2051	SDRSRSATPPATRNH	SSCREHYSDSEEEEE
P2552	Q8BTI8:1838-1853	ISRRRSRSRTSPVSR	CREHYSDSEEEEEEG
P2556	Q8BTI8:1372-1387	RERSSSASPELKDGL	SSGDKAMTPPLPVST
P2566	Q91VM5:197-212	SRRDVYLSPRDDGYS	KKKDTDHSRSPSRSV
P2568	O70311:62-77	GTKSDSASDSQEIKI	KDTDHSRSPSRSVSK
P2568	O70311:60-75	SGGTKSDSASDSQEI	RTAITTASIRRHRWR
P2588	O88792:277-292	KVIYSQPSTRSEGEF	ADHGPEGSGGERHSD
P2605	Q9QXY1:351-366	YRVPSRQSLEDRGYS	PGYRRRESQDEEPRA
P2605	Q9QXY1:348-363	YDIYRVPSRQSLEDR	MLLEDVGSEEEPEED
P2607	Q8BTI8:1916-1931	VTRRRSRSRTSPVTR	VIQATAGSPKFSRLK
P2607	Q8BTI8:1919-1934	RRSRSRTSPVTRRRS	ESLVRHASTSPADKA
P2627	Q8BTI8:920-935	QRKSRSISPCPKVDS	QGNSRRLSLTPDPEK
P2630	Q8BTI8:918-933	TPQRKSRSISPCPKV	GGDMAEPSEAGDGAP
P2630	Q8BTI8:920-935	QRKSRSISPCPKVDS	PRKTRRLSPSASPPR
P2650	Q8BYC6:316-331	RNGPLNESQEEEEDG	GKNSQEDSEDSEEKD
P266	Q6AW69:276-291	LPFRRQDSAGPILDG	PGLLSQVSPRLLRKA
P2685	Q60710:44-59	RCDGSPRTPPSTPPA	TLSAPSPSPSPSSKS
P270	Q8R0W0:2697-2712	PGLRRQVSASELCTS	SLVSRSPSLLQSGVK
P2705	P63037:327-342	FPENGFLSPDKLSLL	RNKRRHVTLPSSPRS
P2708	P58871:560-575	DGESQPRSPALLPST	AGSQRRNSLTGEEGE
P2736	Q8C2Q3:272-287	YRAQPSVSLGAPYRG	PAQDRPRSPVPSAFS
P2749	Q9WU40:253-268	SSCREHYSDSEEEEE	KTSFDQDSDVDIFPS
P2749	Q9WU40:255-270	CREHYSDSEEEEEEG	EADEEDVSEEEAEDR
P2774	O08715:479-494	SSGDKAMTPPLPVST	PKIEDVGSDEEDDSG
P2780	Q8VE97:391-406	KKKDTDHSRSPSRSV	PEPEKPVSPPPIESK
P2780	Q8VE97:393-408	KDTDHSRSPSRSVSK	KLFAEGDTPVPHARR
P2796	Q8C729:313-328	RTAITTASIRRHRWR	SQKERKNSASLHVLK
P28	P18608:79-94	TENQSPASEEEKEAK	TDDEMTGYVATRWYR
P2806	Q8BU14:327-342	ADHGPEGSGGERHSD	GGSDNYGSLSRVTRI
P2820	Q99K30:234-249	PGYRRRESQDEEPRA	HRPSSPATPPPKTRH
P2856	Q3B7Z2:180-195	AVKMLAESDDSGDEE	KKEESEESDDDMGFG
P2856	Q3B7Z2:183-198	MLAESDDSGDEESVS	KDEKKEESEESDDDM
P2879	Q80XU3:105-120	MLLEDVGSEEEPEED	KKEESEESEDDMGFG
P2882	A2A5R2:219-234	VIQATAGSPKFSRLK	PKQSPSSSPTHERSP
P2886	A2AN08:1751-1766	ESLVRHASTSPADKA	QAISPKQSPSSSPTH
P289	Q6P9Q6:1083-1098	QGNSRRLSLTPDPEK	CTSTPPLTPIKSCPS
P2893	Q62376:324-339	GGDMAEPSEAGDGAP	KITVNGDSSAETEEL
P2906	Q52KI8:379-394	PRKTRRLSPSASPPR	IPESRPLSPTAFSLE
P2916	Q80XU3:50-65	GKNSQEDSEDSEEKD	RLLGSPGSEDGAPRG
P2936	Q920R0:478-493	PGLLSQVSPRLLRKA	RSVERLPSVEEAEVS
P2952	P11862:178-193	TLSAPSPSPSPSSKS	GEEPSEYTDEEDTKD
P3012	Q7TPV4:1317-1332	SLVSRSPSLLQSGVK	SKILLVDSPGMGDGE
P3039	A2AN08:2704-2719	RNKRRHVTLPSSPRS	KILIVTQTPPYMRRH
P310	Q9JI99:93-108	AGSQRRNSLTGEEGE	HPVFRTPSQEGCQDL
P312	Q8BTI8:2396-2411	PAQDRPRSPVPSAFS	KPKTVLESGGETGDG
P347	Q64511:1560-1575	KTSFDQDSDVDIFPS	VLESGGETGDGDNDT
P349	Q8VBT0:237-252	EADEEDVSEEEAEDR	TPEELDDSDFETEDF
P362	P11499:247-262	PKIEDVGSDEEDDSG	TEDFDVRSRTSVQTE
P37	Q9WU42:207-222	PEPEKPVSPPPIESK	MLPLTEGSLRLRADD
P372	Q91X91:283-298	KLFAEGDTPVPHARR	GESPRTLSPTPSAEG
P395	Q9JJL3:280-295	SQKERKNSASLHVLK	FTTRRQISEDVDGPD
P399	P47811:174-189	TDDEMTGYVATRWYR	FDRWLDESDAEMELR
P408	P30999:222-237	GGSDNYGSLSRVTRI	PAPSAVPSPPKNVAA
P425	Q52KI8:396-411	HRPSSPATPPPKTRH	VSVEPQDSHQDAQPR
P472	P99027:97-112	KKEESEESDDDMGFG	VTETEDDSDSDSDDD
P473	P99027:97-112	KKEESEESDDDMGFG	ETEDDSDSDSDDDED
P475	P99027:97-112	KKEESEESDDDMGFG	EDDSDSDSDDDEDDV
P475	P99027:94-109	KDEKKEESEESDDDM	SMSDPGVSYRTREEI
P477	P47955:96-111	KKEESEESEDDMGFG	TYRYHGHSMSDPGVS
P48	P49586:315-330	PKQSPSSSPTHERSP	IQRRYSPSPPPKRRT
P48	P49586:311-326	QAISPKQSPSSSPTH	PPRYTDQSGEEEEDY
P487	Q99JZ7:122-137	CTSTPPLTPIKSCPS	RPQELPQSPRIQQPE
P493	Q80UM3:846-861	KITVNGDSSAETEEL	PQVRVGGSSVDLHRF
P542	P35492:627-642	IPESRPLSPTAFSLE	IKVATLNSEEENDPP
P543	P35492:627-642	IPESRPLSPTAFSLE	RASRVPSSDEEVVEE
P584	P50171:50-65	RLLGSPGSEDGAPRG	PRASRVPSSDEEVVE
P594	P57016:54-69	RSVERLPSVEEAEVS	SAKVIQGSLDSLPQA
P601	Q80UU9:197-212	GEEPSEYTDEEDTKD	QCHSTPDSAEDVRKL
P603	Q8BMQ2:599-614	SKILLVDSPGMGDGE	KSLRRSLSGSSPCPK
P604	Q6ZQ58:618-633	KILIVTQTPPYMRRH	LSPQGRDSPPPEGLG
P61	Q8K019:387-402	AKQKFHDSEGDDTEE	PPNPEDRSPSPEPIY
P61	Q8K019:392-407	HDSEGDDTEETEDYR	NPEDRSPSPEPIYNS
P633	Q80XU3:206-221	EEDEEAESPPEKKSG	PPPRRRRSPTPPPRR
P634	Q5BL07:1174-1189	HPVFRTPSQEGCQDL	PRRRRSPTPPPRRRT
P648	Q9ESX5:473-488	KPKTVLESGGETGDG	RSPEDSQTDSPVETP
P649	Q9ESX5:473-488	KPKTVLESGGETGDG	GQRSPEDSQTDSPVE
P649	Q9ESX5:477-492	VLESGGETGDGDNDT	GLAVAPASPGKAQPP
P665	P26231:647-662	FDVRSRTSVQTEDDQ	HVTRRtLsIDKGF__
P729	P26231:633-648	TPEELDDSDFETEDF	EEGIsQEssEEEQ__
P729	P26231:644-659	TEDFDVRSRTSVQTE	EGIsQEssEEEQ___
P739	Q8BK03:268-283	MLPLTEGSLRLRADD	GKKASQASQEY____
P746	Q8K4G5:467-482	GESPRTLSPTPSAEG	VSRDETVsDE_____
P76	P46935:301-316	FTTRRQISEDVDGPD	YSEYCLYsDED____
P769	Q8K2C9:106-121	FDRWLDESDAEMELR	PKSVDVNSL______
P77	Q8R0W0:2697-2712	PGLRRQVSASELCTS	EstEAsPsV______
P783	Q9JLV1:382-397	PAPSAVPSPPKNVAA	VKVVEEMsE______
P786	Q8BXB6:19-34	VSVEPQDSHQDAQPR	PLLLRtFsDEsNIL_
P790	Q9D824:76-91	VTETEDDSDSDSDDD	LRtFsDEsNIL____
P790	Q9D824:78-93	ETEDDSDSDSDDDED
P790	Q9D824:80-95	EDDSDSDSDDDEDDV
P799	P35486:292-307	SMSDPGVSYRTREEI
P799	P35486:285-300	TYRYHGHSMSDPGVS
P809	Q52KI8:618-633	IQRRYSPSPPPKRRT
P812	Q8K1Z0:73-88	PPRYTDQSGEEEEDY
P853	Q76LS9:95-110	RPQELPQSPRIQQPE
P859	P30999:260-275	PQVRVGGSSVDLHRF
P871	Q8VDJ3:23-38	IKVATLNSEEENDPP
P894	P58871:1604-1619	RASRVPSSDEEVVEE
P894	P58871:1603-1618	PRASRVPSSDEEVVE
P922	Q9Z2V4:11-26	SAKVIQGSLDSLPQA
P926	P29699:130-145	QCHSTPDSAEDVRKL
P952	Q8BTI8:767-782	KSLRRSLSGSSPCPK
P971	Q148V8:833-848	LSPQGRDSPPPEGLG
P973	Q64213:72-87	PPNPEDRSPSPEPIY
P973	Q64213:74-89	NPEDRSPSPEPIYNS
P982	Q8BTI8:1675-1690	TPPRRRRSPSVSSPE
P982	Q8BTI8:1677-1692	PRRRRSPSVSSPEPT
P984	Q52KI8:583-598	PPPRRRRSPTPPPRR
P984	Q52KI8:585-600	PRRRRSPTPPPRRRT
P985	Q569Z6:312-327	KKSPVGKSPPATGSA
P993	Q9QXY1:309-324	RSPEDSQTDSPVETP
P993	Q9QXY1:307-322	GQRSPEDSQTDSPVE
P1736	A2A7S8-2 1xPhospho [S600(100)]	GLAVAPASPGKAQPP
P2587	P12382 1xPhospho [S775(100)]	HVTRRtLsIDKGF__
P1499	P17095 2xPhospho [S102(100); S103(100)]	EEGIsQEssEEEQ__
P1499	P17095 2xPhospho [S102(100); S103(100)]	EGIsQEssEEEQ___
P2434	P27661 1xPhospho [S140(99.7)]	GKKASQASQEY____
P2147	Q64464 1xPhospho [S501(100)]	VSRDETVsDE_____
P2959	Q8R5F7 1xPhospho [S1022(100)]	YSEYCLYsDED____
P2987	Q91XD2 1xPhospho [S340(100)]	PKSVDVNSL______
P1295	Q99MN1 1xPhospho [S594(100)]	EstEAsPsV______
P2149	Q9ESX5 1xPhospho [S508(100)]	VKVVEEMsE______
P2194	Q9ESX5 1xPhospho [S508(100)]	VKVVEEMsE______
P2295	Q9QZW0 2xPhospho [S1123(100); S1126(100)]	PLLLRtFsDEsNIL_
P2295	Q9QZW0 2xPhospho [S1123(100); S1126(100)]	LRtFsDEsNIL____

## Sheet: PC_GPS_analysis
Position	Code	Kinase	Peptide	Score	Cutoff
23	S	CAMK/CAMKL/AMPK	PLRQRSHSGSSPEVD	16.867	10.758
53	S	CAMK/CAMKL/AMPK	KVVRRHRSIHEVDIS	15.449	10.758
83	S	CAMK/CAMKL/AMPK	IEKKRKRSKGDSDVS	11.372	10.758
98	S	CAMK/CAMKL/AMPK	RKRSKGDSDVSDEEA	11.46	10.758
158	S	CAMK/CAMKL/AMPK	VSSSRSVSGSPEPAA	12.121	10.758
203	S	CAMK/CAMKL/AMPK	SGRPRARSVDALDDI	14.708	10.758
248	S	CAMK/CAMKL/AMPK	RMIHRSTSQGSINSP	16.648	10.758
293	S	CAMK/CAMKL/AMPK	LSRSRTASLTSAASI	14.759	10.758
323	S	CAMK/CAMKL/AMPK	RSRSRSYSPAHNRER	11.242	10.758
338	S	CAMK/CAMKL/AMPK	SSRSRSRSYSPAHNR	16.317	10.758
368	S	CAMK/CAMKL/AMPK	LRRSRSGSIIGSRYF	16.778	10.758
383	S	CAMK/CAMKL/AMPK	ASLRRSRSGSIIGSR	17.55	10.758
398	S	CAMK/CAMKL/AMPK	STRSRSPSPDDILER	16.601	10.758
413	S	CAMK/CAMKL/AMPK	QSSTRSRSPSPDDIL	12.192	10.758
428	T	CAMK/CAMKL/AMPK	TRLSRSRTASLTSAA	14.731	10.758
488	T	CAMK/CAMKL/AMPK	GSSGRSQTPPGVATP	13.864	10.758
503	S	CAMK/CAMKL/AMPK	SKRNLRKSREDLSAQ	12.26	10.758
518	S	CAMK/CAMKL/AMPK	GRIHRSSSSEEASQE	14.723	10.758
698	S	CAMK/CAMKL/AMPK	PGLRRQVSASELCTS	18.635	10.758
773	S	CAMK/CAMKL/AMPK	PKINRSASEPSLHRA	17.627	10.758
878	S	CAMK/CAMKL/AMPK	NRKRRRDSDGVDGFE	13.306	10.758
923	S	CAMK/CAMKL/AMPK	PALARSASSDTSEEL	14.362	10.758
1253	S	CAMK/CAMKL/AMPK	SKFTRRVSVCAETFN	11.85	10.758
1388	S	CAMK/CAMKL/AMPK	SSMKRAASLNYLNQP	19.299	10.758
1433	S	CAMK/CAMKL/AMPK	ESARGSDSEDEVLRL	11.834	10.758
1493	S	CAMK/CAMKL/AMPK	AKLSRGDSLKEPTSI	14.805	10.758
1568	S	CAMK/CAMKL/AMPK	HERGSLASLDSLRKG	11.883	10.758
1718	S	CAMK/CAMKL/AMPK	WREQRRFSVSTLRNF	19.367	10.758
1778	S	CAMK/CAMKL/AMPK	KERKNSASLHVLKTD	13.026	10.758
1853	S	CAMK/CAMKL/AMPK	VDGPRSPSYGRSRSR	14.653	10.758
1883	S	CAMK/CAMKL/AMPK	PRRRRSPSVSSPEPT	13.754	10.758
1898	S	CAMK/CAMKL/AMPK	TPPRRRRSPSVSSPE	13.458	10.758
1943	S	CAMK/CAMKL/AMPK	AKQLRRFSIATLRDF	14.353	10.758
1958	S	CAMK/CAMKL/AMPK	RLSSRSRSRSYSPAH	16.049	10.758
2003	S	CAMK/CAMKL/AMPK	DYRRRSPSPYYSRYR	17.305	10.758
2018	S	CAMK/CAMKL/AMPK	PPIQRRYSPSPPPKR	12.061	10.758
2063	S	CAMK/CAMKL/AMPK	RSRSPSGSPHRSASP	11.994	10.758
2078	S	CAMK/CAMKL/AMPK	PKRSRSPSGSPHRSA	12.114	10.758
2093	S	CAMK/CAMKL/AMPK	PSPKRSRSPSGSPHR	11.474	10.758
2153	S	CAMK/CAMKL/AMPK	RRRSRSRSFDYNYRR	14.343	10.758
2168	S	CAMK/CAMKL/AMPK	KRHFRRDSFDDRGPS	11.772	10.758
2198	S	CAMK/CAMKL/AMPK	RDRKRSRSRPSSPAV	14.143	10.758
2213	S	CAMK/CAMKL/AMPK	VTPQRERSGSESSVE	13.299	10.758
2243	S	CAMK/CAMKL/AMPK	GLHARRLSLEGARGA	13.975	10.758
2273	S	CAMK/CAMKL/AMPK	RRGAKSASPGRRLST	11.633	10.758
2318	S	CAMK/CAMKL/AMPK	SRRSRSGSSPGLRDG	20.318	10.758
2348	S	CAMK/CAMKL/AMPK	DSRSLSYSPVERRQP	11.719	10.758
2363	S	CAMK/CAMKL/AMPK	PALLKPRSPVVTVMG	10.865	10.758
2393	S	CAMK/CAMKL/AMPK	PRQSRSNSPQPKVKS	14.499	10.758
2423	S	CAMK/CAMKL/AMPK	QRRSNPPSRKGSGFG	13.375	10.758
2483	S	CAMK/CAMKL/AMPK	PQRERSGSESSVEQK	17.772	10.758
2513	S	CAMK/CAMKL/AMPK	RPSGRRESLTSFGNG	13.458	10.758
2528	S	CAMK/CAMKL/AMPK	SSSDRSRSATPPATR	11.521	10.758
2543	T	CAMK/CAMKL/AMPK	SDRSRSATPPATRNH	13.809	10.758
2558	S	CAMK/CAMKL/AMPK	ISRRRSRSRTSPVSR	12.973	10.758
2618	S	CAMK/CAMKL/AMPK	SGGTKSDSASDSQEI	11.327	10.758
2663	S	CAMK/CAMKL/AMPK	YDIYRVPSRQSLEDR	17.028	10.758
2678	S	CAMK/CAMKL/AMPK	VTRRRSRSRTSPVTR	14.134	10.758
2708	S	CAMK/CAMKL/AMPK	QRKSRSISPCPKVDS	13.078	10.758
2753	S	CAMK/CAMKL/AMPK	LPFRRQDSAGPILDG	16.658	10.758
2798	S	CAMK/CAMKL/AMPK	DGESQPRSPALLPST	11.278	10.758
2978	S	CAMK/CAMKL/AMPK	ESLVRHASTSPADKA	14.747	10.758
2993	S	CAMK/CAMKL/AMPK	QGNSRRLSLTPDPEK	11.339	10.758
3023	S	CAMK/CAMKL/AMPK	PRKTRRLSPSASPPR	13.145	10.758
3053	S	CAMK/CAMKL/AMPK	PGLLSQVSPRLLRKA	12.06	10.758
3083	S	CAMK/CAMKL/AMPK	SLVSRSPSLLQSGVK	14.28	10.758
3113	S	CAMK/CAMKL/AMPK	AGSQRRNSLTGEEGE	12.083	10.758
3128	S	CAMK/CAMKL/AMPK	PAQDRPRSPVPSAFS	11.787	10.758
3173	S	CAMK/CAMKL/AMPK	PKIEDVGSDEEDDSG	10.853	10.758
3188	S	CAMK/CAMKL/AMPK	PEPEKPVSPPPIESK	11.319	10.758
3278	S	CAMK/CAMKL/AMPK	KKEESEESDDDMGFG	12.083	10.758
3308	S	CAMK/CAMKL/AMPK	KKEESEESEDDMGFG	13.588	10.758
3338	S	CAMK/CAMKL/AMPK	QAISPKQSPSSSPTH	13.647	10.758
3383	S	CAMK/CAMKL/AMPK	IPESRPLSPTAFSLE	16.298	10.758
3413	S	CAMK/CAMKL/AMPK	RSVERLPSVEEAEVS	12.545	10.758
3563	S	CAMK/CAMKL/AMPK	GESPRTLSPTPSAEG	11.222	10.758
3578	S	CAMK/CAMKL/AMPK	FTTRRQISEDVDGPD	13.104	10.758
3758	S	CAMK/CAMKL/AMPK	PQVRVGGSSVDLHRF	12.21	10.758
3788	S	CAMK/CAMKL/AMPK	RASRVPSSDEEVVEE	12.339	10.758
3803	S	CAMK/CAMKL/AMPK	PRASRVPSSDEEVVE	12.616	10.758
3848	S	CAMK/CAMKL/AMPK	KSLRRSLSGSSPCPK	17.368	10.758
3893	S	CAMK/CAMKL/AMPK	NPEDRSPSPEPIYNS	18.63	10.758
3923	T	CAMK/CAMKL/AMPK	PRRRRSPTPPPRRRT	12.868	10.758
3953	S	CAMK/CAMKL/AMPK	GQRSPEDSQTDSPVE	13.628	10.758
188	S	Atypical/PIKK/FRAP/MTOR	IFLHGRNSPQSSPTS	10.012	8.128
218	S	Atypical/PIKK/FRAP/MTOR	SLSLRARSTSATDTH	9.781	8.128
293	S	Atypical/PIKK/FRAP/MTOR	LSRSRTASLTSAASI	9.413	8.128
323	S	Atypical/PIKK/FRAP/MTOR	RSRSRSYSPAHNRER	10.285	8.128
353	S	Atypical/PIKK/FRAP/MTOR	KTAADVVSPGANSVD	11.202	8.128
398	S	Atypical/PIKK/FRAP/MTOR	STRSRSPSPDDILER	12.73	8.128
413	S	Atypical/PIKK/FRAP/MTOR	QSSTRSRSPSPDDIL	9.804	8.128
488	T	Atypical/PIKK/FRAP/MTOR	GSSGRSQTPPGVATP	13.348	8.128
593	S	Atypical/PIKK/FRAP/MTOR	SVASDPESPPGGNEP	12.232	8.128
683	S	Atypical/PIKK/FRAP/MTOR	PSGETPPSPPLEEEG	8.166	8.128
743	S	Atypical/PIKK/FRAP/MTOR	RAPTAALSPEPQDSK	13.038	8.128
1118	S	Atypical/PIKK/FRAP/MTOR	QAVAVALSPKESSED	8.168	8.128
1193	S	Atypical/PIKK/FRAP/MTOR	EHKELSHSPPRENSF	12.902	8.128
1238	S	Atypical/PIKK/FRAP/MTOR	KVPERAGSPKPEANL	12.231	8.128
1403	S	Atypical/PIKK/FRAP/MTOR	LSRGPAGSPCEEGDD	11.776	8.128
1418	S	Atypical/PIKK/FRAP/MTOR	SQVLPSLSPEHKEMP	8.742	8.128
1508	S	Atypical/PIKK/FRAP/MTOR	GQRGDSHSPGHKRKE	8.871	8.128
1553	S	Atypical/PIKK/FRAP/MTOR	SSEELHDSPRDNSDP	8.434	8.128
1658	S	Atypical/PIKK/FRAP/MTOR	KKSPVGKSPPATGSA	9.078	8.128
1763	S	Atypical/PIKK/FRAP/MTOR	GRSECDSSPEPKALP	10.665	8.128
1853	S	Atypical/PIKK/FRAP/MTOR	VDGPRSPSYGRSRSR	8.956	8.128
1868	S	Atypical/PIKK/FRAP/MTOR	VKVDGPRSPSYGRSR	12.637	8.128
1898	S	Atypical/PIKK/FRAP/MTOR	TPPRRRRSPSVSSPE	10.36	8.128
2003	S	Atypical/PIKK/FRAP/MTOR	DYRRRSPSPYYSRYR	10.622	8.128
2018	S	Atypical/PIKK/FRAP/MTOR	PPIQRRYSPSPPPKR	9.075	8.128
2048	S	Atypical/PIKK/FRAP/MTOR	PKRRASPSPPPKRRV	10.621	8.128
2063	S	Atypical/PIKK/FRAP/MTOR	RSRSPSGSPHRSASP	11.302	8.128
2108	S	Atypical/PIKK/FRAP/MTOR	ASRSLAASPRPPQGR	8.758	8.128
2123	T	Atypical/PIKK/FRAP/MTOR	SGKSARHTPARSRSK	9.563	8.128
2183	S	Atypical/PIKK/FRAP/MTOR	KRSRSRPSSPAVRKK	9.209	8.128
2243	S	Atypical/PIKK/FRAP/MTOR	GLHARRLSLEGARGA	9.222	8.128
2273	S	Atypical/PIKK/FRAP/MTOR	RRGAKSASPGRRLST	8.561	8.128
2333	S	Atypical/PIKK/FRAP/MTOR	RRSRSGSSPGLRDGS	9.399	8.128
2348	S	Atypical/PIKK/FRAP/MTOR	DSRSLSYSPVERRQP	12.436	8.128
2363	S	Atypical/PIKK/FRAP/MTOR	PALLKPRSPVVTVMG	8.957	8.128
2543	T	Atypical/PIKK/FRAP/MTOR	SDRSRSATPPATRNH	12.428	8.128
2573	S	Atypical/PIKK/FRAP/MTOR	RERSSSASPELKDGL	8.19	8.128
2693	S	Atypical/PIKK/FRAP/MTOR	RRSRSRTSPVTRRRS	11.763	8.128
2708	S	Atypical/PIKK/FRAP/MTOR	QRKSRSISPCPKVDS	13.038	8.128
2723	S	Atypical/PIKK/FRAP/MTOR	TPQRKSRSISPCPKV	8.315	8.128
2798	S	Atypical/PIKK/FRAP/MTOR	DGESQPRSPALLPST	8.67	8.128
2858	T	Atypical/PIKK/FRAP/MTOR	SSGDKAMTPPLPVST	9.622	8.128
2888	S	Atypical/PIKK/FRAP/MTOR	KDTDHSRSPSRSVSK	10.106	8.128
2963	S	Atypical/PIKK/FRAP/MTOR	VIQATAGSPKFSRLK	10.148	8.128
3023	S	Atypical/PIKK/FRAP/MTOR	PRKTRRLSPSASPPR	11.378	8.128
3128	S	Atypical/PIKK/FRAP/MTOR	PAQDRPRSPVPSAFS	9.269	8.128
3338	S	Atypical/PIKK/FRAP/MTOR	QAISPKQSPSSSPTH	10.965	8.128
3563	S	Atypical/PIKK/FRAP/MTOR	GESPRTLSPTPSAEG	11.992	8.128
3683	S	Atypical/PIKK/FRAP/MTOR	SMSDPGVSYRTREEI	8.624	8.128
3698	S	Atypical/PIKK/FRAP/MTOR	TYRYHGHSMSDPGVS	9.612	8.128
3863	S	Atypical/PIKK/FRAP/MTOR	LSPQGRDSPPPEGLG	8.798	8.128
3878	S	Atypical/PIKK/FRAP/MTOR	PPNPEDRSPSPEPIY	9.276	8.128
3893	S	Atypical/PIKK/FRAP/MTOR	NPEDRSPSPEPIYNS	10.882	8.128
3908	S	Atypical/PIKK/FRAP/MTOR	PPPRRRRSPTPPPRR	12.132	8.128
3968	S	Atypical/PIKK/FRAP/MTOR	GLAVAPASPGKAQPP	9.622	8.128
8	S	CAMK/CAMKL/AMPK	HVTRRTLSIDKGF**	11.238	10.758
8	S	CAMK/CAMKL/AMPK	PLLLRTFSDESNIL*	12.558	10.758
8	S	Atypical/PIKK/FRAP/MTOR	EGISQESSEEEQ***	10.739	8.128
8	S	Atypical/PIKK/FRAP/MTOR	EEGISQESSEEEQ**	9.675	8.128
8	S	Atypical/PIKK/FRAP/MTOR	HVTRRTLSIDKGF**	10.407	8.128
8	S	Atypical/PIKK/FRAP/MTOR	PLLLRTFSDESNIL*	11.38	8.128
