# Supplementary material for: A spatial map of hepatic mitochondria uncovers functional heterogeneity shaped by nutrient-sensing signaling
Source: Nat Commun. 2024 Feb 28;15:1799. doi: 10.1038/s41467-024-45751-9 (PMC10902380; doi:10.1038/s41467-024-45751-9)
Supplement: Supplementary file 13 — Source Data [file 41467_2024_45751_MOESM13_ESM.zip]

Archive with 2 entries (2 files):
- Kang et al.-source-data.xlsx
- __MACOSX/._Kang et al.-source-data.xlsx
